# Supplementary material for: Integrated Omics Approach to Discover Differences in the Metabolism of a New Tibetan Desmodesmus sp. in Two Types of Sewage Treatments
Source: Metabolites. 2023 Mar 6;13(3):388. doi: 10.3390/metabo13030388 (PMC10058882; doi:10.3390/metabo13030388)
Supplement: Supplementary file 1 [file metabolites-13-00388-s001.zip › Table S1.xls]

GO_accession	Description	Term_type	Over_represented_pValue	Corrected_pValue	DEG_item	DEG_list	Bg_item	Bg_list	up	Up_Gene_names	Down	Down_Gene_names
GO:0003735	structural constituent of ribosome	molecular_function	1.1937e-86	6.3444e-83	1303	28657	3682	123039	796	Cluster-60005.47701,Cluster-7242.0,Cluster-60005.77915,Cluster-60005.59767,Cluster-60005.44461,Cluster-60005.74585,Cluster-60005.15456,Cluster-60005.49920,Cluster-60005.98616,Cluster-60005.53795,Cluster-60005.97919,Cluster-7065.0,Cluster-60005.50658,Cluster-60005.42476,Cluster-60005.21742,Cluster-60005.27490,Cluster-60005.3779,Cluster-60005.49865,Cluster-60005.22413,Cluster-60005.39079,Cluster-60005.38351,Cluster-60005.95397,Cluster-60005.49836,Cluster-60005.41289,Cluster-60005.58875,Cluster-60005.92309,Cluster-60005.99733,Cluster-60005.47678,Cluster-60005.65052,Cluster-60005.101383,Cluster-49305.0,Cluster-60005.47151,Cluster-60005.60633,Cluster-60005.35459,Cluster-60005.58415,Cluster-60005.49432,Cluster-60005.61863,Cluster-60005.44774,Cluster-60005.98262,Cluster-60005.51674,Cluster-60005.50969,Cluster-60005.38155,Cluster-60005.96279,Cluster-60005.35634,Cluster-60005.52127,Cluster-60005.28719,Cluster-60005.48781,Cluster-60005.100475,Cluster-60005.98221,Cluster-60005.64468,Cluster-60005.14877,Cluster-60005.58734,Cluster-60005.26640,Cluster-60005.55069,Cluster-49785.0,Cluster-60005.28202,Cluster-60005.81073,Cluster-60005.49503,Cluster-60005.97657,Cluster-60005.94364,Cluster-60005.47477,Cluster-48889.1,Cluster-60005.58242,Cluster-60005.63581,Cluster-60005.48125,Cluster-60005.32434,Cluster-60005.60718,Cluster-60005.51355,Cluster-60005.53374,Cluster-60005.51908,Cluster-60005.31186,Cluster-60005.16795,Cluster-60005.73511,Cluster-60005.47638,Cluster-60005.51864,Cluster-60005.74201,Cluster-60005.49792,Cluster-60005.54857,Cluster-60005.98236,Cluster-60005.57225,Cluster-63819.0,Cluster-60005.37353,Cluster-60005.63396,Cluster-60005.99288,Cluster-60005.97028,Cluster-60005.103773,Cluster-60005.104752,Cluster-60005.58547,Cluster-60005.48678,Cluster-60005.59594,Cluster-60005.24536,Cluster-60005.100072,Cluster-60005.18124,Cluster-60005.49684,Cluster-4590.0,Cluster-60005.67602,Cluster-60005.51587,Cluster-60005.106426,Cluster-60005.52470,Cluster-60005.37690,Cluster-60005.10300,Cluster-60005.42033,Cluster-60005.54130,Cluster-60005.48576,Cluster-27926.0,Cluster-60005.59693,Cluster-60005.53548,Cluster-60005.46698,Cluster-42444.0,Cluster-60005.48279,Cluster-60005.106466,Cluster-46822.0,Cluster-60005.53109,Cluster-60005.57010,Cluster-60005.120262,Cluster-60005.83750,Cluster-60005.47743,Cluster-60005.106508,Cluster-60005.57183,Cluster-60005.57221,Cluster-60005.81830,Cluster-60005.55438,Cluster-60005.46015,Cluster-60005.18417,Cluster-8446.0,Cluster-60005.13834,Cluster-60005.60972,Cluster-60005.63360,Cluster-60005.75053,Cluster-60005.60022,Cluster-26114.0,Cluster-60005.99823,Cluster-60005.53198,Cluster-60005.103976,Cluster-60005.15275,Cluster-67581.0,Cluster-60005.94984,Cluster-60005.19209,Cluster-60005.54037,Cluster-60005.46827,Cluster-60005.96241,Cluster-60005.100192,Cluster-60005.50126,Cluster-60005.104225,Cluster-60005.12209,Cluster-60005.28160,Cluster-60005.95554,Cluster-60005.105925,Cluster-60005.50061,Cluster-60005.70592,Cluster-60005.51064,Cluster-56721.0,Cluster-60005.52211,Cluster-60005.55934,Cluster-4659.0,Cluster-60005.54178,Cluster-60005.31404,Cluster-60005.47113,Cluster-60005.52263,Cluster-60005.96740,Cluster-60005.40638,Cluster-60005.13284,Cluster-60005.58883,Cluster-60005.72905,Cluster-31790.0,Cluster-60005.60090,Cluster-60005.49323,Cluster-60005.84878,Cluster-60005.97676,Cluster-60005.59349,Cluster-60005.49980,Cluster-60005.69648,Cluster-60005.65588,Cluster-60005.95202,Cluster-60005.51470,Cluster-60005.64501,Cluster-60005.76831,Cluster-60005.49037,Cluster-60005.53311,Cluster-60005.59212,Cluster-60005.55496,Cluster-70613.0,Cluster-60005.83255,Cluster-60005.18338,Cluster-60005.61393,Cluster-60005.62375,Cluster-60005.98324,Cluster-9551.0,Cluster-60005.40535,Cluster-60005.67392,Cluster-60005.87214,Cluster-60005.71319,Cluster-60005.52987,Cluster-60005.98835,Cluster-60005.16510,Cluster-60005.50716,Cluster-60005.50357,Cluster-60005.35676,Cluster-60005.18505,Cluster-60005.54956,Cluster-60005.49398,Cluster-60005.72390,Cluster-60005.70238,Cluster-60005.54154,Cluster-60005.72112,Cluster-60005.51503,Cluster-60005.46396,Cluster-60005.42693,Cluster-60005.62374,Cluster-60005.44190,Cluster-60005.49931,Cluster-60005.50789,Cluster-5576.0,Cluster-34815.0,Cluster-60005.48971,Cluster-3295.0,Cluster-60005.33469,Cluster-6993.0,Cluster-60005.34984,Cluster-60005.54612,Cluster-60005.58543,Cluster-60005.62763,Cluster-60005.61121,Cluster-60005.98439,Cluster-60005.49655,Cluster-60005.96321,Cluster-60005.52446,Cluster-60005.25359,Cluster-60005.55559,Cluster-60005.99772,Cluster-60005.47009,Cluster-60005.60479,Cluster-60005.106468,Cluster-60005.46304,Cluster-60005.32073,Cluster-60005.14232,Cluster-60005.103213,Cluster-60005.69778,Cluster-60005.104239,Cluster-60005.56345,Cluster-60005.45340,Cluster-60005.25012,Cluster-60005.55585,Cluster-60005.30539,Cluster-60005.52692,Cluster-60005.61558,Cluster-60005.49165,Cluster-60005.95680,Cluster-60005.72163,Cluster-60005.49441,Cluster-60005.62839,Cluster-60005.84064,Cluster-60005.53572,Cluster-60005.96906,Cluster-60005.53334,Cluster-60005.83028,Cluster-60005.51962,Cluster-60005.73187,Cluster-60005.16755,Cluster-60005.34129,Cluster-60005.51640,Cluster-77663.0,Cluster-60005.52381,Cluster-7031.1,Cluster-77355.0,Cluster-60005.102171,Cluster-60005.23247,Cluster-60005.48208,Cluster-60005.96803,Cluster-8242.0,Cluster-60005.17756,Cluster-57272.0,Cluster-60005.87904,Cluster-60005.33324,Cluster-77907.0,Cluster-60005.51612,Cluster-60005.51595,Cluster-60005.42522,Cluster-60005.41775,Cluster-60005.24096,Cluster-60005.48403,Cluster-60005.44686,Cluster-60005.12786,Cluster-60005.52818,Cluster-60005.30984,Cluster-60005.30455,Cluster-60005.39101,Cluster-60005.14543,Cluster-60005.37113,Cluster-60005.57597,Cluster-60005.44440,Cluster-60005.47154,Cluster-7263.0,Cluster-60005.55798,Cluster-60005.83542,Cluster-60005.58523,Cluster-60005.55909,Cluster-50136.0,Cluster-60005.52619,Cluster-60005.56369,Cluster-7297.1,Cluster-60005.101343,Cluster-60005.96276,Cluster-60005.57652,Cluster-60005.12618,Cluster-60005.46962,Cluster-13000.0,Cluster-60005.51713,Cluster-60005.59193,Cluster-60005.51360,Cluster-60005.56083,Cluster-60005.83663,Cluster-60005.51520,Cluster-60005.50625,Cluster-60005.74825,Cluster-60005.83673,Cluster-60005.51104,Cluster-60005.102335,Cluster-47958.0,Cluster-60005.57131,Cluster-60005.69924,Cluster-60005.98647,Cluster-60005.46370,Cluster-60005.84403,Cluster-60005.58455,Cluster-81208.0,Cluster-60005.15738,Cluster-60005.49734,Cluster-60005.45916,Cluster-60005.45569,Cluster-60005.122069,Cluster-60005.15746,Cluster-60005.38841,Cluster-60005.102220,Cluster-60005.17793,Cluster-3208.0,Cluster-60005.89706,Cluster-60005.49416,Cluster-60005.48426,Cluster-60005.2740,Cluster-60005.79443,Cluster-60005.51878,Cluster-60005.101964,Cluster-60005.43939,Cluster-60005.92798,Cluster-60005.49509,Cluster-60005.35037,Cluster-60005.54320,Cluster-9887.0,Cluster-60005.43275,Cluster-60005.50148,Cluster-60005.60532,Cluster-44942.0,Cluster-60005.50323,Cluster-60005.45421,Cluster-60005.55816,Cluster-60005.105788,Cluster-6463.0,Cluster-60005.45057,Cluster-60005.58765,Cluster-60005.109438,Cluster-6276.0,Cluster-60005.59887,Cluster-60005.59628,Cluster-60005.53578,Cluster-60005.51092,Cluster-60005.59947,Cluster-60005.52360,Cluster-60005.46985,Cluster-5407.0,Cluster-60005.30679,Cluster-60005.52351,Cluster-60005.63224,Cluster-7057.0,Cluster-60005.50111,Cluster-60005.105679,Cluster-60005.97051,Cluster-60005.37813,Cluster-60005.57155,Cluster-76310.0,Cluster-60005.73845,Cluster-60005.42917,Cluster-60005.54262,Cluster-15119.0,Cluster-60005.60091,Cluster-60005.52689,Cluster-60005.54553,Cluster-60005.48769,Cluster-60005.97680,Cluster-60005.43984,Cluster-60005.100109,Cluster-60005.53892,Cluster-60005.56000,Cluster-60005.60722,Cluster-60005.26791,Cluster-60005.24469,Cluster-60005.45664,Cluster-60005.17695,Cluster-60005.35100,Cluster-60005.52787,Cluster-60005.53613,Cluster-60005.51154,Cluster-60005.98173,Cluster-60005.11895,Cluster-22075.0,Cluster-60005.59224,Cluster-35069.0,Cluster-60005.46768,Cluster-60005.70547,Cluster-60005.18287,Cluster-60005.109816,Cluster-60005.82094,Cluster-60005.56098,Cluster-60005.53423,Cluster-59541.0,Cluster-60005.18206,Cluster-60005.52164,Cluster-60005.52182,Cluster-60005.78614,Cluster-60005.70297,Cluster-60005.57476,Cluster-69456.0,Cluster-60005.45563,Cluster-60005.57536,Cluster-60005.52432,Cluster-60005.55498,Cluster-60005.103845,Cluster-60005.62205,Cluster-60005.31174,Cluster-60005.45746,Cluster-60005.16137,Cluster-60005.9548,Cluster-60005.51434,Cluster-60005.55210,Cluster-60005.54957,Cluster-60005.49742,Cluster-60005.95135,Cluster-60005.100335,Cluster-60005.28255,Cluster-60005.47459,Cluster-60005.108657,Cluster-48281.0,Cluster-60005.46687,Cluster-60005.101831,Cluster-60005.105958,Cluster-60005.72859,Cluster-60005.29855,Cluster-60005.15106,Cluster-60005.78343,Cluster-60005.51751,Cluster-60005.49906,Cluster-60005.50374,Cluster-60005.49574,Cluster-60005.101536,Cluster-50702.0,Cluster-60005.30292,Cluster-60005.82498,Cluster-60005.56099,Cluster-60005.56571,Cluster-60005.37389,Cluster-60005.80630,Cluster-60005.8961,Cluster-60005.51563,Cluster-60005.103895,Cluster-60005.35558,Cluster-8717.0,Cluster-60005.105248,Cluster-60005.99881,Cluster-60005.53645,Cluster-60005.47595,Cluster-60005.116845,Cluster-60005.43961,Cluster-60005.47710,Cluster-60005.77986,Cluster-60005.89961,Cluster-60005.61613,Cluster-82747.0,Cluster-60005.45945,Cluster-60005.58041,Cluster-60005.18362,Cluster-60005.68880,Cluster-60005.62706,Cluster-60005.15607,Cluster-60005.55457,Cluster-60005.104072,Cluster-48394.0,Cluster-60005.14146,Cluster-60005.94963,Cluster-60005.32800,Cluster-60005.54528,Cluster-60005.106282,Cluster-69162.0,Cluster-60005.47305,Cluster-60005.54572,Cluster-60005.61183,Cluster-60005.50467,Cluster-60005.29632,Cluster-60005.51826,Cluster-60005.107219,Cluster-60005.103371,Cluster-60005.106044,Cluster-60005.52337,Cluster-60005.62663,Cluster-60005.71124,Cluster-60005.29358,Cluster-60005.50645,Cluster-6908.0,Cluster-60005.95061,Cluster-60005.76935,Cluster-60005.35508,Cluster-70956.0,Cluster-3139.0,Cluster-60005.48404,Cluster-20954.0,Cluster-60005.75443,Cluster-60005.50058,Cluster-60005.58716,Cluster-60005.66190,Cluster-60005.50901,Cluster-60005.24773,Cluster-60005.47277,Cluster-60005.95926,Cluster-60005.96390,Cluster-60005.34568,Cluster-60005.52857,Cluster-60005.62961,Cluster-60005.59736,Cluster-60005.24959,Cluster-60005.54271,Cluster-60005.48111,Cluster-72611.0,Cluster-60005.27294,Cluster-60005.41035,Cluster-60005.43720,Cluster-60005.60843,Cluster-60005.79095,Cluster-60005.53547,Cluster-7432.0,Cluster-60005.100156,Cluster-60005.60257,Cluster-60005.47625,Cluster-60005.50927,Cluster-60005.104003,Cluster-60005.65675,Cluster-60005.43283,Cluster-60005.84173,Cluster-60005.63347,Cluster-60005.85032,Cluster-60005.97430,Cluster-60005.69691,Cluster-60005.98318,Cluster-60005.51738,Cluster-430.2,Cluster-82795.0,Cluster-60005.79237,Cluster-60005.103115,Cluster-60005.16659,Cluster-60005.16839,Cluster-60005.59550,Cluster-60005.100442,Cluster-60005.102626,Cluster-60005.56152,Cluster-60005.59146,Cluster-60005.50350,Cluster-60005.54928,Cluster-60005.51786,Cluster-60005.57748,Cluster-60005.100177,Cluster-60005.69574,Cluster-60005.50930,Cluster-60005.99540,Cluster-64331.0,Cluster-60005.51761,Cluster-28351.1,Cluster-60005.40444,Cluster-60005.42065,Cluster-60005.98350,Cluster-60005.86672,Cluster-60005.51383,Cluster-60005.83902,Cluster-60005.41336,Cluster-60005.33672,Cluster-60005.52221,Cluster-60005.56598,Cluster-60005.96192,Cluster-60005.58418,Cluster-60005.101764,Cluster-60005.52923,Cluster-60005.41622,Cluster-60005.49002,Cluster-60005.45080,Cluster-60005.42853,Cluster-60005.55756,Cluster-60005.57867,Cluster-60005.54331,Cluster-37508.0,Cluster-72713.0,Cluster-60005.52585,Cluster-60005.77554,Cluster-60005.46179,Cluster-41617.0,Cluster-60005.96811,Cluster-60005.44991,Cluster-60005.77743,Cluster-60005.65556,Cluster-60005.94844,Cluster-60005.49753,Cluster-60005.15219,Cluster-60005.75363,Cluster-60005.43566,Cluster-60005.56642,Cluster-60005.61026,Cluster-60005.16029,Cluster-60005.101133,Cluster-60005.72351,Cluster-60005.102413,Cluster-60005.74376,Cluster-60005.54786,Cluster-60005.95781,Cluster-60005.58785,Cluster-60005.49615,Cluster-60005.102497,Cluster-60005.95247,Cluster-60005.51659,Cluster-60005.54576,Cluster-60005.23502,Cluster-60005.73341,Cluster-7287.0,Cluster-60005.77375,Cluster-60005.67783,Cluster-60005.52413,Cluster-60005.76692,Cluster-60005.52426,Cluster-60005.50369,Cluster-60005.51684,Cluster-60005.96184,Cluster-75125.0,Cluster-60005.99879,Cluster-60005.59708,Cluster-60005.42760,Cluster-60005.36902,Cluster-60005.16553,Cluster-60005.46628,Cluster-60005.95455,Cluster-60005.18452,Cluster-60005.59513,Cluster-60005.41203,Cluster-60005.56264,Cluster-60005.58351,Cluster-60005.45275,Cluster-60005.14895,Cluster-60005.53708,Cluster-60005.43838,Cluster-60005.51087,Cluster-60005.85404,Cluster-60005.84402,Cluster-60005.32457,Cluster-60005.54461,Cluster-17788.0,Cluster-27120.0,Cluster-60005.14148,Cluster-60005.95460,Cluster-60005.97761,Cluster-9556.0,Cluster-60005.55726,Cluster-60005.67455,Cluster-60005.56018,Cluster-60005.47508,Cluster-60005.52166,Cluster-60005.48918,Cluster-60005.47451,Cluster-60005.53054,Cluster-60005.50873,Cluster-60005.43807,Cluster-5471.0,Cluster-60005.51523,Cluster-60005.51061,Cluster-60005.101688,Cluster-60005.101565,Cluster-60005.33622,Cluster-4822.0,Cluster-60005.60436,Cluster-60005.46348,Cluster-60005.16901,Cluster-60005.55827,Cluster-60005.26538,Cluster-60005.25061,Cluster-60005.45089,Cluster-60005.98693,Cluster-60005.56911,Cluster-60005.56581,Cluster-60005.81747,Cluster-60005.14870,Cluster-60005.75065,Cluster-60005.41747,Cluster-60005.20775,Cluster-60005.96475,Cluster-60005.50337,Cluster-60005.51846,Cluster-60005.35175,Cluster-60005.68442,Cluster-60005.11181,Cluster-60005.49678,Cluster-60005.54850,Cluster-60005.60566,Cluster-60005.70111,Cluster-60005.62175,Cluster-60005.59778,Cluster-60005.95991,Cluster-60005.44227,Cluster-60005.97008,Cluster-60005.54330,Cluster-60005.45063,Cluster-60005.94994,Cluster-60005.65773,Cluster-60005.57583,Cluster-60005.58710,Cluster-60005.109469,Cluster-60005.43816,Cluster-60005.44525,Cluster-60005.47692,Cluster-60005.54224,Cluster-60005.23544,Cluster-60005.55469,Cluster-60005.52086,Cluster-60005.51857,Cluster-3590.0,Cluster-60005.49885,Cluster-60005.95190,Cluster-60005.50416,Cluster-60005.12250,Cluster-60005.72162,Cluster-60005.53500,Cluster-60005.12321,Cluster-60005.60465,Cluster-52465.0,Cluster-60005.20445,Cluster-60005.70562,Cluster-60005.106606,Cluster-60005.50788,Cluster-60005.43461,Cluster-60005.47261,Cluster-33780.1,Cluster-60005.44747,Cluster-60005.48275,Cluster-67412.0,Cluster-60005.53116,Cluster-69915.0,Cluster-60005.39704,Cluster-60005.44889,Cluster-60005.69859,Cluster-60005.55883,Cluster-60005.47049,Cluster-60005.84968,Cluster-60005.59126,Cluster-60005.54515,Cluster-6587.0,Cluster-60005.38536,Cluster-60005.65342,Cluster-60005.62236,Cluster-60005.32908,Cluster-60005.95877,Cluster-8532.0,Cluster-60005.52708,Cluster-60005.94696,Cluster-24071.0,Cluster-60005.72904,Cluster-60005.86354,Cluster-60005.53571,Cluster-60005.99257,Cluster-60005.34388,Cluster-60005.71927,Cluster-60005.55099,Cluster-60005.67018,Cluster-60005.100501,Cluster-60005.47713,Cluster-60005.98602,Cluster-60005.104736,Cluster-60005.50700,Cluster-10173.0,Cluster-60005.53369,Cluster-60005.78978,Cluster-60005.57806,Cluster-3364.0,Cluster-60005.15834,Cluster-60005.82437,Cluster-60005.51675,Cluster-60005.44549,Cluster-60005.61474,Cluster-60005.62237,Cluster-60005.77568,Cluster-25135.0,Cluster-60005.55222,Cluster-60005.86710,Cluster-60005.53890,Cluster-48355.0	507	Cluster-60005.111554,Cluster-60005.6616,Cluster-60005.57003,Cluster-60005.44286,Cluster-60005.20669,Cluster-60005.82405,Cluster-60005.119321,Cluster-60005.30178,Cluster-60005.60978,Cluster-60005.81827,Cluster-60005.111478,Cluster-60005.69982,Cluster-60005.49349,Cluster-60005.110892,Cluster-60005.112004,Cluster-60005.50068,Cluster-60005.121040,Cluster-60005.115050,Cluster-60005.55539,Cluster-60005.117321,Cluster-60005.9308,Cluster-60005.84759,Cluster-60005.76548,Cluster-60005.57689,Cluster-60005.66834,Cluster-60005.37554,Cluster-60005.122011,Cluster-60005.46235,Cluster-60005.29195,Cluster-60005.64054,Cluster-60005.54915,Cluster-60005.69278,Cluster-60005.37802,Cluster-60005.70641,Cluster-60005.10222,Cluster-60005.113938,Cluster-60005.64359,Cluster-60005.110910,Cluster-60005.3580,Cluster-49336.0,Cluster-60005.79392,Cluster-60005.40527,Cluster-60005.53699,Cluster-60005.30420,Cluster-60005.20086,Cluster-60005.52673,Cluster-60005.53371,Cluster-60005.58621,Cluster-60005.113632,Cluster-60005.64516,Cluster-60005.42016,Cluster-60005.117581,Cluster-60005.90927,Cluster-60005.48533,Cluster-60005.59371,Cluster-60005.45037,Cluster-60005.43193,Cluster-60005.29651,Cluster-60005.69653,Cluster-60005.49752,Cluster-60005.120859,Cluster-60005.31140,Cluster-72791.0,Cluster-60005.7947,Cluster-52842.0,Cluster-60005.44079,Cluster-60005.79561,Cluster-60005.73586,Cluster-60005.55991,Cluster-60005.53465,Cluster-60005.71838,Cluster-60005.66339,Cluster-60005.16178,Cluster-60005.63227,Cluster-60005.37087,Cluster-60005.98087,Cluster-60005.66408,Cluster-60005.91826,Cluster-60005.59447,Cluster-60005.73729,Cluster-60005.45036,Cluster-60005.55351,Cluster-60005.65622,Cluster-60005.66371,Cluster-60005.7752,Cluster-60005.49737,Cluster-60005.66466,Cluster-60005.2116,Cluster-60005.122314,Cluster-60005.62178,Cluster-60005.37230,Cluster-60005.46752,Cluster-60005.60418,Cluster-60005.74888,Cluster-60005.7910,Cluster-60005.32806,Cluster-60005.90766,Cluster-60005.80707,Cluster-54022.0,Cluster-60005.53607,Cluster-60005.77569,Cluster-60005.83456,Cluster-42917.0,Cluster-60005.39076,Cluster-60005.35457,Cluster-60005.78197,Cluster-60005.94160,Cluster-60005.64215,Cluster-60005.40636,Cluster-60005.119692,Cluster-60005.62075,Cluster-60005.38562,Cluster-60005.43864,Cluster-60005.80743,Cluster-60005.101180,Cluster-21250.1,Cluster-60005.55399,Cluster-60005.39436,Cluster-60005.73810,Cluster-60005.46899,Cluster-60005.43889,Cluster-60005.51530,Cluster-60005.121898,Cluster-55764.0,Cluster-71298.0,Cluster-60005.36179,Cluster-1225.0,Cluster-60005.66531,Cluster-60005.89687,Cluster-60005.110665,Cluster-60005.47103,Cluster-60005.29181,Cluster-60005.69425,Cluster-60005.53043,Cluster-60005.119170,Cluster-60005.34042,Cluster-60005.110772,Cluster-60005.61763,Cluster-60005.112442,Cluster-60005.38390,Cluster-60005.42731,Cluster-60005.120160,Cluster-60005.94333,Cluster-60005.24279,Cluster-60005.73763,Cluster-60005.62679,Cluster-60005.84455,Cluster-60005.66569,Cluster-60005.21027,Cluster-60005.69545,Cluster-60005.118494,Cluster-60005.78666,Cluster-60005.51023,Cluster-60005.77384,Cluster-60005.100411,Cluster-60005.29528,Cluster-60005.44964,Cluster-60005.70529,Cluster-60005.123907,Cluster-60005.83404,Cluster-60005.50286,Cluster-60005.55716,Cluster-60005.55514,Cluster-20545.1,Cluster-60005.51459,Cluster-60005.61276,Cluster-60005.62003,Cluster-60005.78154,Cluster-60005.108882,Cluster-60005.55764,Cluster-60005.112177,Cluster-63270.0,Cluster-60005.56944,Cluster-60005.18848,Cluster-60005.70752,Cluster-60005.52372,Cluster-60005.58408,Cluster-60005.82426,Cluster-60005.42060,Cluster-60005.122833,Cluster-60005.39320,Cluster-60005.125282,Cluster-60005.3238,Cluster-60005.86615,Cluster-60005.69209,Cluster-60005.25824,Cluster-60005.79548,Cluster-60005.90546,Cluster-60005.75319,Cluster-60005.70695,Cluster-60005.79094,Cluster-60005.112786,Cluster-60005.75570,Cluster-60005.8691,Cluster-60005.35149,Cluster-60005.55369,Cluster-60005.74595,Cluster-60005.32185,Cluster-60005.78079,Cluster-44186.0,Cluster-60005.75648,Cluster-60005.2671,Cluster-60005.66246,Cluster-60005.58355,Cluster-60005.47661,Cluster-60005.40812,Cluster-60005.71123,Cluster-60005.49014,Cluster-60005.50590,Cluster-60005.15828,Cluster-60005.53479,Cluster-60005.79621,Cluster-60005.74898,Cluster-60005.50810,Cluster-60005.61533,Cluster-60005.62726,Cluster-60005.45525,Cluster-60005.62630,Cluster-60005.33666,Cluster-60005.67070,Cluster-60005.86053,Cluster-60005.53505,Cluster-60005.81388,Cluster-60005.111747,Cluster-60005.4829,Cluster-60005.53433,Cluster-60005.38959,Cluster-60005.57812,Cluster-60005.9093,Cluster-60005.74426,Cluster-60005.59236,Cluster-60005.79419,Cluster-60005.62742,Cluster-60005.50812,Cluster-60005.84519,Cluster-60005.85695,Cluster-60005.50592,Cluster-60005.48181,Cluster-60005.30681,Cluster-60005.78484,Cluster-2294.1,Cluster-60005.31198,Cluster-53398.0,Cluster-60005.60501,Cluster-60005.58944,Cluster-60005.66385,Cluster-60005.44567,Cluster-60005.21557,Cluster-60005.22577,Cluster-60005.71762,Cluster-60005.110370,Cluster-60005.20424,Cluster-31468.0,Cluster-60005.71038,Cluster-60005.60685,Cluster-60005.51802,Cluster-60005.71933,Cluster-60005.119648,Cluster-60005.118327,Cluster-60005.22007,Cluster-60005.45710,Cluster-60005.45278,Cluster-60005.17634,Cluster-60005.45875,Cluster-60005.47353,Cluster-60005.59786,Cluster-60005.68789,Cluster-60005.120830,Cluster-60005.57561,Cluster-60005.46079,Cluster-60005.47941,Cluster-60005.35557,Cluster-60005.8825,Cluster-60005.113958,Cluster-60005.8496,Cluster-60005.56058,Cluster-60005.49877,Cluster-60005.68069,Cluster-60005.63661,Cluster-60005.37953,Cluster-60005.116675,Cluster-60005.121428,Cluster-60005.20618,Cluster-60005.50687,Cluster-60005.5729,Cluster-60005.29565,Cluster-60005.13383,Cluster-60005.58085,Cluster-60005.72270,Cluster-60005.23432,Cluster-60005.78501,Cluster-60005.5243,Cluster-60005.92717,Cluster-60005.95597,Cluster-60005.57773,Cluster-60005.118437,Cluster-60005.35244,Cluster-60005.111719,Cluster-60005.113967,Cluster-60005.18142,Cluster-60005.45370,Cluster-60005.48641,Cluster-60005.47627,Cluster-60005.85481,Cluster-78165.0,Cluster-60005.92906,Cluster-60005.71764,Cluster-60005.77814,Cluster-60005.108122,Cluster-60005.93517,Cluster-60005.77236,Cluster-60005.49683,Cluster-60005.89064,Cluster-60005.71741,Cluster-60005.42849,Cluster-60005.78228,Cluster-60005.71104,Cluster-60005.46692,Cluster-60005.86397,Cluster-60005.48297,Cluster-60005.32893,Cluster-60005.115730,Cluster-60005.84489,Cluster-60005.4695,Cluster-60005.44659,Cluster-60005.82370,Cluster-60005.74844,Cluster-60005.21821,Cluster-60005.69716,Cluster-60005.74629,Cluster-60005.51471,Cluster-60005.76442,Cluster-60005.124119,Cluster-60005.14026,Cluster-60005.35017,Cluster-60005.48319,Cluster-60005.88082,Cluster-60005.111167,Cluster-60005.90533,Cluster-60005.57314,Cluster-25921.0,Cluster-60005.84501,Cluster-60005.21157,Cluster-60005.54663,Cluster-60005.22220,Cluster-60005.55473,Cluster-60005.78900,Cluster-60005.111827,Cluster-60005.61971,Cluster-60005.116717,Cluster-60005.46466,Cluster-60005.31017,Cluster-60005.26221,Cluster-60005.32969,Cluster-60005.64591,Cluster-60005.57757,Cluster-60005.110992,Cluster-60005.81981,Cluster-60005.22531,Cluster-60005.79125,Cluster-60005.56950,Cluster-60005.8106,Cluster-60005.7990,Cluster-60005.37774,Cluster-60005.51327,Cluster-60005.79421,Cluster-41112.0,Cluster-60005.86197,Cluster-60005.86524,Cluster-60005.43711,Cluster-60005.67994,Cluster-60005.64661,Cluster-60005.110986,Cluster-60005.53351,Cluster-60005.52942,Cluster-60005.60660,Cluster-60005.122502,Cluster-60005.98240,Cluster-60005.79968,Cluster-60005.64370,Cluster-60005.27890,Cluster-60005.50074,Cluster-60005.5519,Cluster-60005.43022,Cluster-60005.26901,Cluster-60005.58697,Cluster-60005.35243,Cluster-60005.78486,Cluster-60005.8709,Cluster-60005.74412,Cluster-60005.114631,Cluster-60005.24862,Cluster-60005.54023,Cluster-60005.13206,Cluster-60005.20757,Cluster-60005.27729,Cluster-27130.0,Cluster-60005.76971,Cluster-60005.32716,Cluster-60005.49921,Cluster-60005.86901,Cluster-60005.47700,Cluster-60005.36951,Cluster-60005.68610,Cluster-60005.80252,Cluster-60005.66125,Cluster-60005.50112,Cluster-60005.58292,Cluster-60005.23677,Cluster-51311.0,Cluster-60005.7379,Cluster-60005.68156,Cluster-16789.0,Cluster-60005.7932,Cluster-60005.75629,Cluster-60005.94724,Cluster-60005.71883,Cluster-60005.112059,Cluster-60005.38484,Cluster-60005.33365,Cluster-60005.21380,Cluster-60005.7372,Cluster-60397.0,Cluster-60005.63097,Cluster-60005.77909,Cluster-60005.118616,Cluster-60005.60864,Cluster-60005.118176,Cluster-60005.91313,Cluster-60005.96125,Cluster-60005.68829,Cluster-80144.1,Cluster-60005.50142,Cluster-60005.46399,Cluster-30323.0,Cluster-60005.75327,Cluster-60005.42735,Cluster-60005.81110,Cluster-60005.75825,Cluster-60005.122784,Cluster-52884.0,Cluster-67839.0,Cluster-60005.92245,Cluster-60005.6998,Cluster-60005.54396,Cluster-60005.25831,Cluster-60005.65312,Cluster-60005.114565,Cluster-60005.22736,Cluster-60005.47057,Cluster-60005.58241,Cluster-60005.35480,Cluster-60005.22446,Cluster-60005.19595,Cluster-60005.119339,Cluster-60005.30376,Cluster-60005.20532,Cluster-60005.51874,Cluster-60005.56916,Cluster-60005.25439,Cluster-60005.67046,Cluster-60005.113761,Cluster-60005.117265,Cluster-60005.66115,Cluster-60005.45887,Cluster-60005.37110,Cluster-60005.30504,Cluster-60005.80474,Cluster-60005.34224,Cluster-60005.41215,Cluster-60005.25715,Cluster-60005.30879,Cluster-60005.24082,Cluster-60005.58331,Cluster-60005.76810,Cluster-60005.54719,Cluster-60005.5554,Cluster-60005.92661,Cluster-60005.34165,Cluster-60005.37873,Cluster-60005.59256,Cluster-60005.73893,Cluster-60005.40433,Cluster-60005.72368,Cluster-60005.67493,Cluster-47534.0,Cluster-60005.57189,Cluster-60005.66038,Cluster-60005.91522,Cluster-60005.60168,Cluster-60005.52299,Cluster-60005.44684,Cluster-60005.62840,Cluster-60005.116066,Cluster-60005.88468,Cluster-60005.32297,Cluster-60005.59149,Cluster-60005.69045,Cluster-60005.50344,Cluster-60005.108033,Cluster-60005.90180,Cluster-60005.50262,Cluster-60005.90512,Cluster-60005.2725,Cluster-60005.50514,Cluster-60005.56594,Cluster-60005.121563
GO:0042254	ribosome biogenesis	biological_process	2.3595e-76	6.2704e-73	1554	28657	4653	123039	902	Cluster-60005.48729,Cluster-60005.95941,Cluster-60005.83028,Cluster-60005.51962,Cluster-60005.51640,Cluster-60005.73187,Cluster-60005.80759,Cluster-60005.34129,Cluster-60005.16755,Cluster-77355.0,Cluster-60005.102171,Cluster-60005.102480,Cluster-60005.52381,Cluster-77663.0,Cluster-7031.1,Cluster-60005.49165,Cluster-60005.95680,Cluster-60005.61558,Cluster-60005.52692,Cluster-60005.72163,Cluster-60005.55585,Cluster-60005.30539,Cluster-60005.62839,Cluster-60005.49441,Cluster-60005.84064,Cluster-60005.53334,Cluster-60005.53572,Cluster-60005.96906,Cluster-60005.41775,Cluster-60005.24096,Cluster-60005.102212,Cluster-60005.51595,Cluster-60005.42522,Cluster-60005.12786,Cluster-60005.48403,Cluster-60005.44686,Cluster-60005.30455,Cluster-60005.52818,Cluster-60005.30984,Cluster-60005.37113,Cluster-60005.44440,Cluster-60005.57597,Cluster-60005.39101,Cluster-60005.14543,Cluster-60005.18343,Cluster-8242.0,Cluster-60005.96803,Cluster-60005.17756,Cluster-60005.48208,Cluster-60005.23247,Cluster-60005.33324,Cluster-60005.87904,Cluster-57272.0,Cluster-60005.51612,Cluster-77907.0,Cluster-60005.16510,Cluster-60005.50716,Cluster-60005.98835,Cluster-60005.35676,Cluster-60005.50357,Cluster-60005.95808,Cluster-60005.49398,Cluster-60005.72390,Cluster-60005.70238,Cluster-60005.18505,Cluster-60005.54956,Cluster-60005.46396,Cluster-60005.42693,Cluster-60005.51503,Cluster-60005.49931,Cluster-60005.62374,Cluster-60005.44190,Cluster-60005.54154,Cluster-60005.72112,Cluster-60005.18338,Cluster-60005.61393,Cluster-60005.83255,Cluster-70613.0,Cluster-60005.62375,Cluster-60005.40535,Cluster-60005.67392,Cluster-60005.87214,Cluster-8486.0,Cluster-60005.98324,Cluster-9551.0,Cluster-60005.71319,Cluster-60005.51806,Cluster-60005.52987,Cluster-60005.52497,Cluster-60005.47009,Cluster-60005.60479,Cluster-60005.14232,Cluster-60005.103213,Cluster-60005.106468,Cluster-60005.46304,Cluster-60005.66489,Cluster-60005.32073,Cluster-60005.56345,Cluster-60005.69778,Cluster-60005.104239,Cluster-60005.31513,Cluster-60005.25012,Cluster-60005.45340,Cluster-60005.33469,Cluster-6993.0,Cluster-34815.0,Cluster-5576.0,Cluster-60005.50789,Cluster-3295.0,Cluster-60005.48971,Cluster-60005.62763,Cluster-60005.61121,Cluster-60005.19698,Cluster-60005.54612,Cluster-60005.34984,Cluster-50955.0,Cluster-60005.58543,Cluster-60005.96321,Cluster-60005.98439,Cluster-60005.49655,Cluster-8370.0,Cluster-60005.55559,Cluster-60005.99772,Cluster-60005.52446,Cluster-60005.25359,Cluster-60005.59947,Cluster-60005.53578,Cluster-60005.17117,Cluster-60005.51092,Cluster-60005.52360,Cluster-60005.46985,Cluster-60005.30679,Cluster-5407.0,Cluster-60005.50111,Cluster-60005.105679,Cluster-7057.0,Cluster-60005.63224,Cluster-60005.52351,Cluster-60005.92798,Cluster-60005.43939,Cluster-60005.50148,Cluster-60005.61539,Cluster-60005.60532,Cluster-60005.49509,Cluster-60005.54320,Cluster-60005.35037,Cluster-60005.43275,Cluster-9887.0,Cluster-60005.105788,Cluster-6463.0,Cluster-60005.50323,Cluster-44942.0,Cluster-60005.55816,Cluster-60005.45421,Cluster-60005.58765,Cluster-60005.59628,Cluster-60005.59887,Cluster-6276.0,Cluster-60005.109438,Cluster-60005.98787,Cluster-60005.45057,Cluster-60005.95849,Cluster-60005.26791,Cluster-60005.60722,Cluster-60005.17695,Cluster-60005.45664,Cluster-60005.24469,Cluster-60005.98173,Cluster-60005.53613,Cluster-60005.52787,Cluster-60005.35100,Cluster-60005.51154,Cluster-60005.59224,Cluster-60005.11895,Cluster-22075.0,Cluster-60005.37813,Cluster-60005.57155,Cluster-60005.97051,Cluster-60005.54262,Cluster-60005.42917,Cluster-60005.60091,Cluster-15119.0,Cluster-76310.0,Cluster-60005.73845,Cluster-60005.43984,Cluster-60005.100109,Cluster-60005.97680,Cluster-60005.48769,Cluster-60005.54553,Cluster-60005.52689,Cluster-60005.56000,Cluster-60005.53892,Cluster-60005.57652,Cluster-60005.12618,Cluster-60005.101343,Cluster-60005.96276,Cluster-60005.51713,Cluster-35649.0,Cluster-60005.46962,Cluster-13000.0,Cluster-60005.51520,Cluster-60005.56083,Cluster-60005.51360,Cluster-60005.59193,Cluster-60005.83663,Cluster-60005.55798,Cluster-60005.83542,Cluster-7263.0,Cluster-60005.47154,Cluster-60005.55909,Cluster-60005.58523,Cluster-60005.52619,Cluster-60005.61505,Cluster-6330.0,Cluster-50136.0,Cluster-7297.1,Cluster-60005.51927,Cluster-60005.56369,Cluster-60005.45916,Cluster-60005.45569,Cluster-60005.49734,Cluster-60005.55576,Cluster-60005.38841,Cluster-60005.122069,Cluster-60005.15746,Cluster-60005.17793,Cluster-3208.0,Cluster-60005.102220,Cluster-60005.48426,Cluster-60005.49416,Cluster-60005.89706,Cluster-60005.51878,Cluster-60005.101964,Cluster-60005.2740,Cluster-60005.79443,Cluster-60005.50625,Cluster-60005.74825,Cluster-47958.0,Cluster-60005.57131,Cluster-60005.51104,Cluster-60005.102335,Cluster-60005.83673,Cluster-60005.98647,Cluster-60005.46370,Cluster-60005.44885,Cluster-60005.69924,Cluster-81208.0,Cluster-60005.15738,Cluster-60005.103269,Cluster-60005.15878,Cluster-60005.58455,Cluster-60005.84403,Cluster-60005.81073,Cluster-60005.49503,Cluster-60005.28202,Cluster-49785.0,Cluster-60005.55069,Cluster-60005.104007,Cluster-60005.63581,Cluster-60005.97657,Cluster-60005.94364,Cluster-60005.47477,Cluster-48889.1,Cluster-60005.58242,Cluster-60005.48125,Cluster-60005.51355,Cluster-60005.60718,Cluster-60005.32434,Cluster-60005.34218,Cluster-60005.96279,Cluster-60005.38155,Cluster-60005.28719,Cluster-60005.48781,Cluster-60005.52127,Cluster-60005.35634,Cluster-60005.51168,Cluster-60005.14877,Cluster-60005.98221,Cluster-60005.100475,Cluster-60005.64468,Cluster-60005.26640,Cluster-60005.58734,Cluster-60005.30456,Cluster-60005.37353,Cluster-63819.0,Cluster-60005.63396,Cluster-60005.54857,Cluster-60005.98236,Cluster-60005.57225,Cluster-60005.97028,Cluster-60005.104752,Cluster-60005.103773,Cluster-60005.99288,Cluster-9479.0,Cluster-60005.48678,Cluster-60005.59594,Cluster-60005.24536,Cluster-60005.58547,Cluster-60005.100072,Cluster-60005.49684,Cluster-60005.48935,Cluster-60005.18124,Cluster-60005.31186,Cluster-57661.0,Cluster-60005.53374,Cluster-60005.51908,Cluster-60005.16795,Cluster-60005.100682,Cluster-60005.49530,Cluster-60005.49792,Cluster-60005.51864,Cluster-60005.74201,Cluster-60005.73511,Cluster-60005.47638,Cluster-60005.98616,Cluster-60005.88051,Cluster-60005.49920,Cluster-60005.53795,Cluster-60005.65520,Cluster-60005.64066,Cluster-7065.0,Cluster-60005.97919,Cluster-60005.21742,Cluster-60005.50658,Cluster-60005.68654,Cluster-60005.42476,Cluster-7242.0,Cluster-60005.47701,Cluster-60005.21679,Cluster-60005.77915,Cluster-60005.74585,Cluster-60005.15456,Cluster-60005.44461,Cluster-60005.59767,Cluster-60005.60633,Cluster-60005.47151,Cluster-49305.0,Cluster-60005.35459,Cluster-60005.61863,Cluster-60005.49432,Cluster-60005.58415,Cluster-60005.51674,Cluster-11088.0,Cluster-60005.44774,Cluster-60005.98262,Cluster-60005.50969,Cluster-4798.0,Cluster-60005.39079,Cluster-60005.38351,Cluster-60005.22413,Cluster-60005.49865,Cluster-60005.27490,Cluster-60005.3779,Cluster-60005.58875,Cluster-60005.41289,Cluster-60005.49836,Cluster-60005.95397,Cluster-60005.65052,Cluster-60005.47678,Cluster-60005.99733,Cluster-60005.92309,Cluster-5374.0,Cluster-60005.101383,Cluster-60005.39956,Cluster-60005.63031,Cluster-4659.0,Cluster-60005.55934,Cluster-60005.38692,Cluster-60005.13952,Cluster-60005.31404,Cluster-60005.54178,Cluster-60005.28312,Cluster-60005.47113,Cluster-60005.100192,Cluster-60005.54037,Cluster-60005.46827,Cluster-60005.96241,Cluster-60005.50126,Cluster-60005.95554,Cluster-60005.28160,Cluster-60005.36711,Cluster-60005.105925,Cluster-60005.12209,Cluster-60005.104225,Cluster-60005.33397,Cluster-60005.51064,Cluster-56721.0,Cluster-60005.52211,Cluster-60005.50061,Cluster-60005.70592,Cluster-60005.97676,Cluster-60005.84878,Cluster-60005.49323,Cluster-38621.0,Cluster-60005.59349,Cluster-60005.51470,Cluster-22895.0,Cluster-60005.95202,Cluster-60005.65588,Cluster-60005.69648,Cluster-60005.49980,Cluster-60005.55496,Cluster-60005.76831,Cluster-60005.49037,Cluster-60005.64501,Cluster-60005.53311,Cluster-60005.59212,Cluster-60005.31789,Cluster-60005.48899,Cluster-60005.52263,Cluster-60005.58883,Cluster-60005.40638,Cluster-60005.96740,Cluster-60005.13284,Cluster-60005.60090,Cluster-31790.0,Cluster-60005.72905,Cluster-60005.83750,Cluster-60005.47743,Cluster-60005.53109,Cluster-60005.120262,Cluster-60005.57010,Cluster-60005.57183,Cluster-60005.106508,Cluster-60005.81830,Cluster-60005.94977,Cluster-60005.57221,Cluster-60005.67602,Cluster-4590.0,Cluster-60005.51587,Cluster-60005.106426,Cluster-27926.0,Cluster-60005.48576,Cluster-60005.42033,Cluster-60005.52470,Cluster-60005.37690,Cluster-60005.10300,Cluster-60005.54130,Cluster-60005.53548,Cluster-60005.59693,Cluster-42444.0,Cluster-60005.35864,Cluster-46822.0,Cluster-60005.106466,Cluster-60005.48279,Cluster-60005.46698,Cluster-60005.60022,Cluster-60005.75053,Cluster-60005.53198,Cluster-60005.99823,Cluster-60005.36748,Cluster-26114.0,Cluster-60005.103976,Cluster-60005.98071,Cluster-60005.69353,Cluster-66516.0,Cluster-60005.19209,Cluster-60005.15275,Cluster-60005.94984,Cluster-67581.0,Cluster-60005.55438,Cluster-60005.46015,Cluster-60005.71022,Cluster-60005.18417,Cluster-8446.0,Cluster-60005.60972,Cluster-60005.63360,Cluster-60005.13834,Cluster-60005.45275,Cluster-60005.14895,Cluster-60005.58351,Cluster-60005.32457,Cluster-60005.84402,Cluster-60005.51087,Cluster-60005.85404,Cluster-60005.53708,Cluster-60005.43838,Cluster-17788.0,Cluster-27120.0,Cluster-60005.54461,Cluster-60005.67455,Cluster-60005.55726,Cluster-60005.56018,Cluster-60005.97761,Cluster-9556.0,Cluster-60005.14148,Cluster-60005.95460,Cluster-60005.95455,Cluster-60005.18452,Cluster-64745.0,Cluster-60005.46628,Cluster-60005.59513,Cluster-6891.0,Cluster-60005.56264,Cluster-60005.35286,Cluster-60005.41203,Cluster-60005.100140,Cluster-13732.0,Cluster-60005.60436,Cluster-4822.0,Cluster-60005.46348,Cluster-60005.45089,Cluster-60005.16901,Cluster-60005.55827,Cluster-60005.25061,Cluster-60005.26538,Cluster-60005.56581,Cluster-60005.56911,Cluster-60005.98693,Cluster-60005.75065,Cluster-60005.14870,Cluster-60005.81747,Cluster-60005.47451,Cluster-60005.52166,Cluster-60005.47508,Cluster-60005.59410,Cluster-60005.48918,Cluster-60005.41119,Cluster-5471.0,Cluster-60005.53054,Cluster-60005.43807,Cluster-60005.50873,Cluster-60005.101688,Cluster-60005.51061,Cluster-60005.101565,Cluster-60005.51523,Cluster-60005.33622,Cluster-60005.95781,Cluster-60005.58785,Cluster-60005.74376,Cluster-60005.54786,Cluster-60005.102497,Cluster-60005.95449,Cluster-60005.49615,Cluster-60005.95247,Cluster-26732.0,Cluster-60005.23502,Cluster-60005.98944,Cluster-60005.107034,Cluster-60005.54576,Cluster-60005.51659,Cluster-60005.44991,Cluster-60005.77743,Cluster-64261.0,Cluster-60005.60299,Cluster-60005.65556,Cluster-60005.15219,Cluster-60005.49753,Cluster-60005.94844,Cluster-60005.43566,Cluster-60005.56642,Cluster-60005.61026,Cluster-60005.75363,Cluster-60005.72351,Cluster-60005.102413,Cluster-60005.90313,Cluster-60005.16029,Cluster-60005.101133,Cluster-60005.51684,Cluster-60005.99879,Cluster-60005.96184,Cluster-75125.0,Cluster-60005.59708,Cluster-60005.42760,Cluster-60005.36902,Cluster-60005.16553,Cluster-60005.73341,Cluster-7287.0,Cluster-60005.101992,Cluster-60005.52705,Cluster-60005.77375,Cluster-60005.67783,Cluster-10174.0,Cluster-60005.50369,Cluster-60005.52413,Cluster-60005.76692,Cluster-60005.52426,Cluster-60005.84968,Cluster-60005.59126,Cluster-60005.9191,Cluster-60005.106066,Cluster-60005.65342,Cluster-60005.54515,Cluster-60005.38536,Cluster-6587.0,Cluster-8532.0,Cluster-60005.95877,Cluster-60005.94696,Cluster-60005.52708,Cluster-60005.62236,Cluster-60005.32908,Cluster-60005.99257,Cluster-60005.53571,Cluster-60005.86354,Cluster-60005.34388,Cluster-60005.72904,Cluster-24071.0,Cluster-33780.1,Cluster-60005.44747,Cluster-60005.53116,Cluster-60005.48275,Cluster-67412.0,Cluster-60005.69859,Cluster-69915.0,Cluster-60005.39704,Cluster-60005.44889,Cluster-60005.47049,Cluster-60005.55883,Cluster-10451.1,Cluster-60005.51675,Cluster-60005.82437,Cluster-60005.15834,Cluster-60005.61474,Cluster-60005.70873,Cluster-60005.44549,Cluster-60005.14686,Cluster-25135.0,Cluster-60005.55222,Cluster-60005.39454,Cluster-60005.62237,Cluster-60005.77568,Cluster-48355.0,Cluster-60005.86710,Cluster-60005.53890,Cluster-60005.41990,Cluster-60005.55099,Cluster-60005.71927,Cluster-60005.100501,Cluster-60005.67018,Cluster-60005.104736,Cluster-60005.47713,Cluster-60005.98602,Cluster-60005.50700,Cluster-60005.53369,Cluster-10173.0,Cluster-60005.78978,Cluster-3364.0,Cluster-60005.57806,Cluster-60005.97008,Cluster-60005.44227,Cluster-60005.95991,Cluster-60005.45063,Cluster-60005.94994,Cluster-60005.54330,Cluster-60005.65773,Cluster-60005.109469,Cluster-60005.58710,Cluster-60005.57583,Cluster-60005.96475,Cluster-60005.48668,Cluster-60005.50337,Cluster-60005.51846,Cluster-60005.41747,Cluster-60005.20775,Cluster-60005.11181,Cluster-60005.68442,Cluster-60005.35175,Cluster-60005.54850,Cluster-60005.49678,Cluster-60005.70111,Cluster-60005.60566,Cluster-60005.59778,Cluster-60005.62175,Cluster-60005.98452,Cluster-60005.53500,Cluster-60005.72162,Cluster-60005.60465,Cluster-60005.12321,Cluster-52465.0,Cluster-60005.20445,Cluster-60005.47261,Cluster-60005.43461,Cluster-60005.50788,Cluster-60005.106606,Cluster-60005.70562,Cluster-60005.44525,Cluster-60005.54224,Cluster-60005.47692,Cluster-3706.0,Cluster-60005.43816,Cluster-60005.55469,Cluster-60005.52086,Cluster-60005.51857,Cluster-60005.23544,Cluster-60005.95190,Cluster-60005.49885,Cluster-60005.12250,Cluster-60005.50416,Cluster-3590.0,Cluster-60005.103895,Cluster-60005.35558,Cluster-60005.105248,Cluster-8717.0,Cluster-60005.99881,Cluster-60005.47595,Cluster-60005.53645,Cluster-7748.0,Cluster-60005.116845,Cluster-60005.47710,Cluster-60005.89961,Cluster-60005.77986,Cluster-60005.43961,Cluster-60005.49574,Cluster-60005.50374,Cluster-60005.51751,Cluster-60005.49906,Cluster-50702.0,Cluster-60005.101536,Cluster-60005.56571,Cluster-60005.37389,Cluster-60005.56099,Cluster-60005.30292,Cluster-60005.82498,Cluster-60005.8961,Cluster-60005.51563,Cluster-60005.80630,Cluster-60005.47305,Cluster-60005.54572,Cluster-69162.0,Cluster-60005.50467,Cluster-60005.61183,Cluster-60005.52337,Cluster-60005.107219,Cluster-60005.51826,Cluster-60005.103371,Cluster-60005.29632,Cluster-60005.106044,Cluster-60005.62663,Cluster-60005.45945,Cluster-60005.61613,Cluster-82747.0,Cluster-60005.62706,Cluster-60005.68880,Cluster-60005.18362,Cluster-60005.58041,Cluster-60005.104072,Cluster-60005.14146,Cluster-48394.0,Cluster-60005.15607,Cluster-60005.55457,Cluster-60005.106282,Cluster-60005.54528,Cluster-60005.94963,Cluster-60005.32800,Cluster-60005.52182,Cluster-60005.70297,Cluster-60005.78614,Cluster-69456.0,Cluster-60005.57476,Cluster-60005.52432,Cluster-60005.103845,Cluster-60005.55498,Cluster-60005.45563,Cluster-60005.57536,Cluster-35069.0,Cluster-60005.70547,Cluster-60005.46768,Cluster-60005.109816,Cluster-60005.82094,Cluster-60005.18287,Cluster-60005.53303,Cluster-60005.53423,Cluster-60005.15813,Cluster-60005.56098,Cluster-60005.18206,Cluster-60005.52164,Cluster-59541.0,Cluster-60005.46687,Cluster-60005.72859,Cluster-60005.105958,Cluster-60005.101831,Cluster-60005.29855,Cluster-60005.15106,Cluster-60005.78343,Cluster-60005.9548,Cluster-60005.16137,Cluster-60005.31174,Cluster-60005.62205,Cluster-60005.45746,Cluster-60005.16358,Cluster-60005.54957,Cluster-60005.79891,Cluster-60005.55210,Cluster-8732.0,Cluster-60005.51434,Cluster-60005.28255,Cluster-60005.47459,Cluster-60005.49742,Cluster-60005.100335,Cluster-60005.95135,Cluster-48281.0,Cluster-60005.108657,Cluster-60005.73515,Cluster-60005.100442,Cluster-60005.61711,Cluster-60005.58992,Cluster-60005.59146,Cluster-60005.51786,Cluster-60005.50350,Cluster-60005.54928,Cluster-60005.56152,Cluster-60005.102626,Cluster-60005.50930,Cluster-60005.57748,Cluster-60005.69574,Cluster-60005.100177,Cluster-64331.0,Cluster-60005.51761,Cluster-8399.0,Cluster-60005.99540,Cluster-60005.85032,Cluster-60005.69691,Cluster-60005.97430,Cluster-60005.63347,Cluster-60005.51738,Cluster-60005.98318,Cluster-430.2,Cluster-60005.59550,Cluster-60005.16659,Cluster-60005.16839,Cluster-60005.79237,Cluster-82795.0,Cluster-60005.103115,Cluster-60005.54331,Cluster-60005.42853,Cluster-60005.57867,Cluster-60005.55756,Cluster-72713.0,Cluster-60005.95112,Cluster-37508.0,Cluster-60005.46179,Cluster-60005.52585,Cluster-60005.77554,Cluster-41617.0,Cluster-60005.96811,Cluster-60005.40444,Cluster-28351.1,Cluster-60005.98350,Cluster-60005.42065,Cluster-60005.83902,Cluster-60005.41336,Cluster-60005.51383,Cluster-60005.23300,Cluster-60005.86672,Cluster-60005.56598,Cluster-60005.96192,Cluster-60005.103113,Cluster-60005.33672,Cluster-60005.52221,Cluster-60005.52923,Cluster-60005.49002,Cluster-60005.45080,Cluster-60005.41622,Cluster-60005.58418,Cluster-60005.101764,Cluster-20954.0,Cluster-60005.48404,Cluster-60005.50058,Cluster-60005.75443,Cluster-60005.58716,Cluster-60005.66190,Cluster-60005.24773,Cluster-60005.50901,Cluster-60005.71124,Cluster-60005.98120,Cluster-60005.29358,Cluster-60005.95061,Cluster-60005.50645,Cluster-6908.0,Cluster-60005.53346,Cluster-60005.76935,Cluster-60005.35508,Cluster-3139.0,Cluster-70956.0,Cluster-60005.79095,Cluster-60005.53547,Cluster-60005.43720,Cluster-60005.60843,Cluster-60005.100156,Cluster-60005.47625,Cluster-60005.60257,Cluster-7432.0,Cluster-60005.65675,Cluster-60005.43283,Cluster-60005.50927,Cluster-60005.104003,Cluster-60005.84173,Cluster-60005.96390,Cluster-60005.34568,Cluster-60005.47277,Cluster-60005.64313,Cluster-60005.95926,Cluster-60005.59736,Cluster-60005.62961,Cluster-60005.54271,Cluster-60005.24959,Cluster-60005.52857,Cluster-72611.0,Cluster-60005.48111,Cluster-60005.104267,Cluster-60005.27294,Cluster-60005.41035	652	Cluster-60005.55514,Cluster-60005.61276,Cluster-20545.1,Cluster-60005.31364,Cluster-60005.51459,Cluster-60005.108882,Cluster-60005.78154,Cluster-60005.62003,Cluster-60005.74362,Cluster-60005.55764,Cluster-37042.0,Cluster-60005.77384,Cluster-60005.100411,Cluster-60005.83404,Cluster-60005.50286,Cluster-60005.63494,Cluster-60005.44964,Cluster-60005.70529,Cluster-60005.29528,Cluster-60005.123907,Cluster-60005.55716,Cluster-60005.86615,Cluster-60005.51542,Cluster-60005.122600,Cluster-60005.69209,Cluster-60005.90546,Cluster-60005.75319,Cluster-60005.70695,Cluster-60005.25824,Cluster-60005.79548,Cluster-60005.90762,Cluster-60005.111006,Cluster-60005.79094,Cluster-60005.56944,Cluster-60005.112177,Cluster-63270.0,Cluster-60005.58408,Cluster-60005.52372,Cluster-60005.18848,Cluster-60005.70752,Cluster-60005.7591,Cluster-60005.42060,Cluster-60005.122833,Cluster-60005.82426,Cluster-60005.125282,Cluster-60005.3238,Cluster-60005.39320,Cluster-55764.0,Cluster-71298.0,Cluster-60005.41933,Cluster-60005.121898,Cluster-60005.66531,Cluster-60005.33697,Cluster-60005.89687,Cluster-60005.36179,Cluster-60005.47804,Cluster-60005.91094,Cluster-1225.0,Cluster-60005.69425,Cluster-60005.47103,Cluster-60005.29181,Cluster-60005.103981,Cluster-60005.110665,Cluster-60005.91160,Cluster-60005.119170,Cluster-60005.34042,Cluster-60005.53043,Cluster-60005.101180,Cluster-60005.72625,Cluster-60005.80743,Cluster-60005.46899,Cluster-60005.73810,Cluster-60005.43889,Cluster-21250.1,Cluster-60005.55399,Cluster-60005.39436,Cluster-60005.51530,Cluster-60005.115982,Cluster-60005.62679,Cluster-60005.84455,Cluster-60005.66569,Cluster-60005.94333,Cluster-60005.24279,Cluster-60005.73763,Cluster-60005.21027,Cluster-60005.118494,Cluster-60005.11260,Cluster-60005.21415,Cluster-60005.78666,Cluster-60005.69545,Cluster-60005.28886,Cluster-60005.51023,Cluster-60005.110770,Cluster-60005.61763,Cluster-60005.110772,Cluster-60005.112442,Cluster-60005.38390,Cluster-60005.66382,Cluster-60005.42731,Cluster-60005.120160,Cluster-60005.31198,Cluster-53398.0,Cluster-2294.1,Cluster-60005.8012,Cluster-60005.58944,Cluster-60005.40252,Cluster-60005.66385,Cluster-60005.60501,Cluster-60005.21557,Cluster-60005.44567,Cluster-60005.22577,Cluster-60005.110370,Cluster-60005.71762,Cluster-60005.51999,Cluster-60005.110402,Cluster-60005.92761,Cluster-60005.84519,Cluster-60005.48181,Cluster-60005.30681,Cluster-60005.78484,Cluster-60005.85695,Cluster-60005.50592,Cluster-60005.3842,Cluster-60005.51624,Cluster-60005.51802,Cluster-60005.22007,Cluster-60005.118327,Cluster-60005.119648,Cluster-60005.71933,Cluster-60005.45875,Cluster-60005.17634,Cluster-60005.45278,Cluster-60005.45710,Cluster-60005.59786,Cluster-60005.47353,Cluster-60005.20424,Cluster-60005.71203,Cluster-45939.1,Cluster-31468.0,Cluster-60005.60685,Cluster-60005.71038,Cluster-60005.32916,Cluster-60005.40812,Cluster-60005.33020,Cluster-60005.47661,Cluster-60005.58355,Cluster-60005.71123,Cluster-60005.50590,Cluster-60005.49014,Cluster-60005.46910,Cluster-60005.53479,Cluster-60005.15828,Cluster-60005.7107,Cluster-60005.42947,Cluster-60005.112786,Cluster-60005.75570,Cluster-60005.60155,Cluster-60005.35149,Cluster-60005.74595,Cluster-60005.55369,Cluster-60005.15919,Cluster-60005.103637,Cluster-60005.8691,Cluster-60005.78079,Cluster-60005.32185,Cluster-44186.0,Cluster-60005.75648,Cluster-60005.2671,Cluster-60005.66246,Cluster-60005.4829,Cluster-60005.53433,Cluster-60005.111747,Cluster-60005.38959,Cluster-60005.57812,Cluster-60005.74426,Cluster-60005.59236,Cluster-60005.9093,Cluster-60005.57103,Cluster-60005.50812,Cluster-60005.79419,Cluster-60005.62742,Cluster-60005.112318,Cluster-60005.50810,Cluster-60005.61533,Cluster-60005.62726,Cluster-60005.79621,Cluster-60005.74898,Cluster-60005.33666,Cluster-60005.62630,Cluster-60005.45525,Cluster-57019.0,Cluster-60005.86053,Cluster-60005.67070,Cluster-60005.81388,Cluster-60005.60899,Cluster-60005.53505,Cluster-60005.113938,Cluster-60005.10222,Cluster-60005.22173,Cluster-60005.64359,Cluster-60005.110910,Cluster-60005.3580,Cluster-60005.123053,Cluster-60005.54915,Cluster-60005.69278,Cluster-60005.46305,Cluster-60005.37802,Cluster-60005.29195,Cluster-60005.64054,Cluster-60005.44035,Cluster-60005.70641,Cluster-60005.57973,Cluster-60005.53371,Cluster-60005.58621,Cluster-60005.64516,Cluster-60005.113632,Cluster-60005.90927,Cluster-60005.12798,Cluster-60005.42016,Cluster-60005.117581,Cluster-60005.59371,Cluster-60005.48533,Cluster-60005.55000,Cluster-49336.0,Cluster-60005.79392,Cluster-60005.53699,Cluster-60005.40527,Cluster-60005.30420,Cluster-60005.52673,Cluster-60005.20086,Cluster-60005.4656,Cluster-60005.111478,Cluster-60005.81827,Cluster-60005.87482,Cluster-60005.69982,Cluster-60005.49349,Cluster-60005.112004,Cluster-60005.110892,Cluster-60005.50068,Cluster-60005.111554,Cluster-60005.27853,Cluster-60005.6616,Cluster-60005.57003,Cluster-60005.44286,Cluster-60005.60978,Cluster-60005.82405,Cluster-60005.20669,Cluster-60005.30178,Cluster-60005.119321,Cluster-60005.37554,Cluster-60005.78879,Cluster-60005.122011,Cluster-60005.46235,Cluster-1242.0,Cluster-60005.115050,Cluster-60005.37495,Cluster-60005.58611,Cluster-60005.28449,Cluster-60005.121040,Cluster-60005.117321,Cluster-60005.55539,Cluster-27436.0,Cluster-60005.35693,Cluster-60005.9308,Cluster-60005.30801,Cluster-60005.66834,Cluster-60005.84759,Cluster-60005.57689,Cluster-60005.76548,Cluster-60005.28324,Cluster-61596.0,Cluster-60005.58821,Cluster-60005.46752,Cluster-60005.37230,Cluster-60005.62178,Cluster-60005.119046,Cluster-60005.114112,Cluster-60005.60418,Cluster-60005.80707,Cluster-60005.90766,Cluster-60005.7910,Cluster-60005.74888,Cluster-60005.32806,Cluster-60005.66371,Cluster-60005.65622,Cluster-60005.45036,Cluster-60005.63493,Cluster-60005.73729,Cluster-60005.59447,Cluster-60005.55351,Cluster-60005.7752,Cluster-60005.49737,Cluster-60005.122314,Cluster-60005.66466,Cluster-60005.2116,Cluster-60005.94160,Cluster-60005.64215,Cluster-60005.40636,Cluster-60005.119692,Cluster-60005.38562,Cluster-60005.62075,Cluster-60005.43864,Cluster-60005.53607,Cluster-54022.0,Cluster-60005.125026,Cluster-60005.7231,Cluster-60005.77569,Cluster-60005.8876,Cluster-42917.0,Cluster-60005.83456,Cluster-60005.78197,Cluster-60005.93998,Cluster-60005.35457,Cluster-60005.39076,Cluster-60005.69653,Cluster-60005.49752,Cluster-60005.31140,Cluster-60005.120859,Cluster-53651.0,Cluster-72791.0,Cluster-52842.0,Cluster-60005.7947,Cluster-60005.43193,Cluster-60005.45037,Cluster-60005.29651,Cluster-60005.33452,Cluster-60005.16178,Cluster-60005.109649,Cluster-60005.63227,Cluster-60005.51458,Cluster-60005.37087,Cluster-60005.32148,Cluster-60005.7134,Cluster-60005.91826,Cluster-60005.98087,Cluster-72834.0,Cluster-60005.65016,Cluster-60005.66408,Cluster-60005.53717,Cluster-60005.44079,Cluster-60005.113167,Cluster-60005.53465,Cluster-60005.79561,Cluster-60005.55991,Cluster-60005.73586,Cluster-37743.0,Cluster-60005.71838,Cluster-60005.66339,Cluster-80144.1,Cluster-60005.50142,Cluster-60005.46399,Cluster-60005.17040,Cluster-60005.75327,Cluster-30323.0,Cluster-60005.63097,Cluster-60397.0,Cluster-60005.60864,Cluster-60005.105157,Cluster-60005.118616,Cluster-60005.77909,Cluster-60005.91313,Cluster-60005.118176,Cluster-60005.49347,Cluster-60005.96125,Cluster-60005.68829,Cluster-60005.27992,Cluster-60005.25831,Cluster-60005.92245,Cluster-60005.54396,Cluster-60005.6998,Cluster-60005.114565,Cluster-60005.65312,Cluster-60005.94580,Cluster-60005.41903,Cluster-60005.42735,Cluster-60005.81110,Cluster-60005.49552,Cluster-60005.8408,Cluster-60005.75825,Cluster-60005.74471,Cluster-60005.122784,Cluster-52884.0,Cluster-67839.0,Cluster-60005.47700,Cluster-60005.36951,Cluster-60005.68610,Cluster-60005.80252,Cluster-60005.58292,Cluster-60005.23677,Cluster-60005.66125,Cluster-60005.50112,Cluster-60005.20757,Cluster-60005.27729,Cluster-60005.119120,Cluster-60005.76971,Cluster-60005.79080,Cluster-27130.0,Cluster-60005.32716,Cluster-60005.49921,Cluster-60005.86901,Cluster-60005.37035,Cluster-60005.7932,Cluster-60005.94724,Cluster-60005.75629,Cluster-60005.61787,Cluster-60005.71883,Cluster-60005.2754,Cluster-60005.38484,Cluster-60005.28517,Cluster-60005.112059,Cluster-60005.7372,Cluster-60005.21380,Cluster-60005.33365,Cluster-60005.68156,Cluster-60005.7379,Cluster-51311.0,Cluster-60005.50260,Cluster-60005.29526,Cluster-60005.34981,Cluster-16789.0,Cluster-60005.52299,Cluster-60005.60168,Cluster-60005.91522,Cluster-60005.62840,Cluster-60005.44908,Cluster-60005.62644,Cluster-60005.24984,Cluster-60005.44684,Cluster-60005.116843,Cluster-60005.116066,Cluster-60005.22677,Cluster-60005.88468,Cluster-60005.62601,Cluster-60005.59256,Cluster-60005.67493,Cluster-47534.0,Cluster-60005.72368,Cluster-60005.40433,Cluster-60005.73893,Cluster-60005.57189,Cluster-60005.66038,Cluster-60005.57924,Cluster-60005.50514,Cluster-60005.121563,Cluster-33498.1,Cluster-60005.56594,Cluster-60005.52043,Cluster-60005.32297,Cluster-60005.38492,Cluster-60005.69045,Cluster-60005.59149,Cluster-60005.108033,Cluster-60005.50344,Cluster-60005.20499,Cluster-60005.2725,Cluster-60005.90180,Cluster-60005.50262,Cluster-60005.90512,Cluster-60005.19595,Cluster-60005.119339,Cluster-60005.20532,Cluster-60005.56916,Cluster-60005.51874,Cluster-60005.30376,Cluster-60005.67046,Cluster-60005.25439,Cluster-60005.82700,Cluster-60005.22736,Cluster-60005.47057,Cluster-68309.0,Cluster-60005.58241,Cluster-60005.39849,Cluster-60005.35480,Cluster-60005.22446,Cluster-60005.53518,Cluster-60005.5554,Cluster-60005.28026,Cluster-60005.37873,Cluster-60005.92661,Cluster-60005.34165,Cluster-60005.66115,Cluster-60005.45887,Cluster-60005.113761,Cluster-60005.117265,Cluster-60005.30504,Cluster-60005.80474,Cluster-60005.34224,Cluster-60005.13943,Cluster-60005.37110,Cluster-60005.25715,Cluster-60005.30879,Cluster-60005.58331,Cluster-60005.24082,Cluster-60005.41215,Cluster-60005.54719,Cluster-60005.76810,Cluster-60005.93517,Cluster-60005.77236,Cluster-60005.89064,Cluster-60005.71741,Cluster-60005.27994,Cluster-60005.49683,Cluster-60005.42849,Cluster-60005.78228,Cluster-60005.71764,Cluster-60005.85481,Cluster-78165.0,Cluster-60005.92906,Cluster-60005.77814,Cluster-60005.108122,Cluster-60005.82370,Cluster-60005.4695,Cluster-60005.44659,Cluster-60005.69716,Cluster-60005.51471,Cluster-70898.0,Cluster-60005.74629,Cluster-60005.21821,Cluster-60005.74844,Cluster-60005.14026,Cluster-60005.124119,Cluster-60005.35017,Cluster-60005.83558,Cluster-60005.76442,Cluster-60005.111167,Cluster-34291.0,Cluster-60005.48319,Cluster-60005.88082,Cluster-60005.71104,Cluster-60005.46692,Cluster-60005.32893,Cluster-60005.86397,Cluster-60005.48297,Cluster-60005.115730,Cluster-60005.84489,Cluster-60005.63661,Cluster-60005.68069,Cluster-60005.37953,Cluster-60005.121428,Cluster-60005.116675,Cluster-60005.29565,Cluster-60005.13383,Cluster-60005.5729,Cluster-60005.50687,Cluster-60005.20618,Cluster-60005.120830,Cluster-60005.68789,Cluster-60005.47941,Cluster-60005.46079,Cluster-60005.57561,Cluster-60005.8496,Cluster-60005.56058,Cluster-60005.35557,Cluster-60005.8825,Cluster-60005.113958,Cluster-60005.49877,Cluster-60005.98150,Cluster-60005.95597,Cluster-60005.35244,Cluster-60005.57773,Cluster-60005.118437,Cluster-60005.92717,Cluster-60005.29802,Cluster-60005.111777,Cluster-60005.113967,Cluster-60005.111719,Cluster-60005.45370,Cluster-60005.18142,Cluster-60005.30131,Cluster-60005.47627,Cluster-60005.48641,Cluster-60005.63248,Cluster-60005.57239,Cluster-60005.112998,Cluster-60005.23432,Cluster-60005.78501,Cluster-60005.58085,Cluster-60005.72270,Cluster-60005.5243,Cluster-60005.51982,Cluster-60005.52942,Cluster-60005.53351,Cluster-60005.61943,Cluster-60005.60660,Cluster-60005.98240,Cluster-60005.122502,Cluster-60005.86524,Cluster-60005.64661,Cluster-60005.43711,Cluster-60005.67994,Cluster-60005.42858,Cluster-60005.110986,Cluster-60005.68056,Cluster-60005.26901,Cluster-60005.35243,Cluster-60005.57406,Cluster-60005.78486,Cluster-60005.8709,Cluster-60005.58697,Cluster-60005.74412,Cluster-60005.114631,Cluster-60005.33048,Cluster-60005.54023,Cluster-60005.13206,Cluster-60005.24862,Cluster-60005.34887,Cluster-60005.64370,Cluster-60005.79968,Cluster-60005.50074,Cluster-60005.27890,Cluster-60005.43022,Cluster-60005.5519,Cluster-60005.61380,Cluster-60005.78900,Cluster-60005.111827,Cluster-60005.3070,Cluster-60005.48081,Cluster-60005.116717,Cluster-60005.61971,Cluster-60005.32969,Cluster-60005.26221,Cluster-60005.31017,Cluster-60005.57757,Cluster-60005.51589,Cluster-60005.64591,Cluster-60005.46466,Cluster-60005.57314,Cluster-60005.90533,Cluster-25921.0,Cluster-60005.54663,Cluster-60005.21157,Cluster-60005.84501,Cluster-60005.22220,Cluster-60005.55473,Cluster-60005.87118,Cluster-60005.79421,Cluster-60005.51327,Cluster-60005.7990,Cluster-60005.62578,Cluster-60005.37774,Cluster-41112.0,Cluster-60005.110611,Cluster-60005.86197,Cluster-60005.22531,Cluster-60005.110992,Cluster-60005.81981,Cluster-60005.79125,Cluster-60005.19949,Cluster-60005.111293,Cluster-60005.8106,Cluster-60005.56950,Cluster-60005.20178
GO:0022613	ribonucleoprotein complex biogenesis	biological_process	2.4722e-74	4.3799e-71	1582	28657	4780	123039	911	Cluster-60005.54957,Cluster-60005.16358,Cluster-60005.79891,Cluster-60005.55210,Cluster-60005.51434,Cluster-8732.0,Cluster-60005.9548,Cluster-60005.16137,Cluster-60005.45746,Cluster-60005.62205,Cluster-60005.31174,Cluster-48281.0,Cluster-60005.108657,Cluster-60005.47459,Cluster-60005.28255,Cluster-60005.100335,Cluster-60005.95135,Cluster-60005.49742,Cluster-60005.72859,Cluster-60005.105958,Cluster-60005.101831,Cluster-60005.46687,Cluster-60005.78343,Cluster-60005.15106,Cluster-60005.29855,Cluster-60005.109816,Cluster-60005.82094,Cluster-60005.53303,Cluster-60005.18287,Cluster-60005.70547,Cluster-60005.46768,Cluster-35069.0,Cluster-60005.52164,Cluster-60005.18206,Cluster-59541.0,Cluster-60005.53423,Cluster-60005.15813,Cluster-60005.56098,Cluster-60005.70297,Cluster-60005.78614,Cluster-60005.52182,Cluster-60005.55498,Cluster-60005.103845,Cluster-60005.52432,Cluster-60005.57536,Cluster-60005.45563,Cluster-69456.0,Cluster-60005.57476,Cluster-60005.62706,Cluster-60005.68880,Cluster-60005.18362,Cluster-60005.58041,Cluster-60005.45945,Cluster-82747.0,Cluster-60005.61613,Cluster-60005.106282,Cluster-60005.54528,Cluster-60005.32800,Cluster-60005.94963,Cluster-48394.0,Cluster-60005.14146,Cluster-60005.104072,Cluster-60005.55457,Cluster-60005.15607,Cluster-60005.50467,Cluster-60005.61183,Cluster-60005.54572,Cluster-60005.47305,Cluster-69162.0,Cluster-60005.62663,Cluster-60005.52337,Cluster-60005.106044,Cluster-66979.0,Cluster-60005.103371,Cluster-60005.51826,Cluster-60005.107219,Cluster-60005.29632,Cluster-50702.0,Cluster-60005.101536,Cluster-60005.49574,Cluster-60005.50374,Cluster-60005.51751,Cluster-60005.49906,Cluster-60005.51563,Cluster-60005.8961,Cluster-60005.58802,Cluster-60005.80630,Cluster-60005.37389,Cluster-60005.56571,Cluster-60005.56099,Cluster-60005.82498,Cluster-60005.30292,Cluster-8717.0,Cluster-60005.105248,Cluster-60005.35558,Cluster-60005.103895,Cluster-7748.0,Cluster-60005.77986,Cluster-60005.89961,Cluster-60005.47710,Cluster-60005.43961,Cluster-60005.116845,Cluster-60005.47595,Cluster-60005.53645,Cluster-60005.99881,Cluster-60005.54271,Cluster-60005.24959,Cluster-60005.59736,Cluster-60005.62961,Cluster-60005.80819,Cluster-60005.52857,Cluster-60005.34568,Cluster-60005.96390,Cluster-60005.64313,Cluster-60005.95926,Cluster-60005.47277,Cluster-60005.41035,Cluster-60005.27294,Cluster-72611.0,Cluster-60005.104267,Cluster-60005.48111,Cluster-60005.47625,Cluster-60005.60257,Cluster-60005.100156,Cluster-7432.0,Cluster-60005.53547,Cluster-60005.79095,Cluster-60005.60843,Cluster-60005.43720,Cluster-60005.84173,Cluster-60005.43283,Cluster-60005.65675,Cluster-60005.104003,Cluster-60005.50927,Cluster-60005.95061,Cluster-6908.0,Cluster-60005.53346,Cluster-60005.50645,Cluster-60005.98120,Cluster-60005.29358,Cluster-60005.71124,Cluster-3139.0,Cluster-70956.0,Cluster-60005.35508,Cluster-60005.76935,Cluster-60005.50058,Cluster-60005.75443,Cluster-20954.0,Cluster-60005.48404,Cluster-60005.50901,Cluster-60005.24773,Cluster-60005.66190,Cluster-60005.58716,Cluster-60005.83902,Cluster-60005.41336,Cluster-60005.51383,Cluster-60005.23300,Cluster-60005.86672,Cluster-60005.98350,Cluster-60005.42065,Cluster-60005.40444,Cluster-28351.1,Cluster-60005.49002,Cluster-60005.45080,Cluster-60005.41622,Cluster-60005.52923,Cluster-60005.101764,Cluster-60005.58418,Cluster-60005.56598,Cluster-60005.96192,Cluster-60005.103113,Cluster-60005.52221,Cluster-60005.33672,Cluster-72713.0,Cluster-37508.0,Cluster-60005.95112,Cluster-60005.54331,Cluster-60005.57867,Cluster-60005.55756,Cluster-60005.42853,Cluster-60005.96811,Cluster-41617.0,Cluster-60005.46179,Cluster-60005.77554,Cluster-60005.52585,Cluster-60005.51738,Cluster-60005.98318,Cluster-60005.69691,Cluster-60005.97430,Cluster-60005.85032,Cluster-60005.63347,Cluster-60005.59550,Cluster-60005.16659,Cluster-60005.16839,Cluster-60005.103115,Cluster-82795.0,Cluster-60005.79237,Cluster-430.2,Cluster-60005.51786,Cluster-60005.50350,Cluster-60005.54928,Cluster-60005.58992,Cluster-60005.59146,Cluster-60005.56152,Cluster-60005.102626,Cluster-60005.73515,Cluster-60005.100442,Cluster-60005.61711,Cluster-64331.0,Cluster-60005.51761,Cluster-60005.99540,Cluster-8399.0,Cluster-60005.50930,Cluster-60005.69574,Cluster-60005.100177,Cluster-60005.57748,Cluster-60005.52705,Cluster-60005.77375,Cluster-60005.73341,Cluster-7287.0,Cluster-60005.101992,Cluster-60005.50369,Cluster-60005.52426,Cluster-60005.76692,Cluster-60005.52413,Cluster-10174.0,Cluster-60005.67783,Cluster-60005.99879,Cluster-75125.0,Cluster-60005.96184,Cluster-60005.51684,Cluster-60005.16553,Cluster-60005.36902,Cluster-60005.42760,Cluster-60005.59708,Cluster-60005.60299,Cluster-64261.0,Cluster-60005.15219,Cluster-60005.94844,Cluster-60005.49753,Cluster-60005.65556,Cluster-60005.77743,Cluster-60005.44991,Cluster-60005.102413,Cluster-60005.90313,Cluster-60005.72351,Cluster-60005.101133,Cluster-60005.16029,Cluster-60005.61026,Cluster-60005.56642,Cluster-60005.43566,Cluster-60005.75363,Cluster-60005.102497,Cluster-60005.49615,Cluster-60005.95449,Cluster-60005.58785,Cluster-60005.95781,Cluster-60005.54786,Cluster-60005.74376,Cluster-60005.98944,Cluster-60005.107034,Cluster-26732.0,Cluster-60005.23502,Cluster-60005.54576,Cluster-60005.51659,Cluster-60005.95247,Cluster-5471.0,Cluster-60005.41119,Cluster-60005.43807,Cluster-60005.50873,Cluster-60005.53054,Cluster-60005.47451,Cluster-60005.48918,Cluster-60005.59410,Cluster-60005.52166,Cluster-60005.47508,Cluster-60005.33622,Cluster-60005.101565,Cluster-60005.101688,Cluster-60005.51061,Cluster-60005.51523,Cluster-60005.45089,Cluster-60005.25061,Cluster-60005.26538,Cluster-60005.55827,Cluster-60005.16901,Cluster-60005.100140,Cluster-13732.0,Cluster-18896.0,Cluster-60005.46348,Cluster-60005.60436,Cluster-4822.0,Cluster-60005.75065,Cluster-60005.14870,Cluster-60005.81747,Cluster-60005.56581,Cluster-60005.56911,Cluster-60005.98693,Cluster-60005.56264,Cluster-60005.41203,Cluster-60005.35286,Cluster-60005.59513,Cluster-60005.18452,Cluster-60005.95455,Cluster-64745.0,Cluster-60005.46628,Cluster-16208.0,Cluster-6891.0,Cluster-60005.32457,Cluster-60005.84402,Cluster-60005.51087,Cluster-60005.85404,Cluster-60005.43838,Cluster-60005.53708,Cluster-60005.14895,Cluster-60005.45275,Cluster-60005.58351,Cluster-60005.56018,Cluster-60005.67455,Cluster-60005.55726,Cluster-60005.97761,Cluster-9556.0,Cluster-60005.95460,Cluster-60005.14148,Cluster-27120.0,Cluster-17788.0,Cluster-60005.54461,Cluster-60005.51857,Cluster-60005.52086,Cluster-60005.55469,Cluster-60005.23544,Cluster-60005.54224,Cluster-60005.47692,Cluster-60005.44525,Cluster-3706.0,Cluster-60005.43816,Cluster-60005.12250,Cluster-60005.50416,Cluster-60005.95190,Cluster-60005.49885,Cluster-3590.0,Cluster-60005.60465,Cluster-60005.12321,Cluster-60005.98452,Cluster-60005.53500,Cluster-60005.72162,Cluster-60005.47261,Cluster-60005.43461,Cluster-60005.50788,Cluster-60005.106606,Cluster-60005.70562,Cluster-60005.20445,Cluster-52465.0,Cluster-60005.11181,Cluster-60005.68442,Cluster-60005.35175,Cluster-60005.50337,Cluster-60005.51846,Cluster-60005.48668,Cluster-60005.96475,Cluster-60005.20775,Cluster-60005.41747,Cluster-60005.59778,Cluster-60005.62175,Cluster-60005.70111,Cluster-60005.60566,Cluster-60005.54850,Cluster-60005.49678,Cluster-60005.94994,Cluster-60005.45063,Cluster-60005.54330,Cluster-60005.97008,Cluster-60005.44227,Cluster-60005.95991,Cluster-60005.109469,Cluster-60005.58710,Cluster-60005.57583,Cluster-60005.65773,Cluster-60005.104736,Cluster-60005.47713,Cluster-60005.98602,Cluster-60005.67018,Cluster-60005.100501,Cluster-60005.55099,Cluster-60005.71927,Cluster-3364.0,Cluster-60005.57806,Cluster-60005.78978,Cluster-60005.53369,Cluster-10173.0,Cluster-60005.50700,Cluster-60005.61474,Cluster-60005.44549,Cluster-60005.70873,Cluster-60005.51675,Cluster-60005.82437,Cluster-60005.15834,Cluster-60005.41990,Cluster-48355.0,Cluster-60005.86710,Cluster-60005.53890,Cluster-60005.14686,Cluster-60005.55222,Cluster-25135.0,Cluster-60005.77568,Cluster-60005.39454,Cluster-60005.62237,Cluster-60005.53116,Cluster-67412.0,Cluster-60005.48275,Cluster-60005.44747,Cluster-33780.1,Cluster-60005.47049,Cluster-60005.55883,Cluster-10451.1,Cluster-60005.69859,Cluster-60005.44889,Cluster-60005.39704,Cluster-69915.0,Cluster-60005.65342,Cluster-60005.106066,Cluster-60005.38536,Cluster-6587.0,Cluster-60005.54515,Cluster-60005.59126,Cluster-60005.9191,Cluster-60005.84968,Cluster-60005.34388,Cluster-60005.99257,Cluster-60005.53571,Cluster-60005.86354,Cluster-60005.72904,Cluster-24071.0,Cluster-60005.94696,Cluster-60005.52708,Cluster-60005.75801,Cluster-8532.0,Cluster-60005.95877,Cluster-60005.32908,Cluster-60005.62236,Cluster-60005.58875,Cluster-60005.41289,Cluster-60005.49836,Cluster-60005.95397,Cluster-60005.38351,Cluster-4798.0,Cluster-60005.39079,Cluster-60005.49865,Cluster-60005.22413,Cluster-60005.27490,Cluster-60005.3779,Cluster-5374.0,Cluster-60005.101383,Cluster-60005.65052,Cluster-60005.47678,Cluster-60005.99733,Cluster-60005.92309,Cluster-60005.61863,Cluster-60005.49432,Cluster-60005.58415,Cluster-60005.35459,Cluster-60005.60633,Cluster-60005.47151,Cluster-49305.0,Cluster-60005.50969,Cluster-60005.51674,Cluster-11088.0,Cluster-60005.98262,Cluster-60005.44774,Cluster-7242.0,Cluster-60005.47701,Cluster-60005.21679,Cluster-60005.15456,Cluster-60005.74585,Cluster-60005.44461,Cluster-60005.59767,Cluster-60005.77915,Cluster-60005.53795,Cluster-60005.98616,Cluster-60005.88051,Cluster-60005.49920,Cluster-60005.21742,Cluster-60005.68654,Cluster-60005.42476,Cluster-60005.50658,Cluster-60005.64066,Cluster-7065.0,Cluster-60005.65520,Cluster-60005.97919,Cluster-60005.16795,Cluster-60005.100682,Cluster-60005.31186,Cluster-60005.51908,Cluster-60005.53374,Cluster-57661.0,Cluster-60005.49792,Cluster-60005.51864,Cluster-60005.74201,Cluster-60005.47638,Cluster-60005.73511,Cluster-60005.49530,Cluster-60005.104752,Cluster-60005.103773,Cluster-60005.97028,Cluster-60005.99288,Cluster-60005.63396,Cluster-60005.37353,Cluster-60005.30456,Cluster-63819.0,Cluster-60005.57225,Cluster-60005.54857,Cluster-60005.98236,Cluster-60005.49684,Cluster-60005.48935,Cluster-60005.18124,Cluster-60005.100072,Cluster-60005.24536,Cluster-9479.0,Cluster-60005.48678,Cluster-60005.59594,Cluster-60005.58547,Cluster-60005.28719,Cluster-60005.48781,Cluster-60005.52127,Cluster-60005.35634,Cluster-60005.96279,Cluster-60005.38155,Cluster-60005.26640,Cluster-60005.58734,Cluster-60005.14877,Cluster-60005.51168,Cluster-60005.64468,Cluster-60005.100475,Cluster-60005.98221,Cluster-60005.63581,Cluster-60005.58242,Cluster-60005.47477,Cluster-48889.1,Cluster-60005.97657,Cluster-60005.94364,Cluster-60005.49503,Cluster-60005.81073,Cluster-60005.104007,Cluster-60005.28202,Cluster-49785.0,Cluster-60005.55069,Cluster-60005.51355,Cluster-60005.60718,Cluster-60005.32434,Cluster-60005.34218,Cluster-60005.48125,Cluster-60005.71022,Cluster-60005.18417,Cluster-60005.46015,Cluster-60005.55438,Cluster-60005.63360,Cluster-60005.60972,Cluster-60005.13834,Cluster-8446.0,Cluster-60005.36748,Cluster-60005.53198,Cluster-60005.99823,Cluster-26114.0,Cluster-60005.60022,Cluster-60005.75053,Cluster-66516.0,Cluster-60005.19209,Cluster-60005.94984,Cluster-67581.0,Cluster-60005.15275,Cluster-60005.103976,Cluster-60005.69353,Cluster-60005.98071,Cluster-27926.0,Cluster-60005.48576,Cluster-60005.54130,Cluster-60005.42033,Cluster-60005.52470,Cluster-60005.10300,Cluster-60005.37690,Cluster-60005.106426,Cluster-60005.51587,Cluster-60005.67602,Cluster-4590.0,Cluster-60005.106466,Cluster-46822.0,Cluster-60005.48279,Cluster-42444.0,Cluster-60005.35864,Cluster-60005.46698,Cluster-60005.53548,Cluster-60005.59693,Cluster-60005.83750,Cluster-60005.47743,Cluster-60005.120262,Cluster-60005.57010,Cluster-60005.53109,Cluster-60005.94977,Cluster-60005.81830,Cluster-60005.57221,Cluster-60005.57183,Cluster-60005.106508,Cluster-60005.31789,Cluster-60005.48899,Cluster-60005.52263,Cluster-60005.60090,Cluster-31790.0,Cluster-60005.72905,Cluster-60005.58883,Cluster-60005.13284,Cluster-60005.40638,Cluster-60005.96740,Cluster-38621.0,Cluster-60005.59349,Cluster-60005.97676,Cluster-60005.84878,Cluster-60005.49323,Cluster-60005.55496,Cluster-60005.59212,Cluster-60005.53311,Cluster-60005.49037,Cluster-60005.76831,Cluster-60005.64501,Cluster-60005.51470,Cluster-22895.0,Cluster-60005.65588,Cluster-60005.95202,Cluster-60005.69648,Cluster-60005.49980,Cluster-60005.50126,Cluster-60005.100192,Cluster-60005.96241,Cluster-60005.46827,Cluster-60005.54037,Cluster-60005.52211,Cluster-60005.51064,Cluster-56721.0,Cluster-60005.70592,Cluster-60005.98312,Cluster-60005.50061,Cluster-60005.105925,Cluster-60005.36711,Cluster-60005.95554,Cluster-60005.28160,Cluster-60005.104225,Cluster-60005.12209,Cluster-60005.33397,Cluster-60005.38692,Cluster-60005.13952,Cluster-4659.0,Cluster-60005.39956,Cluster-60005.63031,Cluster-60005.55934,Cluster-60005.28312,Cluster-60005.47113,Cluster-60005.31404,Cluster-60005.54178,Cluster-60005.19698,Cluster-60005.61121,Cluster-60005.62763,Cluster-60005.58543,Cluster-60005.54612,Cluster-50955.0,Cluster-60005.34984,Cluster-6993.0,Cluster-60005.33469,Cluster-3295.0,Cluster-60005.48971,Cluster-34815.0,Cluster-60005.50789,Cluster-5576.0,Cluster-60005.99772,Cluster-60005.55559,Cluster-60005.52446,Cluster-60005.25359,Cluster-60005.96321,Cluster-8370.0,Cluster-60005.49655,Cluster-60005.98439,Cluster-60005.103213,Cluster-60005.14232,Cluster-60005.32073,Cluster-60005.46304,Cluster-60005.106468,Cluster-60005.66489,Cluster-60005.52497,Cluster-60005.60479,Cluster-60005.47009,Cluster-60005.25012,Cluster-60005.45340,Cluster-60005.56345,Cluster-60005.31513,Cluster-60005.104239,Cluster-60005.69778,Cluster-60005.87214,Cluster-8486.0,Cluster-60005.67392,Cluster-60005.40535,Cluster-9551.0,Cluster-60005.98324,Cluster-60005.62375,Cluster-60005.18338,Cluster-60005.61393,Cluster-60005.83255,Cluster-70613.0,Cluster-60005.52987,Cluster-60005.71319,Cluster-60005.51806,Cluster-60005.35676,Cluster-60005.50357,Cluster-60005.95808,Cluster-60005.50716,Cluster-60005.16510,Cluster-60005.98835,Cluster-60005.49931,Cluster-60005.62374,Cluster-60005.44190,Cluster-60005.46396,Cluster-60005.42693,Cluster-60005.51503,Cluster-60005.54154,Cluster-60005.72112,Cluster-60005.70238,Cluster-60005.72390,Cluster-60005.49398,Cluster-60005.54956,Cluster-60005.18505,Cluster-60005.17756,Cluster-8242.0,Cluster-60005.96803,Cluster-60005.48208,Cluster-60005.23247,Cluster-33652.0,Cluster-60005.18343,Cluster-60005.51612,Cluster-77907.0,Cluster-60005.33324,Cluster-60005.87904,Cluster-57272.0,Cluster-60005.12786,Cluster-60005.48403,Cluster-60005.44686,Cluster-60005.24096,Cluster-60005.102212,Cluster-60005.41775,Cluster-60005.42522,Cluster-60005.51595,Cluster-60005.44440,Cluster-60005.57597,Cluster-60005.37113,Cluster-60005.14543,Cluster-60005.39101,Cluster-60005.30455,Cluster-60005.30984,Cluster-60005.52818,Cluster-60005.62839,Cluster-60005.49441,Cluster-60005.72163,Cluster-60005.95680,Cluster-60005.49165,Cluster-60005.52692,Cluster-60005.61558,Cluster-60005.30539,Cluster-60005.55585,Cluster-60005.53334,Cluster-60005.96906,Cluster-60005.53572,Cluster-60005.84064,Cluster-60005.51640,Cluster-60005.16755,Cluster-60005.34129,Cluster-60005.80759,Cluster-60005.73187,Cluster-60005.95941,Cluster-60005.48729,Cluster-60005.51962,Cluster-60005.83028,Cluster-77355.0,Cluster-60005.102480,Cluster-60005.102171,Cluster-60005.52381,Cluster-7031.1,Cluster-77663.0,Cluster-60005.57131,Cluster-47958.0,Cluster-60005.51104,Cluster-60005.102335,Cluster-60005.83673,Cluster-60005.74825,Cluster-60005.50625,Cluster-60005.15738,Cluster-81208.0,Cluster-60005.15878,Cluster-60005.58455,Cluster-60005.84403,Cluster-60005.103269,Cluster-60005.46370,Cluster-60005.98647,Cluster-60005.69924,Cluster-60005.44885,Cluster-60005.17793,Cluster-3208.0,Cluster-60005.102220,Cluster-60005.38841,Cluster-60005.122069,Cluster-60005.15746,Cluster-60005.45569,Cluster-60005.45916,Cluster-60005.49734,Cluster-60005.55576,Cluster-60005.101964,Cluster-60005.51878,Cluster-60005.2740,Cluster-60005.79443,Cluster-60005.48426,Cluster-60005.49416,Cluster-60005.89706,Cluster-60005.55909,Cluster-60005.58523,Cluster-60005.83542,Cluster-60005.55798,Cluster-7263.0,Cluster-60005.47154,Cluster-7297.1,Cluster-60005.51927,Cluster-60005.56369,Cluster-60005.52619,Cluster-60005.61505,Cluster-6330.0,Cluster-50136.0,Cluster-60005.51713,Cluster-35649.0,Cluster-13000.0,Cluster-60005.46962,Cluster-60005.12618,Cluster-60005.57652,Cluster-60005.101343,Cluster-60005.96276,Cluster-60005.51520,Cluster-60005.83663,Cluster-60005.56083,Cluster-60005.59193,Cluster-60005.51360,Cluster-60005.60091,Cluster-15119.0,Cluster-60005.42917,Cluster-60005.54262,Cluster-60005.73845,Cluster-76310.0,Cluster-60005.57155,Cluster-60005.37813,Cluster-60005.97051,Cluster-60005.56000,Cluster-60005.53892,Cluster-60005.100109,Cluster-60005.43984,Cluster-60005.97680,Cluster-60005.48769,Cluster-60005.52689,Cluster-60005.54553,Cluster-60005.17695,Cluster-60005.45664,Cluster-60005.24469,Cluster-60005.26791,Cluster-60005.60722,Cluster-60005.59224,Cluster-22075.0,Cluster-60005.11895,Cluster-60005.98173,Cluster-60005.51154,Cluster-60005.52787,Cluster-60005.53613,Cluster-60005.35100,Cluster-60005.61539,Cluster-60005.60532,Cluster-60005.50148,Cluster-60005.43275,Cluster-9887.0,Cluster-60005.49509,Cluster-60005.35037,Cluster-60005.54320,Cluster-60005.43939,Cluster-60005.92798,Cluster-60005.59887,Cluster-60005.59628,Cluster-60005.109438,Cluster-6276.0,Cluster-60005.58765,Cluster-60005.95849,Cluster-60005.98787,Cluster-60005.45057,Cluster-60005.105788,Cluster-6463.0,Cluster-60005.45421,Cluster-60005.55816,Cluster-60005.50323,Cluster-44942.0,Cluster-60005.69096,Cluster-60005.46985,Cluster-60005.52360,Cluster-60005.59947,Cluster-60005.51092,Cluster-60005.53578,Cluster-60005.17117,Cluster-60005.50111,Cluster-7057.0,Cluster-60005.105679,Cluster-60005.63224,Cluster-60005.52351,Cluster-60005.30679,Cluster-5407.0	671	Cluster-60005.78501,Cluster-60005.23432,Cluster-60005.72270,Cluster-60005.58085,Cluster-60005.63248,Cluster-60005.57239,Cluster-60005.112998,Cluster-60005.37395,Cluster-60005.5243,Cluster-60005.111777,Cluster-60005.113967,Cluster-60005.111719,Cluster-60005.35244,Cluster-60005.118437,Cluster-60005.57773,Cluster-60005.98150,Cluster-60005.95597,Cluster-60005.29802,Cluster-60005.92717,Cluster-60005.47627,Cluster-60005.48641,Cluster-60005.30131,Cluster-60005.18142,Cluster-60005.45370,Cluster-60005.47941,Cluster-60005.46079,Cluster-60005.57561,Cluster-60005.120830,Cluster-60005.68789,Cluster-60005.40169,Cluster-60005.49877,Cluster-60005.56058,Cluster-60005.8496,Cluster-60005.113958,Cluster-60005.8825,Cluster-60005.35557,Cluster-60005.37953,Cluster-60005.63661,Cluster-60005.68069,Cluster-60005.13383,Cluster-60005.29565,Cluster-60005.5729,Cluster-60005.50687,Cluster-60005.20618,Cluster-60005.121428,Cluster-60005.116675,Cluster-60005.32893,Cluster-60005.48297,Cluster-60005.86397,Cluster-60005.46692,Cluster-60005.71104,Cluster-60005.84489,Cluster-60005.115730,Cluster-60005.51471,Cluster-60005.74629,Cluster-70898.0,Cluster-60005.69716,Cluster-60005.21821,Cluster-60005.74844,Cluster-60005.82370,Cluster-60005.4695,Cluster-60005.44659,Cluster-34291.0,Cluster-60005.111167,Cluster-60005.88082,Cluster-60005.48319,Cluster-60005.35412,Cluster-60005.35017,Cluster-60005.124119,Cluster-60005.14026,Cluster-60005.76442,Cluster-60005.83558,Cluster-60005.77814,Cluster-60005.71764,Cluster-60005.92906,Cluster-78165.0,Cluster-60005.85481,Cluster-60005.108122,Cluster-60005.71741,Cluster-60005.89064,Cluster-60005.27994,Cluster-60005.49683,Cluster-60005.77236,Cluster-60005.93517,Cluster-60005.78228,Cluster-60005.42849,Cluster-60005.79125,Cluster-60005.19949,Cluster-60005.22531,Cluster-60005.81981,Cluster-60005.110992,Cluster-60005.8106,Cluster-60005.56950,Cluster-60005.20178,Cluster-60005.111293,Cluster-41112.0,Cluster-60005.79421,Cluster-60005.51327,Cluster-60005.87118,Cluster-60005.62578,Cluster-60005.37774,Cluster-60005.7990,Cluster-60005.86197,Cluster-60005.110611,Cluster-25921.0,Cluster-60005.57314,Cluster-60005.90533,Cluster-60005.55473,Cluster-60005.22220,Cluster-60005.54663,Cluster-60005.21157,Cluster-60005.84501,Cluster-60005.111827,Cluster-60005.78900,Cluster-60005.51589,Cluster-60005.57757,Cluster-60005.64591,Cluster-60005.26221,Cluster-60005.32969,Cluster-60005.31017,Cluster-60005.46466,Cluster-60005.116717,Cluster-60005.3070,Cluster-60005.48081,Cluster-60005.61971,Cluster-60005.64370,Cluster-60005.79968,Cluster-60005.34887,Cluster-60005.61380,Cluster-60005.43022,Cluster-60005.5519,Cluster-60005.27860,Cluster-60005.50074,Cluster-60005.27890,Cluster-60005.78486,Cluster-60005.8709,Cluster-60005.35243,Cluster-60005.57406,Cluster-60005.58697,Cluster-60005.26901,Cluster-60005.13206,Cluster-60005.54023,Cluster-60005.24862,Cluster-60005.74412,Cluster-60005.114631,Cluster-60005.33048,Cluster-60005.64661,Cluster-60005.67994,Cluster-60005.42858,Cluster-60005.43711,Cluster-60005.86524,Cluster-60005.68056,Cluster-60005.32273,Cluster-60005.110986,Cluster-60005.52942,Cluster-60005.53351,Cluster-60005.61943,Cluster-60005.19125,Cluster-60005.51982,Cluster-60005.98240,Cluster-60005.122502,Cluster-60005.60660,Cluster-60005.59884,Cluster-60005.68156,Cluster-60005.7379,Cluster-51311.0,Cluster-16789.0,Cluster-60005.34981,Cluster-60005.29526,Cluster-60005.50260,Cluster-60005.71883,Cluster-60005.2754,Cluster-60005.94724,Cluster-60005.75629,Cluster-60005.37035,Cluster-60005.7932,Cluster-60005.61787,Cluster-60005.40321,Cluster-60005.21380,Cluster-60005.7372,Cluster-60005.33365,Cluster-60005.28517,Cluster-60005.38484,Cluster-60005.112059,Cluster-60005.76971,Cluster-60005.79080,Cluster-27130.0,Cluster-60005.27729,Cluster-60005.119120,Cluster-60005.20757,Cluster-60005.86901,Cluster-60005.32716,Cluster-60005.49921,Cluster-60005.36951,Cluster-60005.47700,Cluster-60005.23677,Cluster-60005.58292,Cluster-60005.66125,Cluster-60005.50112,Cluster-60005.80252,Cluster-60005.68610,Cluster-60005.49552,Cluster-60005.8408,Cluster-60005.41903,Cluster-60005.94580,Cluster-60005.81110,Cluster-60005.42735,Cluster-52884.0,Cluster-67839.0,Cluster-60005.122784,Cluster-60005.75825,Cluster-60005.74471,Cluster-60005.27992,Cluster-60005.114565,Cluster-60005.65312,Cluster-60005.25831,Cluster-60005.54396,Cluster-60005.6998,Cluster-60005.92245,Cluster-60005.60864,Cluster-60005.105157,Cluster-60005.77909,Cluster-60005.118616,Cluster-60005.63097,Cluster-60397.0,Cluster-60005.96125,Cluster-60005.68829,Cluster-60005.49347,Cluster-60005.91313,Cluster-60005.118176,Cluster-60005.50142,Cluster-80144.1,Cluster-60005.75327,Cluster-30323.0,Cluster-60005.17040,Cluster-60005.46399,Cluster-60005.80474,Cluster-60005.34224,Cluster-60005.30504,Cluster-60005.13943,Cluster-60005.37110,Cluster-60005.85662,Cluster-60005.45887,Cluster-60005.66115,Cluster-60005.117265,Cluster-60005.113761,Cluster-60005.54719,Cluster-60005.76810,Cluster-60005.58331,Cluster-60005.24082,Cluster-60005.25715,Cluster-60005.30879,Cluster-60005.41215,Cluster-60005.5554,Cluster-60005.28026,Cluster-60005.37873,Cluster-60005.34165,Cluster-60005.92661,Cluster-68309.0,Cluster-60005.58241,Cluster-60005.47057,Cluster-60005.43937,Cluster-60005.82700,Cluster-60005.22736,Cluster-60005.22446,Cluster-60005.53518,Cluster-60005.39849,Cluster-60005.38399,Cluster-60005.35480,Cluster-60005.56916,Cluster-60005.51874,Cluster-60005.20532,Cluster-60005.30376,Cluster-60005.92749,Cluster-60005.119339,Cluster-60005.19595,Cluster-60005.67046,Cluster-60005.25439,Cluster-60005.69045,Cluster-60005.59149,Cluster-60005.38492,Cluster-60005.32297,Cluster-60005.2725,Cluster-60005.90512,Cluster-60005.50262,Cluster-60005.90180,Cluster-60005.108033,Cluster-60005.50344,Cluster-60005.20499,Cluster-60005.50514,Cluster-60005.52043,Cluster-60005.121563,Cluster-33498.1,Cluster-60005.56594,Cluster-47534.0,Cluster-60005.67493,Cluster-60005.72368,Cluster-60005.73893,Cluster-60005.40433,Cluster-60005.59256,Cluster-60005.57924,Cluster-60005.66038,Cluster-60005.57189,Cluster-60005.62840,Cluster-60005.44684,Cluster-60005.44908,Cluster-60005.62644,Cluster-60005.24984,Cluster-60005.52299,Cluster-60005.60168,Cluster-60005.91522,Cluster-60005.88468,Cluster-60005.18410,Cluster-60005.62601,Cluster-60005.22677,Cluster-60005.116843,Cluster-60005.116066,Cluster-60005.117321,Cluster-27436.0,Cluster-60005.55539,Cluster-60005.35693,Cluster-60005.37495,Cluster-60005.115050,Cluster-60005.121040,Cluster-60005.58611,Cluster-60005.28449,Cluster-60005.66834,Cluster-60005.30801,Cluster-60005.57689,Cluster-60005.76548,Cluster-60005.84759,Cluster-60005.9308,Cluster-60005.122011,Cluster-60005.37554,Cluster-60005.78879,Cluster-60005.46235,Cluster-1242.0,Cluster-60005.70740,Cluster-60005.6616,Cluster-60005.111554,Cluster-60005.27853,Cluster-60005.60978,Cluster-60005.30178,Cluster-60005.119321,Cluster-60005.20669,Cluster-60005.82405,Cluster-60005.44286,Cluster-60005.57003,Cluster-60005.49349,Cluster-60005.69982,Cluster-60005.87482,Cluster-60005.111478,Cluster-60005.81827,Cluster-60005.50068,Cluster-60005.112004,Cluster-60005.110892,Cluster-60005.53699,Cluster-60005.40527,Cluster-60005.79392,Cluster-49336.0,Cluster-60005.4656,Cluster-60005.52673,Cluster-60005.20086,Cluster-60005.30420,Cluster-60005.41208,Cluster-60005.64516,Cluster-60005.113632,Cluster-60005.58621,Cluster-60005.53371,Cluster-60005.59371,Cluster-60005.48533,Cluster-60005.55000,Cluster-60005.12798,Cluster-60005.90927,Cluster-60005.117581,Cluster-60005.42016,Cluster-60005.70641,Cluster-60005.44035,Cluster-60005.46305,Cluster-60005.37802,Cluster-60005.69278,Cluster-60005.54915,Cluster-60005.64054,Cluster-60005.29195,Cluster-60005.57973,Cluster-60005.22173,Cluster-60005.64359,Cluster-60005.113938,Cluster-60005.10222,Cluster-60005.123053,Cluster-60005.3580,Cluster-60005.110910,Cluster-60005.44079,Cluster-37743.0,Cluster-60005.66339,Cluster-60005.71838,Cluster-60005.53465,Cluster-60005.113167,Cluster-60005.55991,Cluster-60005.73586,Cluster-60005.79561,Cluster-60005.51458,Cluster-60005.37087,Cluster-60005.32148,Cluster-60005.33452,Cluster-60005.63227,Cluster-60005.109649,Cluster-60005.16178,Cluster-60005.91826,Cluster-60005.53717,Cluster-60005.66408,Cluster-60005.98087,Cluster-60005.65016,Cluster-72834.0,Cluster-60005.7134,Cluster-60005.43193,Cluster-60005.45037,Cluster-60005.29651,Cluster-60005.31140,Cluster-60005.120859,Cluster-60005.49752,Cluster-60005.69653,Cluster-52842.0,Cluster-60005.7947,Cluster-53651.0,Cluster-72791.0,Cluster-60005.8876,Cluster-60005.7231,Cluster-60005.77569,Cluster-60005.53607,Cluster-60005.125026,Cluster-54022.0,Cluster-60005.78197,Cluster-60005.35457,Cluster-60005.39076,Cluster-60005.93998,Cluster-42917.0,Cluster-60005.83456,Cluster-60005.64215,Cluster-60005.40636,Cluster-60005.94160,Cluster-60005.120930,Cluster-60005.43864,Cluster-60005.38562,Cluster-60005.62075,Cluster-60005.119692,Cluster-60005.7752,Cluster-60005.65622,Cluster-60005.66371,Cluster-60005.55351,Cluster-60005.45036,Cluster-60005.59447,Cluster-60005.63493,Cluster-60005.73729,Cluster-60005.2116,Cluster-60005.66466,Cluster-60005.122314,Cluster-60005.49737,Cluster-60005.114112,Cluster-60005.119046,Cluster-60005.28324,Cluster-60005.58821,Cluster-61596.0,Cluster-60005.46752,Cluster-60005.62178,Cluster-60005.37230,Cluster-60005.80707,Cluster-60005.90766,Cluster-60005.32806,Cluster-60005.7910,Cluster-60005.74888,Cluster-60005.60418,Cluster-60005.38390,Cluster-60005.112442,Cluster-60005.61763,Cluster-60005.110770,Cluster-60005.110772,Cluster-60005.120160,Cluster-60005.42731,Cluster-60005.66382,Cluster-60005.21027,Cluster-60005.84455,Cluster-60005.66569,Cluster-60005.115982,Cluster-60005.62679,Cluster-60005.73763,Cluster-60005.24279,Cluster-60005.94333,Cluster-60005.51023,Cluster-60005.28886,Cluster-60005.11260,Cluster-60005.21415,Cluster-60005.78666,Cluster-60005.118494,Cluster-60005.69545,Cluster-60005.43889,Cluster-60005.46899,Cluster-60005.73810,Cluster-60005.55399,Cluster-60005.39436,Cluster-21250.1,Cluster-60005.101180,Cluster-60005.72625,Cluster-60005.80743,Cluster-60005.51530,Cluster-60005.89687,Cluster-60005.33697,Cluster-60005.66531,Cluster-60005.91094,Cluster-1225.0,Cluster-60005.36179,Cluster-60005.47804,Cluster-60005.41933,Cluster-71298.0,Cluster-55764.0,Cluster-60005.121898,Cluster-60005.34042,Cluster-60005.91160,Cluster-60005.119170,Cluster-60005.53043,Cluster-60005.103981,Cluster-60005.69425,Cluster-60005.47103,Cluster-60005.29181,Cluster-60005.110665,Cluster-60005.58408,Cluster-60005.52372,Cluster-60005.70752,Cluster-60005.7591,Cluster-60005.18848,Cluster-60005.56944,Cluster-63270.0,Cluster-60005.112177,Cluster-60005.3238,Cluster-60005.125282,Cluster-60005.39320,Cluster-60005.122833,Cluster-60005.42060,Cluster-60005.82426,Cluster-60005.69209,Cluster-60005.122600,Cluster-60005.86615,Cluster-60005.51542,Cluster-60005.111006,Cluster-60005.79094,Cluster-60005.21391,Cluster-60005.70695,Cluster-60005.90546,Cluster-60005.75319,Cluster-60005.79548,Cluster-60005.90762,Cluster-60005.25824,Cluster-60005.100411,Cluster-60005.77384,Cluster-60005.55716,Cluster-60005.83404,Cluster-60005.50286,Cluster-60005.63494,Cluster-60005.123907,Cluster-60005.44964,Cluster-60005.70529,Cluster-60005.29528,Cluster-60005.61276,Cluster-60005.51459,Cluster-20545.1,Cluster-60005.31364,Cluster-60005.55514,Cluster-60005.55764,Cluster-37042.0,Cluster-60005.74362,Cluster-60005.108882,Cluster-60005.78154,Cluster-60005.62003,Cluster-60005.33666,Cluster-60005.45525,Cluster-60005.62630,Cluster-60005.61533,Cluster-60005.62726,Cluster-60005.112318,Cluster-60005.50810,Cluster-60005.74898,Cluster-60005.79621,Cluster-60005.60899,Cluster-60005.81388,Cluster-60005.53505,Cluster-60005.86053,Cluster-60005.67070,Cluster-57019.0,Cluster-60005.74426,Cluster-60005.59236,Cluster-60005.9093,Cluster-60005.57812,Cluster-60005.38959,Cluster-60005.53433,Cluster-60005.4829,Cluster-60005.111747,Cluster-60005.50812,Cluster-60005.57103,Cluster-60005.62742,Cluster-60005.79419,Cluster-60005.74595,Cluster-60005.55369,Cluster-60005.35149,Cluster-60005.8691,Cluster-60005.15919,Cluster-60005.103637,Cluster-60005.75570,Cluster-60005.7107,Cluster-60005.42947,Cluster-60005.112786,Cluster-60005.60155,Cluster-60005.66246,Cluster-60005.2671,Cluster-60005.75648,Cluster-44186.0,Cluster-60005.32185,Cluster-60005.78079,Cluster-60005.71123,Cluster-60005.33020,Cluster-60005.40812,Cluster-60005.47661,Cluster-60005.58355,Cluster-60005.53479,Cluster-60005.15828,Cluster-60005.50590,Cluster-60005.49014,Cluster-60005.46910,Cluster-45939.1,Cluster-31468.0,Cluster-60005.20424,Cluster-60005.58820,Cluster-60005.71203,Cluster-60005.60685,Cluster-60005.32916,Cluster-60005.71038,Cluster-60005.22007,Cluster-60005.118327,Cluster-60005.119648,Cluster-60005.71933,Cluster-60005.51624,Cluster-60005.51802,Cluster-60005.59786,Cluster-60005.47353,Cluster-60005.17634,Cluster-60005.45875,Cluster-60005.6406,Cluster-60005.45278,Cluster-60005.45710,Cluster-60005.30681,Cluster-60005.78484,Cluster-60005.48181,Cluster-60005.50592,Cluster-60005.85695,Cluster-60005.110402,Cluster-60005.51999,Cluster-60005.84519,Cluster-60005.92761,Cluster-60005.3842,Cluster-60005.40252,Cluster-60005.66385,Cluster-60005.58944,Cluster-60005.60501,Cluster-53398.0,Cluster-60005.31198,Cluster-2294.1,Cluster-60005.8012,Cluster-60005.110370,Cluster-60005.71762,Cluster-60005.22577,Cluster-60005.21557,Cluster-60005.44567
GO:0005840	ribosome	cellular_component	2.9774e-71	3.9562e-68	1597	28657	4884	123039	925	Cluster-60005.55496,Cluster-60005.64501,Cluster-60005.49037,Cluster-60005.76831,Cluster-60005.53311,Cluster-60005.59212,Cluster-60005.65588,Cluster-60005.95202,Cluster-60005.51470,Cluster-60005.49980,Cluster-60005.48213,Cluster-60005.69648,Cluster-60005.59349,Cluster-60005.97676,Cluster-60005.49323,Cluster-60005.68960,Cluster-60005.84878,Cluster-31790.0,Cluster-60005.62069,Cluster-60005.60090,Cluster-60005.72905,Cluster-60005.58883,Cluster-60005.40638,Cluster-60005.96740,Cluster-60005.13284,Cluster-60005.52263,Cluster-60005.47113,Cluster-60005.16709,Cluster-60005.31404,Cluster-60005.54178,Cluster-4659.0,Cluster-60005.55934,Cluster-60005.51064,Cluster-56721.0,Cluster-72519.0,Cluster-60005.52211,Cluster-60005.50061,Cluster-60005.70592,Cluster-60005.98312,Cluster-60005.28160,Cluster-60005.95554,Cluster-60005.105925,Cluster-60005.103973,Cluster-60005.12209,Cluster-60005.104225,Cluster-60005.50126,Cluster-60005.100192,Cluster-60005.46827,Cluster-60005.54037,Cluster-60005.96241,Cluster-60005.19209,Cluster-60005.65697,Cluster-60005.62215,Cluster-60005.44678,Cluster-60005.15275,Cluster-67581.0,Cluster-60005.94984,Cluster-60005.103976,Cluster-60005.52744,Cluster-60005.99823,Cluster-60005.53198,Cluster-26114.0,Cluster-10259.0,Cluster-60005.43146,Cluster-60005.60022,Cluster-60005.75053,Cluster-60005.60972,Cluster-60005.63360,Cluster-60005.13834,Cluster-8446.0,Cluster-60005.18417,Cluster-60005.55438,Cluster-60005.60480,Cluster-60005.46015,Cluster-60005.81830,Cluster-60005.17562,Cluster-60005.57221,Cluster-60005.17167,Cluster-60005.57183,Cluster-60005.117658,Cluster-60005.106508,Cluster-60005.83750,Cluster-60005.47743,Cluster-60005.53109,Cluster-60005.57010,Cluster-60005.120262,Cluster-60005.12162,Cluster-42444.0,Cluster-60005.48279,Cluster-46822.0,Cluster-60005.106466,Cluster-57614.1,Cluster-60005.46698,Cluster-73010.0,Cluster-60005.59693,Cluster-60005.53548,Cluster-60005.48576,Cluster-27926.0,Cluster-60005.52470,Cluster-60005.37690,Cluster-60005.10300,Cluster-60005.42033,Cluster-60005.54130,Cluster-4590.0,Cluster-60005.67602,Cluster-60005.51587,Cluster-60005.106426,Cluster-7529.0,Cluster-60005.95617,Cluster-60005.100072,Cluster-60005.49684,Cluster-60005.18124,Cluster-60005.48678,Cluster-60005.59594,Cluster-60005.24536,Cluster-60005.17025,Cluster-60005.13110,Cluster-60005.58547,Cluster-60005.97028,Cluster-60005.33256,Cluster-59110.0,Cluster-60005.103773,Cluster-60005.104752,Cluster-60005.99288,Cluster-60005.65035,Cluster-63819.0,Cluster-60005.37353,Cluster-58664.0,Cluster-60005.63396,Cluster-60005.54857,Cluster-60005.98236,Cluster-60005.57225,Cluster-60005.49792,Cluster-60005.104873,Cluster-60005.47638,Cluster-64994.0,Cluster-60005.73511,Cluster-60005.51864,Cluster-60005.74201,Cluster-60005.16795,Cluster-18791.0,Cluster-60005.31186,Cluster-60005.53374,Cluster-60005.51908,Cluster-60005.60718,Cluster-60005.51355,Cluster-60005.32434,Cluster-60005.11426,Cluster-60005.48125,Cluster-60005.63581,Cluster-60005.97657,Cluster-60005.94364,Cluster-60005.47477,Cluster-60005.58242,Cluster-48889.1,Cluster-60005.81073,Cluster-60005.49503,Cluster-60005.55069,Cluster-49785.0,Cluster-60005.28202,Cluster-60005.26640,Cluster-60005.108660,Cluster-60005.58734,Cluster-60005.14877,Cluster-60005.98221,Cluster-60005.100475,Cluster-60005.64468,Cluster-60005.48781,Cluster-60005.28719,Cluster-60005.52127,Cluster-60005.35634,Cluster-60005.96279,Cluster-60005.38155,Cluster-60005.50969,Cluster-60005.62469,Cluster-60005.51674,Cluster-60005.60044,Cluster-60005.40541,Cluster-60005.44774,Cluster-60005.98262,Cluster-60005.61863,Cluster-60005.58415,Cluster-60005.49432,Cluster-49305.0,Cluster-60005.60633,Cluster-60005.47151,Cluster-60005.35459,Cluster-4824.0,Cluster-60005.101383,Cluster-60005.99733,Cluster-60005.47678,Cluster-60005.65052,Cluster-60005.92309,Cluster-60005.58875,Cluster-60005.95397,Cluster-60005.49836,Cluster-60005.41289,Cluster-60005.39079,Cluster-60005.38351,Cluster-60005.27490,Cluster-60005.3779,Cluster-60005.49865,Cluster-60005.22413,Cluster-60005.21742,Cluster-60005.106324,Cluster-60005.50658,Cluster-60005.18127,Cluster-60005.42476,Cluster-7065.0,Cluster-60005.97919,Cluster-60005.53795,Cluster-60005.98616,Cluster-60005.49920,Cluster-60005.74585,Cluster-60005.36210,Cluster-60005.15456,Cluster-60005.59767,Cluster-60005.44461,Cluster-60005.77915,Cluster-7242.0,Cluster-60005.47701,Cluster-60005.56730,Cluster-60005.59224,Cluster-8114.0,Cluster-60005.11895,Cluster-22075.0,Cluster-60005.98173,Cluster-60005.35100,Cluster-60005.52787,Cluster-60005.53613,Cluster-60005.51154,Cluster-60005.45664,Cluster-60005.17695,Cluster-60005.24469,Cluster-56551.0,Cluster-60005.28935,Cluster-60005.26791,Cluster-60005.60722,Cluster-60005.56000,Cluster-60005.53892,Cluster-60005.100109,Cluster-60005.43984,Cluster-60005.97680,Cluster-60005.52689,Cluster-60005.54553,Cluster-60005.48769,Cluster-60005.54262,Cluster-60005.42917,Cluster-15119.0,Cluster-60005.60091,Cluster-76310.0,Cluster-60005.73845,Cluster-60005.37813,Cluster-60005.57155,Cluster-60005.97051,Cluster-60005.105679,Cluster-60005.50111,Cluster-7057.0,Cluster-60005.63224,Cluster-62991.0,Cluster-60005.52351,Cluster-23825.0,Cluster-60005.30679,Cluster-5407.0,Cluster-60005.52360,Cluster-60005.46985,Cluster-60005.59947,Cluster-60005.53578,Cluster-60005.51092,Cluster-60005.58765,Cluster-6276.0,Cluster-60005.109438,Cluster-60005.59887,Cluster-60005.59628,Cluster-60005.45057,Cluster-60005.105788,Cluster-6463.0,Cluster-44942.0,Cluster-60005.50323,Cluster-60005.55816,Cluster-60005.45421,Cluster-60005.50148,Cluster-60005.60532,Cluster-60005.49509,Cluster-60005.54320,Cluster-60005.35037,Cluster-9887.0,Cluster-60005.43275,Cluster-60005.43939,Cluster-60005.92798,Cluster-60005.51878,Cluster-60005.101964,Cluster-60005.2740,Cluster-60005.79443,Cluster-60005.48426,Cluster-60005.89706,Cluster-60005.49416,Cluster-60005.122069,Cluster-60005.15746,Cluster-60005.38841,Cluster-60005.102220,Cluster-60005.17793,Cluster-3208.0,Cluster-60005.45916,Cluster-60005.45569,Cluster-60005.49022,Cluster-60005.49734,Cluster-81208.0,Cluster-60005.15738,Cluster-60005.84403,Cluster-60005.58455,Cluster-60005.98647,Cluster-60005.46370,Cluster-60005.69924,Cluster-60005.96654,Cluster-47958.0,Cluster-60005.57131,Cluster-60005.83673,Cluster-60005.102335,Cluster-60005.51104,Cluster-60005.50625,Cluster-60005.74825,Cluster-60005.123551,Cluster-60005.38588,Cluster-60005.51520,Cluster-60005.48223,Cluster-60005.59193,Cluster-60005.51360,Cluster-60005.56083,Cluster-60005.83663,Cluster-13000.0,Cluster-60005.46962,Cluster-60005.51713,Cluster-60005.44543,Cluster-60005.12618,Cluster-60005.57652,Cluster-60005.96276,Cluster-60005.101343,Cluster-60005.56369,Cluster-7297.1,Cluster-60005.52619,Cluster-50136.0,Cluster-60005.66500,Cluster-7003.0,Cluster-60005.58523,Cluster-60005.55909,Cluster-60005.64550,Cluster-60005.55798,Cluster-60005.83542,Cluster-60005.47154,Cluster-7263.0,Cluster-60005.37113,Cluster-60005.44440,Cluster-60005.57597,Cluster-60005.39101,Cluster-60005.14543,Cluster-60005.30984,Cluster-60005.52818,Cluster-60005.30455,Cluster-60005.12786,Cluster-60005.48403,Cluster-60005.44686,Cluster-60005.41775,Cluster-60005.24096,Cluster-60005.51595,Cluster-60005.42522,Cluster-60005.51612,Cluster-77907.0,Cluster-60005.87904,Cluster-60005.33324,Cluster-57272.0,Cluster-8242.0,Cluster-60005.96803,Cluster-60005.17756,Cluster-60005.23247,Cluster-60005.48208,Cluster-68436.1,Cluster-60005.102171,Cluster-77355.0,Cluster-7031.1,Cluster-60005.52381,Cluster-77663.0,Cluster-60005.51640,Cluster-60005.73187,Cluster-60005.16755,Cluster-60005.34129,Cluster-60005.83028,Cluster-60005.51962,Cluster-60005.53334,Cluster-60005.53572,Cluster-60005.96906,Cluster-60005.84064,Cluster-60005.62839,Cluster-60005.49441,Cluster-60005.52692,Cluster-60005.61558,Cluster-60005.49165,Cluster-60005.95680,Cluster-60005.72163,Cluster-60005.48339,Cluster-60005.55585,Cluster-60005.30539,Cluster-60005.45340,Cluster-60005.25012,Cluster-60005.56345,Cluster-60005.67635,Cluster-60005.104239,Cluster-60005.69778,Cluster-60005.146,Cluster-60005.14232,Cluster-60005.18457,Cluster-60005.103213,Cluster-60005.46304,Cluster-60005.56260,Cluster-60005.106468,Cluster-60005.32073,Cluster-60005.47009,Cluster-60005.60479,Cluster-60005.55559,Cluster-60005.99772,Cluster-60005.25359,Cluster-60005.52446,Cluster-60005.96321,Cluster-60005.98439,Cluster-60005.45153,Cluster-60005.49655,Cluster-60005.62763,Cluster-60005.61121,Cluster-60005.34984,Cluster-60005.54612,Cluster-60005.58543,Cluster-60005.33469,Cluster-6993.0,Cluster-5576.0,Cluster-60005.50789,Cluster-60005.81783,Cluster-34815.0,Cluster-60005.48971,Cluster-3295.0,Cluster-60005.51503,Cluster-60005.46396,Cluster-60005.42693,Cluster-60005.62374,Cluster-60005.44190,Cluster-60005.49931,Cluster-60005.18489,Cluster-60005.15457,Cluster-60005.54154,Cluster-60005.72112,Cluster-60005.49398,Cluster-60005.72390,Cluster-60005.70238,Cluster-60005.18505,Cluster-60005.54956,Cluster-60005.50357,Cluster-60005.35676,Cluster-10169.0,Cluster-60005.50716,Cluster-60005.16510,Cluster-60005.105966,Cluster-60005.98835,Cluster-60005.101096,Cluster-60005.47050,Cluster-60005.52987,Cluster-60005.71319,Cluster-60005.67392,Cluster-60005.40535,Cluster-60005.87214,Cluster-60005.98324,Cluster-9551.0,Cluster-60005.83255,Cluster-70613.0,Cluster-60005.18338,Cluster-60005.61393,Cluster-60005.62375,Cluster-60005.61990,Cluster-41617.0,Cluster-60005.96811,Cluster-60005.46179,Cluster-60005.52585,Cluster-60005.77554,Cluster-37508.0,Cluster-72713.0,Cluster-60005.54331,Cluster-60005.42853,Cluster-60005.55756,Cluster-60005.57867,Cluster-60005.52923,Cluster-60005.41622,Cluster-60005.49002,Cluster-60005.45080,Cluster-60005.58418,Cluster-60005.101764,Cluster-60005.56598,Cluster-60005.96192,Cluster-60005.33672,Cluster-60005.52221,Cluster-60005.51383,Cluster-60005.41336,Cluster-60005.83902,Cluster-60005.17333,Cluster-60005.86672,Cluster-28351.1,Cluster-60005.40444,Cluster-60005.42065,Cluster-60005.51363,Cluster-60005.98350,Cluster-60005.51761,Cluster-64331.0,Cluster-60005.99540,Cluster-6473.0,Cluster-60005.50930,Cluster-60005.57748,Cluster-60005.100177,Cluster-60005.69574,Cluster-60005.59146,Cluster-60005.50350,Cluster-60005.54928,Cluster-60005.51786,Cluster-60005.45826,Cluster-60005.102626,Cluster-60005.56152,Cluster-60005.100442,Cluster-60005.16839,Cluster-60005.16659,Cluster-60005.59550,Cluster-60005.79237,Cluster-82795.0,Cluster-60005.80797,Cluster-60005.103115,Cluster-430.2,Cluster-60005.51738,Cluster-60005.98318,Cluster-60005.85032,Cluster-60005.97430,Cluster-60005.69691,Cluster-60005.63347,Cluster-60005.53787,Cluster-60005.84173,Cluster-60005.65675,Cluster-60005.43283,Cluster-60005.50927,Cluster-60005.104003,Cluster-60005.100156,Cluster-60005.60257,Cluster-60005.47625,Cluster-7432.0,Cluster-60005.79095,Cluster-60005.53547,Cluster-60005.43720,Cluster-60005.60843,Cluster-60005.27294,Cluster-60005.41035,Cluster-72611.0,Cluster-60005.48111,Cluster-60005.35275,Cluster-60005.59736,Cluster-60005.62961,Cluster-60005.24959,Cluster-60005.54271,Cluster-60005.52857,Cluster-60005.96390,Cluster-60005.34568,Cluster-60005.47277,Cluster-60005.95926,Cluster-60005.66190,Cluster-60005.24773,Cluster-60005.50901,Cluster-60005.58716,Cluster-60005.50058,Cluster-60005.75443,Cluster-20954.0,Cluster-60005.48404,Cluster-60005.56595,Cluster-60005.35508,Cluster-60005.78768,Cluster-70956.0,Cluster-3139.0,Cluster-60005.76935,Cluster-60005.95061,Cluster-60005.50645,Cluster-6908.0,Cluster-60005.71124,Cluster-60005.29358,Cluster-60005.62663,Cluster-60005.52337,Cluster-60005.29632,Cluster-60005.51826,Cluster-60005.107219,Cluster-60005.103371,Cluster-60005.106044,Cluster-60005.50467,Cluster-60005.61183,Cluster-60005.47305,Cluster-60005.16537,Cluster-60005.54572,Cluster-60005.49096,Cluster-69162.0,Cluster-60005.54528,Cluster-7548.0,Cluster-60005.106282,Cluster-60005.94963,Cluster-60005.32800,Cluster-60005.104072,Cluster-60005.14146,Cluster-48394.0,Cluster-60005.15607,Cluster-60005.55457,Cluster-60005.68880,Cluster-60005.62706,Cluster-60005.58041,Cluster-60005.18362,Cluster-60005.45945,Cluster-60005.61613,Cluster-82747.0,Cluster-7592.0,Cluster-60005.116845,Cluster-60005.43961,Cluster-60005.77986,Cluster-60005.47710,Cluster-60005.89961,Cluster-60005.99881,Cluster-60005.53645,Cluster-60005.47595,Cluster-60005.107302,Cluster-60005.41988,Cluster-8717.0,Cluster-60005.105248,Cluster-60005.103895,Cluster-60005.35558,Cluster-60005.8961,Cluster-60005.51563,Cluster-60005.80630,Cluster-60005.56571,Cluster-60005.37389,Cluster-60005.30292,Cluster-60005.82498,Cluster-60005.56099,Cluster-60005.101536,Cluster-50702.0,Cluster-60005.102560,Cluster-60005.49574,Cluster-60005.51751,Cluster-60005.49906,Cluster-60005.50374,Cluster-60005.78343,Cluster-60005.29855,Cluster-60005.15106,Cluster-60005.72859,Cluster-60005.51921,Cluster-60005.101831,Cluster-60005.105958,Cluster-60005.50066,Cluster-60005.46687,Cluster-48281.0,Cluster-60005.108657,Cluster-60005.28255,Cluster-60005.47459,Cluster-60005.49742,Cluster-60005.95135,Cluster-60005.100335,Cluster-60005.55210,Cluster-60005.54957,Cluster-60005.51434,Cluster-60005.16137,Cluster-60005.9548,Cluster-60005.76753,Cluster-60005.43291,Cluster-60005.62205,Cluster-60005.31174,Cluster-60005.45746,Cluster-60005.52432,Cluster-60005.103845,Cluster-60005.55498,Cluster-60005.45563,Cluster-60005.57536,Cluster-69456.0,Cluster-60005.57476,Cluster-60005.70297,Cluster-60005.78614,Cluster-60005.52182,Cluster-60005.18206,Cluster-60005.82976,Cluster-60005.52164,Cluster-59541.0,Cluster-60005.53423,Cluster-60005.56098,Cluster-60005.109816,Cluster-60005.82094,Cluster-60005.18287,Cluster-75328.0,Cluster-60005.64872,Cluster-35069.0,Cluster-60005.67973,Cluster-60005.46768,Cluster-60005.70547,Cluster-60005.53890,Cluster-60005.86710,Cluster-60005.105151,Cluster-48355.0,Cluster-25135.0,Cluster-60005.55222,Cluster-60005.62237,Cluster-60005.77568,Cluster-60005.61474,Cluster-60005.44549,Cluster-60005.82437,Cluster-60005.51675,Cluster-60005.15834,Cluster-60005.78978,Cluster-60005.57806,Cluster-3364.0,Cluster-60005.50700,Cluster-10173.0,Cluster-60005.53369,Cluster-60005.104736,Cluster-60005.98602,Cluster-60005.47713,Cluster-60005.95975,Cluster-62237.0,Cluster-60005.71927,Cluster-60005.55099,Cluster-60005.100501,Cluster-60005.67018,Cluster-60005.86354,Cluster-60005.53571,Cluster-60005.99257,Cluster-60005.34388,Cluster-24071.0,Cluster-60005.72904,Cluster-60005.95877,Cluster-8532.0,Cluster-60005.52708,Cluster-60005.94696,Cluster-60005.62236,Cluster-60005.32908,Cluster-60005.65342,Cluster-60005.80584,Cluster-60005.54515,Cluster-60005.30414,Cluster-6587.0,Cluster-60005.38536,Cluster-60005.84968,Cluster-60005.59126,Cluster-60005.45119,Cluster-18867.1,Cluster-60005.55883,Cluster-60005.47049,Cluster-60005.39727,Cluster-6642.0,Cluster-60005.69859,Cluster-60005.59050,Cluster-69915.0,Cluster-60005.39704,Cluster-60005.44889,Cluster-59866.0,Cluster-60005.53116,Cluster-60005.48275,Cluster-67412.0,Cluster-33780.1,Cluster-60005.44747,Cluster-60005.43461,Cluster-60005.50788,Cluster-60005.47261,Cluster-60005.70562,Cluster-60005.106606,Cluster-52465.0,Cluster-60005.20445,Cluster-60005.53005,Cluster-60005.60465,Cluster-60005.12321,Cluster-60005.72162,Cluster-60005.53500,Cluster-60005.49885,Cluster-60005.95190,Cluster-60005.50416,Cluster-60005.12250,Cluster-3590.0,Cluster-60005.52086,Cluster-60005.55469,Cluster-60005.51857,Cluster-60005.101411,Cluster-60005.23544,Cluster-60005.44525,Cluster-60005.47692,Cluster-60005.54224,Cluster-60005.43816,Cluster-60005.101329,Cluster-60005.109469,Cluster-60005.57583,Cluster-60005.58710,Cluster-60005.65773,Cluster-60005.45063,Cluster-60005.82192,Cluster-60005.94994,Cluster-60005.54330,Cluster-60005.97008,Cluster-60005.95991,Cluster-60005.44227,Cluster-35404.0,Cluster-60005.59778,Cluster-60005.105285,Cluster-60005.30613,Cluster-60005.62175,Cluster-60005.49678,Cluster-60005.54850,Cluster-60005.60566,Cluster-60005.70111,Cluster-60005.11181,Cluster-60005.35175,Cluster-60005.68442,Cluster-60005.38080,Cluster-60005.96475,Cluster-60005.51846,Cluster-60005.50337,Cluster-60005.41747,Cluster-60005.20775,Cluster-60005.14870,Cluster-60005.75065,Cluster-60005.81747,Cluster-60005.66003,Cluster-60005.56911,Cluster-60005.56581,Cluster-60005.98693,Cluster-60005.45089,Cluster-60005.55827,Cluster-60005.16901,Cluster-60005.26538,Cluster-60005.25061,Cluster-4822.0,Cluster-60005.60436,Cluster-60005.46348,Cluster-60005.33622,Cluster-60005.51061,Cluster-60005.47394,Cluster-60005.101688,Cluster-60005.101565,Cluster-60005.51523,Cluster-5471.0,Cluster-60005.53054,Cluster-48436.0,Cluster-60005.50873,Cluster-10028.0,Cluster-60005.43807,Cluster-60005.77142,Cluster-60005.47451,Cluster-60005.47508,Cluster-60005.52166,Cluster-60005.48918,Cluster-60005.55726,Cluster-60005.67455,Cluster-60005.56018,Cluster-60005.14148,Cluster-60005.95460,Cluster-9556.0,Cluster-60005.97761,Cluster-17788.0,Cluster-27120.0,Cluster-60005.54461,Cluster-60005.51087,Cluster-60005.85404,Cluster-60005.32457,Cluster-60005.84402,Cluster-7337.0,Cluster-60005.53708,Cluster-60005.43838,Cluster-60005.45275,Cluster-60005.14895,Cluster-60005.27277,Cluster-60005.58351,Cluster-60005.56264,Cluster-60005.40571,Cluster-60005.41203,Cluster-60005.46628,Cluster-60005.18452,Cluster-60005.95455,Cluster-60005.59513,Cluster-6058.0,Cluster-60005.16553,Cluster-60005.59708,Cluster-60005.36902,Cluster-60005.42760,Cluster-60005.103215,Cluster-60005.99879,Cluster-60005.96184,Cluster-75125.0,Cluster-60005.51684,Cluster-60005.50369,Cluster-60005.52413,Cluster-60005.76692,Cluster-60005.52426,Cluster-60005.67783,Cluster-60005.97888,Cluster-60005.77375,Cluster-60005.73341,Cluster-7287.0,Cluster-60005.57698,Cluster-60005.23502,Cluster-60005.31878,Cluster-60005.51659,Cluster-60005.54576,Cluster-60005.95247,Cluster-60005.102497,Cluster-60005.49615,Cluster-60005.95781,Cluster-60005.58785,Cluster-60005.74376,Cluster-60005.54786,Cluster-60005.72351,Cluster-8344.0,Cluster-60005.102413,Cluster-60005.16029,Cluster-60005.101133,Cluster-60005.28668,Cluster-60005.43566,Cluster-60005.56642,Cluster-60005.61026,Cluster-60005.75363,Cluster-60005.60299,Cluster-60005.65556,Cluster-60005.49753,Cluster-60005.94844,Cluster-60005.15219,Cluster-60005.44991,Cluster-60005.77743	672	Cluster-60005.43864,Cluster-60005.107618,Cluster-60005.119692,Cluster-60005.62075,Cluster-60005.38562,Cluster-60005.61517,Cluster-60005.116206,Cluster-60005.64215,Cluster-60005.40636,Cluster-60005.94160,Cluster-60005.78197,Cluster-60005.39076,Cluster-60005.35457,Cluster-60005.83456,Cluster-42917.0,Cluster-60005.77569,Cluster-60005.53607,Cluster-60005.107436,Cluster-60005.77668,Cluster-54022.0,Cluster-60005.90766,Cluster-60005.80707,Cluster-60005.74888,Cluster-60005.7910,Cluster-60005.32806,Cluster-60005.35226,Cluster-60005.60418,Cluster-60005.37230,Cluster-60005.62178,Cluster-60005.46752,Cluster-60005.23763,Cluster-60005.122314,Cluster-60005.66466,Cluster-60005.2116,Cluster-60005.49737,Cluster-60005.7752,Cluster-60005.123827,Cluster-60005.66371,Cluster-60005.65622,Cluster-60005.73729,Cluster-60005.59447,Cluster-60005.45036,Cluster-60005.55351,Cluster-60005.91826,Cluster-60005.98087,Cluster-60005.66408,Cluster-60005.37087,Cluster-60005.33452,Cluster-60005.16178,Cluster-60005.63227,Cluster-60005.71838,Cluster-60005.66339,Cluster-60005.53465,Cluster-60005.79561,Cluster-60005.55916,Cluster-60005.73586,Cluster-60005.55991,Cluster-60005.44079,Cluster-60005.30217,Cluster-60005.103469,Cluster-60005.7947,Cluster-52842.0,Cluster-72791.0,Cluster-60005.31140,Cluster-60005.120859,Cluster-60005.69653,Cluster-60005.27021,Cluster-60005.49752,Cluster-60005.29651,Cluster-60005.61463,Cluster-60005.43193,Cluster-60005.45037,Cluster-60005.76049,Cluster-60005.123291,Cluster-60005.48533,Cluster-60005.59371,Cluster-60005.24185,Cluster-60005.90927,Cluster-60005.42016,Cluster-60005.117581,Cluster-60005.58621,Cluster-60005.113632,Cluster-60005.64516,Cluster-60005.53371,Cluster-60005.30420,Cluster-60005.4469,Cluster-60005.20086,Cluster-60005.52673,Cluster-60005.110251,Cluster-60005.53699,Cluster-60005.40527,Cluster-60005.48573,Cluster-49336.0,Cluster-60005.79392,Cluster-60005.36452,Cluster-60005.5401,Cluster-60005.110910,Cluster-60005.3580,Cluster-60005.7689,Cluster-60005.30317,Cluster-60005.47904,Cluster-60005.121730,Cluster-60005.64359,Cluster-60005.113938,Cluster-60005.10222,Cluster-60005.42983,Cluster-60005.62962,Cluster-56358.0,Cluster-60005.75398,Cluster-60005.70641,Cluster-60005.69278,Cluster-60005.73058,Cluster-60005.54915,Cluster-60005.37802,Cluster-60005.29195,Cluster-60005.64054,Cluster-61407.0,Cluster-60005.46235,Cluster-60005.6135,Cluster-60005.77535,Cluster-60005.122011,Cluster-60005.81389,Cluster-60005.37554,Cluster-60005.55669,Cluster-60005.66834,Cluster-60005.84759,Cluster-60005.76548,Cluster-60005.57689,Cluster-60005.9308,Cluster-51229.0,Cluster-60005.55539,Cluster-60005.117321,Cluster-60005.115050,Cluster-60005.121040,Cluster-60005.50068,Cluster-60005.54929,Cluster-60005.112004,Cluster-60005.110892,Cluster-60005.69982,Cluster-60005.49349,Cluster-60005.61424,Cluster-60005.111478,Cluster-60005.42377,Cluster-60005.81827,Cluster-60005.119213,Cluster-60005.60978,Cluster-60005.82405,Cluster-60005.20669,Cluster-60005.119321,Cluster-60005.30178,Cluster-60005.57003,Cluster-60005.44286,Cluster-60005.6616,Cluster-60005.111554,Cluster-60005.59786,Cluster-60005.47353,Cluster-60005.45278,Cluster-60005.45875,Cluster-60005.17634,Cluster-60005.45710,Cluster-60005.65013,Cluster-60005.118327,Cluster-60005.22007,Cluster-60005.39009,Cluster-60005.71933,Cluster-60005.119648,Cluster-60005.51802,Cluster-60005.22940,Cluster-60005.60685,Cluster-60005.71038,Cluster-60005.99930,Cluster-31468.0,Cluster-60005.20424,Cluster-60005.112552,Cluster-60005.71762,Cluster-60005.110370,Cluster-60005.44567,Cluster-60005.21557,Cluster-60005.22577,Cluster-60005.58944,Cluster-60005.66385,Cluster-60005.60501,Cluster-60005.31198,Cluster-53398.0,Cluster-2294.1,Cluster-60005.3842,Cluster-60005.48181,Cluster-60005.30681,Cluster-60005.78484,Cluster-60005.85695,Cluster-60005.85075,Cluster-60005.50592,Cluster-60005.84519,Cluster-60005.26354,Cluster-60005.50812,Cluster-60005.79419,Cluster-60005.62742,Cluster-60005.57812,Cluster-60005.38959,Cluster-60005.9093,Cluster-60005.74426,Cluster-60005.59236,Cluster-60005.111747,Cluster-60005.4829,Cluster-60005.53433,Cluster-60005.81388,Cluster-60005.56639,Cluster-60005.53505,Cluster-60005.67070,Cluster-60005.111414,Cluster-60005.86053,Cluster-60005.33666,Cluster-60005.62630,Cluster-60005.45525,Cluster-60005.50810,Cluster-60005.62726,Cluster-60005.61533,Cluster-60005.79621,Cluster-60005.74898,Cluster-60005.31721,Cluster-60005.53479,Cluster-61217.0,Cluster-60005.15828,Cluster-69947.0,Cluster-60005.50590,Cluster-60005.49014,Cluster-60005.64287,Cluster-60005.71123,Cluster-60005.89315,Cluster-60005.40812,Cluster-60005.43318,Cluster-60005.58355,Cluster-60005.47661,Cluster-60005.75648,Cluster-60005.11456,Cluster-60005.66246,Cluster-60005.2671,Cluster-60005.78079,Cluster-60005.32185,Cluster-44186.0,Cluster-60005.67676,Cluster-60005.62419,Cluster-60005.35149,Cluster-60005.55369,Cluster-60005.74595,Cluster-60005.8691,Cluster-60005.112786,Cluster-60005.75570,Cluster-60005.21751,Cluster-60005.79094,Cluster-60005.40656,Cluster-60005.90546,Cluster-60005.75319,Cluster-60005.70695,Cluster-60005.25824,Cluster-60005.79548,Cluster-60005.25973,Cluster-60005.69209,Cluster-60005.86615,Cluster-60005.125282,Cluster-60005.63589,Cluster-60005.3238,Cluster-60005.39320,Cluster-60005.42060,Cluster-60005.14881,Cluster-60005.122833,Cluster-60005.82426,Cluster-60005.52372,Cluster-60005.58408,Cluster-60005.112602,Cluster-60005.18848,Cluster-60005.70752,Cluster-60005.56944,Cluster-60005.112177,Cluster-63270.0,Cluster-60005.78828,Cluster-60005.55764,Cluster-60005.72934,Cluster-60005.70759,Cluster-60005.47552,Cluster-60005.108882,Cluster-60005.62003,Cluster-60005.78154,Cluster-60005.61276,Cluster-60005.73005,Cluster-20545.1,Cluster-60005.50975,Cluster-60005.51459,Cluster-60005.55514,Cluster-60005.39139,Cluster-60005.55266,Cluster-60005.55716,Cluster-60005.50286,Cluster-60005.83404,Cluster-60005.29528,Cluster-60005.70529,Cluster-60005.44964,Cluster-60005.41653,Cluster-60005.123907,Cluster-60005.18151,Cluster-60005.100411,Cluster-60005.77384,Cluster-60005.53075,Cluster-60005.53147,Cluster-60005.51023,Cluster-60005.76311,Cluster-60005.118494,Cluster-60005.78666,Cluster-60005.69545,Cluster-60005.58148,Cluster-60005.21027,Cluster-60005.62679,Cluster-60005.84455,Cluster-60005.66569,Cluster-60005.94333,Cluster-60005.24279,Cluster-60005.73763,Cluster-60005.120160,Cluster-60005.26513,Cluster-60005.42731,Cluster-60005.112442,Cluster-60005.38390,Cluster-60005.61763,Cluster-60005.43110,Cluster-60005.110772,Cluster-60005.119170,Cluster-60005.34042,Cluster-60005.53043,Cluster-60005.30011,Cluster-60005.47103,Cluster-60005.29181,Cluster-60005.69425,Cluster-60005.49549,Cluster-60005.110665,Cluster-60005.120468,Cluster-60005.66531,Cluster-60005.89687,Cluster-60005.36179,Cluster-1225.0,Cluster-55764.0,Cluster-71298.0,Cluster-60005.68709,Cluster-60005.121898,Cluster-60005.110826,Cluster-60005.39967,Cluster-60005.122887,Cluster-60005.51530,Cluster-60005.73810,Cluster-60005.46899,Cluster-60005.43889,Cluster-21250.1,Cluster-80142.0,Cluster-60005.39436,Cluster-60005.55399,Cluster-60005.101180,Cluster-60005.80743,Cluster-60005.13206,Cluster-60005.54023,Cluster-60005.34274,Cluster-60005.24862,Cluster-60005.50635,Cluster-60005.29556,Cluster-60005.74412,Cluster-60005.114631,Cluster-60005.91509,Cluster-60005.35243,Cluster-60005.78486,Cluster-60005.8709,Cluster-60005.33390,Cluster-60005.58697,Cluster-60005.26901,Cluster-60005.5519,Cluster-60005.43022,Cluster-60005.50074,Cluster-60005.27890,Cluster-60005.64370,Cluster-60005.79968,Cluster-60005.45187,Cluster-60005.98240,Cluster-60005.122502,Cluster-60005.121435,Cluster-60005.60660,Cluster-60005.53351,Cluster-60005.52942,Cluster-60005.76392,Cluster-60005.78594,Cluster-60005.110986,Cluster-60005.64661,Cluster-60005.43711,Cluster-60005.67994,Cluster-60005.86524,Cluster-60005.27546,Cluster-60005.86197,Cluster-60005.59041,Cluster-41112.0,Cluster-60005.51327,Cluster-60005.27481,Cluster-60005.66943,Cluster-60005.79421,Cluster-60005.7990,Cluster-60005.37774,Cluster-60005.56950,Cluster-60005.8106,Cluster-60005.35018,Cluster-60005.70762,Cluster-60005.79125,Cluster-60005.22531,Cluster-60005.110992,Cluster-60005.81981,Cluster-60005.31017,Cluster-60005.32969,Cluster-60005.26221,Cluster-60005.64591,Cluster-60005.57757,Cluster-60005.46466,Cluster-60005.23407,Cluster-60005.85952,Cluster-60005.116717,Cluster-60005.61971,Cluster-60005.80777,Cluster-60005.111827,Cluster-60005.113878,Cluster-60005.78900,Cluster-60005.6856,Cluster-60005.22220,Cluster-60005.55473,Cluster-60005.54663,Cluster-60005.84501,Cluster-60005.21157,Cluster-60005.90533,Cluster-60005.57314,Cluster-25921.0,Cluster-60005.111167,Cluster-60005.48319,Cluster-60005.88082,Cluster-60005.124119,Cluster-60005.14026,Cluster-60005.35017,Cluster-57474.0,Cluster-60005.76442,Cluster-60005.69716,Cluster-60005.74629,Cluster-60005.51471,Cluster-60005.22884,Cluster-60005.74844,Cluster-60005.21821,Cluster-60005.82370,Cluster-60005.44659,Cluster-60005.4695,Cluster-60005.84489,Cluster-60005.115730,Cluster-60005.32893,Cluster-60005.60689,Cluster-60005.86397,Cluster-60005.48297,Cluster-60005.23231,Cluster-60005.46692,Cluster-60005.71104,Cluster-60005.78228,Cluster-60005.42849,Cluster-60005.89064,Cluster-60005.71741,Cluster-60005.49683,Cluster-60005.93517,Cluster-60005.77236,Cluster-60005.108122,Cluster-60005.102854,Cluster-26191.0,Cluster-60005.77814,Cluster-60005.71764,Cluster-60005.118468,Cluster-60005.45992,Cluster-60005.85481,Cluster-78165.0,Cluster-60005.92906,Cluster-60005.63114,Cluster-60005.48641,Cluster-60005.47627,Cluster-60005.45383,Cluster-60005.18142,Cluster-60005.45370,Cluster-60005.113967,Cluster-60005.111719,Cluster-60005.95597,Cluster-60005.118437,Cluster-60005.57773,Cluster-60005.35244,Cluster-60005.96001,Cluster-60005.92717,Cluster-60005.5243,Cluster-60005.23432,Cluster-60005.78501,Cluster-60005.58085,Cluster-60005.42663,Cluster-60005.39867,Cluster-60005.72270,Cluster-60005.29565,Cluster-60005.13383,Cluster-60005.50687,Cluster-60005.20618,Cluster-60005.5729,Cluster-60005.120060,Cluster-60005.121428,Cluster-60005.116675,Cluster-60005.47951,Cluster-60005.37953,Cluster-62153.0,Cluster-60005.90130,Cluster-60005.68069,Cluster-60005.63661,Cluster-60005.54031,Cluster-60005.49877,Cluster-60005.61166,Cluster-60005.8496,Cluster-60005.56058,Cluster-60005.35557,Cluster-60005.113958,Cluster-60005.8825,Cluster-60005.46079,Cluster-60005.47941,Cluster-60005.57561,Cluster-60005.120830,Cluster-60005.68789,Cluster-60005.64703,Cluster-60005.121563,Cluster-60005.56594,Cluster-60005.95769,Cluster-60005.50514,Cluster-60005.2725,Cluster-60005.90180,Cluster-60005.50262,Cluster-60005.90512,Cluster-60005.108033,Cluster-60005.50344,Cluster-60005.59149,Cluster-60005.69045,Cluster-60005.32297,Cluster-60005.88468,Cluster-60005.116066,Cluster-60005.62840,Cluster-60005.44684,Cluster-60005.52299,Cluster-60005.53073,Cluster-60005.91522,Cluster-60005.60168,Cluster-60005.57189,Cluster-60005.66038,Cluster-60005.105189,Cluster-60005.67493,Cluster-47534.0,Cluster-60005.73893,Cluster-60005.40433,Cluster-60005.72368,Cluster-60005.40930,Cluster-60005.59256,Cluster-60005.37873,Cluster-60005.92661,Cluster-60005.34165,Cluster-60005.5554,Cluster-60005.63832,Cluster-60005.24204,Cluster-60005.54719,Cluster-60005.76810,Cluster-60005.30879,Cluster-60005.25715,Cluster-60005.24082,Cluster-60005.58331,Cluster-60005.41215,Cluster-60005.30504,Cluster-60005.63777,Cluster-60005.80474,Cluster-60005.34224,Cluster-60005.42425,Cluster-60005.37110,Cluster-60005.66115,Cluster-60005.45887,Cluster-60005.113761,Cluster-60005.69427,Cluster-60005.117265,Cluster-60005.67046,Cluster-60005.25439,Cluster-60005.44488,Cluster-60005.64861,Cluster-60005.71996,Cluster-60005.20532,Cluster-60005.56916,Cluster-60005.51874,Cluster-60005.30376,Cluster-60005.23101,Cluster-60005.19595,Cluster-60005.119339,Cluster-60005.68360,Cluster-60005.22446,Cluster-60005.38399,Cluster-60005.35480,Cluster-60005.47057,Cluster-60005.58241,Cluster-60005.72318,Cluster-60005.22736,Cluster-60005.65312,Cluster-60005.114565,Cluster-60005.25831,Cluster-60005.92245,Cluster-60005.6998,Cluster-60005.54396,Cluster-60005.68386,Cluster-60005.31420,Cluster-52884.0,Cluster-67839.0,Cluster-60005.75825,Cluster-60005.122784,Cluster-60005.42735,Cluster-60005.81110,Cluster-60005.75327,Cluster-30323.0,Cluster-60005.46399,Cluster-60005.68544,Cluster-60005.50142,Cluster-80144.1,Cluster-60005.65068,Cluster-60005.68829,Cluster-60005.96125,Cluster-60005.258,Cluster-60005.91313,Cluster-60005.118176,Cluster-60005.60864,Cluster-60005.77909,Cluster-60005.118616,Cluster-60397.0,Cluster-60005.63097,Cluster-60005.92318,Cluster-60005.33365,Cluster-60005.7372,Cluster-60005.21380,Cluster-60005.38484,Cluster-60005.112059,Cluster-60005.71883,Cluster-60005.7932,Cluster-60005.46233,Cluster-60005.75629,Cluster-60005.94724,Cluster-60005.94669,Cluster-16789.0,Cluster-60005.112465,Cluster-60005.66585,Cluster-60005.19035,Cluster-60005.68156,Cluster-51311.0,Cluster-60005.7379,Cluster-60005.58292,Cluster-63888.0,Cluster-60005.23677,Cluster-60005.50112,Cluster-60005.66125,Cluster-60005.68610,Cluster-60005.30072,Cluster-60005.80252,Cluster-60005.118266,Cluster-60005.36951,Cluster-60005.47700,Cluster-60005.122546,Cluster-60005.32716,Cluster-60005.49921,Cluster-60005.86901,Cluster-60005.117084,Cluster-60005.76971,Cluster-60005.8410,Cluster-27130.0,Cluster-60005.27440,Cluster-60005.116920,Cluster-60005.20757,Cluster-60005.27729
GO:0006412	translation	biological_process	6.2823e-58	6.6781e-55	1854	28657	5954	123039	1063	Cluster-60005.96390,Cluster-60005.34568,Cluster-60005.47277,Cluster-60005.95926,Cluster-60005.62961,Cluster-60005.59736,Cluster-60005.24959,Cluster-60005.54271,Cluster-60005.52857,Cluster-60005.102085,Cluster-72611.0,Cluster-60005.48111,Cluster-60005.35275,Cluster-60005.27294,Cluster-60005.41035,Cluster-60005.79095,Cluster-60005.18286,Cluster-60005.53547,Cluster-60005.43720,Cluster-60005.100156,Cluster-60005.60257,Cluster-60005.47625,Cluster-60005.43763,Cluster-7432.0,Cluster-60005.65675,Cluster-60005.50927,Cluster-60005.104003,Cluster-60005.53787,Cluster-60005.57424,Cluster-60005.80666,Cluster-60005.84173,Cluster-60005.30052,Cluster-60005.71124,Cluster-60005.36517,Cluster-60005.29358,Cluster-60005.95061,Cluster-60005.50645,Cluster-6908.0,Cluster-60005.76935,Cluster-60005.18945,Cluster-60005.35508,Cluster-60005.78768,Cluster-70956.0,Cluster-3139.0,Cluster-20954.0,Cluster-60005.48404,Cluster-60005.56595,Cluster-60005.50058,Cluster-60005.75443,Cluster-60005.58716,Cluster-54972.0,Cluster-60005.66190,Cluster-60005.24773,Cluster-60005.50901,Cluster-60005.52983,Cluster-56731.0,Cluster-28351.1,Cluster-60005.40444,Cluster-60005.42065,Cluster-60005.51363,Cluster-60005.98350,Cluster-60005.51383,Cluster-60005.41336,Cluster-60005.83902,Cluster-60005.22608,Cluster-60005.17333,Cluster-60005.86672,Cluster-60005.96192,Cluster-60005.56598,Cluster-60005.62889,Cluster-60005.33672,Cluster-60005.62381,Cluster-60005.56019,Cluster-60005.52221,Cluster-60005.52923,Cluster-60005.41622,Cluster-60005.45080,Cluster-60005.49002,Cluster-60005.58418,Cluster-60005.101764,Cluster-60005.54331,Cluster-60005.101677,Cluster-60005.42853,Cluster-60005.55756,Cluster-60005.57867,Cluster-60005.96796,Cluster-37508.0,Cluster-72713.0,Cluster-7978.0,Cluster-60005.46179,Cluster-60005.52585,Cluster-60005.77554,Cluster-5764.0,Cluster-41617.0,Cluster-60005.96811,Cluster-60005.85032,Cluster-60005.97430,Cluster-60005.69691,Cluster-60005.63347,Cluster-60005.51738,Cluster-60005.98318,Cluster-60005.54697,Cluster-60005.89480,Cluster-430.2,Cluster-60005.16659,Cluster-60005.16839,Cluster-60005.59550,Cluster-60005.79237,Cluster-82795.0,Cluster-60005.80797,Cluster-60005.67935,Cluster-60005.103115,Cluster-60005.100442,Cluster-60005.59146,Cluster-60005.50350,Cluster-60005.54928,Cluster-60005.51786,Cluster-60005.45826,Cluster-60005.102626,Cluster-60005.56152,Cluster-60005.71951,Cluster-60005.50930,Cluster-60005.45342,Cluster-60005.57748,Cluster-60005.100177,Cluster-60005.37505,Cluster-60005.69574,Cluster-64331.0,Cluster-60005.51761,Cluster-60005.99540,Cluster-6473.0,Cluster-60005.16137,Cluster-60005.9548,Cluster-60005.76753,Cluster-60005.43291,Cluster-60005.62205,Cluster-60005.31174,Cluster-60005.45746,Cluster-60005.55210,Cluster-60005.45472,Cluster-60005.54957,Cluster-60005.28255,Cluster-60005.47459,Cluster-60005.49742,Cluster-60005.95135,Cluster-60005.100335,Cluster-48281.0,Cluster-60005.108657,Cluster-60005.50066,Cluster-60005.46687,Cluster-60005.63853,Cluster-60005.72859,Cluster-60005.51921,Cluster-60005.101831,Cluster-60005.105958,Cluster-60005.41924,Cluster-60005.29855,Cluster-60005.15106,Cluster-60005.78343,Cluster-60005.52868,Cluster-35069.0,Cluster-60005.46768,Cluster-60005.70547,Cluster-60005.82094,Cluster-60005.109816,Cluster-60005.18287,Cluster-75328.0,Cluster-60005.64872,Cluster-60005.53423,Cluster-60005.56098,Cluster-60005.18206,Cluster-60005.52164,Cluster-59541.0,Cluster-60005.56360,Cluster-60005.52182,Cluster-60005.70297,Cluster-60005.64466,Cluster-60005.78614,Cluster-69456.0,Cluster-60005.57476,Cluster-60005.105796,Cluster-60005.52432,Cluster-60005.55498,Cluster-60005.103845,Cluster-60005.45563,Cluster-60005.57536,Cluster-60005.70977,Cluster-29974.0,Cluster-60005.45945,Cluster-60005.35792,Cluster-60005.61613,Cluster-82747.0,Cluster-60005.68880,Cluster-60005.62706,Cluster-60005.58041,Cluster-60005.18362,Cluster-60005.104072,Cluster-48394.0,Cluster-60005.14146,Cluster-60005.15607,Cluster-60005.55457,Cluster-60005.93049,Cluster-60005.40632,Cluster-7190.0,Cluster-60005.54528,Cluster-7548.0,Cluster-60005.106282,Cluster-60005.94963,Cluster-60005.32800,Cluster-60005.12020,Cluster-60005.47305,Cluster-60005.49096,Cluster-60005.54572,Cluster-60005.16537,Cluster-69162.0,Cluster-60005.50467,Cluster-60005.58718,Cluster-7117.1,Cluster-60005.61183,Cluster-60005.52337,Cluster-60005.25704,Cluster-60005.29632,Cluster-60005.51826,Cluster-60005.107219,Cluster-60005.103371,Cluster-60005.106044,Cluster-60005.45259,Cluster-41008.0,Cluster-60005.62663,Cluster-60005.102560,Cluster-60005.49574,Cluster-60005.51751,Cluster-60005.49906,Cluster-60005.50374,Cluster-60005.101536,Cluster-50702.0,Cluster-60005.56571,Cluster-60005.37389,Cluster-60005.30292,Cluster-60005.82498,Cluster-60005.56099,Cluster-60005.8961,Cluster-60005.51563,Cluster-60005.80630,Cluster-60005.71052,Cluster-60005.95896,Cluster-60005.103895,Cluster-60005.35558,Cluster-7031.0,Cluster-60005.41988,Cluster-60005.105248,Cluster-8717.0,Cluster-60005.99881,Cluster-60005.53645,Cluster-60005.47595,Cluster-60005.107302,Cluster-7592.0,Cluster-60005.116845,Cluster-60005.43961,Cluster-60005.47710,Cluster-60005.77986,Cluster-60005.89961,Cluster-60005.44525,Cluster-60005.47692,Cluster-60005.54224,Cluster-60005.43816,Cluster-60005.84059,Cluster-60005.52086,Cluster-60005.55469,Cluster-60005.51857,Cluster-60005.101411,Cluster-60005.23544,Cluster-60005.49885,Cluster-60005.95190,Cluster-60005.50416,Cluster-60005.12250,Cluster-3590.0,Cluster-60005.72162,Cluster-60005.53500,Cluster-60005.102511,Cluster-60005.60465,Cluster-60005.12321,Cluster-52465.0,Cluster-60005.101533,Cluster-60005.20445,Cluster-60005.53005,Cluster-60005.17853,Cluster-60005.50788,Cluster-60005.43461,Cluster-60005.47261,Cluster-60005.70562,Cluster-60005.106606,Cluster-60005.96475,Cluster-60005.50337,Cluster-60005.51846,Cluster-60005.41747,Cluster-60005.27270,Cluster-60005.20775,Cluster-60005.11181,Cluster-60005.35175,Cluster-60005.68442,Cluster-60005.38080,Cluster-60005.49678,Cluster-60005.54850,Cluster-60005.60566,Cluster-60005.70111,Cluster-60005.54971,Cluster-60005.59778,Cluster-60005.105285,Cluster-60005.30613,Cluster-60005.62175,Cluster-60005.97008,Cluster-60005.95991,Cluster-60005.44227,Cluster-60005.98145,Cluster-35404.0,Cluster-60005.45063,Cluster-70393.0,Cluster-60005.94994,Cluster-60005.82192,Cluster-7351.0,Cluster-60005.54330,Cluster-60005.53888,Cluster-60005.65773,Cluster-60005.83790,Cluster-60005.57583,Cluster-60005.58710,Cluster-62237.0,Cluster-60005.71927,Cluster-60005.55099,Cluster-60005.67018,Cluster-60005.100501,Cluster-60005.104736,Cluster-60005.47713,Cluster-60005.98602,Cluster-60005.95975,Cluster-60005.52718,Cluster-60005.50700,Cluster-10173.0,Cluster-60005.53369,Cluster-60005.78978,Cluster-60005.57806,Cluster-3364.0,Cluster-60005.82437,Cluster-60005.51675,Cluster-60005.15834,Cluster-60005.30821,Cluster-21051.0,Cluster-60005.61474,Cluster-60005.44549,Cluster-60005.41609,Cluster-25135.0,Cluster-60005.55222,Cluster-60005.39454,Cluster-60005.62237,Cluster-60005.77568,Cluster-60005.86710,Cluster-60005.53890,Cluster-60005.105151,Cluster-48355.0,Cluster-33780.1,Cluster-60005.44747,Cluster-60005.68513,Cluster-60005.104855,Cluster-59866.0,Cluster-60005.56126,Cluster-60005.53116,Cluster-60005.48275,Cluster-6642.0,Cluster-60005.69859,Cluster-60005.59050,Cluster-69915.0,Cluster-60005.39704,Cluster-60005.44889,Cluster-60005.55883,Cluster-46566.0,Cluster-60005.47049,Cluster-60005.39727,Cluster-60005.84968,Cluster-60005.59126,Cluster-60005.45119,Cluster-60005.65342,Cluster-60005.54515,Cluster-60005.80584,Cluster-60005.30414,Cluster-6587.0,Cluster-60005.38536,Cluster-9673.0,Cluster-60005.95877,Cluster-8532.0,Cluster-60005.52708,Cluster-60005.94696,Cluster-60005.62236,Cluster-60005.32908,Cluster-60005.86354,Cluster-60005.53571,Cluster-60005.99257,Cluster-60005.34388,Cluster-60005.48473,Cluster-24071.0,Cluster-60005.72904,Cluster-60005.73341,Cluster-60005.54044,Cluster-60005.30717,Cluster-60005.57698,Cluster-60005.77375,Cluster-60005.67783,Cluster-60005.97888,Cluster-60005.50369,Cluster-60005.52413,Cluster-60005.76692,Cluster-6207.0,Cluster-60005.52426,Cluster-60005.51684,Cluster-60005.103215,Cluster-60005.99879,Cluster-60005.96184,Cluster-75125.0,Cluster-60005.27536,Cluster-60005.62915,Cluster-60005.59708,Cluster-60005.42760,Cluster-60005.36902,Cluster-60005.16553,Cluster-60005.44991,Cluster-60005.77743,Cluster-60005.60299,Cluster-60005.65556,Cluster-60005.94844,Cluster-60005.49753,Cluster-60005.15219,Cluster-60005.43566,Cluster-60005.61026,Cluster-60005.56642,Cluster-60005.69022,Cluster-60005.75363,Cluster-60005.72351,Cluster-60005.102413,Cluster-60005.16029,Cluster-60005.101133,Cluster-60005.28668,Cluster-60005.95781,Cluster-60005.58785,Cluster-60005.74376,Cluster-60005.54786,Cluster-60005.102497,Cluster-60005.49615,Cluster-60005.95247,Cluster-76645.0,Cluster-60005.23502,Cluster-60005.31878,Cluster-60005.51659,Cluster-60005.54576,Cluster-60005.51478,Cluster-60005.77142,Cluster-60005.108820,Cluster-60005.47451,Cluster-60005.47508,Cluster-60005.52166,Cluster-60005.48918,Cluster-60005.95424,Cluster-5471.0,Cluster-60005.53054,Cluster-48436.0,Cluster-60005.50873,Cluster-10028.0,Cluster-60005.43807,Cluster-60005.47394,Cluster-60005.51061,Cluster-60005.101688,Cluster-60005.101565,Cluster-60005.51523,Cluster-60005.33622,Cluster-4822.0,Cluster-60005.60436,Cluster-60005.46348,Cluster-18896.0,Cluster-60005.45089,Cluster-60005.55827,Cluster-60005.16901,Cluster-60005.26538,Cluster-60005.25061,Cluster-60005.66003,Cluster-60005.56911,Cluster-60005.30719,Cluster-60005.56581,Cluster-60005.98693,Cluster-60005.75065,Cluster-60005.14870,Cluster-6342.0,Cluster-60005.81747,Cluster-50808.0,Cluster-6058.0,Cluster-60005.86594,Cluster-60005.46628,Cluster-60005.18452,Cluster-60005.95455,Cluster-60005.59513,Cluster-60005.98385,Cluster-60005.70996,Cluster-60005.56264,Cluster-60005.40571,Cluster-60155.0,Cluster-60005.41203,Cluster-60005.45275,Cluster-60005.14895,Cluster-60005.27277,Cluster-60005.58351,Cluster-60005.95310,Cluster-60005.85404,Cluster-60005.51087,Cluster-60005.32457,Cluster-60005.84402,Cluster-5375.0,Cluster-60005.53708,Cluster-7337.0,Cluster-60005.43838,Cluster-17788.0,Cluster-60005.83054,Cluster-27120.0,Cluster-60005.54461,Cluster-60005.55726,Cluster-60005.67455,Cluster-60005.56018,Cluster-6560.0,Cluster-60005.14148,Cluster-60005.95460,Cluster-60005.97761,Cluster-9556.0,Cluster-60005.55438,Cluster-60005.60480,Cluster-60005.46015,Cluster-60005.18417,Cluster-8446.0,Cluster-8245.1,Cluster-60005.60972,Cluster-60005.63360,Cluster-60005.13834,Cluster-10259.0,Cluster-60005.43146,Cluster-60005.75053,Cluster-60005.60022,Cluster-60005.78354,Cluster-60005.52499,Cluster-60005.99823,Cluster-60005.53198,Cluster-60005.96524,Cluster-26114.0,Cluster-60005.103976,Cluster-60005.52744,Cluster-60005.19209,Cluster-60005.65697,Cluster-60005.44678,Cluster-67581.0,Cluster-60005.94984,Cluster-4590.0,Cluster-60005.45484,Cluster-60005.67602,Cluster-60005.81838,Cluster-60005.106426,Cluster-60005.51587,Cluster-60005.95617,Cluster-7529.0,Cluster-60005.48576,Cluster-27926.0,Cluster-60005.10300,Cluster-60005.52470,Cluster-60005.37690,Cluster-60005.42033,Cluster-60005.54130,Cluster-60005.59693,Cluster-60005.53548,Cluster-42444.0,Cluster-8621.0,Cluster-60005.48279,Cluster-46822.0,Cluster-57614.1,Cluster-60005.46698,Cluster-73010.0,Cluster-60005.86633,Cluster-60005.12162,Cluster-60005.83750,Cluster-60005.47743,Cluster-31907.0,Cluster-60005.53109,Cluster-60005.120262,Cluster-60005.57010,Cluster-60005.57183,Cluster-12255.0,Cluster-60005.117658,Cluster-60005.106508,Cluster-60005.81830,Cluster-60005.17562,Cluster-60005.57221,Cluster-60005.17167,Cluster-60005.17811,Cluster-60005.52263,Cluster-60005.41006,Cluster-49066.0,Cluster-60005.17449,Cluster-60005.58883,Cluster-60005.96740,Cluster-60005.40638,Cluster-60005.13284,Cluster-31790.0,Cluster-60005.60090,Cluster-60005.62069,Cluster-60005.72905,Cluster-60005.97676,Cluster-60005.49323,Cluster-60005.84878,Cluster-60005.59349,Cluster-60005.95202,Cluster-60005.65588,Cluster-60005.51470,Cluster-60005.49980,Cluster-60005.69648,Cluster-60005.55496,Cluster-60005.64501,Cluster-60005.76831,Cluster-60005.49037,Cluster-60005.59212,Cluster-60005.53311,Cluster-60005.100192,Cluster-60005.46827,Cluster-60005.54037,Cluster-60005.96241,Cluster-60005.50126,Cluster-60005.28160,Cluster-60005.95554,Cluster-60005.105925,Cluster-60005.86321,Cluster-60005.104225,Cluster-60005.103973,Cluster-60005.12209,Cluster-60005.51064,Cluster-72519.0,Cluster-56721.0,Cluster-60005.52211,Cluster-60005.50061,Cluster-60005.70592,Cluster-60005.98312,Cluster-4659.0,Cluster-60005.55934,Cluster-60005.29029,Cluster-60005.98217,Cluster-60005.49659,Cluster-60005.31404,Cluster-60005.11137,Cluster-60005.54178,Cluster-60005.47113,Cluster-60005.16709,Cluster-60005.39079,Cluster-60005.38351,Cluster-60005.27490,Cluster-60005.3779,Cluster-60005.49865,Cluster-60005.22413,Cluster-60005.58875,Cluster-60005.49836,Cluster-60005.95397,Cluster-60005.41289,Cluster-60005.99733,Cluster-60005.65052,Cluster-60005.47678,Cluster-60005.92309,Cluster-60005.101383,Cluster-7190.1,Cluster-49305.0,Cluster-60005.60633,Cluster-60005.47151,Cluster-60005.35459,Cluster-4824.0,Cluster-60005.62927,Cluster-60005.61863,Cluster-60005.49432,Cluster-60005.58415,Cluster-60005.51674,Cluster-60005.40541,Cluster-60005.44774,Cluster-60005.98262,Cluster-60005.50969,Cluster-60005.68409,Cluster-60005.62469,Cluster-7242.0,Cluster-60005.47701,Cluster-60005.77915,Cluster-60005.74585,Cluster-60005.36210,Cluster-60005.15456,Cluster-60005.57251,Cluster-60005.59767,Cluster-60005.44461,Cluster-60005.98616,Cluster-60005.49920,Cluster-60005.53795,Cluster-7065.0,Cluster-60005.52222,Cluster-60005.97919,Cluster-60005.50658,Cluster-60005.106324,Cluster-60005.42476,Cluster-60005.18127,Cluster-60005.31186,Cluster-60005.53374,Cluster-60005.51908,Cluster-60005.16795,Cluster-18791.0,Cluster-60005.52850,Cluster-60005.49792,Cluster-60005.104873,Cluster-64994.0,Cluster-60005.47638,Cluster-60005.73511,Cluster-60005.74201,Cluster-60005.51864,Cluster-63819.0,Cluster-60005.37353,Cluster-58664.0,Cluster-60005.63396,Cluster-60005.54857,Cluster-60005.98236,Cluster-60005.57225,Cluster-60005.97028,Cluster-60005.33256,Cluster-59110.0,Cluster-60005.103773,Cluster-60005.104752,Cluster-60005.61181,Cluster-60005.99288,Cluster-60005.65035,Cluster-60005.59594,Cluster-60005.61469,Cluster-60005.24536,Cluster-60005.61243,Cluster-60005.98526,Cluster-60005.53348,Cluster-60005.17025,Cluster-60005.13110,Cluster-60005.58547,Cluster-60005.100072,Cluster-60005.49684,Cluster-60005.18124,Cluster-60005.96279,Cluster-60005.38155,Cluster-60005.58379,Cluster-60005.48781,Cluster-60005.28719,Cluster-60005.52127,Cluster-60005.35634,Cluster-60005.80688,Cluster-60005.14877,Cluster-60005.100475,Cluster-60005.98221,Cluster-60005.64468,Cluster-60005.26640,Cluster-60005.108660,Cluster-60005.55384,Cluster-60005.58734,Cluster-60005.36433,Cluster-60005.49503,Cluster-60005.55069,Cluster-60005.28202,Cluster-49785.0,Cluster-60005.63581,Cluster-60005.94364,Cluster-60005.97657,Cluster-60005.47477,Cluster-60005.58242,Cluster-48889.1,Cluster-81757.0,Cluster-60005.48125,Cluster-60005.11426,Cluster-60005.60718,Cluster-60005.51355,Cluster-60005.34218,Cluster-60005.32434,Cluster-60005.48637,Cluster-60005.50625,Cluster-60005.74825,Cluster-60005.96654,Cluster-47958.0,Cluster-60005.57131,Cluster-60005.83673,Cluster-60005.102335,Cluster-60005.51104,Cluster-60005.98647,Cluster-60005.46370,Cluster-60005.69924,Cluster-81208.0,Cluster-60005.15738,Cluster-60005.58455,Cluster-60005.79194,Cluster-60005.84403,Cluster-60005.15878,Cluster-60005.48886,Cluster-60005.45916,Cluster-60005.45569,Cluster-60005.49022,Cluster-60005.49734,Cluster-60005.122069,Cluster-60005.15746,Cluster-60005.38841,Cluster-60005.102220,Cluster-60005.17793,Cluster-3208.0,Cluster-60005.26888,Cluster-60005.65533,Cluster-60005.89706,Cluster-60005.49416,Cluster-60005.51878,Cluster-60005.101964,Cluster-60005.2740,Cluster-60005.79443,Cluster-60005.83542,Cluster-60005.55798,Cluster-60005.47154,Cluster-7263.0,Cluster-7003.0,Cluster-60005.66500,Cluster-60005.58523,Cluster-60005.55909,Cluster-6367.0,Cluster-60005.17450,Cluster-60005.64550,Cluster-60005.52619,Cluster-50136.0,Cluster-60005.56369,Cluster-7297.1,Cluster-60005.57652,Cluster-60005.12618,Cluster-60005.60020,Cluster-60005.96276,Cluster-60005.101343,Cluster-60005.46962,Cluster-13000.0,Cluster-60005.51713,Cluster-60005.51520,Cluster-60005.48223,Cluster-60005.51360,Cluster-60005.59193,Cluster-60005.56083,Cluster-60005.83663,Cluster-60005.123551,Cluster-60005.38588,Cluster-60005.37813,Cluster-60005.57155,Cluster-60005.97051,Cluster-60005.42917,Cluster-60005.54262,Cluster-15119.0,Cluster-60005.60091,Cluster-76310.0,Cluster-60005.73845,Cluster-60005.100109,Cluster-60005.97680,Cluster-60005.52689,Cluster-60005.54553,Cluster-60005.48769,Cluster-60005.56000,Cluster-61766.0,Cluster-60005.53892,Cluster-56551.0,Cluster-60005.58603,Cluster-60005.46489,Cluster-60005.20392,Cluster-60005.26791,Cluster-60005.60722,Cluster-60005.45664,Cluster-60005.17695,Cluster-60005.22473,Cluster-60005.24469,Cluster-60005.98173,Cluster-60005.35100,Cluster-60005.53613,Cluster-60005.52787,Cluster-60005.51154,Cluster-60005.98054,Cluster-60005.56730,Cluster-60005.59224,Cluster-50784.0,Cluster-8114.0,Cluster-60005.11895,Cluster-22075.0,Cluster-23963.0,Cluster-60005.24187,Cluster-60005.43939,Cluster-60005.92798,Cluster-60005.50148,Cluster-60005.60532,Cluster-60005.54320,Cluster-60005.49509,Cluster-60005.35037,Cluster-9887.0,Cluster-60005.43275,Cluster-60005.105788,Cluster-6463.0,Cluster-44942.0,Cluster-60005.50323,Cluster-60005.45421,Cluster-60005.55816,Cluster-60005.58765,Cluster-6276.0,Cluster-60005.109438,Cluster-60005.59887,Cluster-60005.59628,Cluster-60005.45057,Cluster-60005.59947,Cluster-60005.53578,Cluster-60005.51092,Cluster-71145.0,Cluster-60005.52360,Cluster-60005.101422,Cluster-60005.46985,Cluster-60005.30679,Cluster-39075.0,Cluster-5407.0,Cluster-60005.50111,Cluster-60005.105679,Cluster-60005.52351,Cluster-60005.63224,Cluster-62991.0,Cluster-23825.0,Cluster-60005.33469,Cluster-6993.0,Cluster-60005.81783,Cluster-60005.50789,Cluster-5576.0,Cluster-34815.0,Cluster-60005.48971,Cluster-3295.0,Cluster-60005.61121,Cluster-60005.62763,Cluster-60005.34984,Cluster-60005.54612,Cluster-60005.58543,Cluster-60005.4865,Cluster-60005.96321,Cluster-60005.98439,Cluster-60005.45153,Cluster-60005.49655,Cluster-60005.55559,Cluster-60005.99772,Cluster-60005.25359,Cluster-6290.0,Cluster-60005.47009,Cluster-60005.60479,Cluster-60005.18457,Cluster-60005.14232,Cluster-60005.103213,Cluster-60005.46304,Cluster-60005.56260,Cluster-60005.106468,Cluster-60005.32073,Cluster-60005.56345,Cluster-60005.67635,Cluster-60005.69778,Cluster-60005.104239,Cluster-60005.146,Cluster-60005.97465,Cluster-60005.45340,Cluster-60005.25012,Cluster-60005.78385,Cluster-60005.83255,Cluster-70613.0,Cluster-60005.61393,Cluster-60005.18338,Cluster-62754.0,Cluster-60005.62375,Cluster-60005.13372,Cluster-60005.67392,Cluster-60005.40535,Cluster-60005.75479,Cluster-60005.104195,Cluster-60005.87214,Cluster-60005.60621,Cluster-60005.98324,Cluster-9551.0,Cluster-60005.71319,Cluster-60005.101096,Cluster-60005.52987,Cluster-60005.16510,Cluster-60005.50716,Cluster-60005.105966,Cluster-60005.98835,Cluster-60005.50357,Cluster-60005.35676,Cluster-10169.0,Cluster-60005.49398,Cluster-60005.72390,Cluster-60005.70238,Cluster-60005.46624,Cluster-60005.18505,Cluster-60005.54956,Cluster-60005.51503,Cluster-60005.46396,Cluster-60005.42693,Cluster-60005.62374,Cluster-60005.44190,Cluster-60005.18489,Cluster-60005.49931,Cluster-60005.54154,Cluster-60005.72112,Cluster-60005.15457,Cluster-68436.1,Cluster-60005.96803,Cluster-8242.0,Cluster-60005.17756,Cluster-60005.23247,Cluster-60005.48208,Cluster-60005.87904,Cluster-60005.33324,Cluster-57272.0,Cluster-39852.0,Cluster-60005.51612,Cluster-77907.0,Cluster-60005.41775,Cluster-60005.24096,Cluster-60005.51595,Cluster-60005.42522,Cluster-60005.12786,Cluster-60005.48403,Cluster-60005.44686,Cluster-60005.30984,Cluster-60005.52818,Cluster-60005.30455,Cluster-60005.47377,Cluster-60005.37113,Cluster-60005.105327,Cluster-60005.44440,Cluster-60005.57597,Cluster-24443.0,Cluster-60005.39101,Cluster-60005.14543,Cluster-60005.61558,Cluster-60005.52692,Cluster-60005.49165,Cluster-60005.95680,Cluster-60005.72163,Cluster-60005.48339,Cluster-60005.55585,Cluster-60005.30539,Cluster-60005.62839,Cluster-60005.49441,Cluster-55998.0,Cluster-60005.47216,Cluster-60005.84064,Cluster-60005.53334,Cluster-60005.53572,Cluster-60005.96906,Cluster-60005.83028,Cluster-60005.51962,Cluster-60005.51640,Cluster-60005.73187,Cluster-60005.16755,Cluster-60005.34129,Cluster-60005.34217,Cluster-77355.0,Cluster-60005.102171,Cluster-60005.52381,Cluster-7031.1,Cluster-77663.0,Cluster-60005.48021	791	Cluster-60005.22531,Cluster-60005.110992,Cluster-60005.110044,Cluster-60005.81981,Cluster-60005.119859,Cluster-60005.70762,Cluster-60005.79125,Cluster-60005.25711,Cluster-60005.35018,Cluster-60005.56950,Cluster-60005.28891,Cluster-60005.8106,Cluster-60005.27481,Cluster-60005.51327,Cluster-60005.66943,Cluster-60005.79421,Cluster-60005.7990,Cluster-60005.37774,Cluster-41112.0,Cluster-60005.69135,Cluster-60005.59041,Cluster-60005.27546,Cluster-60005.86197,Cluster-60005.90533,Cluster-60005.57314,Cluster-25921.0,Cluster-60005.81400,Cluster-60005.70747,Cluster-60005.54663,Cluster-60005.84501,Cluster-60005.21157,Cluster-60005.6856,Cluster-60005.22220,Cluster-60005.55473,Cluster-60005.113878,Cluster-60005.78900,Cluster-60005.80777,Cluster-60005.111827,Cluster-60005.85952,Cluster-60005.116717,Cluster-60005.44940,Cluster-60005.74039,Cluster-60005.61971,Cluster-60005.31017,Cluster-60005.26221,Cluster-60005.32969,Cluster-60005.64591,Cluster-60005.57757,Cluster-60005.45243,Cluster-60005.46466,Cluster-60005.23407,Cluster-60005.45187,Cluster-60005.64370,Cluster-60005.79968,Cluster-60005.123754,Cluster-60005.50074,Cluster-60005.27890,Cluster-60005.103864,Cluster-60005.5519,Cluster-60005.66017,Cluster-60005.43022,Cluster-60005.26901,Cluster-60005.91509,Cluster-60005.35243,Cluster-60005.78486,Cluster-60005.8709,Cluster-60005.33390,Cluster-60005.58697,Cluster-60005.74412,Cluster-60005.114631,Cluster-60005.54023,Cluster-60005.13206,Cluster-60005.34274,Cluster-60005.24862,Cluster-60005.50635,Cluster-60005.29556,Cluster-60005.86524,Cluster-60005.64661,Cluster-60005.19406,Cluster-60005.43711,Cluster-60005.67994,Cluster-60005.13775,Cluster-60005.78594,Cluster-60005.76392,Cluster-60005.63384,Cluster-60005.32093,Cluster-60005.53351,Cluster-60005.52942,Cluster-60005.60660,Cluster-60005.98240,Cluster-60005.122502,Cluster-60005.64282,Cluster-60005.23432,Cluster-60005.78501,Cluster-60005.58085,Cluster-60005.72270,Cluster-60005.39867,Cluster-60005.5243,Cluster-60005.95597,Cluster-60005.118437,Cluster-60005.57773,Cluster-60005.35244,Cluster-60005.96001,Cluster-60005.92717,Cluster-60005.84534,Cluster-60005.113967,Cluster-60005.57796,Cluster-60005.45383,Cluster-60005.18142,Cluster-60005.45370,Cluster-60005.63114,Cluster-60005.48641,Cluster-60005.47627,Cluster-60005.120830,Cluster-60005.68789,Cluster-60005.64703,Cluster-60005.46079,Cluster-60005.47941,Cluster-60005.57561,Cluster-60005.8496,Cluster-60005.56058,Cluster-60005.35557,Cluster-60005.113958,Cluster-60005.8825,Cluster-60005.54031,Cluster-60005.61166,Cluster-60005.49877,Cluster-60005.90130,Cluster-60005.68069,Cluster-60005.63661,Cluster-60005.37953,Cluster-54106.1,Cluster-62153.0,Cluster-60005.120060,Cluster-60005.121428,Cluster-60005.116675,Cluster-60005.29565,Cluster-60005.13383,Cluster-60005.20618,Cluster-60005.50687,Cluster-60005.5729,Cluster-60005.71104,Cluster-60005.46692,Cluster-60005.32893,Cluster-60005.60689,Cluster-60005.86397,Cluster-60005.48297,Cluster-60005.37788,Cluster-60005.79101,Cluster-60005.115730,Cluster-60005.53253,Cluster-60005.84489,Cluster-60005.82370,Cluster-60005.44659,Cluster-60005.4695,Cluster-60005.70703,Cluster-60005.69716,Cluster-60005.74629,Cluster-60005.51471,Cluster-60005.74844,Cluster-60005.21821,Cluster-60005.124119,Cluster-60005.14026,Cluster-57474.0,Cluster-60005.35017,Cluster-60005.76442,Cluster-60005.111167,Cluster-60005.48319,Cluster-60005.88082,Cluster-60005.71764,Cluster-60005.118468,Cluster-60005.85481,Cluster-60005.45992,Cluster-78165.0,Cluster-60005.92906,Cluster-60005.8842,Cluster-60005.77814,Cluster-26191.0,Cluster-60005.108122,Cluster-60005.88451,Cluster-60005.53992,Cluster-60005.102854,Cluster-60005.93517,Cluster-60005.77236,Cluster-60005.89064,Cluster-60005.71741,Cluster-60005.49683,Cluster-60005.9985,Cluster-60005.42849,Cluster-60005.78228,Cluster-60005.66115,Cluster-60005.45887,Cluster-60005.113761,Cluster-60005.69427,Cluster-60005.26114,Cluster-60005.117265,Cluster-60005.30504,Cluster-60005.63777,Cluster-60005.80474,Cluster-60005.34224,Cluster-60005.42425,Cluster-60005.37110,Cluster-60005.30879,Cluster-60005.25715,Cluster-60005.24082,Cluster-60005.58331,Cluster-60005.41215,Cluster-60005.24204,Cluster-60005.54719,Cluster-60005.76810,Cluster-60005.124985,Cluster-60005.21737,Cluster-60005.5554,Cluster-60005.63832,Cluster-60005.60193,Cluster-60005.37873,Cluster-60005.92661,Cluster-60005.100764,Cluster-60005.34165,Cluster-60005.32161,Cluster-60005.72318,Cluster-60005.22736,Cluster-60005.47057,Cluster-60005.58241,Cluster-60005.42530,Cluster-60005.53898,Cluster-60005.38399,Cluster-60005.117436,Cluster-60005.35480,Cluster-60005.22446,Cluster-60005.19595,Cluster-60005.119339,Cluster-60005.68360,Cluster-60005.6756,Cluster-60005.71996,Cluster-60005.20532,Cluster-60005.56916,Cluster-60005.51874,Cluster-60005.30376,Cluster-60005.44488,Cluster-60005.67046,Cluster-60005.25439,Cluster-39761.0,Cluster-60005.123398,Cluster-65486.0,Cluster-60005.32297,Cluster-60005.59149,Cluster-60005.69045,Cluster-60005.108033,Cluster-60005.50344,Cluster-60005.2725,Cluster-60005.6755,Cluster-60005.90180,Cluster-60005.50262,Cluster-60005.48776,Cluster-60005.90512,Cluster-60005.70384,Cluster-60005.28694,Cluster-60005.95769,Cluster-60005.50514,Cluster-60005.54190,Cluster-60005.121563,Cluster-60005.56594,Cluster-60005.111239,Cluster-60005.113274,Cluster-60005.59256,Cluster-60005.40930,Cluster-60005.67493,Cluster-60005.52094,Cluster-47534.0,Cluster-60005.73893,Cluster-60005.40433,Cluster-60005.72368,Cluster-60005.57189,Cluster-60005.66038,Cluster-60005.105189,Cluster-60005.52299,Cluster-60005.91522,Cluster-60005.53073,Cluster-60005.94639,Cluster-60005.60168,Cluster-60005.68810,Cluster-60005.62840,Cluster-60005.61910,Cluster-60005.44684,Cluster-60005.116066,Cluster-60005.88468,Cluster-60005.19035,Cluster-60005.68156,Cluster-51311.0,Cluster-60005.7379,Cluster-60005.66585,Cluster-60005.104540,Cluster-60005.50260,Cluster-60005.112465,Cluster-60005.45940,Cluster-60005.94669,Cluster-60005.39873,Cluster-16789.0,Cluster-60005.7932,Cluster-60005.75629,Cluster-60005.46233,Cluster-60005.94724,Cluster-60005.71883,Cluster-60005.328,Cluster-60005.38484,Cluster-60005.112059,Cluster-60005.57423,Cluster-60005.33365,Cluster-60005.21380,Cluster-60005.7372,Cluster-60005.116920,Cluster-60005.20757,Cluster-60005.27729,Cluster-60005.76971,Cluster-60005.122142,Cluster-60005.8410,Cluster-27130.0,Cluster-60005.27440,Cluster-60005.117084,Cluster-60005.49921,Cluster-60005.32716,Cluster-60005.86901,Cluster-60005.47700,Cluster-60005.122546,Cluster-60005.36951,Cluster-60005.68610,Cluster-60005.80252,Cluster-60005.30072,Cluster-60005.58292,Cluster-60005.23677,Cluster-60005.50112,Cluster-60005.42735,Cluster-60005.81110,Cluster-60005.68821,Cluster-60005.75825,Cluster-60005.122784,Cluster-60005.31420,Cluster-67839.0,Cluster-52884.0,Cluster-60005.68386,Cluster-60005.119353,Cluster-60005.25831,Cluster-60005.92245,Cluster-60005.54396,Cluster-60005.6998,Cluster-60005.80288,Cluster-60005.65312,Cluster-60005.114565,Cluster-60397.0,Cluster-60005.63097,Cluster-60005.92318,Cluster-60005.38350,Cluster-60005.60864,Cluster-60005.118616,Cluster-60005.77909,Cluster-60005.258,Cluster-60005.91313,Cluster-60005.118176,Cluster-60005.68829,Cluster-60005.96125,Cluster-80144.1,Cluster-60005.65068,Cluster-60005.50142,Cluster-60005.46399,Cluster-60005.68544,Cluster-60005.124413,Cluster-60005.3109,Cluster-60005.75327,Cluster-30323.0,Cluster-60005.5439,Cluster-60005.44079,Cluster-60005.30217,Cluster-60005.84286,Cluster-60005.110943,Cluster-60005.53465,Cluster-60005.79561,Cluster-60005.73586,Cluster-60005.55916,Cluster-60005.55991,Cluster-60005.59134,Cluster-60005.71838,Cluster-60005.66339,Cluster-60005.33452,Cluster-60005.57523,Cluster-60005.16178,Cluster-60005.114195,Cluster-60005.63227,Cluster-60005.37087,Cluster-60005.66712,Cluster-60005.91826,Cluster-60005.98087,Cluster-60005.66408,Cluster-60005.37340,Cluster-60005.123291,Cluster-60005.43193,Cluster-60005.45037,Cluster-60005.76049,Cluster-69094.0,Cluster-60005.75196,Cluster-60005.61463,Cluster-60005.29651,Cluster-60005.79357,Cluster-60005.69653,Cluster-60005.27021,Cluster-60005.49752,Cluster-60005.47611,Cluster-60005.31216,Cluster-60005.31140,Cluster-60005.120859,Cluster-72791.0,Cluster-60005.7947,Cluster-52842.0,Cluster-60005.53607,Cluster-60005.107436,Cluster-60005.77668,Cluster-54022.0,Cluster-60005.77569,Cluster-60005.83456,Cluster-42917.0,Cluster-60005.78197,Cluster-60005.39076,Cluster-60005.35457,Cluster-60005.55170,Cluster-60005.94160,Cluster-60005.59540,Cluster-60005.61517,Cluster-60005.116206,Cluster-60005.40636,Cluster-60005.64215,Cluster-60005.119692,Cluster-60005.62075,Cluster-60005.38562,Cluster-60005.64394,Cluster-60005.43864,Cluster-60005.81677,Cluster-60005.65622,Cluster-60005.66371,Cluster-60005.59447,Cluster-60005.73729,Cluster-60005.45036,Cluster-60005.55351,Cluster-60005.7752,Cluster-48155.0,Cluster-60005.123827,Cluster-60005.49737,Cluster-41300.0,Cluster-60005.2116,Cluster-60005.66466,Cluster-60005.122314,Cluster-60005.16064,Cluster-60005.37230,Cluster-60005.62178,Cluster-60005.46752,Cluster-60005.62533,Cluster-60005.35226,Cluster-60005.60418,Cluster-60005.90766,Cluster-60005.7910,Cluster-60005.74888,Cluster-60005.32806,Cluster-60005.115050,Cluster-60005.121040,Cluster-60005.55539,Cluster-60005.117321,Cluster-32371.0,Cluster-60005.9308,Cluster-51229.0,Cluster-60005.55669,Cluster-60005.66834,Cluster-60005.84759,Cluster-60005.76548,Cluster-60005.57689,Cluster-60005.37554,Cluster-60005.60495,Cluster-60005.122011,Cluster-60005.81389,Cluster-60005.87884,Cluster-60005.46235,Cluster-60005.6135,Cluster-60005.77535,Cluster-60005.35978,Cluster-60005.111554,Cluster-60005.51752,Cluster-60005.27853,Cluster-60005.6616,Cluster-60005.57003,Cluster-60005.44286,Cluster-60005.119213,Cluster-60005.60978,Cluster-60005.86913,Cluster-60005.20669,Cluster-60005.82405,Cluster-60005.119321,Cluster-60005.30178,Cluster-60005.61424,Cluster-60005.47104,Cluster-60005.59711,Cluster-60005.111478,Cluster-60005.42377,Cluster-60005.38983,Cluster-60005.81827,Cluster-60005.69982,Cluster-60005.5777,Cluster-60005.49349,Cluster-60005.45528,Cluster-60005.112004,Cluster-60005.110892,Cluster-60005.50068,Cluster-60005.54929,Cluster-49336.0,Cluster-60005.79392,Cluster-60005.53699,Cluster-60005.40527,Cluster-60005.48573,Cluster-60005.30420,Cluster-60005.20086,Cluster-60005.52673,Cluster-60005.53371,Cluster-60005.58621,Cluster-60005.113632,Cluster-60005.64516,Cluster-62920.1,Cluster-60005.90927,Cluster-60005.42016,Cluster-60005.117581,Cluster-60005.48533,Cluster-60005.59371,Cluster-60005.24185,Cluster-60005.73058,Cluster-60005.54915,Cluster-60005.69278,Cluster-60005.37802,Cluster-60005.29195,Cluster-60005.45031,Cluster-60005.64054,Cluster-61407.0,Cluster-60005.21176,Cluster-60005.70641,Cluster-65762.0,Cluster-60005.24986,Cluster-60005.75398,Cluster-60005.62229,Cluster-60005.62962,Cluster-56358.0,Cluster-60005.113938,Cluster-73235.0,Cluster-60005.10222,Cluster-60005.42983,Cluster-60005.30317,Cluster-60005.121730,Cluster-60005.47904,Cluster-60005.64359,Cluster-60005.41189,Cluster-60005.110910,Cluster-60005.3580,Cluster-60005.7689,Cluster-60005.60708,Cluster-60005.36452,Cluster-60005.50810,Cluster-60005.61533,Cluster-60005.62726,Cluster-60005.79621,Cluster-60005.74898,Cluster-60005.45525,Cluster-60005.62630,Cluster-60005.67070,Cluster-60005.111414,Cluster-60005.86053,Cluster-60005.87154,Cluster-60005.81388,Cluster-60005.56639,Cluster-60005.53505,Cluster-60005.111747,Cluster-60005.102594,Cluster-60005.4829,Cluster-60005.53433,Cluster-60005.66725,Cluster-60005.57812,Cluster-60005.38959,Cluster-60005.9093,Cluster-60005.59236,Cluster-60005.74426,Cluster-60005.26354,Cluster-60005.50812,Cluster-60005.113444,Cluster-60005.79419,Cluster-60005.62742,Cluster-60005.4964,Cluster-60005.112786,Cluster-60005.75570,Cluster-60005.21751,Cluster-60005.35149,Cluster-60005.55369,Cluster-60005.74595,Cluster-60005.8691,Cluster-60005.32185,Cluster-60005.78079,Cluster-44186.0,Cluster-60005.67676,Cluster-60005.75648,Cluster-60005.69291,Cluster-60005.11456,Cluster-60005.2671,Cluster-60005.66246,Cluster-60005.89315,Cluster-60005.40812,Cluster-60005.43318,Cluster-60005.58355,Cluster-80585.0,Cluster-60005.47661,Cluster-60005.64287,Cluster-60005.65944,Cluster-60005.8651,Cluster-60005.83446,Cluster-60005.71123,Cluster-60005.50590,Cluster-60005.49014,Cluster-60005.31721,Cluster-61217.0,Cluster-60005.15828,Cluster-60005.72629,Cluster-69947.0,Cluster-60005.117068,Cluster-73332.0,Cluster-60005.20424,Cluster-60005.112552,Cluster-60005.54189,Cluster-31468.0,Cluster-60005.60685,Cluster-60005.112629,Cluster-60005.71038,Cluster-60005.99930,Cluster-60005.22940,Cluster-60005.62242,Cluster-60005.111813,Cluster-60005.51802,Cluster-60005.113003,Cluster-60005.118327,Cluster-60005.22007,Cluster-60005.39009,Cluster-60005.71933,Cluster-60005.119648,Cluster-60005.45278,Cluster-60005.17634,Cluster-60005.45710,Cluster-60005.65013,Cluster-60005.59786,Cluster-60005.47353,Cluster-60005.7448,Cluster-60005.84519,Cluster-60005.48181,Cluster-60005.30681,Cluster-60005.78484,Cluster-60005.85695,Cluster-60005.50592,Cluster-60005.85075,Cluster-60005.69948,Cluster-60005.3842,Cluster-60005.39615,Cluster-60005.31198,Cluster-53398.0,Cluster-2294.1,Cluster-60005.58944,Cluster-60005.66385,Cluster-60005.60501,Cluster-60005.44567,Cluster-60005.21557,Cluster-60005.57091,Cluster-60005.71762,Cluster-60005.110370,Cluster-60005.61763,Cluster-60005.43110,Cluster-60005.110772,Cluster-60005.113819,Cluster-60005.111855,Cluster-60005.48256,Cluster-60005.112442,Cluster-60005.38390,Cluster-60005.42731,Cluster-60005.120160,Cluster-60005.26513,Cluster-60005.62679,Cluster-60005.84455,Cluster-60005.66569,Cluster-60005.94333,Cluster-60005.33538,Cluster-60005.73763,Cluster-60005.24279,Cluster-60005.58148,Cluster-60005.21027,Cluster-60005.118494,Cluster-60005.78666,Cluster-60005.69545,Cluster-60005.62536,Cluster-60005.51023,Cluster-60005.76311,Cluster-60005.101180,Cluster-60005.80743,Cluster-60005.73810,Cluster-60005.46899,Cluster-60005.43889,Cluster-21250.1,Cluster-80142.0,Cluster-60005.39436,Cluster-60005.55399,Cluster-60005.50943,Cluster-60005.122887,Cluster-60005.39967,Cluster-71298.0,Cluster-55764.0,Cluster-60005.68709,Cluster-60005.121898,Cluster-60005.110826,Cluster-60005.33138,Cluster-60005.66531,Cluster-60005.89687,Cluster-60005.36179,Cluster-60005.47103,Cluster-60005.29181,Cluster-60005.69425,Cluster-60005.49549,Cluster-60005.110665,Cluster-60005.120468,Cluster-60005.119170,Cluster-60005.34042,Cluster-60005.53043,Cluster-60005.30011,Cluster-60005.56944,Cluster-60005.112177,Cluster-63270.0,Cluster-60005.58408,Cluster-60005.112602,Cluster-60005.45607,Cluster-60005.18848,Cluster-60005.70752,Cluster-69821.0,Cluster-60005.42060,Cluster-60005.14881,Cluster-60005.122833,Cluster-60005.82426,Cluster-60005.125282,Cluster-60005.63589,Cluster-60005.3238,Cluster-60005.94660,Cluster-60005.39320,Cluster-60005.86615,Cluster-60005.69209,Cluster-60005.69757,Cluster-60005.90546,Cluster-60005.75319,Cluster-60005.70695,Cluster-60005.25824,Cluster-60005.79548,Cluster-60005.79094,Cluster-60005.40656,Cluster-60005.77384,Cluster-60005.53075,Cluster-60005.53147,Cluster-60005.52598,Cluster-60005.3302,Cluster-60005.18151,Cluster-60005.100411,Cluster-60005.83404,Cluster-60005.50286,Cluster-60005.49787,Cluster-60005.29528,Cluster-60005.70529,Cluster-60005.44964,Cluster-60005.69748,Cluster-60005.41653,Cluster-60005.123907,Cluster-60005.39139,Cluster-60005.55266,Cluster-60005.55716,Cluster-60005.93283,Cluster-60005.55514,Cluster-60005.61276,Cluster-60005.73005,Cluster-20545.1,Cluster-60005.50975,Cluster-60005.51459,Cluster-60005.41982,Cluster-60005.70759,Cluster-60005.47552,Cluster-60005.108882,Cluster-60005.62003,Cluster-60005.46332,Cluster-60005.78154,Cluster-60005.78828,Cluster-60005.55764
GO:0043043	peptide biosynthetic process	biological_process	6.2648e-56	5.5496e-53	1893	28657	6128	123039	1079	Cluster-60005.75363,Cluster-60005.43566,Cluster-60005.69022,Cluster-60005.56642,Cluster-60005.61026,Cluster-60005.101133,Cluster-60005.16029,Cluster-60005.28668,Cluster-60005.72351,Cluster-60005.102413,Cluster-60005.44991,Cluster-60005.77743,Cluster-60005.65556,Cluster-60005.15219,Cluster-60005.94844,Cluster-60005.49753,Cluster-60005.60299,Cluster-76645.0,Cluster-60005.95247,Cluster-60005.54576,Cluster-60005.51659,Cluster-60005.23502,Cluster-60005.31878,Cluster-60005.74376,Cluster-60005.54786,Cluster-60005.95781,Cluster-60005.58785,Cluster-60005.49615,Cluster-60005.102497,Cluster-60005.97888,Cluster-60005.67783,Cluster-6207.0,Cluster-60005.76692,Cluster-60005.52413,Cluster-60005.52426,Cluster-60005.50369,Cluster-60005.30717,Cluster-60005.57698,Cluster-60005.73341,Cluster-60005.54044,Cluster-60005.77375,Cluster-60005.62915,Cluster-60005.27536,Cluster-60005.59708,Cluster-60005.42760,Cluster-60005.36902,Cluster-60005.16553,Cluster-60005.51684,Cluster-60005.96184,Cluster-75125.0,Cluster-60005.103215,Cluster-60005.99879,Cluster-60005.95455,Cluster-60005.18452,Cluster-60005.46628,Cluster-60005.59513,Cluster-60005.40571,Cluster-60005.41203,Cluster-60155.0,Cluster-60005.98385,Cluster-60005.56264,Cluster-60005.70996,Cluster-50808.0,Cluster-6058.0,Cluster-60005.86594,Cluster-60005.54461,Cluster-17788.0,Cluster-27120.0,Cluster-60005.83054,Cluster-60005.97761,Cluster-9556.0,Cluster-60005.95460,Cluster-60005.14148,Cluster-60005.67455,Cluster-60005.55726,Cluster-6560.0,Cluster-60005.56018,Cluster-60005.95310,Cluster-60005.58351,Cluster-60005.45275,Cluster-60005.27277,Cluster-60005.14895,Cluster-7337.0,Cluster-60005.53708,Cluster-60005.43838,Cluster-60005.84402,Cluster-60005.32457,Cluster-60005.85404,Cluster-60005.51087,Cluster-5375.0,Cluster-60005.51523,Cluster-60005.101688,Cluster-60005.47394,Cluster-60005.51061,Cluster-60005.101565,Cluster-60005.33622,Cluster-60005.52166,Cluster-60005.47508,Cluster-60005.48918,Cluster-60005.108820,Cluster-60005.77142,Cluster-60005.51478,Cluster-60005.47451,Cluster-48436.0,Cluster-60005.53054,Cluster-60005.43807,Cluster-10028.0,Cluster-60005.50873,Cluster-5471.0,Cluster-60005.95424,Cluster-60005.98693,Cluster-60005.66003,Cluster-60005.56581,Cluster-60005.30719,Cluster-60005.56911,Cluster-6342.0,Cluster-60005.81747,Cluster-60005.14870,Cluster-60005.75065,Cluster-60005.60436,Cluster-4822.0,Cluster-18896.0,Cluster-60005.46348,Cluster-60005.16901,Cluster-60005.55827,Cluster-60005.25061,Cluster-60005.26538,Cluster-60005.45089,Cluster-60005.54850,Cluster-60005.49678,Cluster-60005.70111,Cluster-60005.63767,Cluster-60005.60566,Cluster-60005.30613,Cluster-60005.62175,Cluster-60005.59778,Cluster-60005.54971,Cluster-60005.105285,Cluster-60005.27270,Cluster-60005.41747,Cluster-60005.20775,Cluster-60005.96475,Cluster-60005.50337,Cluster-60005.51846,Cluster-60005.68442,Cluster-60005.35175,Cluster-60005.38080,Cluster-60005.11181,Cluster-60005.65773,Cluster-60005.83790,Cluster-60005.58710,Cluster-60005.57583,Cluster-60005.44227,Cluster-60005.98145,Cluster-60005.95991,Cluster-35404.0,Cluster-60005.97008,Cluster-7351.0,Cluster-60005.54330,Cluster-60005.53888,Cluster-60005.45063,Cluster-60005.82192,Cluster-60005.94994,Cluster-70393.0,Cluster-3590.0,Cluster-60005.95190,Cluster-60005.49885,Cluster-60005.12250,Cluster-60005.50416,Cluster-60005.43816,Cluster-60005.44525,Cluster-60005.54224,Cluster-60005.47692,Cluster-60005.23544,Cluster-60005.101411,Cluster-60005.52086,Cluster-60005.55469,Cluster-60005.84059,Cluster-60005.51857,Cluster-60005.53005,Cluster-60005.17853,Cluster-52465.0,Cluster-60005.101533,Cluster-60005.20445,Cluster-60005.106606,Cluster-60005.70562,Cluster-60005.47261,Cluster-60005.50788,Cluster-60005.43461,Cluster-60005.53500,Cluster-60005.72162,Cluster-60005.12321,Cluster-60005.102511,Cluster-60005.60465,Cluster-69915.0,Cluster-60005.39704,Cluster-60005.59050,Cluster-60005.44889,Cluster-6642.0,Cluster-60005.69859,Cluster-60005.39727,Cluster-60005.47049,Cluster-46566.0,Cluster-60005.55883,Cluster-60005.104855,Cluster-60005.68513,Cluster-33780.1,Cluster-60005.44747,Cluster-60005.48275,Cluster-59866.0,Cluster-60005.53116,Cluster-60005.56126,Cluster-60005.62236,Cluster-60005.32908,Cluster-8532.0,Cluster-60005.95877,Cluster-60005.94696,Cluster-60005.52708,Cluster-60005.72904,Cluster-24071.0,Cluster-60005.99257,Cluster-60005.86354,Cluster-60005.53571,Cluster-60005.48473,Cluster-60005.34388,Cluster-60005.45119,Cluster-60005.84968,Cluster-60005.59126,Cluster-60005.30414,Cluster-60005.54515,Cluster-60005.80584,Cluster-60005.38536,Cluster-9673.0,Cluster-6587.0,Cluster-60005.65342,Cluster-60005.50700,Cluster-60005.53369,Cluster-10173.0,Cluster-60005.52718,Cluster-60005.78978,Cluster-3364.0,Cluster-60005.57806,Cluster-60005.55099,Cluster-60005.71927,Cluster-60005.67018,Cluster-60005.100501,Cluster-62237.0,Cluster-60005.47713,Cluster-60005.98602,Cluster-60005.95975,Cluster-60005.104736,Cluster-60005.62237,Cluster-60005.39454,Cluster-60005.66684,Cluster-60005.77568,Cluster-25135.0,Cluster-60005.41609,Cluster-60005.55222,Cluster-48355.0,Cluster-60005.86710,Cluster-60005.105151,Cluster-60005.53890,Cluster-60005.30821,Cluster-60005.15834,Cluster-60005.51675,Cluster-60005.82437,Cluster-60005.44549,Cluster-21051.0,Cluster-60005.61474,Cluster-60005.56098,Cluster-60005.53423,Cluster-60005.56360,Cluster-59541.0,Cluster-60005.18206,Cluster-60005.52164,Cluster-35069.0,Cluster-60005.70547,Cluster-60005.46768,Cluster-60005.52868,Cluster-75328.0,Cluster-60005.18287,Cluster-60005.64872,Cluster-60005.82094,Cluster-60005.109816,Cluster-60005.105796,Cluster-60005.57476,Cluster-69456.0,Cluster-60005.45563,Cluster-60005.70977,Cluster-60005.57536,Cluster-60005.52432,Cluster-60005.55498,Cluster-60005.103845,Cluster-60005.52182,Cluster-60005.78614,Cluster-60005.70297,Cluster-60005.64466,Cluster-60005.49742,Cluster-60005.100335,Cluster-60005.95135,Cluster-60005.28255,Cluster-60005.47459,Cluster-60005.108657,Cluster-48281.0,Cluster-60005.62205,Cluster-60005.31174,Cluster-60005.43291,Cluster-60005.45746,Cluster-60005.9548,Cluster-60005.16137,Cluster-60005.76753,Cluster-60005.45472,Cluster-60005.54957,Cluster-60005.55210,Cluster-60005.29855,Cluster-60005.15106,Cluster-60005.41924,Cluster-60005.78343,Cluster-60005.46687,Cluster-60005.50066,Cluster-60005.51921,Cluster-60005.105958,Cluster-60005.101831,Cluster-60005.72859,Cluster-60005.63853,Cluster-60005.56099,Cluster-60005.30292,Cluster-60005.82498,Cluster-60005.56571,Cluster-60005.37389,Cluster-60005.71052,Cluster-60005.80630,Cluster-60005.95896,Cluster-60005.8961,Cluster-60005.51563,Cluster-60005.50374,Cluster-60005.51751,Cluster-60005.49906,Cluster-60005.49574,Cluster-60005.102560,Cluster-50702.0,Cluster-60005.101536,Cluster-60005.99881,Cluster-60005.47595,Cluster-60005.107302,Cluster-60005.53645,Cluster-60005.116845,Cluster-7058.0,Cluster-60005.47710,Cluster-60005.89961,Cluster-60005.77986,Cluster-60005.43961,Cluster-7592.0,Cluster-60005.103895,Cluster-60005.92550,Cluster-60005.35558,Cluster-8717.0,Cluster-60005.105248,Cluster-60005.41988,Cluster-7031.0,Cluster-60005.15607,Cluster-60005.40632,Cluster-60005.55457,Cluster-60005.109092,Cluster-60005.93049,Cluster-60005.104072,Cluster-60005.14146,Cluster-48394.0,Cluster-60005.94963,Cluster-60005.32800,Cluster-60005.106282,Cluster-7190.0,Cluster-60005.54528,Cluster-7548.0,Cluster-60005.35792,Cluster-60005.61613,Cluster-82747.0,Cluster-60005.45945,Cluster-29974.0,Cluster-60005.18362,Cluster-60005.58041,Cluster-60005.62706,Cluster-60005.68880,Cluster-60005.51826,Cluster-60005.107219,Cluster-60005.103371,Cluster-60005.29632,Cluster-60005.106044,Cluster-60005.52337,Cluster-60005.25704,Cluster-41008.0,Cluster-60005.62663,Cluster-60005.45259,Cluster-69162.0,Cluster-60005.47305,Cluster-60005.12020,Cluster-60005.54572,Cluster-60005.16537,Cluster-60005.49096,Cluster-7117.1,Cluster-60005.61183,Cluster-60005.50467,Cluster-60005.58718,Cluster-60005.76935,Cluster-60005.78768,Cluster-60005.18945,Cluster-60005.35508,Cluster-3139.0,Cluster-70956.0,Cluster-60005.71124,Cluster-60005.36517,Cluster-60005.29358,Cluster-60005.30052,Cluster-60005.50645,Cluster-6908.0,Cluster-60005.95061,Cluster-60005.58716,Cluster-54972.0,Cluster-60005.52983,Cluster-60005.66190,Cluster-60005.24773,Cluster-60005.50901,Cluster-60005.56595,Cluster-60005.48404,Cluster-20954.0,Cluster-60005.75443,Cluster-60005.50058,Cluster-60005.48111,Cluster-60005.35275,Cluster-72611.0,Cluster-60005.27294,Cluster-60005.41035,Cluster-60005.47277,Cluster-60005.95926,Cluster-60005.96390,Cluster-60005.34568,Cluster-60005.102085,Cluster-60005.52857,Cluster-60005.62961,Cluster-60005.59736,Cluster-60005.54271,Cluster-60005.24959,Cluster-60005.50927,Cluster-60005.104003,Cluster-60005.65675,Cluster-60005.65434,Cluster-60005.57424,Cluster-60005.84173,Cluster-60005.80666,Cluster-60005.53787,Cluster-60005.43720,Cluster-60005.79095,Cluster-60005.53547,Cluster-60005.18286,Cluster-60005.43763,Cluster-7432.0,Cluster-60005.100156,Cluster-60005.47625,Cluster-60005.60257,Cluster-430.2,Cluster-60005.89480,Cluster-60005.80797,Cluster-82795.0,Cluster-60005.79237,Cluster-60005.67935,Cluster-60005.103115,Cluster-60005.59550,Cluster-60005.16839,Cluster-60005.16659,Cluster-60005.63347,Cluster-60005.85032,Cluster-60005.69691,Cluster-60005.97430,Cluster-60005.98318,Cluster-60005.54697,Cluster-60005.51738,Cluster-60005.57748,Cluster-60005.37505,Cluster-60005.69574,Cluster-60005.100177,Cluster-60005.50930,Cluster-60005.71951,Cluster-60005.45342,Cluster-60005.99540,Cluster-6473.0,Cluster-60005.51761,Cluster-64331.0,Cluster-60005.100442,Cluster-60005.56152,Cluster-60005.102626,Cluster-60005.45826,Cluster-60005.59146,Cluster-60005.51786,Cluster-60005.54928,Cluster-60005.50350,Cluster-60005.62889,Cluster-60005.62381,Cluster-60005.33672,Cluster-60005.23843,Cluster-60005.52221,Cluster-60005.56019,Cluster-60005.96192,Cluster-60005.56598,Cluster-60005.58418,Cluster-60005.101764,Cluster-60005.52923,Cluster-60005.49002,Cluster-60005.45080,Cluster-60005.41622,Cluster-60005.40444,Cluster-28351.1,Cluster-60005.51363,Cluster-60005.98350,Cluster-60005.42065,Cluster-56731.0,Cluster-60005.86672,Cluster-60005.17333,Cluster-60005.41336,Cluster-60005.83902,Cluster-60005.51383,Cluster-60005.22608,Cluster-60005.52585,Cluster-60005.77554,Cluster-5764.0,Cluster-60005.46179,Cluster-41617.0,Cluster-60005.96811,Cluster-60005.42853,Cluster-60005.96796,Cluster-60005.57867,Cluster-60005.55756,Cluster-60005.54331,Cluster-60005.101677,Cluster-7978.0,Cluster-72713.0,Cluster-37508.0,Cluster-60005.71319,Cluster-60005.52987,Cluster-60005.101096,Cluster-60005.61393,Cluster-60005.18338,Cluster-70613.0,Cluster-60005.83255,Cluster-62754.0,Cluster-60005.62375,Cluster-60005.60621,Cluster-60005.98324,Cluster-9551.0,Cluster-60005.75479,Cluster-60005.13372,Cluster-60005.67392,Cluster-60005.40535,Cluster-60005.87214,Cluster-60005.104195,Cluster-60005.18505,Cluster-60005.54956,Cluster-60005.72390,Cluster-60005.49398,Cluster-60005.46624,Cluster-60005.70238,Cluster-60005.54154,Cluster-60005.72112,Cluster-60005.15457,Cluster-60005.46396,Cluster-60005.42693,Cluster-60005.51503,Cluster-60005.49931,Cluster-60005.18489,Cluster-60005.62374,Cluster-60005.44190,Cluster-60005.98835,Cluster-60005.105966,Cluster-60005.50716,Cluster-60005.16510,Cluster-10169.0,Cluster-60005.35676,Cluster-60005.50357,Cluster-60005.98439,Cluster-60005.45153,Cluster-60005.49655,Cluster-60005.4865,Cluster-60005.96321,Cluster-60005.25359,Cluster-6290.0,Cluster-60005.55559,Cluster-60005.99772,Cluster-34815.0,Cluster-60005.50789,Cluster-60005.81783,Cluster-5576.0,Cluster-3295.0,Cluster-60005.48971,Cluster-60005.33469,Cluster-6993.0,Cluster-60005.54612,Cluster-60005.34984,Cluster-60005.58543,Cluster-60005.62763,Cluster-60005.61121,Cluster-60005.69778,Cluster-60005.104239,Cluster-60005.146,Cluster-60005.56345,Cluster-60005.67635,Cluster-60005.78385,Cluster-60005.97465,Cluster-60005.25012,Cluster-60005.45340,Cluster-60005.47009,Cluster-60005.60479,Cluster-60005.56260,Cluster-60005.46304,Cluster-60005.106468,Cluster-60005.32073,Cluster-60005.14232,Cluster-60005.18457,Cluster-60005.103213,Cluster-60005.47216,Cluster-60005.84064,Cluster-55998.0,Cluster-60005.53572,Cluster-60005.96906,Cluster-60005.53334,Cluster-60005.55585,Cluster-60005.48339,Cluster-60005.30539,Cluster-60005.49165,Cluster-60005.95680,Cluster-60005.52692,Cluster-60005.61558,Cluster-60005.72163,Cluster-60005.49441,Cluster-60005.62839,Cluster-60005.34217,Cluster-7031.1,Cluster-60005.52381,Cluster-77663.0,Cluster-60005.48021,Cluster-77355.0,Cluster-60005.102171,Cluster-60005.83028,Cluster-60005.51962,Cluster-60005.73187,Cluster-60005.16755,Cluster-60005.34129,Cluster-60005.51640,Cluster-39852.0,Cluster-57272.0,Cluster-60005.33324,Cluster-60005.87904,Cluster-77907.0,Cluster-60005.51612,Cluster-68436.1,Cluster-60005.97595,Cluster-60005.48208,Cluster-60005.23247,Cluster-8242.0,Cluster-60005.96803,Cluster-60005.17756,Cluster-60005.30455,Cluster-60005.30984,Cluster-60005.52818,Cluster-60005.39101,Cluster-60005.14543,Cluster-60005.37113,Cluster-60005.47377,Cluster-60005.105327,Cluster-24443.0,Cluster-60005.57597,Cluster-60005.44440,Cluster-60005.51595,Cluster-60005.42522,Cluster-60005.41775,Cluster-60005.24096,Cluster-60005.44686,Cluster-60005.48403,Cluster-60005.12786,Cluster-50136.0,Cluster-60005.52619,Cluster-7297.1,Cluster-60005.56369,Cluster-7263.0,Cluster-60005.47154,Cluster-60005.55798,Cluster-60005.83542,Cluster-60005.55909,Cluster-60005.58523,Cluster-60005.64550,Cluster-6367.0,Cluster-60005.17450,Cluster-7003.0,Cluster-60005.66500,Cluster-60005.56083,Cluster-60005.59193,Cluster-60005.51360,Cluster-60005.83663,Cluster-60005.48223,Cluster-60005.51520,Cluster-60005.38588,Cluster-60005.123551,Cluster-60005.101343,Cluster-60005.96276,Cluster-60005.57652,Cluster-60005.12618,Cluster-60005.60020,Cluster-60005.51713,Cluster-13000.0,Cluster-60005.46962,Cluster-60005.69924,Cluster-60005.98647,Cluster-60005.46370,Cluster-60005.15878,Cluster-60005.84403,Cluster-60005.58455,Cluster-60005.79194,Cluster-81208.0,Cluster-60005.15738,Cluster-60005.50625,Cluster-60005.74825,Cluster-60005.48637,Cluster-60005.51104,Cluster-60005.102335,Cluster-60005.83673,Cluster-47958.0,Cluster-60005.96654,Cluster-60005.57131,Cluster-60005.49416,Cluster-60005.89706,Cluster-60005.26888,Cluster-60005.65533,Cluster-19512.0,Cluster-60005.79443,Cluster-60005.2740,Cluster-60005.51878,Cluster-60005.101964,Cluster-60005.49734,Cluster-60005.49022,Cluster-60005.45916,Cluster-60005.48886,Cluster-60005.45569,Cluster-60005.38841,Cluster-60005.15746,Cluster-60005.122069,Cluster-60005.17793,Cluster-3208.0,Cluster-60005.102220,Cluster-60005.50323,Cluster-44942.0,Cluster-60005.55816,Cluster-60005.45421,Cluster-60005.105788,Cluster-6463.0,Cluster-60005.45057,Cluster-60005.58765,Cluster-60005.59628,Cluster-60005.59887,Cluster-60005.109438,Cluster-6276.0,Cluster-60005.24187,Cluster-60005.92798,Cluster-60005.43939,Cluster-23963.0,Cluster-60005.49509,Cluster-60005.35037,Cluster-60005.54320,Cluster-60005.43275,Cluster-9887.0,Cluster-60005.50148,Cluster-60005.60532,Cluster-5407.0,Cluster-60005.30679,Cluster-39075.0,Cluster-60005.63224,Cluster-60005.52351,Cluster-62991.0,Cluster-23825.0,Cluster-60005.105679,Cluster-60005.50111,Cluster-60005.53578,Cluster-71145.0,Cluster-60005.51092,Cluster-60005.59947,Cluster-60005.52360,Cluster-60005.46985,Cluster-60005.101422,Cluster-60005.48769,Cluster-60005.54553,Cluster-60005.52689,Cluster-60005.100109,Cluster-60005.97680,Cluster-60005.53892,Cluster-61766.0,Cluster-60005.56000,Cluster-60005.97051,Cluster-60005.37813,Cluster-60005.57155,Cluster-76310.0,Cluster-60005.73845,Cluster-60005.42917,Cluster-60005.54262,Cluster-60005.60091,Cluster-15119.0,Cluster-60005.52787,Cluster-60005.53613,Cluster-60005.35100,Cluster-60005.98054,Cluster-60005.51154,Cluster-60005.98173,Cluster-6591.0,Cluster-60005.11895,Cluster-8114.0,Cluster-22075.0,Cluster-60005.56730,Cluster-60005.59224,Cluster-50784.0,Cluster-60005.60722,Cluster-60005.58603,Cluster-56551.0,Cluster-60005.20392,Cluster-60005.26791,Cluster-60005.46489,Cluster-60005.22473,Cluster-60005.24469,Cluster-60005.17695,Cluster-60005.45664,Cluster-60005.77915,Cluster-60005.44461,Cluster-60005.59767,Cluster-60005.15456,Cluster-60005.36210,Cluster-60005.74585,Cluster-60005.57251,Cluster-60005.47701,Cluster-7242.0,Cluster-60005.97919,Cluster-60005.61118,Cluster-60005.52222,Cluster-7065.0,Cluster-60005.106324,Cluster-60005.50658,Cluster-60005.18127,Cluster-60005.42476,Cluster-60005.49920,Cluster-60005.98616,Cluster-60005.53795,Cluster-60005.92309,Cluster-60005.65052,Cluster-60005.47678,Cluster-60005.99733,Cluster-60005.101383,Cluster-60005.49865,Cluster-60005.22413,Cluster-60005.3779,Cluster-60005.27490,Cluster-60005.39079,Cluster-60005.38351,Cluster-60005.41289,Cluster-60005.95397,Cluster-60005.49836,Cluster-60005.58875,Cluster-60005.44774,Cluster-60005.98262,Cluster-60005.51674,Cluster-60005.40541,Cluster-60005.62469,Cluster-60005.68409,Cluster-60005.50969,Cluster-60005.60633,Cluster-60005.47151,Cluster-49305.0,Cluster-60005.54747,Cluster-4824.0,Cluster-60005.35459,Cluster-60005.16859,Cluster-7190.1,Cluster-60005.49432,Cluster-60005.58415,Cluster-60005.62927,Cluster-60005.61863,Cluster-60005.100475,Cluster-60005.98221,Cluster-60005.64468,Cluster-60005.80688,Cluster-60005.14877,Cluster-60005.36433,Cluster-60005.55384,Cluster-60005.58734,Cluster-60005.26640,Cluster-60005.108660,Cluster-60005.38155,Cluster-60005.58379,Cluster-60005.96279,Cluster-60005.35634,Cluster-60005.52127,Cluster-60005.48781,Cluster-60005.28719,Cluster-60005.48125,Cluster-60005.11426,Cluster-81757.0,Cluster-60005.32434,Cluster-60005.34218,Cluster-60005.51355,Cluster-60005.60718,Cluster-60005.28202,Cluster-49785.0,Cluster-60005.55069,Cluster-60005.49503,Cluster-60005.94364,Cluster-60005.97657,Cluster-60005.47477,Cluster-48889.1,Cluster-60005.58242,Cluster-60005.63581,Cluster-60005.49050,Cluster-60005.51864,Cluster-60005.74201,Cluster-60005.47638,Cluster-64994.0,Cluster-60005.73511,Cluster-60005.49792,Cluster-60005.104873,Cluster-60005.53374,Cluster-60005.51908,Cluster-60005.31186,Cluster-60005.52850,Cluster-60005.16795,Cluster-18791.0,Cluster-60005.53348,Cluster-60005.17025,Cluster-60005.58547,Cluster-60005.13110,Cluster-60005.61469,Cluster-60005.59594,Cluster-60005.98526,Cluster-60005.24536,Cluster-60005.61243,Cluster-60005.100072,Cluster-60005.49684,Cluster-60005.18124,Cluster-60005.54857,Cluster-60005.98236,Cluster-60005.57225,Cluster-60005.37353,Cluster-63819.0,Cluster-60005.63396,Cluster-58664.0,Cluster-60005.61181,Cluster-60005.99288,Cluster-60005.65035,Cluster-60005.97028,Cluster-60005.33256,Cluster-60005.104752,Cluster-59110.0,Cluster-60005.103773,Cluster-60005.53548,Cluster-60005.59693,Cluster-57614.1,Cluster-60005.46698,Cluster-73010.0,Cluster-8621.0,Cluster-42444.0,Cluster-46822.0,Cluster-60005.48279,Cluster-60005.95617,Cluster-7529.0,Cluster-60005.45484,Cluster-60005.67602,Cluster-4590.0,Cluster-60005.106426,Cluster-60005.51587,Cluster-60005.81838,Cluster-60005.42033,Cluster-60005.52470,Cluster-60005.10300,Cluster-60005.37690,Cluster-60005.54130,Cluster-27926.0,Cluster-60005.48576,Cluster-60005.117658,Cluster-60005.106508,Cluster-12255.0,Cluster-60005.57183,Cluster-60005.17167,Cluster-60005.57221,Cluster-60005.17562,Cluster-60005.81830,Cluster-60005.12162,Cluster-60005.86633,Cluster-60005.53109,Cluster-31907.0,Cluster-60005.120262,Cluster-60005.57010,Cluster-60005.83750,Cluster-60005.47743,Cluster-8245.1,Cluster-8446.0,Cluster-60005.13834,Cluster-60005.60972,Cluster-60005.63360,Cluster-60005.55438,Cluster-60005.46015,Cluster-60005.60480,Cluster-60005.50555,Cluster-60005.18417,Cluster-60005.52744,Cluster-60005.103976,Cluster-60005.44678,Cluster-60005.94984,Cluster-67581.0,Cluster-60005.65697,Cluster-60005.19209,Cluster-60005.78354,Cluster-60005.52499,Cluster-60005.60022,Cluster-60005.75053,Cluster-10259.0,Cluster-60005.43146,Cluster-26114.0,Cluster-60005.53198,Cluster-60005.99823,Cluster-60005.96524,Cluster-60005.103973,Cluster-60005.12209,Cluster-60005.104225,Cluster-60005.95554,Cluster-60005.28160,Cluster-60005.86321,Cluster-60005.105925,Cluster-60005.50061,Cluster-60005.70592,Cluster-60005.98312,Cluster-72519.0,Cluster-60005.51064,Cluster-56721.0,Cluster-60005.52211,Cluster-60005.46827,Cluster-60005.54037,Cluster-60005.96241,Cluster-60005.100192,Cluster-60005.50126,Cluster-60005.54178,Cluster-60005.11137,Cluster-60005.31404,Cluster-60005.16709,Cluster-60005.47113,Cluster-60005.55934,Cluster-60005.29029,Cluster-4659.0,Cluster-60005.49659,Cluster-60005.98217,Cluster-60005.96740,Cluster-60005.40638,Cluster-60005.13284,Cluster-60005.17449,Cluster-60005.58883,Cluster-60005.72905,Cluster-60005.62069,Cluster-60005.60090,Cluster-31790.0,Cluster-60005.52263,Cluster-60005.17811,Cluster-49066.0,Cluster-60005.41006,Cluster-60005.69648,Cluster-60005.49980,Cluster-60005.51470,Cluster-60005.65588,Cluster-60005.95202,Cluster-60005.49037,Cluster-60005.76831,Cluster-60005.64501,Cluster-60005.59212,Cluster-60005.53311,Cluster-60005.55496,Cluster-60005.36986,Cluster-60005.84878,Cluster-60005.49323,Cluster-60005.97676,Cluster-60005.59349	814	Cluster-60005.117084,Cluster-60005.32716,Cluster-60005.49921,Cluster-60005.86901,Cluster-60005.20757,Cluster-60005.27729,Cluster-60005.116920,Cluster-27130.0,Cluster-60005.27440,Cluster-60005.8410,Cluster-60005.122142,Cluster-60005.76971,Cluster-60005.68610,Cluster-60005.80252,Cluster-60005.30072,Cluster-60005.50112,Cluster-60005.58292,Cluster-60005.23677,Cluster-60005.47700,Cluster-60005.122546,Cluster-60005.36951,Cluster-60005.50260,Cluster-60005.112465,Cluster-60005.94669,Cluster-16789.0,Cluster-60005.39873,Cluster-60005.45940,Cluster-60005.7379,Cluster-51311.0,Cluster-60005.19035,Cluster-60005.68156,Cluster-60005.104540,Cluster-60005.66585,Cluster-60005.112059,Cluster-60005.38484,Cluster-60005.21380,Cluster-60005.7372,Cluster-60005.33365,Cluster-60005.57423,Cluster-60005.7932,Cluster-60005.94724,Cluster-60005.46233,Cluster-60005.75629,Cluster-60005.328,Cluster-60005.71883,Cluster-60005.118176,Cluster-60005.91313,Cluster-60005.258,Cluster-60005.68829,Cluster-60005.96125,Cluster-60005.38350,Cluster-60005.63097,Cluster-60397.0,Cluster-60005.92318,Cluster-60005.77909,Cluster-60005.118616,Cluster-60005.114285,Cluster-60005.60864,Cluster-60005.68544,Cluster-60005.3109,Cluster-60005.124413,Cluster-60005.46399,Cluster-30323.0,Cluster-60005.75327,Cluster-60005.65068,Cluster-80144.1,Cluster-60005.50142,Cluster-60005.75825,Cluster-60005.122784,Cluster-60005.68821,Cluster-67839.0,Cluster-52884.0,Cluster-60005.31420,Cluster-60005.42735,Cluster-60005.81110,Cluster-60005.92245,Cluster-60005.80288,Cluster-60005.6998,Cluster-60005.54396,Cluster-60005.25831,Cluster-60005.114565,Cluster-60005.65312,Cluster-60005.84785,Cluster-60005.119353,Cluster-60005.68386,Cluster-60005.35480,Cluster-60005.38399,Cluster-60005.117436,Cluster-60005.22446,Cluster-60005.122459,Cluster-60005.22736,Cluster-60005.32161,Cluster-60005.72318,Cluster-60005.42530,Cluster-60005.53898,Cluster-60005.47057,Cluster-60005.91572,Cluster-60005.58241,Cluster-60005.44488,Cluster-60005.4682,Cluster-39761.0,Cluster-60005.25439,Cluster-60005.67046,Cluster-60005.19595,Cluster-60005.68360,Cluster-60005.119339,Cluster-60005.30376,Cluster-60005.20532,Cluster-60005.6756,Cluster-60005.71996,Cluster-60005.51874,Cluster-60005.56916,Cluster-60005.41215,Cluster-60005.25715,Cluster-60005.30879,Cluster-60005.58331,Cluster-60005.24082,Cluster-60005.76810,Cluster-60005.24204,Cluster-60005.54719,Cluster-60005.69427,Cluster-60005.113761,Cluster-60005.117265,Cluster-60005.26114,Cluster-60005.66115,Cluster-60005.45887,Cluster-60005.42425,Cluster-60005.37110,Cluster-60005.63777,Cluster-60005.30504,Cluster-60005.34224,Cluster-60005.80474,Cluster-60005.111757,Cluster-60005.60193,Cluster-60005.92661,Cluster-60005.34165,Cluster-60005.100764,Cluster-60005.37873,Cluster-60005.21737,Cluster-60005.124985,Cluster-60005.63832,Cluster-60005.5554,Cluster-60005.105189,Cluster-60005.57189,Cluster-60005.66038,Cluster-60005.40930,Cluster-60005.59256,Cluster-60005.32794,Cluster-60005.72368,Cluster-60005.73893,Cluster-60005.40433,Cluster-60005.67493,Cluster-47534.0,Cluster-60005.52094,Cluster-60005.116066,Cluster-60005.88468,Cluster-60005.94639,Cluster-60005.60168,Cluster-60005.91522,Cluster-60005.53073,Cluster-60005.52299,Cluster-60005.61910,Cluster-60005.44684,Cluster-60005.68810,Cluster-60005.62840,Cluster-52795.0,Cluster-60005.50344,Cluster-60005.108033,Cluster-60005.50262,Cluster-60005.90180,Cluster-60005.90512,Cluster-60005.48776,Cluster-60005.6755,Cluster-60005.2725,Cluster-60005.32297,Cluster-65486.0,Cluster-60005.123398,Cluster-60005.69654,Cluster-60005.69045,Cluster-60005.59149,Cluster-60005.6943,Cluster-60005.56594,Cluster-60005.113274,Cluster-60005.111239,Cluster-60005.121563,Cluster-60005.28694,Cluster-60005.70384,Cluster-60005.54190,Cluster-60005.50514,Cluster-60005.95769,Cluster-60005.35557,Cluster-60005.113958,Cluster-60005.8825,Cluster-60005.8496,Cluster-60005.56058,Cluster-60005.61166,Cluster-60005.49877,Cluster-60005.54031,Cluster-60005.68789,Cluster-60005.64703,Cluster-60005.120830,Cluster-60005.57561,Cluster-60005.47941,Cluster-60005.46079,Cluster-60005.116675,Cluster-60005.120060,Cluster-60005.121428,Cluster-60005.5729,Cluster-60005.20618,Cluster-60005.50687,Cluster-60005.29565,Cluster-60005.13383,Cluster-60005.63661,Cluster-60005.68069,Cluster-60005.90130,Cluster-62153.0,Cluster-31773.1,Cluster-60005.37953,Cluster-54106.1,Cluster-60005.5243,Cluster-60005.64282,Cluster-60005.58085,Cluster-60005.39867,Cluster-60005.72270,Cluster-60005.23432,Cluster-60005.78501,Cluster-60005.18142,Cluster-60005.45370,Cluster-60005.45383,Cluster-60005.47627,Cluster-60005.48641,Cluster-60005.63114,Cluster-60005.84534,Cluster-60005.92717,Cluster-60005.95597,Cluster-60005.96001,Cluster-60005.35244,Cluster-60005.118437,Cluster-60005.57773,Cluster-60005.57796,Cluster-60005.113967,Cluster-26191.0,Cluster-60005.102854,Cluster-60005.72560,Cluster-60005.88451,Cluster-60005.108122,Cluster-60005.53992,Cluster-60005.45992,Cluster-60005.85481,Cluster-78165.0,Cluster-60005.118468,Cluster-60005.92906,Cluster-60005.71764,Cluster-60005.77814,Cluster-60005.8842,Cluster-60005.9985,Cluster-60005.42849,Cluster-60005.78228,Cluster-60005.93517,Cluster-60005.77236,Cluster-60005.49683,Cluster-60005.89064,Cluster-60005.71741,Cluster-60005.114975,Cluster-60005.53253,Cluster-60005.37788,Cluster-60005.79101,Cluster-60005.115730,Cluster-60005.84489,Cluster-60005.71104,Cluster-60005.46692,Cluster-60005.86397,Cluster-60005.48297,Cluster-60005.32893,Cluster-60005.60689,Cluster-60005.76442,Cluster-60005.124119,Cluster-60005.14026,Cluster-57474.0,Cluster-60005.35017,Cluster-60005.48319,Cluster-60005.88082,Cluster-60005.111167,Cluster-60005.44659,Cluster-60005.4695,Cluster-60005.82370,Cluster-60005.21821,Cluster-60005.74844,Cluster-60005.70703,Cluster-60005.69716,Cluster-60005.51471,Cluster-60005.74629,Cluster-60005.21157,Cluster-60005.84501,Cluster-60005.54663,Cluster-60005.70747,Cluster-60005.22220,Cluster-60005.55473,Cluster-60005.6856,Cluster-60005.57314,Cluster-60005.90533,Cluster-25921.0,Cluster-60005.81400,Cluster-60005.74039,Cluster-60005.61971,Cluster-60005.85952,Cluster-60005.44940,Cluster-60005.116717,Cluster-60005.45243,Cluster-60005.23407,Cluster-60005.46466,Cluster-60005.26221,Cluster-60005.32969,Cluster-60005.31017,Cluster-60005.57757,Cluster-60005.64591,Cluster-60005.78900,Cluster-60005.113878,Cluster-60005.80777,Cluster-60005.111827,Cluster-60005.35018,Cluster-60005.25711,Cluster-60005.8106,Cluster-60005.56950,Cluster-60005.28891,Cluster-60005.110992,Cluster-60005.81981,Cluster-60005.110044,Cluster-60005.22531,Cluster-60005.121498,Cluster-60005.119859,Cluster-60005.79125,Cluster-60005.70762,Cluster-60005.59041,Cluster-60005.69135,Cluster-60005.27546,Cluster-60005.86197,Cluster-60005.7990,Cluster-60005.37774,Cluster-60005.113343,Cluster-60005.79421,Cluster-60005.66943,Cluster-60005.27481,Cluster-60005.51327,Cluster-41112.0,Cluster-60005.78594,Cluster-60005.13775,Cluster-60005.76392,Cluster-60005.63384,Cluster-60005.86524,Cluster-60005.43711,Cluster-60005.67994,Cluster-60005.19406,Cluster-60005.64661,Cluster-60005.60660,Cluster-60005.122502,Cluster-60005.98240,Cluster-60005.32093,Cluster-60005.52942,Cluster-60005.53351,Cluster-60005.27890,Cluster-60005.103864,Cluster-60005.50074,Cluster-60005.43022,Cluster-60005.66017,Cluster-60005.5519,Cluster-60005.45187,Cluster-60005.79968,Cluster-60005.123754,Cluster-60005.64370,Cluster-60005.114631,Cluster-60005.74412,Cluster-60005.50635,Cluster-60005.24862,Cluster-60005.29556,Cluster-60005.34274,Cluster-60005.13206,Cluster-60005.54023,Cluster-60005.26901,Cluster-60005.33390,Cluster-60005.58697,Cluster-60005.35243,Cluster-60005.91509,Cluster-60005.8709,Cluster-60005.78486,Cluster-60005.50943,Cluster-60005.122887,Cluster-60005.39967,Cluster-60005.80743,Cluster-60005.101180,Cluster-80142.0,Cluster-21250.1,Cluster-60005.55399,Cluster-60005.39436,Cluster-60005.46899,Cluster-60005.73810,Cluster-60005.43889,Cluster-60005.110665,Cluster-60005.120468,Cluster-60005.69425,Cluster-60005.47103,Cluster-60005.29181,Cluster-60005.49549,Cluster-60005.53043,Cluster-60005.30011,Cluster-60005.119170,Cluster-60005.34042,Cluster-60005.110826,Cluster-60005.121898,Cluster-60005.33138,Cluster-55764.0,Cluster-71298.0,Cluster-60005.68709,Cluster-60005.36179,Cluster-60005.66531,Cluster-60005.89687,Cluster-60005.42731,Cluster-60005.26513,Cluster-60005.120160,Cluster-60005.110772,Cluster-60005.43110,Cluster-60005.113819,Cluster-60005.61763,Cluster-60005.112442,Cluster-60005.38390,Cluster-60005.48256,Cluster-60005.111855,Cluster-60005.62536,Cluster-60005.69545,Cluster-60005.118494,Cluster-60005.78666,Cluster-60005.76311,Cluster-60005.51023,Cluster-60005.94333,Cluster-60005.24279,Cluster-60005.73763,Cluster-60005.33538,Cluster-60005.62679,Cluster-60005.84455,Cluster-60005.66569,Cluster-60005.58148,Cluster-60005.21027,Cluster-60005.44964,Cluster-60005.70529,Cluster-60005.29528,Cluster-60005.123907,Cluster-60005.41653,Cluster-60005.69748,Cluster-60005.50286,Cluster-60005.83404,Cluster-60005.49787,Cluster-60005.55266,Cluster-60005.55716,Cluster-60005.39139,Cluster-60005.52598,Cluster-60005.3302,Cluster-60005.53075,Cluster-60005.53147,Cluster-60005.77384,Cluster-60005.100411,Cluster-60005.18151,Cluster-60005.78154,Cluster-60005.62003,Cluster-60005.46332,Cluster-60005.41982,Cluster-60005.108882,Cluster-60005.70759,Cluster-60005.47552,Cluster-60005.55764,Cluster-60005.78828,Cluster-60005.55514,Cluster-60005.93283,Cluster-20545.1,Cluster-60005.51459,Cluster-60005.50975,Cluster-60005.61276,Cluster-60005.73005,Cluster-60005.82426,Cluster-60005.42060,Cluster-60005.14881,Cluster-60005.122833,Cluster-60005.39320,Cluster-60005.63589,Cluster-60005.125282,Cluster-60005.94660,Cluster-60005.3238,Cluster-60005.112177,Cluster-63270.0,Cluster-60005.56944,Cluster-60005.18848,Cluster-60005.45607,Cluster-69821.0,Cluster-60005.70752,Cluster-60005.58408,Cluster-60005.112602,Cluster-60005.25824,Cluster-60005.79548,Cluster-60005.90546,Cluster-60005.75319,Cluster-60005.70695,Cluster-60005.40656,Cluster-60005.79094,Cluster-60005.86615,Cluster-60005.112849,Cluster-60005.69209,Cluster-60005.69757,Cluster-60005.67676,Cluster-60005.78079,Cluster-60005.32185,Cluster-44186.0,Cluster-60005.69291,Cluster-60005.75648,Cluster-60005.2671,Cluster-60005.66246,Cluster-60005.11456,Cluster-60005.21751,Cluster-60005.112786,Cluster-60005.75570,Cluster-60005.8691,Cluster-60005.35149,Cluster-60005.74595,Cluster-60005.55369,Cluster-60005.49014,Cluster-60005.50590,Cluster-60005.15828,Cluster-69947.0,Cluster-60005.72629,Cluster-60005.31721,Cluster-61217.0,Cluster-60005.47661,Cluster-80585.0,Cluster-60005.58355,Cluster-60005.89315,Cluster-60005.40812,Cluster-60005.43318,Cluster-60005.71123,Cluster-60005.83446,Cluster-60005.64287,Cluster-60005.65944,Cluster-60005.8651,Cluster-60005.87154,Cluster-60005.57168,Cluster-60005.111414,Cluster-60005.86053,Cluster-60005.67070,Cluster-60005.53505,Cluster-60005.81388,Cluster-60005.56639,Cluster-60005.79621,Cluster-60005.74898,Cluster-60005.50810,Cluster-60005.61533,Cluster-60005.62726,Cluster-60005.45525,Cluster-60005.62630,Cluster-60005.79419,Cluster-60005.4964,Cluster-60005.62742,Cluster-60005.26354,Cluster-60005.50812,Cluster-60005.113444,Cluster-60005.4829,Cluster-60005.102594,Cluster-60005.53433,Cluster-60005.111747,Cluster-60005.38959,Cluster-60005.57812,Cluster-60005.59236,Cluster-60005.74426,Cluster-60005.9093,Cluster-60005.66725,Cluster-60005.3842,Cluster-60005.69948,Cluster-60005.39615,Cluster-60005.7448,Cluster-60005.84519,Cluster-60005.85695,Cluster-60005.85075,Cluster-60005.50592,Cluster-60005.48181,Cluster-60005.78484,Cluster-60005.30681,Cluster-60005.57091,Cluster-60005.21557,Cluster-60005.44567,Cluster-60005.110370,Cluster-60005.71762,Cluster-2294.1,Cluster-60005.31198,Cluster-53398.0,Cluster-60005.60501,Cluster-60005.58944,Cluster-60005.66385,Cluster-60005.71038,Cluster-60005.99930,Cluster-60005.112629,Cluster-60005.60685,Cluster-60005.22940,Cluster-60005.117068,Cluster-60005.20424,Cluster-73332.0,Cluster-60005.112552,Cluster-31468.0,Cluster-60005.54189,Cluster-60005.65013,Cluster-60005.45710,Cluster-60005.17634,Cluster-60005.45278,Cluster-60005.47353,Cluster-60005.59786,Cluster-60005.51802,Cluster-60005.111813,Cluster-60005.51624,Cluster-60005.62242,Cluster-60005.39009,Cluster-60005.119648,Cluster-60005.71933,Cluster-60005.113003,Cluster-60005.22007,Cluster-60005.118327,Cluster-60005.57003,Cluster-60005.44286,Cluster-60005.20669,Cluster-60005.82405,Cluster-60005.30178,Cluster-60005.119321,Cluster-60005.119213,Cluster-60005.86913,Cluster-60005.60978,Cluster-60005.27853,Cluster-60005.111554,Cluster-60005.51752,Cluster-60005.6616,Cluster-60005.110892,Cluster-60005.112004,Cluster-60005.54929,Cluster-60005.50068,Cluster-60005.42377,Cluster-60005.81827,Cluster-60005.38983,Cluster-60005.59711,Cluster-60005.61424,Cluster-60005.47104,Cluster-60005.111478,Cluster-60005.5777,Cluster-60005.69982,Cluster-60005.45528,Cluster-60005.49349,Cluster-51229.0,Cluster-60005.9308,Cluster-60005.84759,Cluster-60005.57689,Cluster-60005.76548,Cluster-60005.55669,Cluster-60005.66834,Cluster-60005.121040,Cluster-60005.115050,Cluster-32371.0,Cluster-60005.117321,Cluster-60005.55539,Cluster-60005.87884,Cluster-60005.77535,Cluster-60005.35978,Cluster-60005.46235,Cluster-60005.6135,Cluster-60005.60495,Cluster-60005.37554,Cluster-60005.81389,Cluster-60005.122011,Cluster-60005.24986,Cluster-60005.75398,Cluster-60005.62229,Cluster-60005.62962,Cluster-56358.0,Cluster-60005.29195,Cluster-60005.45031,Cluster-61407.0,Cluster-60005.64054,Cluster-60005.69278,Cluster-60005.73058,Cluster-60005.54915,Cluster-60005.37802,Cluster-65762.0,Cluster-60005.21176,Cluster-60005.70641,Cluster-60005.7689,Cluster-60005.110910,Cluster-60005.61401,Cluster-60005.3580,Cluster-60005.36452,Cluster-60005.60708,Cluster-60005.10222,Cluster-73235.0,Cluster-60005.42983,Cluster-60005.113938,Cluster-60005.47904,Cluster-60005.121730,Cluster-60005.64359,Cluster-60005.41189,Cluster-60005.30317,Cluster-60005.30420,Cluster-60005.52673,Cluster-60005.20086,Cluster-49336.0,Cluster-60005.79392,Cluster-60005.40527,Cluster-60005.48573,Cluster-60005.53699,Cluster-60005.42016,Cluster-60005.117581,Cluster-62920.1,Cluster-60005.90927,Cluster-60005.59371,Cluster-60005.48533,Cluster-60005.24185,Cluster-60005.53371,Cluster-60005.58621,Cluster-60005.64516,Cluster-60005.113632,Cluster-60005.61463,Cluster-60005.75196,Cluster-60005.29651,Cluster-60005.55555,Cluster-60005.79357,Cluster-60005.123291,Cluster-69094.0,Cluster-60005.76049,Cluster-60005.45037,Cluster-60005.43193,Cluster-72791.0,Cluster-52842.0,Cluster-60005.7947,Cluster-60005.69653,Cluster-60005.27021,Cluster-60005.47611,Cluster-60005.49752,Cluster-60005.120859,Cluster-60005.31216,Cluster-60005.31140,Cluster-60005.79561,Cluster-60005.55991,Cluster-60005.73586,Cluster-60005.55916,Cluster-60005.110943,Cluster-60005.53465,Cluster-60005.71838,Cluster-60005.66339,Cluster-60005.59134,Cluster-60005.5439,Cluster-60005.30217,Cluster-60005.84286,Cluster-60005.44079,Cluster-60005.98087,Cluster-60005.37340,Cluster-60005.66408,Cluster-60005.91826,Cluster-60005.66712,Cluster-60005.114195,Cluster-60005.16178,Cluster-60005.63227,Cluster-60005.33452,Cluster-76902.0,Cluster-60005.57523,Cluster-60005.37087,Cluster-60005.49737,Cluster-41300.0,Cluster-60005.2116,Cluster-60005.66466,Cluster-60005.122314,Cluster-60005.45036,Cluster-60005.73729,Cluster-60005.59447,Cluster-60005.55351,Cluster-60005.81677,Cluster-60005.65622,Cluster-60005.66371,Cluster-48155.0,Cluster-60005.123827,Cluster-60005.7752,Cluster-60005.60418,Cluster-60005.35226,Cluster-60005.7910,Cluster-60005.74888,Cluster-60005.32806,Cluster-60005.90766,Cluster-60005.46752,Cluster-60005.37230,Cluster-60005.62178,Cluster-60005.16064,Cluster-60005.28368,Cluster-60005.62533,Cluster-42917.0,Cluster-60005.83456,Cluster-60005.35457,Cluster-60005.39076,Cluster-60005.78197,Cluster-54022.0,Cluster-60005.107436,Cluster-60005.53607,Cluster-60005.77668,Cluster-60005.77569,Cluster-60005.119692,Cluster-60005.64394,Cluster-60005.38562,Cluster-60005.62075,Cluster-60005.43864,Cluster-60005.59540,Cluster-60005.55170,Cluster-60005.94160,Cluster-60005.61517,Cluster-60005.33468,Cluster-60005.64215,Cluster-60005.40636,Cluster-60005.116206
GO:0006518	peptide metabolic process	biological_process	8.9551e-56	6.7995e-53	1974	28657	6424	123039	1104	Cluster-60005.82437,Cluster-60005.51675,Cluster-60005.15834,Cluster-60005.30821,Cluster-60005.61474,Cluster-21051.0,Cluster-60005.44549,Cluster-60005.70873,Cluster-60005.41609,Cluster-25135.0,Cluster-60005.55222,Cluster-60005.77568,Cluster-60005.66684,Cluster-60005.39454,Cluster-60005.62237,Cluster-60005.105151,Cluster-60005.86710,Cluster-60005.53890,Cluster-48355.0,Cluster-62237.0,Cluster-60005.67018,Cluster-60005.100501,Cluster-60005.71927,Cluster-60005.55099,Cluster-60005.104736,Cluster-60005.47713,Cluster-60005.98602,Cluster-60005.95975,Cluster-60005.52718,Cluster-10173.0,Cluster-60005.53369,Cluster-60005.50700,Cluster-60005.27046,Cluster-60005.57806,Cluster-3364.0,Cluster-60005.78978,Cluster-60005.59126,Cluster-60005.84968,Cluster-60005.45119,Cluster-60005.65342,Cluster-6587.0,Cluster-60005.38536,Cluster-9673.0,Cluster-60005.54515,Cluster-60005.80584,Cluster-60005.30414,Cluster-60005.52708,Cluster-60005.94696,Cluster-60005.95877,Cluster-8532.0,Cluster-60005.32908,Cluster-60005.62236,Cluster-60005.34388,Cluster-60005.48473,Cluster-60005.53571,Cluster-60005.86354,Cluster-60005.99257,Cluster-24071.0,Cluster-60005.72904,Cluster-60005.44747,Cluster-33780.1,Cluster-60005.68513,Cluster-60005.104855,Cluster-60005.56126,Cluster-60005.53116,Cluster-59866.0,Cluster-60005.48275,Cluster-60005.69859,Cluster-6642.0,Cluster-60005.44889,Cluster-60005.59050,Cluster-69915.0,Cluster-60005.39704,Cluster-46566.0,Cluster-60005.55883,Cluster-60005.47049,Cluster-60005.39727,Cluster-60005.72162,Cluster-60005.53500,Cluster-60005.60465,Cluster-60005.102511,Cluster-60005.97153,Cluster-60005.12321,Cluster-60005.20445,Cluster-60005.101533,Cluster-52465.0,Cluster-60005.17853,Cluster-60005.53005,Cluster-60005.50788,Cluster-60005.43461,Cluster-60005.47261,Cluster-60005.70562,Cluster-60005.106606,Cluster-60005.47692,Cluster-60005.54224,Cluster-60005.44525,Cluster-60005.43816,Cluster-60005.51857,Cluster-60005.84059,Cluster-60005.52086,Cluster-60005.55469,Cluster-60005.101411,Cluster-60005.23544,Cluster-60005.50416,Cluster-60005.12250,Cluster-60005.49885,Cluster-60005.95190,Cluster-3590.0,Cluster-60005.97008,Cluster-35404.0,Cluster-60005.95991,Cluster-60005.44227,Cluster-60005.98145,Cluster-70393.0,Cluster-60005.94994,Cluster-60005.82192,Cluster-60005.45063,Cluster-60005.54330,Cluster-60005.53888,Cluster-7351.0,Cluster-60005.83790,Cluster-60005.65773,Cluster-60005.49217,Cluster-60005.57583,Cluster-60005.58710,Cluster-60005.51846,Cluster-60005.50337,Cluster-60005.96475,Cluster-60005.20775,Cluster-60005.41747,Cluster-60005.27270,Cluster-60005.11181,Cluster-60005.38080,Cluster-60005.35175,Cluster-60005.68442,Cluster-60005.63767,Cluster-60005.60566,Cluster-60005.70111,Cluster-60005.49678,Cluster-60005.54850,Cluster-60005.105285,Cluster-60005.54971,Cluster-60005.59778,Cluster-60005.30613,Cluster-60005.62175,Cluster-60005.46348,Cluster-18896.0,Cluster-4822.0,Cluster-60005.60436,Cluster-60005.45089,Cluster-60005.26538,Cluster-60005.25061,Cluster-60005.16901,Cluster-60005.55827,Cluster-60005.56911,Cluster-60005.30719,Cluster-60005.56581,Cluster-60005.66003,Cluster-60005.98693,Cluster-60005.14870,Cluster-60005.75065,Cluster-60005.81747,Cluster-6342.0,Cluster-60005.47451,Cluster-60005.51478,Cluster-60005.77142,Cluster-60005.108820,Cluster-60005.48918,Cluster-60005.47508,Cluster-60005.52166,Cluster-60005.95424,Cluster-5471.0,Cluster-60005.50873,Cluster-10028.0,Cluster-60005.43807,Cluster-60005.53054,Cluster-48436.0,Cluster-60005.101565,Cluster-60005.47394,Cluster-60005.51061,Cluster-60005.101688,Cluster-60005.51523,Cluster-60005.33622,Cluster-60005.14895,Cluster-60005.27277,Cluster-60005.45275,Cluster-60005.95310,Cluster-60005.58351,Cluster-5375.0,Cluster-60005.85404,Cluster-60005.51087,Cluster-60005.84402,Cluster-60005.32457,Cluster-60005.43838,Cluster-60005.53708,Cluster-7337.0,Cluster-60005.83054,Cluster-27120.0,Cluster-17788.0,Cluster-60005.54461,Cluster-60005.56018,Cluster-6560.0,Cluster-60005.55726,Cluster-60005.67455,Cluster-60005.14148,Cluster-60005.95460,Cluster-9556.0,Cluster-60005.97761,Cluster-50808.0,Cluster-60005.86594,Cluster-6058.0,Cluster-60005.59513,Cluster-8709.0,Cluster-60005.46628,Cluster-60005.95455,Cluster-60005.18452,Cluster-60005.70996,Cluster-60005.56264,Cluster-60005.98385,Cluster-60155.0,Cluster-60005.41203,Cluster-60005.40571,Cluster-60005.51392,Cluster-60005.51684,Cluster-60005.99879,Cluster-60005.103215,Cluster-75125.0,Cluster-60005.96184,Cluster-60005.36902,Cluster-60005.42760,Cluster-60005.62915,Cluster-60005.27536,Cluster-60005.59708,Cluster-60005.16553,Cluster-60005.54044,Cluster-60005.73341,Cluster-60005.57698,Cluster-60005.30717,Cluster-60005.77375,Cluster-60005.67783,Cluster-60005.97888,Cluster-60005.50369,Cluster-60005.52426,Cluster-60005.52413,Cluster-60005.76692,Cluster-6207.0,Cluster-60005.58785,Cluster-60005.95781,Cluster-60005.54786,Cluster-60005.74376,Cluster-60005.102497,Cluster-60005.47396,Cluster-60005.49615,Cluster-60005.95247,Cluster-76645.0,Cluster-60005.31878,Cluster-60005.23502,Cluster-60005.51659,Cluster-60005.54576,Cluster-60005.77743,Cluster-60005.31211,Cluster-60005.44991,Cluster-60005.60299,Cluster-60005.49753,Cluster-60005.94844,Cluster-60005.15219,Cluster-60005.65556,Cluster-60005.56642,Cluster-60005.61026,Cluster-60005.69022,Cluster-60005.43566,Cluster-60005.75363,Cluster-60005.102413,Cluster-60005.72351,Cluster-60005.28668,Cluster-60005.101133,Cluster-60005.16029,Cluster-60005.101677,Cluster-60005.54331,Cluster-60005.55756,Cluster-60005.96796,Cluster-60005.57867,Cluster-60005.42853,Cluster-37508.0,Cluster-72713.0,Cluster-7978.0,Cluster-60005.46179,Cluster-60005.77554,Cluster-5764.0,Cluster-60005.52585,Cluster-60005.96811,Cluster-41617.0,Cluster-56731.0,Cluster-60005.42065,Cluster-60005.51363,Cluster-60005.98350,Cluster-28351.1,Cluster-60005.40444,Cluster-60005.22608,Cluster-60005.51383,Cluster-60005.41336,Cluster-60005.83902,Cluster-60005.17333,Cluster-60005.86672,Cluster-60005.96192,Cluster-60005.56598,Cluster-60005.52221,Cluster-60005.56019,Cluster-60005.23843,Cluster-60005.62889,Cluster-60005.62381,Cluster-60005.33672,Cluster-60005.41622,Cluster-60005.45080,Cluster-60005.49002,Cluster-60005.52923,Cluster-60005.101764,Cluster-60005.58418,Cluster-60005.100442,Cluster-60005.50350,Cluster-60005.54928,Cluster-60005.51786,Cluster-60005.59146,Cluster-60005.102626,Cluster-60005.45826,Cluster-60005.56152,Cluster-60005.45342,Cluster-60005.71951,Cluster-60005.50930,Cluster-60005.100177,Cluster-60005.69574,Cluster-60005.37505,Cluster-60005.57748,Cluster-64331.0,Cluster-60005.51761,Cluster-6473.0,Cluster-60005.99540,Cluster-60005.97430,Cluster-60005.69691,Cluster-60005.85032,Cluster-60005.63347,Cluster-60005.51738,Cluster-60005.54697,Cluster-60005.98318,Cluster-60005.67259,Cluster-60005.89480,Cluster-430.2,Cluster-60005.16659,Cluster-60005.16839,Cluster-60005.59550,Cluster-60005.103115,Cluster-60005.67935,Cluster-60005.79237,Cluster-82795.0,Cluster-60005.80797,Cluster-60005.18286,Cluster-60005.53547,Cluster-60005.79095,Cluster-60005.43720,Cluster-60005.60257,Cluster-60005.47625,Cluster-60005.100156,Cluster-60005.43763,Cluster-7432.0,Cluster-60005.43283,Cluster-60005.65434,Cluster-60005.65675,Cluster-60005.104003,Cluster-60005.50927,Cluster-60005.53787,Cluster-60005.80666,Cluster-60005.84173,Cluster-60005.57424,Cluster-60005.34568,Cluster-60005.47081,Cluster-60005.96390,Cluster-60005.95926,Cluster-60005.47277,Cluster-60005.24959,Cluster-60005.54271,Cluster-60005.94622,Cluster-60005.59736,Cluster-60005.62961,Cluster-60005.52857,Cluster-60005.102085,Cluster-72611.0,Cluster-60005.35275,Cluster-60005.48111,Cluster-60005.41035,Cluster-60005.27294,Cluster-20954.0,Cluster-37682.0,Cluster-60005.48404,Cluster-60005.56595,Cluster-60005.50058,Cluster-60005.75443,Cluster-54972.0,Cluster-60005.58716,Cluster-60005.24773,Cluster-60005.50901,Cluster-60005.66190,Cluster-60005.52983,Cluster-60005.30052,Cluster-60005.36517,Cluster-60005.29358,Cluster-60005.71124,Cluster-60005.95061,Cluster-6908.0,Cluster-60005.50645,Cluster-60005.76935,Cluster-70956.0,Cluster-3139.0,Cluster-60005.35508,Cluster-60005.18945,Cluster-60005.78768,Cluster-60005.49096,Cluster-60005.54572,Cluster-60005.16537,Cluster-60005.12020,Cluster-60005.47305,Cluster-69162.0,Cluster-60005.58718,Cluster-60005.50467,Cluster-60005.61183,Cluster-7117.1,Cluster-60005.25704,Cluster-60005.52337,Cluster-60005.106044,Cluster-60005.29632,Cluster-60005.107219,Cluster-60005.51826,Cluster-60005.103371,Cluster-8171.0,Cluster-60005.45259,Cluster-60005.62663,Cluster-41008.0,Cluster-29974.0,Cluster-60005.45945,Cluster-82747.0,Cluster-60005.61613,Cluster-60005.35792,Cluster-60005.68880,Cluster-60005.62706,Cluster-60005.58041,Cluster-60005.18362,Cluster-48394.0,Cluster-60005.14146,Cluster-60005.104072,Cluster-60005.55457,Cluster-60005.109092,Cluster-60005.93049,Cluster-60005.40632,Cluster-60005.15607,Cluster-7190.0,Cluster-7548.0,Cluster-60005.54528,Cluster-60005.106282,Cluster-60005.32800,Cluster-60005.94963,Cluster-60005.35558,Cluster-60005.92550,Cluster-60005.103895,Cluster-7031.0,Cluster-60005.41988,Cluster-60005.105248,Cluster-8717.0,Cluster-60005.53645,Cluster-60005.47595,Cluster-60005.107302,Cluster-60005.99881,Cluster-7592.0,Cluster-60005.43961,Cluster-60005.47710,Cluster-60005.89961,Cluster-60005.77986,Cluster-7058.0,Cluster-60005.116845,Cluster-60005.102560,Cluster-60005.49574,Cluster-60005.51751,Cluster-60005.49906,Cluster-60005.50374,Cluster-60005.101536,Cluster-50702.0,Cluster-60005.37389,Cluster-60005.56571,Cluster-60005.30292,Cluster-60005.82498,Cluster-60005.56099,Cluster-60005.51563,Cluster-60005.8961,Cluster-60005.95896,Cluster-60005.80630,Cluster-60005.71052,Cluster-60005.50066,Cluster-60005.46687,Cluster-60005.63853,Cluster-60005.72859,Cluster-60005.101831,Cluster-60005.105958,Cluster-60005.51921,Cluster-60005.41924,Cluster-60005.15106,Cluster-60005.29855,Cluster-60005.78343,Cluster-60005.76753,Cluster-60005.16137,Cluster-60005.9548,Cluster-60005.45746,Cluster-60005.43291,Cluster-60005.62205,Cluster-60005.31174,Cluster-60005.55210,Cluster-60005.108877,Cluster-60005.45472,Cluster-60005.54957,Cluster-60005.47459,Cluster-60005.28255,Cluster-60005.95135,Cluster-60005.100335,Cluster-60005.49742,Cluster-48281.0,Cluster-60005.108657,Cluster-60005.52182,Cluster-60005.64466,Cluster-60005.70297,Cluster-60005.78614,Cluster-69456.0,Cluster-60005.57476,Cluster-60005.105796,Cluster-60005.103845,Cluster-60005.55498,Cluster-60005.52432,Cluster-60005.57536,Cluster-60005.70977,Cluster-60005.45563,Cluster-60005.52868,Cluster-60005.46768,Cluster-60005.70547,Cluster-35069.0,Cluster-60005.82094,Cluster-60005.109816,Cluster-60005.64872,Cluster-60005.18287,Cluster-75328.0,Cluster-60005.53423,Cluster-60005.56098,Cluster-60005.52164,Cluster-60005.18206,Cluster-59541.0,Cluster-60005.56360,Cluster-60005.46489,Cluster-60005.20392,Cluster-60005.26791,Cluster-56551.0,Cluster-60005.58603,Cluster-60005.60722,Cluster-60005.45664,Cluster-60005.17695,Cluster-60005.24469,Cluster-60005.22473,Cluster-6591.0,Cluster-60005.98173,Cluster-60005.51154,Cluster-60005.98054,Cluster-60005.35100,Cluster-60005.52787,Cluster-60005.53613,Cluster-60005.59224,Cluster-50784.0,Cluster-60005.56730,Cluster-22075.0,Cluster-8114.0,Cluster-60005.11895,Cluster-60005.57155,Cluster-60005.37813,Cluster-60005.97051,Cluster-15119.0,Cluster-60005.60091,Cluster-60005.42917,Cluster-60005.54262,Cluster-60005.73845,Cluster-76310.0,Cluster-60005.100109,Cluster-60005.97680,Cluster-60005.54553,Cluster-60005.52689,Cluster-60005.48769,Cluster-60005.56000,Cluster-61766.0,Cluster-60005.53892,Cluster-60005.59947,Cluster-60005.51092,Cluster-71145.0,Cluster-60005.104623,Cluster-60005.53578,Cluster-60005.101422,Cluster-60005.46985,Cluster-60005.52360,Cluster-39075.0,Cluster-60005.30679,Cluster-5407.0,Cluster-60005.105679,Cluster-60005.50111,Cluster-23825.0,Cluster-60005.63224,Cluster-60005.52351,Cluster-62991.0,Cluster-23963.0,Cluster-60005.43939,Cluster-60005.92798,Cluster-60005.24187,Cluster-60005.60532,Cluster-60005.50148,Cluster-9887.0,Cluster-60005.43275,Cluster-60005.49509,Cluster-60005.35037,Cluster-60005.54320,Cluster-60005.105788,Cluster-6463.0,Cluster-60005.45421,Cluster-60005.55816,Cluster-44942.0,Cluster-60005.50323,Cluster-60005.109438,Cluster-6276.0,Cluster-60005.59887,Cluster-60005.59628,Cluster-60005.58765,Cluster-60005.45057,Cluster-60005.45569,Cluster-60005.48886,Cluster-60005.45916,Cluster-60005.49022,Cluster-60005.49734,Cluster-60005.16046,Cluster-60005.102220,Cluster-60005.17793,Cluster-3208.0,Cluster-60005.122069,Cluster-60005.15746,Cluster-60005.38841,Cluster-19512.0,Cluster-60005.65533,Cluster-60005.26888,Cluster-60005.89706,Cluster-60005.49416,Cluster-60005.101964,Cluster-60005.51878,Cluster-60005.2740,Cluster-60005.79443,Cluster-60005.48637,Cluster-60005.74825,Cluster-60005.50625,Cluster-60005.57131,Cluster-60005.96654,Cluster-47958.0,Cluster-60005.83673,Cluster-60005.102335,Cluster-60005.51104,Cluster-60005.46370,Cluster-60005.98647,Cluster-60005.69924,Cluster-60005.15738,Cluster-81208.0,Cluster-60005.58455,Cluster-60005.79194,Cluster-60005.84403,Cluster-60005.15878,Cluster-60005.60020,Cluster-60005.12618,Cluster-60005.57652,Cluster-60005.101343,Cluster-60005.96276,Cluster-13000.0,Cluster-60005.46962,Cluster-60005.51713,Cluster-60005.51520,Cluster-60005.48223,Cluster-60005.83663,Cluster-60005.59193,Cluster-60005.51360,Cluster-60005.56083,Cluster-60005.123551,Cluster-60005.38588,Cluster-60005.55798,Cluster-60005.83542,Cluster-60005.47154,Cluster-7263.0,Cluster-60005.66500,Cluster-7003.0,Cluster-60005.17450,Cluster-6367.0,Cluster-60005.64550,Cluster-60005.58523,Cluster-60005.55909,Cluster-60005.52619,Cluster-50136.0,Cluster-60005.56369,Cluster-7297.1,Cluster-60005.24096,Cluster-60005.41775,Cluster-60005.42522,Cluster-60005.51595,Cluster-60005.12786,Cluster-60005.44686,Cluster-60005.48403,Cluster-60005.30984,Cluster-60005.52818,Cluster-60005.30455,Cluster-60005.44440,Cluster-60005.57597,Cluster-24443.0,Cluster-60005.37113,Cluster-60005.47377,Cluster-60005.105327,Cluster-60005.14543,Cluster-60005.39101,Cluster-68436.1,Cluster-60005.17756,Cluster-8242.0,Cluster-60005.96803,Cluster-60005.23247,Cluster-60005.48208,Cluster-60005.97595,Cluster-60005.87904,Cluster-60005.33324,Cluster-57272.0,Cluster-39852.0,Cluster-60005.51612,Cluster-77907.0,Cluster-60005.51962,Cluster-60005.83028,Cluster-60005.51640,Cluster-60005.16755,Cluster-60005.34129,Cluster-60005.73187,Cluster-60005.34217,Cluster-60005.102171,Cluster-77355.0,Cluster-60005.48021,Cluster-60005.52381,Cluster-77663.0,Cluster-7031.1,Cluster-60005.72163,Cluster-60005.52692,Cluster-60005.61558,Cluster-60005.49165,Cluster-60005.95680,Cluster-60005.30539,Cluster-60005.48339,Cluster-60005.55585,Cluster-60005.62839,Cluster-60005.49441,Cluster-55998.0,Cluster-60005.84064,Cluster-60005.47216,Cluster-60005.53334,Cluster-60005.96906,Cluster-60005.53572,Cluster-60005.60479,Cluster-60005.47009,Cluster-60005.103213,Cluster-60005.18457,Cluster-60005.14232,Cluster-60005.32073,Cluster-60005.56260,Cluster-60005.106468,Cluster-60005.46304,Cluster-60005.67635,Cluster-60005.56345,Cluster-60005.146,Cluster-60005.69778,Cluster-60005.104239,Cluster-60005.45340,Cluster-60005.25012,Cluster-60005.97465,Cluster-60005.78385,Cluster-6993.0,Cluster-60005.33469,Cluster-60005.48971,Cluster-3295.0,Cluster-60005.50789,Cluster-60005.81783,Cluster-5576.0,Cluster-34815.0,Cluster-60005.61121,Cluster-60005.62763,Cluster-60005.58543,Cluster-60005.34984,Cluster-60005.54612,Cluster-60005.96321,Cluster-60005.4865,Cluster-60005.49655,Cluster-60005.45153,Cluster-60005.98439,Cluster-60005.99772,Cluster-60005.55559,Cluster-6290.0,Cluster-60005.25359,Cluster-60005.50716,Cluster-60005.16510,Cluster-60005.105966,Cluster-60005.98835,Cluster-60005.50357,Cluster-60005.35676,Cluster-10169.0,Cluster-60005.70238,Cluster-60005.46624,Cluster-60005.49398,Cluster-60005.72390,Cluster-60005.54956,Cluster-60005.18505,Cluster-60005.44190,Cluster-60005.62374,Cluster-60005.49931,Cluster-60005.18489,Cluster-60005.51503,Cluster-60005.46396,Cluster-60005.42693,Cluster-60005.72112,Cluster-60005.54154,Cluster-60005.15457,Cluster-60005.71615,Cluster-62754.0,Cluster-60005.62375,Cluster-60005.83255,Cluster-70613.0,Cluster-60005.18338,Cluster-60005.61393,Cluster-60005.104195,Cluster-60005.87214,Cluster-60005.13372,Cluster-60005.67392,Cluster-60005.40535,Cluster-60005.75479,Cluster-9551.0,Cluster-60005.60621,Cluster-60005.98324,Cluster-60005.71319,Cluster-60005.101096,Cluster-60005.52987,Cluster-60005.103307,Cluster-60005.97676,Cluster-60005.49323,Cluster-60005.36986,Cluster-60005.84878,Cluster-60005.59349,Cluster-60005.65588,Cluster-60005.95202,Cluster-60005.51470,Cluster-60005.49980,Cluster-60005.69648,Cluster-60005.55496,Cluster-60005.53311,Cluster-60005.59212,Cluster-60005.64501,Cluster-60005.76831,Cluster-60005.49037,Cluster-60005.17811,Cluster-60005.52263,Cluster-60005.52392,Cluster-60005.41006,Cluster-49066.0,Cluster-60005.58883,Cluster-60005.17449,Cluster-60005.13284,Cluster-60005.96740,Cluster-60005.40638,Cluster-60005.76120,Cluster-31790.0,Cluster-60005.62069,Cluster-60005.60090,Cluster-60005.72905,Cluster-4659.0,Cluster-60005.29029,Cluster-60005.61872,Cluster-60005.55934,Cluster-60005.98217,Cluster-60005.49659,Cluster-60005.31404,Cluster-60005.11137,Cluster-60005.54178,Cluster-60005.47113,Cluster-60005.16709,Cluster-60005.100192,Cluster-60005.96241,Cluster-60005.46827,Cluster-60005.54037,Cluster-60005.50126,Cluster-60005.105925,Cluster-60005.86321,Cluster-60005.28160,Cluster-60005.95554,Cluster-60005.103973,Cluster-60005.104225,Cluster-60005.12209,Cluster-60005.52211,Cluster-60005.51064,Cluster-56721.0,Cluster-72519.0,Cluster-60005.70592,Cluster-60005.98312,Cluster-60005.50061,Cluster-60005.43146,Cluster-10259.0,Cluster-60005.75053,Cluster-60005.60022,Cluster-60005.52499,Cluster-60005.78354,Cluster-60005.96524,Cluster-60005.99823,Cluster-60005.53198,Cluster-26114.0,Cluster-60005.103976,Cluster-60005.52744,Cluster-60005.19209,Cluster-60005.65697,Cluster-67581.0,Cluster-60005.94984,Cluster-60005.44678,Cluster-60005.60480,Cluster-60005.46015,Cluster-60005.55438,Cluster-60005.18417,Cluster-60005.50555,Cluster-8446.0,Cluster-8245.1,Cluster-60005.63360,Cluster-60005.60972,Cluster-60005.13834,Cluster-60005.86633,Cluster-60005.12162,Cluster-60005.83750,Cluster-60005.47743,Cluster-60005.57010,Cluster-60005.120262,Cluster-31907.0,Cluster-60005.53109,Cluster-60005.57183,Cluster-12255.0,Cluster-60005.106508,Cluster-60005.117658,Cluster-60005.30425,Cluster-60005.81830,Cluster-60005.17562,Cluster-60005.17167,Cluster-60005.57221,Cluster-60005.81838,Cluster-60005.51587,Cluster-60005.106426,Cluster-4590.0,Cluster-60005.45484,Cluster-60005.67602,Cluster-60005.95617,Cluster-7529.0,Cluster-60005.48576,Cluster-27926.0,Cluster-60005.54130,Cluster-60005.52470,Cluster-60005.37690,Cluster-60005.10300,Cluster-60005.42033,Cluster-60005.59693,Cluster-60005.53548,Cluster-60005.48279,Cluster-46822.0,Cluster-42444.0,Cluster-8621.0,Cluster-57614.1,Cluster-60005.46698,Cluster-73010.0,Cluster-58664.0,Cluster-60005.63396,Cluster-63819.0,Cluster-60005.37353,Cluster-60005.57225,Cluster-60005.54857,Cluster-60005.98236,Cluster-59110.0,Cluster-60005.103773,Cluster-60005.104752,Cluster-60005.33256,Cluster-60005.97028,Cluster-60005.65035,Cluster-60005.99288,Cluster-60005.61181,Cluster-60005.61243,Cluster-60005.24536,Cluster-60005.98526,Cluster-60005.59594,Cluster-60005.61469,Cluster-60005.13110,Cluster-60005.58547,Cluster-60005.53348,Cluster-60005.17025,Cluster-60005.18124,Cluster-60005.49684,Cluster-60005.100072,Cluster-60005.31186,Cluster-60005.51908,Cluster-60005.53374,Cluster-18791.0,Cluster-60005.16795,Cluster-60005.52850,Cluster-60005.49050,Cluster-60005.104873,Cluster-60005.49792,Cluster-64994.0,Cluster-60005.47638,Cluster-60005.73511,Cluster-60005.51864,Cluster-60005.74201,Cluster-60005.49503,Cluster-60005.55069,Cluster-60005.28202,Cluster-49785.0,Cluster-60005.63581,Cluster-48889.1,Cluster-60005.47477,Cluster-60005.58242,Cluster-60005.94364,Cluster-60005.97657,Cluster-81757.0,Cluster-60005.11426,Cluster-60005.48125,Cluster-60005.60718,Cluster-60005.51355,Cluster-60005.34218,Cluster-60005.32434,Cluster-60005.96279,Cluster-60005.58379,Cluster-60005.38155,Cluster-60005.48781,Cluster-60005.28719,Cluster-60005.35634,Cluster-60005.52127,Cluster-60005.14877,Cluster-60005.80688,Cluster-60005.64468,Cluster-60005.98221,Cluster-60005.100475,Cluster-60005.108660,Cluster-60005.26640,Cluster-60005.55384,Cluster-60005.58734,Cluster-60005.36433,Cluster-7190.1,Cluster-60005.16859,Cluster-60005.35459,Cluster-4824.0,Cluster-60005.54747,Cluster-49305.0,Cluster-60005.60633,Cluster-60005.47151,Cluster-60005.61863,Cluster-60005.62927,Cluster-60005.58415,Cluster-60005.49432,Cluster-60005.40541,Cluster-60005.51674,Cluster-60005.98262,Cluster-60005.44774,Cluster-60005.50969,Cluster-60005.68409,Cluster-60005.62469,Cluster-60005.38351,Cluster-60005.39079,Cluster-60005.27490,Cluster-60005.3779,Cluster-60005.22413,Cluster-60005.49865,Cluster-60005.31657,Cluster-60005.58875,Cluster-60005.49836,Cluster-60005.95397,Cluster-60005.41289,Cluster-60005.99733,Cluster-60005.47678,Cluster-60005.65052,Cluster-60005.92309,Cluster-60005.101383,Cluster-60005.98616,Cluster-60005.49920,Cluster-60005.53795,Cluster-7065.0,Cluster-60005.52222,Cluster-60005.61118,Cluster-60005.97919,Cluster-60005.42476,Cluster-60005.18127,Cluster-60005.106324,Cluster-60005.50658,Cluster-7242.0,Cluster-60005.47701,Cluster-60005.77915,Cluster-60005.57251,Cluster-7305.0,Cluster-60005.15456,Cluster-60005.36210,Cluster-60005.74585,Cluster-60005.59767,Cluster-60005.44461	870	Cluster-60005.70384,Cluster-60005.28694,Cluster-60005.3969,Cluster-60005.95769,Cluster-60005.50514,Cluster-60005.54190,Cluster-60005.121563,Cluster-60005.113274,Cluster-60005.111239,Cluster-60005.56594,Cluster-60005.123398,Cluster-65486.0,Cluster-60005.120163,Cluster-60005.32297,Cluster-60005.6943,Cluster-60005.59149,Cluster-60005.69045,Cluster-60005.69654,Cluster-60005.108033,Cluster-60005.50344,Cluster-52795.0,Cluster-60005.2725,Cluster-60005.6755,Cluster-60005.48776,Cluster-60005.90512,Cluster-60005.90180,Cluster-60005.50262,Cluster-60005.52299,Cluster-60005.53073,Cluster-60005.91522,Cluster-60005.94639,Cluster-60005.60168,Cluster-60005.7171,Cluster-60005.62840,Cluster-60005.68810,Cluster-60005.44684,Cluster-60005.61910,Cluster-60005.28004,Cluster-60005.116066,Cluster-60005.88468,Cluster-60005.32794,Cluster-60005.40930,Cluster-60005.59256,Cluster-60005.52094,Cluster-47534.0,Cluster-60005.67493,Cluster-60005.73893,Cluster-60005.40433,Cluster-60005.72368,Cluster-60005.66038,Cluster-60005.57189,Cluster-60005.105189,Cluster-60005.94444,Cluster-60005.124985,Cluster-60005.21737,Cluster-60005.5554,Cluster-60005.63832,Cluster-60005.60193,Cluster-60005.111757,Cluster-60005.34369,Cluster-60005.37873,Cluster-60005.100764,Cluster-60005.34165,Cluster-60005.92661,Cluster-60005.106568,Cluster-60005.45887,Cluster-60005.66115,Cluster-60005.26114,Cluster-60005.117265,Cluster-60005.113761,Cluster-60005.69427,Cluster-60005.80474,Cluster-60005.34224,Cluster-60005.30504,Cluster-60005.63777,Cluster-60005.37110,Cluster-60005.42425,Cluster-60005.58331,Cluster-60005.24082,Cluster-60005.25715,Cluster-60005.30879,Cluster-60005.41215,Cluster-60005.54719,Cluster-60005.24204,Cluster-60005.76810,Cluster-60005.31963,Cluster-60005.119339,Cluster-60005.68360,Cluster-60005.19595,Cluster-60005.56916,Cluster-60005.51874,Cluster-60005.6756,Cluster-60005.71996,Cluster-60005.20532,Cluster-60005.30376,Cluster-60005.4682,Cluster-60005.44488,Cluster-60005.67046,Cluster-60005.25439,Cluster-39761.0,Cluster-60005.32161,Cluster-60005.72318,Cluster-60005.122459,Cluster-60005.22736,Cluster-60005.58241,Cluster-60005.91572,Cluster-60005.47057,Cluster-60005.53898,Cluster-60005.42530,Cluster-60005.117436,Cluster-60005.38399,Cluster-60005.35480,Cluster-60005.22446,Cluster-60005.69693,Cluster-60005.68386,Cluster-60005.119353,Cluster-60005.84785,Cluster-60005.25831,Cluster-60005.6998,Cluster-60005.80288,Cluster-60005.54396,Cluster-60005.92245,Cluster-60005.65312,Cluster-60005.114565,Cluster-60005.81110,Cluster-60005.113414,Cluster-60005.42735,Cluster-60005.68821,Cluster-60005.122784,Cluster-60005.75825,Cluster-60005.31420,Cluster-67839.0,Cluster-52884.0,Cluster-80144.1,Cluster-60005.65068,Cluster-60005.50142,Cluster-60005.46399,Cluster-60005.124413,Cluster-60005.3109,Cluster-60005.68544,Cluster-60005.75327,Cluster-30323.0,Cluster-60005.92318,Cluster-60397.0,Cluster-60005.63097,Cluster-60005.38350,Cluster-60005.60864,Cluster-60005.114285,Cluster-60005.77909,Cluster-60005.118616,Cluster-60005.258,Cluster-60005.91313,Cluster-60005.118176,Cluster-60005.96125,Cluster-60005.68829,Cluster-60005.75629,Cluster-60005.46233,Cluster-60005.94724,Cluster-60005.7932,Cluster-60005.71883,Cluster-60005.328,Cluster-60005.38484,Cluster-60005.112059,Cluster-60005.57423,Cluster-60005.33365,Cluster-60005.21380,Cluster-60005.7372,Cluster-60005.68156,Cluster-60005.19035,Cluster-51311.0,Cluster-60005.7379,Cluster-60005.66585,Cluster-60005.104540,Cluster-60005.112465,Cluster-60005.50260,Cluster-60005.119649,Cluster-60005.45940,Cluster-60005.39873,Cluster-16789.0,Cluster-60005.94669,Cluster-60005.122546,Cluster-60005.47700,Cluster-60005.36951,Cluster-60005.30072,Cluster-60005.80252,Cluster-60005.68610,Cluster-60005.23677,Cluster-60005.58292,Cluster-60005.50112,Cluster-60005.116920,Cluster-60005.27729,Cluster-60005.77912,Cluster-60005.20757,Cluster-60005.122142,Cluster-60005.76971,Cluster-60005.8410,Cluster-60005.27440,Cluster-27130.0,Cluster-60005.117084,Cluster-60005.86901,Cluster-60005.49921,Cluster-60005.32716,Cluster-60005.41402,Cluster-60005.26901,Cluster-60005.8709,Cluster-60005.78486,Cluster-60005.91509,Cluster-60005.35243,Cluster-60005.58697,Cluster-60005.33390,Cluster-60005.114631,Cluster-60005.74412,Cluster-60005.90322,Cluster-60005.13206,Cluster-60005.54023,Cluster-60005.34274,Cluster-60005.29556,Cluster-60005.24862,Cluster-60005.50635,Cluster-60005.45187,Cluster-60005.64370,Cluster-60005.49317,Cluster-60005.123754,Cluster-60005.79968,Cluster-60005.50074,Cluster-60005.103864,Cluster-60005.27890,Cluster-60005.66017,Cluster-60005.5519,Cluster-60005.43022,Cluster-60005.32093,Cluster-60005.53351,Cluster-60005.52942,Cluster-60005.60660,Cluster-60005.98240,Cluster-60005.122502,Cluster-60005.86524,Cluster-60005.64661,Cluster-60005.19406,Cluster-60005.67994,Cluster-60005.115042,Cluster-60005.43711,Cluster-60005.13775,Cluster-60005.78594,Cluster-60005.63384,Cluster-60005.76392,Cluster-60005.90165,Cluster-60005.51327,Cluster-60005.66943,Cluster-60005.27481,Cluster-60005.79421,Cluster-60005.113343,Cluster-60005.37774,Cluster-60005.7990,Cluster-41112.0,Cluster-60005.69135,Cluster-60005.59041,Cluster-60005.86197,Cluster-60005.27546,Cluster-60005.22531,Cluster-60005.110044,Cluster-60005.81981,Cluster-60005.110992,Cluster-60005.70762,Cluster-60005.79125,Cluster-60005.119859,Cluster-60005.121498,Cluster-60005.25711,Cluster-60005.35018,Cluster-60005.32844,Cluster-60005.56950,Cluster-60005.28891,Cluster-60005.8106,Cluster-60005.113878,Cluster-60005.78900,Cluster-60005.111827,Cluster-60005.80777,Cluster-60005.103733,Cluster-60005.116717,Cluster-60005.44940,Cluster-60005.85952,Cluster-63501.0,Cluster-60005.61971,Cluster-60005.74039,Cluster-60005.64591,Cluster-60005.57757,Cluster-60005.31017,Cluster-60005.32969,Cluster-60005.26221,Cluster-60005.46466,Cluster-60005.23407,Cluster-60005.45243,Cluster-25921.0,Cluster-60005.81400,Cluster-60005.90533,Cluster-60005.57314,Cluster-60005.70747,Cluster-60005.54663,Cluster-60005.84501,Cluster-60005.21157,Cluster-60005.6856,Cluster-60005.55473,Cluster-60005.22220,Cluster-60005.82370,Cluster-60005.4695,Cluster-60005.44659,Cluster-60005.74629,Cluster-60005.51471,Cluster-60005.70703,Cluster-60005.69716,Cluster-60005.74844,Cluster-60005.21821,Cluster-57474.0,Cluster-60005.35017,Cluster-60005.124119,Cluster-60005.14026,Cluster-60005.76442,Cluster-60005.111167,Cluster-60005.88082,Cluster-60005.48319,Cluster-60005.46692,Cluster-60005.71104,Cluster-60005.60689,Cluster-60005.32893,Cluster-60005.48297,Cluster-60005.86397,Cluster-60005.115730,Cluster-60005.37788,Cluster-60005.79101,Cluster-60005.53253,Cluster-60005.84489,Cluster-60005.72860,Cluster-60005.77236,Cluster-60005.93517,Cluster-60005.114975,Cluster-60005.71741,Cluster-60005.42287,Cluster-60005.89064,Cluster-16362.0,Cluster-60005.49683,Cluster-60005.9985,Cluster-60005.42849,Cluster-60005.78228,Cluster-60005.71764,Cluster-60005.92906,Cluster-60005.118468,Cluster-60005.45992,Cluster-60005.85481,Cluster-78165.0,Cluster-60005.8842,Cluster-60005.102609,Cluster-60005.77814,Cluster-26191.0,Cluster-60005.53992,Cluster-60005.88451,Cluster-60005.108122,Cluster-60005.72560,Cluster-60005.102854,Cluster-60005.57773,Cluster-60005.118437,Cluster-60005.35244,Cluster-60005.96001,Cluster-60005.95597,Cluster-60005.92717,Cluster-60005.84534,Cluster-60005.57796,Cluster-60005.113967,Cluster-60005.45383,Cluster-60005.45370,Cluster-60005.18142,Cluster-60005.120323,Cluster-60005.63114,Cluster-60005.48641,Cluster-60005.47627,Cluster-60005.64282,Cluster-60005.78501,Cluster-60005.23432,Cluster-60005.39867,Cluster-60005.72270,Cluster-60005.58085,Cluster-60005.5243,Cluster-60005.49161,Cluster-34175.0,Cluster-60005.90130,Cluster-60005.68069,Cluster-60005.63661,Cluster-54106.1,Cluster-60005.37953,Cluster-31773.1,Cluster-62153.0,Cluster-60005.121428,Cluster-60005.120060,Cluster-60005.116675,Cluster-60005.13383,Cluster-60005.29565,Cluster-60005.20618,Cluster-60005.50687,Cluster-60005.5729,Cluster-60005.120830,Cluster-60005.77319,Cluster-60005.64703,Cluster-60005.68789,Cluster-60005.43687,Cluster-60005.46079,Cluster-60005.47941,Cluster-60005.57561,Cluster-60005.56058,Cluster-60005.110602,Cluster-60005.8496,Cluster-60005.8825,Cluster-60005.113958,Cluster-60005.35557,Cluster-60005.54031,Cluster-60005.49877,Cluster-60005.61166,Cluster-60005.62242,Cluster-60005.51624,Cluster-60005.111813,Cluster-60005.51802,Cluster-60005.118327,Cluster-60005.64317,Cluster-60005.22007,Cluster-60005.113003,Cluster-60005.71933,Cluster-60005.119648,Cluster-60005.39009,Cluster-60005.45278,Cluster-60005.17634,Cluster-60005.65013,Cluster-60005.45710,Cluster-60005.59786,Cluster-60005.47353,Cluster-73332.0,Cluster-60005.112552,Cluster-60005.20424,Cluster-60005.117068,Cluster-60005.54189,Cluster-60005.87962,Cluster-31468.0,Cluster-60005.60685,Cluster-60005.112629,Cluster-60005.99930,Cluster-60005.71038,Cluster-60005.22940,Cluster-53398.0,Cluster-60005.31198,Cluster-2294.1,Cluster-60005.66385,Cluster-60005.58944,Cluster-60005.60501,Cluster-60005.44567,Cluster-60005.21557,Cluster-60005.57091,Cluster-60005.71762,Cluster-60005.110370,Cluster-60005.84519,Cluster-60005.7448,Cluster-60005.30681,Cluster-60005.78484,Cluster-60005.48181,Cluster-60005.50592,Cluster-60005.85075,Cluster-60005.85695,Cluster-60005.69948,Cluster-60005.61733,Cluster-60005.3842,Cluster-60005.39615,Cluster-60005.111747,Cluster-60005.53433,Cluster-60005.4829,Cluster-60005.102594,Cluster-60005.66725,Cluster-60005.9093,Cluster-60005.59236,Cluster-60005.74426,Cluster-60005.57812,Cluster-60005.38959,Cluster-60005.3811,Cluster-60005.50812,Cluster-60005.113444,Cluster-60005.26354,Cluster-60005.62742,Cluster-60005.4964,Cluster-60005.79419,Cluster-60005.61533,Cluster-60005.62726,Cluster-60005.50810,Cluster-60005.74898,Cluster-60005.79621,Cluster-60005.62630,Cluster-60005.45525,Cluster-60005.67070,Cluster-60005.86053,Cluster-60005.111414,Cluster-60005.57168,Cluster-60005.87154,Cluster-60005.56639,Cluster-60005.81388,Cluster-60005.53505,Cluster-60005.43318,Cluster-60005.40812,Cluster-60005.89315,Cluster-80585.0,Cluster-60005.58355,Cluster-60005.47661,Cluster-60005.8651,Cluster-60005.64287,Cluster-60005.65944,Cluster-60005.83446,Cluster-60005.71123,Cluster-60005.50590,Cluster-60005.49014,Cluster-61217.0,Cluster-60005.31721,Cluster-60005.72629,Cluster-69947.0,Cluster-60005.15828,Cluster-60005.75570,Cluster-60005.112786,Cluster-60005.21751,Cluster-60005.55369,Cluster-60005.74595,Cluster-60005.35149,Cluster-60005.8691,Cluster-44186.0,Cluster-60005.32185,Cluster-60005.78079,Cluster-60005.67676,Cluster-60005.11456,Cluster-60005.2671,Cluster-60005.66246,Cluster-60005.75648,Cluster-60005.69291,Cluster-60005.86615,Cluster-60005.69757,Cluster-60005.69209,Cluster-60005.112849,Cluster-60005.70695,Cluster-60005.90546,Cluster-60005.75319,Cluster-60005.79548,Cluster-60005.25824,Cluster-60005.79094,Cluster-60005.40656,Cluster-60005.56944,Cluster-60005.8159,Cluster-63270.0,Cluster-60005.112177,Cluster-60005.112602,Cluster-60005.58408,Cluster-69821.0,Cluster-60005.70752,Cluster-60005.45607,Cluster-60005.18848,Cluster-60005.122833,Cluster-60005.42060,Cluster-60005.14881,Cluster-60005.82426,Cluster-60005.3238,Cluster-60005.94660,Cluster-60005.125282,Cluster-60005.63589,Cluster-60005.39320,Cluster-60005.82421,Cluster-60005.93283,Cluster-60005.55514,Cluster-60005.49013,Cluster-60005.73005,Cluster-60005.61276,Cluster-60005.50975,Cluster-60005.51459,Cluster-20545.1,Cluster-60005.70759,Cluster-60005.47552,Cluster-60005.108882,Cluster-60005.41982,Cluster-60005.62003,Cluster-60005.46332,Cluster-60005.84097,Cluster-60005.78154,Cluster-60005.78828,Cluster-60005.55764,Cluster-60005.77384,Cluster-60005.53075,Cluster-60005.53147,Cluster-60005.52598,Cluster-60005.3302,Cluster-60005.18151,Cluster-60005.100411,Cluster-60005.49787,Cluster-60005.83404,Cluster-60005.50286,Cluster-60005.69748,Cluster-60005.41653,Cluster-60005.123907,Cluster-60005.29528,Cluster-60005.44964,Cluster-60005.70529,Cluster-60005.39139,Cluster-60005.55716,Cluster-60005.55266,Cluster-60005.66569,Cluster-60005.84455,Cluster-60005.62679,Cluster-60005.33538,Cluster-60005.24279,Cluster-60005.73763,Cluster-60005.94333,Cluster-60005.21027,Cluster-60005.58148,Cluster-60005.78666,Cluster-60005.118494,Cluster-60005.69545,Cluster-60005.62536,Cluster-60005.51023,Cluster-60005.76311,Cluster-60005.61763,Cluster-60005.113819,Cluster-60005.6405,Cluster-60005.54088,Cluster-60005.43110,Cluster-60005.110772,Cluster-60005.111855,Cluster-60005.48256,Cluster-60005.38390,Cluster-60005.112442,Cluster-60005.42731,Cluster-60005.120160,Cluster-60005.26513,Cluster-60005.68709,Cluster-55764.0,Cluster-71298.0,Cluster-60005.33138,Cluster-60005.121898,Cluster-60005.110826,Cluster-60005.89687,Cluster-60005.66531,Cluster-60005.36179,Cluster-60005.49549,Cluster-60005.47103,Cluster-60005.29181,Cluster-60005.69425,Cluster-60005.120468,Cluster-60005.110665,Cluster-60005.34042,Cluster-60005.119170,Cluster-60005.30011,Cluster-68001.0,Cluster-60005.53043,Cluster-60005.101180,Cluster-60005.80743,Cluster-60005.43889,Cluster-60005.73810,Cluster-60005.46899,Cluster-60005.55399,Cluster-60005.39436,Cluster-21250.1,Cluster-80142.0,Cluster-60005.122887,Cluster-60005.50943,Cluster-60005.39967,Cluster-60005.94160,Cluster-60005.55170,Cluster-60005.59540,Cluster-60005.64375,Cluster-60005.116206,Cluster-60005.64215,Cluster-60005.40636,Cluster-60005.33468,Cluster-60005.61517,Cluster-60005.62075,Cluster-60005.38562,Cluster-60005.64394,Cluster-69269.0,Cluster-60005.119692,Cluster-60005.122768,Cluster-60005.43864,Cluster-60005.77668,Cluster-60005.53607,Cluster-60005.107436,Cluster-54022.0,Cluster-60005.77569,Cluster-60005.83456,Cluster-42917.0,Cluster-60005.115799,Cluster-60005.78197,Cluster-60005.39076,Cluster-60005.35457,Cluster-60005.16064,Cluster-60005.37230,Cluster-60005.62178,Cluster-60005.46752,Cluster-60005.62533,Cluster-60005.28368,Cluster-60005.35226,Cluster-60005.60418,Cluster-60005.90766,Cluster-74274.1,Cluster-60005.32806,Cluster-60005.7910,Cluster-60005.74888,Cluster-60005.65622,Cluster-60005.66371,Cluster-60005.81677,Cluster-60005.55351,Cluster-60005.59447,Cluster-60005.73729,Cluster-60005.45036,Cluster-60005.7752,Cluster-48155.0,Cluster-60005.123827,Cluster-41300.0,Cluster-60005.49060,Cluster-60005.49737,Cluster-60005.93676,Cluster-60005.66466,Cluster-60005.2116,Cluster-60005.122314,Cluster-60005.57523,Cluster-76902.0,Cluster-60005.33452,Cluster-60005.63227,Cluster-60005.16178,Cluster-60005.114195,Cluster-60005.37087,Cluster-60005.66712,Cluster-60005.91826,Cluster-60005.66408,Cluster-60005.37340,Cluster-60005.98087,Cluster-60005.5439,Cluster-60005.44079,Cluster-60005.84286,Cluster-60005.30217,Cluster-60005.53465,Cluster-60005.110943,Cluster-60005.73586,Cluster-60005.55916,Cluster-60005.55991,Cluster-60005.114002,Cluster-60005.79561,Cluster-60005.59134,Cluster-60005.66339,Cluster-60005.71838,Cluster-60005.113554,Cluster-60005.49752,Cluster-60005.47611,Cluster-60005.69653,Cluster-60005.27021,Cluster-72093.0,Cluster-60005.31140,Cluster-60005.31216,Cluster-60005.120859,Cluster-72791.0,Cluster-60005.7947,Cluster-52842.0,Cluster-60005.53085,Cluster-60005.123291,Cluster-60005.43193,Cluster-60005.45037,Cluster-60005.76049,Cluster-69094.0,Cluster-60005.75196,Cluster-60005.61463,Cluster-60005.79357,Cluster-60005.55555,Cluster-60005.29651,Cluster-60005.114488,Cluster-60005.53371,Cluster-60005.113632,Cluster-60005.64516,Cluster-60005.58621,Cluster-62920.1,Cluster-60005.90927,Cluster-60005.117581,Cluster-60005.42016,Cluster-60005.24185,Cluster-60005.48533,Cluster-60005.59371,Cluster-60005.79392,Cluster-49336.0,Cluster-60005.53699,Cluster-60005.48573,Cluster-60005.40527,Cluster-60005.20086,Cluster-60005.52673,Cluster-60005.30420,Cluster-60005.115419,Cluster-60005.113938,Cluster-60005.42983,Cluster-60005.10222,Cluster-73235.0,Cluster-60005.30317,Cluster-60005.64359,Cluster-60005.41189,Cluster-60005.47904,Cluster-60005.121730,Cluster-60005.3580,Cluster-60005.61401,Cluster-60005.110910,Cluster-60005.7689,Cluster-60005.60708,Cluster-60005.36452,Cluster-60005.37802,Cluster-60005.73058,Cluster-60005.69278,Cluster-60005.54915,Cluster-60005.64054,Cluster-61407.0,Cluster-60005.29195,Cluster-60005.45031,Cluster-60005.70641,Cluster-60005.21176,Cluster-65762.0,Cluster-60005.62229,Cluster-60005.24986,Cluster-60005.75398,Cluster-60005.62962,Cluster-56358.0,Cluster-60005.37554,Cluster-60005.60495,Cluster-60005.122011,Cluster-60005.81389,Cluster-60005.87884,Cluster-60005.6135,Cluster-60005.46235,Cluster-60005.35978,Cluster-60005.77535,Cluster-60005.115050,Cluster-60005.121040,Cluster-60005.55539,Cluster-60005.117321,Cluster-32371.0,Cluster-60005.9308,Cluster-51229.0,Cluster-60005.66834,Cluster-60005.55669,Cluster-60005.76548,Cluster-60005.57689,Cluster-60005.84759,Cluster-60005.111478,Cluster-60005.47104,Cluster-60005.61424,Cluster-60005.59711,Cluster-60005.81827,Cluster-60005.38983,Cluster-60005.42377,Cluster-60005.45528,Cluster-60005.49349,Cluster-60005.5777,Cluster-60005.69982,Cluster-60005.22453,Cluster-60005.112004,Cluster-60005.110892,Cluster-39305.0,Cluster-60005.50068,Cluster-60005.54929,Cluster-60005.51752,Cluster-60005.111554,Cluster-60005.27853,Cluster-60005.6616,Cluster-60005.44286,Cluster-60005.57003,Cluster-60005.60978,Cluster-60005.86913,Cluster-60005.119213,Cluster-60005.119321,Cluster-60005.30178,Cluster-60005.20669,Cluster-60005.82405
GO:0043604	amide biosynthetic process	biological_process	1.1257e-51	7.4788e-49	2083	28657	6847	123039	1160	Cluster-60005.51921,Cluster-60005.101831,Cluster-60005.63853,Cluster-60005.46687,Cluster-60005.50066,Cluster-60005.15106,Cluster-60005.41924,Cluster-60005.43291,Cluster-60005.16137,Cluster-60005.76753,Cluster-60005.51231,Cluster-60005.108657,Cluster-60005.100335,Cluster-60005.95135,Cluster-60005.28255,Cluster-60005.78614,Cluster-60005.70297,Cluster-60005.64466,Cluster-60005.52182,Cluster-60005.70977,Cluster-60005.57536,Cluster-60005.52432,Cluster-60005.105796,Cluster-69456.0,Cluster-75328.0,Cluster-60005.18287,Cluster-60005.64872,Cluster-60005.82094,Cluster-35069.0,Cluster-60005.70547,Cluster-60005.46768,Cluster-60005.56360,Cluster-60005.18206,Cluster-60005.52164,Cluster-7117.1,Cluster-60005.61183,Cluster-60005.50467,Cluster-60005.58718,Cluster-69162.0,Cluster-60005.47305,Cluster-60005.54572,Cluster-60005.45259,Cluster-60005.107219,Cluster-60005.51826,Cluster-60005.103371,Cluster-60005.29632,Cluster-60005.106044,Cluster-60005.52337,Cluster-60005.50694,Cluster-60005.25704,Cluster-9208.0,Cluster-60005.58041,Cluster-60005.62706,Cluster-82747.0,Cluster-60005.61613,Cluster-60005.45945,Cluster-60005.94963,Cluster-60005.106282,Cluster-7548.0,Cluster-60005.55457,Cluster-60005.104072,Cluster-7031.0,Cluster-60005.103895,Cluster-60005.92550,Cluster-60005.35558,Cluster-7058.0,Cluster-60005.77986,Cluster-60005.43961,Cluster-60005.107302,Cluster-60005.47595,Cluster-60005.53645,Cluster-60005.101536,Cluster-60005.12507,Cluster-60005.51751,Cluster-60005.49906,Cluster-60005.102560,Cluster-60005.71052,Cluster-60005.80630,Cluster-60005.95896,Cluster-60005.8961,Cluster-60005.56099,Cluster-60005.37389,Cluster-7432.0,Cluster-60005.47625,Cluster-60005.60257,Cluster-60005.71341,Cluster-60005.79095,Cluster-60005.53547,Cluster-60005.57424,Cluster-60005.84173,Cluster-60005.80666,Cluster-60005.53787,Cluster-60005.104003,Cluster-60005.102085,Cluster-60005.47277,Cluster-60005.95926,Cluster-60005.68329,Cluster-60005.35275,Cluster-72611.0,Cluster-60005.75443,Cluster-60005.96716,Cluster-60005.48404,Cluster-20954.0,Cluster-60005.66190,Cluster-60005.58716,Cluster-54972.0,Cluster-60005.71124,Cluster-60005.18945,Cluster-70956.0,Cluster-60005.76935,Cluster-60005.96796,Cluster-60005.57867,Cluster-60005.12389,Cluster-60005.54331,Cluster-60005.101677,Cluster-41617.0,Cluster-60005.96811,Cluster-60005.52585,Cluster-60005.86672,Cluster-60005.83902,Cluster-60005.22608,Cluster-60005.40444,Cluster-28351.1,Cluster-60005.51363,Cluster-60005.98350,Cluster-60005.58418,Cluster-60005.101764,Cluster-60005.51071,Cluster-60005.45080,Cluster-60005.62381,Cluster-60005.23843,Cluster-60005.52221,Cluster-60005.56019,Cluster-60005.96192,Cluster-60005.45826,Cluster-60005.102626,Cluster-60005.59146,Cluster-60005.100442,Cluster-60005.99540,Cluster-6473.0,Cluster-64331.0,Cluster-60005.69574,Cluster-60005.100177,Cluster-60005.71951,Cluster-60005.45342,Cluster-60005.85032,Cluster-60005.69691,Cluster-60005.97430,Cluster-60005.80797,Cluster-60005.103115,Cluster-58738.0,Cluster-60005.56722,Cluster-75125.0,Cluster-60005.103215,Cluster-60005.53274,Cluster-60005.27536,Cluster-60005.59708,Cluster-60005.42760,Cluster-60005.57698,Cluster-6207.0,Cluster-60005.76692,Cluster-60005.52426,Cluster-60005.97888,Cluster-60005.49615,Cluster-60005.37034,Cluster-60005.74376,Cluster-60005.54786,Cluster-60005.95781,Cluster-60005.58785,Cluster-56824.0,Cluster-76645.0,Cluster-60005.95247,Cluster-60005.65556,Cluster-60005.60299,Cluster-60005.44991,Cluster-60005.101133,Cluster-60005.72351,Cluster-60005.75363,Cluster-60005.43566,Cluster-60005.56642,Cluster-60005.55827,Cluster-60005.16901,Cluster-60005.25061,Cluster-60005.26538,Cluster-60005.45089,Cluster-60005.60436,Cluster-60005.46348,Cluster-60005.14870,Cluster-60005.100697,Cluster-60005.56581,Cluster-60005.30719,Cluster-48436.0,Cluster-10028.0,Cluster-5471.0,Cluster-60005.108820,Cluster-60005.77142,Cluster-60005.51478,Cluster-60005.47451,Cluster-60005.33622,Cluster-60005.51523,Cluster-60005.101688,Cluster-60005.47394,Cluster-60005.51061,Cluster-60005.43838,Cluster-60005.32457,Cluster-60005.51087,Cluster-5375.0,Cluster-60005.95310,Cluster-60005.97761,Cluster-9556.0,Cluster-60005.14148,Cluster-60005.67455,Cluster-60005.55726,Cluster-6560.0,Cluster-60005.56018,Cluster-60005.54461,Cluster-60005.102237,Cluster-60005.63300,Cluster-17788.0,Cluster-27120.0,Cluster-60005.83054,Cluster-6058.0,Cluster-20503.0,Cluster-60005.40571,Cluster-60005.98385,Cluster-60005.70996,Cluster-4275.0,Cluster-60005.95455,Cluster-60005.12321,Cluster-60005.60465,Cluster-60005.53500,Cluster-60005.72162,Cluster-60005.70562,Cluster-60005.47261,Cluster-60005.43461,Cluster-60005.20445,Cluster-60005.23544,Cluster-60005.101411,Cluster-60005.52086,Cluster-60005.84059,Cluster-60005.55469,Cluster-60005.51857,Cluster-60005.43816,Cluster-60005.47692,Cluster-60005.95190,Cluster-60005.12250,Cluster-7351.0,Cluster-60005.53888,Cluster-60005.45063,Cluster-60005.82192,Cluster-60005.94994,Cluster-60005.44227,Cluster-60005.98145,Cluster-60005.95991,Cluster-35404.0,Cluster-60005.83790,Cluster-60005.35175,Cluster-60005.68442,Cluster-60005.27270,Cluster-60005.41747,Cluster-60005.96475,Cluster-60005.51846,Cluster-60005.30613,Cluster-60005.62175,Cluster-60005.59778,Cluster-60005.54971,Cluster-60005.105285,Cluster-60005.31772,Cluster-60005.60566,Cluster-60005.44549,Cluster-21051.0,Cluster-60005.61474,Cluster-60005.37807,Cluster-60005.86710,Cluster-60005.66684,Cluster-60005.77568,Cluster-60005.55222,Cluster-60005.95903,Cluster-60005.47713,Cluster-60005.98602,Cluster-60005.95975,Cluster-60005.55099,Cluster-60005.71927,Cluster-62237.0,Cluster-60005.57806,Cluster-60005.50700,Cluster-60005.37118,Cluster-60005.52718,Cluster-60005.80584,Cluster-60005.38536,Cluster-60005.65342,Cluster-60005.45119,Cluster-60005.84968,Cluster-60005.59126,Cluster-24071.0,Cluster-60005.86354,Cluster-60005.48473,Cluster-60005.62236,Cluster-60005.95877,Cluster-60005.52708,Cluster-60005.48275,Cluster-60005.56126,Cluster-60005.68513,Cluster-60005.44747,Cluster-60005.47049,Cluster-46566.0,Cluster-6642.0,Cluster-60005.69859,Cluster-60005.49432,Cluster-60005.60633,Cluster-49305.0,Cluster-60005.54747,Cluster-4824.0,Cluster-60005.35459,Cluster-7190.1,Cluster-60005.62469,Cluster-60005.50969,Cluster-60005.95397,Cluster-60005.49836,Cluster-60005.58875,Cluster-60005.49865,Cluster-60005.39079,Cluster-60005.38351,Cluster-60005.101383,Cluster-60005.92309,Cluster-60005.67367,Cluster-60005.99733,Cluster-60005.49920,Cluster-60005.88682,Cluster-60005.50658,Cluster-60005.18127,Cluster-60005.42476,Cluster-60005.44461,Cluster-60005.59767,Cluster-60005.36210,Cluster-60005.61181,Cluster-60005.99288,Cluster-60005.65035,Cluster-60005.33256,Cluster-60005.97028,Cluster-60005.104752,Cluster-8782.0,Cluster-60005.57225,Cluster-60005.37353,Cluster-58664.0,Cluster-60005.49684,Cluster-60005.18124,Cluster-60005.53348,Cluster-60005.58547,Cluster-60005.61469,Cluster-60005.61243,Cluster-60005.24536,Cluster-60005.53374,Cluster-60005.31186,Cluster-64994.0,Cluster-60005.104873,Cluster-60005.49050,Cluster-60005.94364,Cluster-60005.47477,Cluster-60005.58242,Cluster-60005.63581,Cluster-60005.28202,Cluster-49785.0,Cluster-60005.55069,Cluster-60005.24054,Cluster-60005.34218,Cluster-60005.51355,Cluster-60005.48125,Cluster-81757.0,Cluster-60005.52127,Cluster-60005.28719,Cluster-60005.38155,Cluster-60005.58379,Cluster-60005.55384,Cluster-60005.26640,Cluster-60005.108660,Cluster-60005.100475,Cluster-60005.64468,Cluster-60005.80688,Cluster-60005.14877,Cluster-60005.53198,Cluster-60005.99823,Cluster-60005.52499,Cluster-60005.55447,Cluster-10259.0,Cluster-60005.43146,Cluster-60005.44678,Cluster-60005.94984,Cluster-67581.0,Cluster-60005.65697,Cluster-60005.50555,Cluster-60005.99938,Cluster-60005.46015,Cluster-60005.21804,Cluster-60005.60480,Cluster-60005.13834,Cluster-60005.63360,Cluster-8245.1,Cluster-8059.0,Cluster-60005.79824,Cluster-5736.0,Cluster-8446.0,Cluster-60005.53109,Cluster-60005.120262,Cluster-60005.51822,Cluster-60005.47743,Cluster-60005.83750,Cluster-60005.81830,Cluster-60005.106508,Cluster-60005.57183,Cluster-60005.95617,Cluster-7529.0,Cluster-60005.67602,Cluster-60005.51587,Cluster-60005.106426,Cluster-60005.81838,Cluster-60005.55935,Cluster-60005.46698,Cluster-8621.0,Cluster-60005.49323,Cluster-60005.49037,Cluster-60005.64501,Cluster-60005.59212,Cluster-60005.50884,Cluster-60005.99314,Cluster-60005.69648,Cluster-60005.106622,Cluster-60005.41006,Cluster-60005.72905,Cluster-60005.62069,Cluster-60005.40638,Cluster-60005.13284,Cluster-60005.16709,Cluster-60005.54178,Cluster-60005.11137,Cluster-60005.50126,Cluster-60005.50061,Cluster-60005.70592,Cluster-60005.98312,Cluster-56721.0,Cluster-60005.52211,Cluster-60005.104225,Cluster-60005.28160,Cluster-60005.106468,Cluster-60005.56260,Cluster-60005.18457,Cluster-60005.103213,Cluster-60005.60479,Cluster-60005.78385,Cluster-60005.25012,Cluster-60005.69778,Cluster-60005.146,Cluster-60005.67635,Cluster-60005.105762,Cluster-60005.54612,Cluster-60005.34984,Cluster-60005.95671,Cluster-60005.58543,Cluster-60005.67368,Cluster-34815.0,Cluster-5576.0,Cluster-60005.81783,Cluster-3295.0,Cluster-60005.48971,Cluster-60005.33469,Cluster-6993.0,Cluster-6290.0,Cluster-60005.55559,Cluster-60005.99772,Cluster-60005.98439,Cluster-60005.96321,Cluster-60005.50357,Cluster-60005.29264,Cluster-60005.105966,Cluster-60005.16510,Cluster-60005.54154,Cluster-60005.72112,Cluster-60005.42693,Cluster-60005.46396,Cluster-60005.18489,Cluster-60005.49931,Cluster-60005.62374,Cluster-60005.54956,Cluster-60005.49398,Cluster-9551.0,Cluster-60005.13372,Cluster-60005.87214,Cluster-60005.18338,Cluster-70613.0,Cluster-62754.0,Cluster-60005.50919,Cluster-60005.44686,Cluster-60005.48403,Cluster-60005.12786,Cluster-60005.42522,Cluster-60005.41775,Cluster-60005.24096,Cluster-60005.102212,Cluster-60005.14543,Cluster-60005.105327,Cluster-60005.57597,Cluster-8242.0,Cluster-60005.96803,Cluster-60005.17756,Cluster-68436.1,Cluster-60005.51612,Cluster-57272.0,Cluster-60005.33324,Cluster-60005.87904,Cluster-60005.73187,Cluster-60005.16755,Cluster-60005.51640,Cluster-60005.83028,Cluster-60005.52381,Cluster-7031.1,Cluster-60005.102171,Cluster-60005.62839,Cluster-60005.55585,Cluster-60005.48339,Cluster-60005.30539,Cluster-60005.49165,Cluster-60005.52692,Cluster-60005.61558,Cluster-60005.15746,Cluster-60005.122069,Cluster-60005.24842,Cluster-60005.45916,Cluster-60005.45569,Cluster-60005.2740,Cluster-60005.51878,Cluster-60005.101964,Cluster-60005.49416,Cluster-60005.65533,Cluster-19512.0,Cluster-60005.102335,Cluster-60005.51104,Cluster-60005.83673,Cluster-60005.57131,Cluster-60005.50625,Cluster-60005.48637,Cluster-60005.15878,Cluster-60005.79194,Cluster-60005.84403,Cluster-60005.69924,Cluster-60005.98647,Cluster-60005.46370,Cluster-60005.51713,Cluster-13000.0,Cluster-60005.101343,Cluster-60005.57652,Cluster-60005.12618,Cluster-60005.60020,Cluster-60005.38588,Cluster-60005.123551,Cluster-60005.56083,Cluster-60005.51360,Cluster-60005.83663,Cluster-60005.58523,Cluster-60005.64550,Cluster-60005.47154,Cluster-60005.83542,Cluster-50136.0,Cluster-60005.52619,Cluster-60005.24469,Cluster-60005.45664,Cluster-56551.0,Cluster-60005.20392,Cluster-60005.46489,Cluster-60005.11895,Cluster-8114.0,Cluster-50784.0,Cluster-60005.59224,Cluster-60005.52787,Cluster-60005.35100,Cluster-60005.98054,Cluster-60005.51154,Cluster-60005.19088,Cluster-6591.0,Cluster-60005.54262,Cluster-15119.0,Cluster-60005.97051,Cluster-60005.57155,Cluster-60005.56000,Cluster-60005.52689,Cluster-60005.97680,Cluster-60005.100109,Cluster-60005.52360,Cluster-60005.101422,Cluster-71145.0,Cluster-60005.63224,Cluster-62991.0,Cluster-5407.0,Cluster-60005.30679,Cluster-60005.49509,Cluster-60005.35037,Cluster-60005.60532,Cluster-60005.24187,Cluster-60005.92798,Cluster-23963.0,Cluster-60005.34447,Cluster-60005.45057,Cluster-60005.58765,Cluster-60005.59887,Cluster-60005.59628,Cluster-6276.0,Cluster-44942.0,Cluster-60005.45421,Cluster-60005.105788,Cluster-60005.105958,Cluster-60005.72859,Cluster-60005.78343,Cluster-60005.29855,Cluster-60005.45472,Cluster-60005.54957,Cluster-60005.55210,Cluster-60005.62205,Cluster-60005.31174,Cluster-60005.45746,Cluster-60005.9548,Cluster-48281.0,Cluster-60005.49742,Cluster-60005.47459,Cluster-60005.45563,Cluster-60005.103845,Cluster-60005.55498,Cluster-60005.57476,Cluster-60005.109816,Cluster-60005.52868,Cluster-59541.0,Cluster-60005.56098,Cluster-60005.53423,Cluster-60005.12020,Cluster-60005.49096,Cluster-60005.16537,Cluster-60005.62663,Cluster-41008.0,Cluster-60005.18362,Cluster-60005.68880,Cluster-60005.35792,Cluster-29974.0,Cluster-60005.32800,Cluster-7190.0,Cluster-60005.54528,Cluster-60005.15607,Cluster-60005.40632,Cluster-60005.93049,Cluster-60005.109092,Cluster-48394.0,Cluster-60005.14146,Cluster-8717.0,Cluster-60005.105248,Cluster-60005.41988,Cluster-60005.116845,Cluster-60005.89961,Cluster-60005.47710,Cluster-9783.0,Cluster-54750.0,Cluster-7592.0,Cluster-60005.99881,Cluster-50702.0,Cluster-60005.50374,Cluster-60005.49574,Cluster-60005.51563,Cluster-60005.30292,Cluster-60005.82498,Cluster-60005.56571,Cluster-60005.43763,Cluster-60005.100156,Cluster-60005.100607,Cluster-60005.43720,Cluster-60005.61190,Cluster-60005.18286,Cluster-60005.50927,Cluster-60005.65675,Cluster-60005.65434,Cluster-60005.52857,Cluster-60005.62961,Cluster-60005.59736,Cluster-60005.54271,Cluster-60005.24959,Cluster-60005.96390,Cluster-60005.34568,Cluster-60005.27294,Cluster-60005.41035,Cluster-60005.48111,Cluster-60005.50058,Cluster-60005.56595,Cluster-60005.52983,Cluster-47677.0,Cluster-60005.50901,Cluster-60005.24773,Cluster-60005.50645,Cluster-6908.0,Cluster-60005.95061,Cluster-60005.29358,Cluster-60005.36517,Cluster-60005.30052,Cluster-60005.78768,Cluster-60005.35508,Cluster-3139.0,Cluster-7978.0,Cluster-72713.0,Cluster-37508.0,Cluster-60005.42853,Cluster-60005.55756,Cluster-60005.77554,Cluster-5764.0,Cluster-60005.46179,Cluster-60005.17333,Cluster-60005.41336,Cluster-60005.51383,Cluster-60005.42065,Cluster-56731.0,Cluster-60005.99868,Cluster-60005.52923,Cluster-60005.49002,Cluster-60005.41622,Cluster-60005.62889,Cluster-60005.33672,Cluster-60005.56598,Cluster-60005.56152,Cluster-60005.51786,Cluster-60005.54928,Cluster-60005.50350,Cluster-60005.51761,Cluster-60005.57748,Cluster-60005.37505,Cluster-60005.50930,Cluster-60005.98318,Cluster-60005.54697,Cluster-60005.51738,Cluster-60005.63347,Cluster-60005.79237,Cluster-82795.0,Cluster-60005.67935,Cluster-60005.59550,Cluster-60005.16839,Cluster-60005.16659,Cluster-430.2,Cluster-60005.89480,Cluster-60005.68901,Cluster-60005.96184,Cluster-60005.99879,Cluster-60005.51684,Cluster-60005.16553,Cluster-60005.44699,Cluster-60005.62915,Cluster-60005.36902,Cluster-60005.77375,Cluster-60005.30717,Cluster-60005.54044,Cluster-60005.73341,Cluster-60005.52413,Cluster-60005.50369,Cluster-60005.67783,Cluster-9219.0,Cluster-60005.102497,Cluster-60005.54576,Cluster-60005.51659,Cluster-60005.23502,Cluster-60005.31878,Cluster-60005.15219,Cluster-60005.94844,Cluster-60005.49753,Cluster-60005.77743,Cluster-60005.16029,Cluster-60005.28668,Cluster-60005.102413,Cluster-60005.69022,Cluster-60005.61026,Cluster-4822.0,Cluster-18896.0,Cluster-6342.0,Cluster-60005.81747,Cluster-60005.75065,Cluster-60005.98693,Cluster-60005.66003,Cluster-60005.56911,Cluster-60005.53054,Cluster-60005.43807,Cluster-60005.50873,Cluster-60005.95424,Cluster-60005.52166,Cluster-60005.47508,Cluster-60005.48918,Cluster-60005.40223,Cluster-60005.101565,Cluster-60005.53708,Cluster-7337.0,Cluster-60005.84402,Cluster-60005.85404,Cluster-21906.0,Cluster-60005.58351,Cluster-60005.45275,Cluster-60005.14895,Cluster-60005.27277,Cluster-60005.95460,Cluster-60005.86594,Cluster-50808.0,Cluster-60005.41203,Cluster-60155.0,Cluster-60005.56264,Cluster-60005.18452,Cluster-60005.46628,Cluster-60005.59513,Cluster-60005.102511,Cluster-60005.106606,Cluster-60005.95201,Cluster-60005.50788,Cluster-60005.65512,Cluster-60005.53005,Cluster-60005.17853,Cluster-60005.101533,Cluster-52465.0,Cluster-60005.44525,Cluster-60005.54224,Cluster-60005.97427,Cluster-3590.0,Cluster-60005.49885,Cluster-60005.50416,Cluster-60005.54330,Cluster-70393.0,Cluster-60005.97008,Cluster-60005.58710,Cluster-60005.57583,Cluster-60005.27982,Cluster-60005.65773,Cluster-60005.38080,Cluster-60005.11181,Cluster-60005.20775,Cluster-60005.50337,Cluster-60005.54850,Cluster-60005.49678,Cluster-60005.70111,Cluster-60005.63767,Cluster-60005.30821,Cluster-60005.15834,Cluster-60005.51675,Cluster-60005.82437,Cluster-48355.0,Cluster-60005.53890,Cluster-60005.105151,Cluster-60005.39454,Cluster-60005.62237,Cluster-60005.41609,Cluster-25135.0,Cluster-60005.104736,Cluster-60005.67018,Cluster-60005.100501,Cluster-60005.78978,Cluster-3364.0,Cluster-60005.53369,Cluster-10173.0,Cluster-60005.37808,Cluster-60005.30414,Cluster-60005.54515,Cluster-9673.0,Cluster-6587.0,Cluster-50217.0,Cluster-60005.72904,Cluster-60005.99257,Cluster-60005.53571,Cluster-60005.34388,Cluster-60005.32908,Cluster-8532.0,Cluster-60005.94696,Cluster-59866.0,Cluster-60005.53116,Cluster-60005.104855,Cluster-33780.1,Cluster-60005.39727,Cluster-60005.85724,Cluster-60005.55883,Cluster-60005.39704,Cluster-69915.0,Cluster-60005.59050,Cluster-60005.44889,Cluster-60005.115912,Cluster-60005.58415,Cluster-60005.62927,Cluster-60005.61863,Cluster-60005.47151,Cluster-60005.16859,Cluster-60005.68409,Cluster-60005.44774,Cluster-60005.98262,Cluster-60005.51674,Cluster-60005.40541,Cluster-60005.41289,Cluster-60005.22413,Cluster-60005.27490,Cluster-60005.3779,Cluster-60005.65052,Cluster-60005.47678,Cluster-60005.53795,Cluster-60005.98616,Cluster-60005.106324,Cluster-60005.86519,Cluster-60005.61118,Cluster-60005.97919,Cluster-60005.52222,Cluster-7065.0,Cluster-60005.47701,Cluster-7242.0,Cluster-60005.74585,Cluster-60005.15456,Cluster-60005.57251,Cluster-60005.77915,Cluster-59110.0,Cluster-60005.103773,Cluster-60005.98236,Cluster-60005.54857,Cluster-63819.0,Cluster-60005.63396,Cluster-60005.100072,Cluster-60005.17025,Cluster-60005.13110,Cluster-60005.59594,Cluster-60005.36347,Cluster-60005.98526,Cluster-60005.52850,Cluster-60005.16795,Cluster-18791.0,Cluster-60005.51908,Cluster-60005.51864,Cluster-60005.74201,Cluster-60005.73511,Cluster-60005.47638,Cluster-60005.49792,Cluster-60005.97657,Cluster-48889.1,Cluster-60005.49503,Cluster-60005.32434,Cluster-60005.60718,Cluster-60005.11426,Cluster-60005.35634,Cluster-60005.48781,Cluster-60005.96279,Cluster-60005.36433,Cluster-60005.58734,Cluster-60005.98221,Cluster-26114.0,Cluster-60005.96524,Cluster-60005.104794,Cluster-60005.78354,Cluster-60005.60022,Cluster-60005.75053,Cluster-60005.19209,Cluster-60005.52744,Cluster-60005.103976,Cluster-60005.18417,Cluster-60005.55438,Cluster-60005.60972,Cluster-31907.0,Cluster-60005.57010,Cluster-60005.12162,Cluster-60005.67777,Cluster-60005.86633,Cluster-60005.17167,Cluster-60005.57221,Cluster-60005.17562,Cluster-60005.117658,Cluster-12255.0,Cluster-60005.42033,Cluster-60005.52470,Cluster-60005.10300,Cluster-60005.37690,Cluster-60005.54130,Cluster-27926.0,Cluster-60005.48576,Cluster-60005.45484,Cluster-4590.0,Cluster-60005.88882,Cluster-57614.1,Cluster-73010.0,Cluster-42444.0,Cluster-46822.0,Cluster-60005.48279,Cluster-60005.53548,Cluster-60005.59693,Cluster-60005.59349,Cluster-60005.97911,Cluster-60005.84878,Cluster-60005.36986,Cluster-60005.97676,Cluster-60005.76831,Cluster-60005.53311,Cluster-60005.55496,Cluster-60005.49980,Cluster-60005.51470,Cluster-60005.65588,Cluster-60005.95202,Cluster-49066.0,Cluster-60005.52263,Cluster-60005.17811,Cluster-60005.60090,Cluster-31790.0,Cluster-60005.96740,Cluster-60005.17449,Cluster-60005.58883,Cluster-60005.49659,Cluster-60005.98217,Cluster-60005.55934,Cluster-60005.29029,Cluster-4659.0,Cluster-60005.47113,Cluster-60005.95284,Cluster-60005.31404,Cluster-60005.54037,Cluster-60005.46827,Cluster-60005.96241,Cluster-60005.100192,Cluster-60005.51064,Cluster-72519.0,Cluster-60005.12209,Cluster-60005.103973,Cluster-60005.95554,Cluster-60005.86321,Cluster-60005.105925,Cluster-60005.46304,Cluster-60005.32073,Cluster-60005.14232,Cluster-60005.47009,Cluster-60005.97465,Cluster-60005.45340,Cluster-60005.104239,Cluster-60005.56345,Cluster-60005.61121,Cluster-60005.62763,Cluster-60005.50789,Cluster-60005.25359,Cluster-60005.45153,Cluster-60005.49655,Cluster-60005.4865,Cluster-10169.0,Cluster-60005.35676,Cluster-60005.33379,Cluster-60005.98835,Cluster-60005.50716,Cluster-60005.15457,Cluster-60005.51503,Cluster-60005.44190,Cluster-5534.0,Cluster-60005.18505,Cluster-60005.72390,Cluster-60005.46624,Cluster-60005.70238,Cluster-60005.60621,Cluster-60005.98324,Cluster-60005.75479,Cluster-60005.67392,Cluster-60005.40535,Cluster-60005.104195,Cluster-60005.61393,Cluster-60005.83255,Cluster-60005.62375,Cluster-60005.52987,Cluster-49704.0,Cluster-60005.101096,Cluster-60005.71319,Cluster-5946.0,Cluster-60005.51595,Cluster-60005.39101,Cluster-60005.47377,Cluster-60005.37113,Cluster-24443.0,Cluster-60005.44440,Cluster-60005.30455,Cluster-60005.52818,Cluster-60005.30984,Cluster-60005.97595,Cluster-60005.48208,Cluster-60005.23247,Cluster-77907.0,Cluster-39852.0,Cluster-60005.34129,Cluster-60005.51962,Cluster-77663.0,Cluster-60005.48021,Cluster-77355.0,Cluster-60005.34217,Cluster-60005.49441,Cluster-60005.95680,Cluster-60005.72163,Cluster-60005.53572,Cluster-60005.31729,Cluster-60005.96906,Cluster-60005.53334,Cluster-60005.47216,Cluster-60005.84064,Cluster-55998.0,Cluster-60005.38841,Cluster-3208.0,Cluster-60005.17793,Cluster-60005.102220,Cluster-60005.96008,Cluster-60005.49734,Cluster-60005.49022,Cluster-60005.48886,Cluster-60005.79443,Cluster-60005.89706,Cluster-60005.26888,Cluster-47958.0,Cluster-60005.96654,Cluster-60005.74825,Cluster-60005.58455,Cluster-81208.0,Cluster-60005.15738,Cluster-60005.46962,Cluster-60005.96276,Cluster-60005.59193,Cluster-60005.65119,Cluster-60005.48223,Cluster-60005.51520,Cluster-60005.55909,Cluster-6367.0,Cluster-60005.17450,Cluster-60005.66500,Cluster-7003.0,Cluster-7263.0,Cluster-60005.55798,Cluster-7297.1,Cluster-60005.56369,Cluster-60005.22473,Cluster-60005.17695,Cluster-60005.60722,Cluster-60005.58603,Cluster-60005.26791,Cluster-60005.100844,Cluster-22075.0,Cluster-60005.56730,Cluster-60005.53613,Cluster-60005.98173,Cluster-76310.0,Cluster-60005.73845,Cluster-60005.42917,Cluster-60005.60091,Cluster-60005.37813,Cluster-60005.53892,Cluster-61766.0,Cluster-60005.48769,Cluster-60005.54553,Cluster-60005.46985,Cluster-60005.53578,Cluster-60005.51092,Cluster-60005.59947,Cluster-60005.52351,Cluster-23825.0,Cluster-60005.50111,Cluster-60005.105679,Cluster-39075.0,Cluster-60005.54320,Cluster-60005.43275,Cluster-9887.0,Cluster-60005.50148,Cluster-60005.43939,Cluster-60005.109438,Cluster-60005.50323,Cluster-60005.55816,Cluster-6463.0	923	Cluster-60005.113967,Cluster-60005.84534,Cluster-60005.96001,Cluster-60005.57773,Cluster-60005.47627,Cluster-60005.48641,Cluster-60005.63114,Cluster-60005.45370,Cluster-60005.18142,Cluster-60005.45383,Cluster-60005.39867,Cluster-60005.78501,Cluster-62153.0,Cluster-54106.1,Cluster-60005.90130,Cluster-60005.13383,Cluster-60005.121428,Cluster-60005.64416,Cluster-60005.68789,Cluster-60005.120830,Cluster-60005.49877,Cluster-60005.54031,Cluster-60005.35557,Cluster-60005.54399,Cluster-60005.113958,Cluster-60005.8496,Cluster-60005.20221,Cluster-60005.33878,Cluster-60005.74844,Cluster-60005.70703,Cluster-60005.69716,Cluster-60005.4695,Cluster-60005.82370,Cluster-60005.14026,Cluster-60005.86397,Cluster-60005.48297,Cluster-60005.32893,Cluster-60005.60689,Cluster-60005.46692,Cluster-60005.44985,Cluster-60005.53253,Cluster-60005.115730,Cluster-60005.89064,Cluster-60005.71741,Cluster-60005.114975,Cluster-60005.93517,Cluster-60005.77236,Cluster-60005.77328,Cluster-60005.8842,Cluster-60005.85481,Cluster-78165.0,Cluster-60005.92906,Cluster-60005.71764,Cluster-26191.0,Cluster-41112.0,Cluster-60005.7990,Cluster-60005.37774,Cluster-60005.113343,Cluster-60005.62538,Cluster-60005.4283,Cluster-60005.121498,Cluster-60005.70762,Cluster-60005.89787,Cluster-60005.28891,Cluster-60005.25711,Cluster-60005.80777,Cluster-60005.113878,Cluster-60005.23407,Cluster-60005.46466,Cluster-60005.92184,Cluster-60005.32969,Cluster-60005.26221,Cluster-60005.64591,Cluster-60005.61971,Cluster-60005.44940,Cluster-60005.116717,Cluster-25921.0,Cluster-60005.81400,Cluster-60005.55473,Cluster-60005.21157,Cluster-60005.33390,Cluster-60005.58697,Cluster-60005.78486,Cluster-60005.50635,Cluster-60005.29556,Cluster-60005.54023,Cluster-60005.110386,Cluster-60005.59950,Cluster-60005.115047,Cluster-60005.79968,Cluster-60005.123754,Cluster-60005.64370,Cluster-60005.43022,Cluster-60005.27890,Cluster-60005.103864,Cluster-60005.50074,Cluster-60005.53351,Cluster-60005.98240,Cluster-60005.60660,Cluster-60005.43711,Cluster-60005.19406,Cluster-60005.86524,Cluster-60005.76392,Cluster-60005.63384,Cluster-60005.78594,Cluster-60005.328,Cluster-60005.71883,Cluster-60005.33381,Cluster-60005.7932,Cluster-60005.46233,Cluster-60005.75629,Cluster-60005.21380,Cluster-60005.33365,Cluster-60005.57423,Cluster-60005.112059,Cluster-60005.38484,Cluster-60005.7379,Cluster-51311.0,Cluster-60005.19035,Cluster-60005.68156,Cluster-60005.94669,Cluster-16789.0,Cluster-60005.37472,Cluster-60005.45940,Cluster-60005.47700,Cluster-60005.50112,Cluster-60005.58292,Cluster-60005.23677,Cluster-60005.76971,Cluster-60005.20757,Cluster-60005.116920,Cluster-60005.49921,Cluster-60005.86901,Cluster-60005.117084,Cluster-60005.84785,Cluster-60005.114565,Cluster-60005.92245,Cluster-60005.80288,Cluster-60005.6998,Cluster-60005.54396,Cluster-60005.42735,Cluster-52884.0,Cluster-60005.31420,Cluster-60005.75825,Cluster-60005.50142,Cluster-60005.65068,Cluster-30323.0,Cluster-60005.75327,Cluster-60005.68544,Cluster-60005.124413,Cluster-60005.77909,Cluster-60005.118616,Cluster-60005.65919,Cluster-60005.60864,Cluster-60005.20675,Cluster-60005.38350,Cluster-60005.96125,Cluster-60005.118176,Cluster-60005.91313,Cluster-60005.124985,Cluster-60005.92661,Cluster-60005.100764,Cluster-60005.37873,Cluster-60005.37110,Cluster-60005.80474,Cluster-60005.69427,Cluster-60005.117265,Cluster-60005.66115,Cluster-60005.45887,Cluster-60005.24204,Cluster-60005.58331,Cluster-60005.20532,Cluster-60005.51874,Cluster-60005.19595,Cluster-60005.68360,Cluster-60005.119339,Cluster-39761.0,Cluster-60005.75584,Cluster-60005.6212,Cluster-60005.44488,Cluster-60005.42530,Cluster-60005.47057,Cluster-60005.91572,Cluster-60005.58241,Cluster-60005.22736,Cluster-60005.42432,Cluster-60005.122459,Cluster-60005.72318,Cluster-60005.35480,Cluster-60005.38399,Cluster-60005.117436,Cluster-60005.28694,Cluster-60005.111239,Cluster-60005.69654,Cluster-60005.59149,Cluster-60005.32297,Cluster-60005.90180,Cluster-60005.48776,Cluster-60005.90512,Cluster-60005.6755,Cluster-52795.0,Cluster-60005.50344,Cluster-60005.108033,Cluster-60005.21507,Cluster-60005.61910,Cluster-60005.68810,Cluster-60005.62840,Cluster-60005.24551,Cluster-60005.60168,Cluster-60005.53073,Cluster-60005.91522,Cluster-60005.52299,Cluster-60005.72368,Cluster-60005.73893,Cluster-60005.40433,Cluster-60005.67493,Cluster-47534.0,Cluster-60005.59256,Cluster-60005.40930,Cluster-60005.57189,Cluster-60005.66038,Cluster-60005.50722,Cluster-60005.81389,Cluster-60005.122011,Cluster-60005.60495,Cluster-60005.37554,Cluster-60005.77828,Cluster-60005.35978,Cluster-60005.58302,Cluster-60005.87884,Cluster-60005.121040,Cluster-60005.84759,Cluster-60005.55669,Cluster-60005.66834,Cluster-51229.0,Cluster-60005.9308,Cluster-60005.33109,Cluster-60005.5777,Cluster-60005.49349,Cluster-60005.45528,Cluster-60005.81827,Cluster-60005.61424,Cluster-60005.111478,Cluster-60005.54929,Cluster-60005.110892,Cluster-60005.111554,Cluster-60005.51752,Cluster-60005.30178,Cluster-60005.60978,Cluster-60005.44286,Cluster-60005.64516,Cluster-60005.5837,Cluster-60005.59371,Cluster-60005.24185,Cluster-60005.40767,Cluster-60005.42016,Cluster-60005.117581,Cluster-60005.90927,Cluster-60005.40527,Cluster-60005.47904,Cluster-60005.121730,Cluster-60005.64359,Cluster-73235.0,Cluster-60005.42983,Cluster-60005.113938,Cluster-60005.48883,Cluster-60005.57833,Cluster-60005.3580,Cluster-60005.70641,Cluster-60005.29195,Cluster-60005.64054,Cluster-60005.69278,Cluster-60005.73058,Cluster-60005.54915,Cluster-56358.0,Cluster-60005.62962,Cluster-60005.62229,Cluster-60005.24986,Cluster-60005.75398,Cluster-60005.63227,Cluster-60005.37340,Cluster-60005.66712,Cluster-60005.44079,Cluster-60005.66339,Cluster-60005.59134,Cluster-60005.120859,Cluster-60005.31140,Cluster-60005.27021,Cluster-60005.49752,Cluster-72791.0,Cluster-69094.0,Cluster-60005.43193,Cluster-60005.123291,Cluster-60005.29651,Cluster-60005.120643,Cluster-60005.61463,Cluster-60005.33468,Cluster-60005.40636,Cluster-60005.59540,Cluster-60005.55170,Cluster-60005.43864,Cluster-60005.64394,Cluster-60005.77569,Cluster-54022.0,Cluster-60005.107436,Cluster-60005.53607,Cluster-60005.35457,Cluster-60005.39076,Cluster-60005.78197,Cluster-42917.0,Cluster-60005.46752,Cluster-60005.62178,Cluster-60005.16064,Cluster-60005.69231,Cluster-60005.35226,Cluster-60005.123827,Cluster-48155.0,Cluster-60005.45036,Cluster-60005.55351,Cluster-60005.81677,Cluster-60005.2116,Cluster-60005.49737,Cluster-60005.58148,Cluster-60005.94333,Cluster-60005.24279,Cluster-60005.73763,Cluster-60005.33538,Cluster-60005.66569,Cluster-60005.76311,Cluster-60005.62536,Cluster-60005.69545,Cluster-60005.78666,Cluster-60005.112442,Cluster-60005.48256,Cluster-60005.110772,Cluster-60005.113819,Cluster-60005.61763,Cluster-60005.36179,Cluster-60005.66531,Cluster-60005.89687,Cluster-60005.121898,Cluster-71298.0,Cluster-55764.0,Cluster-60005.68709,Cluster-60005.119170,Cluster-60005.34042,Cluster-60005.110665,Cluster-60005.47103,Cluster-60005.29181,Cluster-60005.49549,Cluster-21250.1,Cluster-60005.55399,Cluster-60005.46899,Cluster-60005.73810,Cluster-60005.122887,Cluster-60005.112849,Cluster-60005.69209,Cluster-60005.86615,Cluster-60005.79094,Cluster-60005.75319,Cluster-60005.70695,Cluster-60005.92824,Cluster-60005.18848,Cluster-63270.0,Cluster-60005.39320,Cluster-60005.125282,Cluster-60005.94660,Cluster-60005.14881,Cluster-60005.122833,Cluster-20545.1,Cluster-60005.51459,Cluster-60005.50975,Cluster-60005.93283,Cluster-60005.62003,Cluster-60005.46332,Cluster-60005.18151,Cluster-60005.52598,Cluster-60005.3302,Cluster-60005.53075,Cluster-60005.77384,Cluster-60005.55266,Cluster-60005.99581,Cluster-60005.70529,Cluster-60005.29528,Cluster-60005.123907,Cluster-60005.41653,Cluster-60005.83404,Cluster-60005.50286,Cluster-60005.8294,Cluster-60005.33380,Cluster-60005.59236,Cluster-60005.9093,Cluster-60005.71425,Cluster-60005.111747,Cluster-60005.79419,Cluster-60005.4964,Cluster-60005.26354,Cluster-60005.16044,Cluster-60005.50810,Cluster-60005.53505,Cluster-60005.7471,Cluster-60005.64287,Cluster-60005.65944,Cluster-60005.46295,Cluster-80585.0,Cluster-60005.40812,Cluster-60005.43318,Cluster-60005.15828,Cluster-60005.31721,Cluster-60005.50590,Cluster-60005.8691,Cluster-60005.74595,Cluster-60005.21751,Cluster-60005.112786,Cluster-60005.75648,Cluster-60005.66246,Cluster-60005.2671,Cluster-60005.11456,Cluster-60005.67676,Cluster-60005.116198,Cluster-60005.32185,Cluster-60005.39009,Cluster-60005.71933,Cluster-60005.113003,Cluster-60005.51802,Cluster-60005.111813,Cluster-60005.47353,Cluster-60005.59786,Cluster-60005.45710,Cluster-60005.65013,Cluster-31468.0,Cluster-60005.54189,Cluster-60005.117068,Cluster-60005.22940,Cluster-60005.6236,Cluster-60005.60685,Cluster-60005.36714,Cluster-60005.78107,Cluster-53398.0,Cluster-60005.57091,Cluster-60005.21557,Cluster-60005.50592,Cluster-60005.85075,Cluster-60005.81654,Cluster-60005.30681,Cluster-60005.7448,Cluster-60005.39615,Cluster-60005.3842,Cluster-60005.91444,Cluster-60005.57796,Cluster-60005.92717,Cluster-60005.95597,Cluster-60005.35244,Cluster-60005.118437,Cluster-60005.58085,Cluster-60005.72270,Cluster-60005.23432,Cluster-60005.46918,Cluster-60005.64282,Cluster-60005.5243,Cluster-60005.27653,Cluster-31773.1,Cluster-60005.37953,Cluster-60005.63661,Cluster-60005.68069,Cluster-60005.116366,Cluster-60005.5729,Cluster-60005.50687,Cluster-60005.20618,Cluster-60005.29565,Cluster-60005.116675,Cluster-60005.120060,Cluster-60005.57561,Cluster-60005.47941,Cluster-60005.46079,Cluster-60005.64703,Cluster-60005.61166,Cluster-60005.93541,Cluster-60005.8825,Cluster-60005.56058,Cluster-60005.21821,Cluster-60005.51471,Cluster-60005.74629,Cluster-60005.44659,Cluster-60005.56436,Cluster-60005.48319,Cluster-60005.88082,Cluster-60005.111167,Cluster-60005.37698,Cluster-60005.76442,Cluster-60005.124119,Cluster-60005.35017,Cluster-57474.0,Cluster-60005.112859,Cluster-60005.3261,Cluster-60005.34183,Cluster-60005.71104,Cluster-60005.84489,Cluster-60005.37788,Cluster-60005.79101,Cluster-60005.49683,Cluster-60005.66195,Cluster-60005.98901,Cluster-60005.78228,Cluster-60005.20273,Cluster-60005.9985,Cluster-60005.42849,Cluster-60005.77814,Cluster-60005.45992,Cluster-60005.118468,Cluster-60005.521,Cluster-60005.102854,Cluster-60005.88451,Cluster-60005.72560,Cluster-60005.108122,Cluster-60005.53992,Cluster-60005.79421,Cluster-60005.27481,Cluster-60005.66943,Cluster-60005.51327,Cluster-60005.27546,Cluster-60005.86197,Cluster-60005.35929,Cluster-60005.59041,Cluster-60005.69135,Cluster-60005.119859,Cluster-60005.79125,Cluster-60005.110992,Cluster-60005.81981,Cluster-60005.110044,Cluster-60005.22531,Cluster-60005.8106,Cluster-60005.56950,Cluster-60005.35018,Cluster-61499.0,Cluster-60005.106580,Cluster-60005.111827,Cluster-60005.78900,Cluster-60005.45243,Cluster-60005.31017,Cluster-60005.57757,Cluster-60005.74039,Cluster-60005.85952,Cluster-60005.57314,Cluster-60005.90533,Cluster-60005.22220,Cluster-60005.6856,Cluster-60005.84501,Cluster-60005.54663,Cluster-60005.70747,Cluster-60005.36096,Cluster-60005.35243,Cluster-60005.91509,Cluster-60005.8709,Cluster-60005.81323,Cluster-60005.125024,Cluster-60005.26901,Cluster-60005.24862,Cluster-60005.34274,Cluster-60005.13206,Cluster-60005.74412,Cluster-60005.114631,Cluster-52217.0,Cluster-60005.109952,Cluster-60005.45187,Cluster-60005.5519,Cluster-60005.66017,Cluster-60005.52942,Cluster-60005.32093,Cluster-60005.122502,Cluster-60005.67994,Cluster-60005.64661,Cluster-60005.13775,Cluster-60005.94724,Cluster-60005.7372,Cluster-60005.48367,Cluster-60005.104540,Cluster-60005.66585,Cluster-60005.39873,Cluster-60005.50260,Cluster-60005.112465,Cluster-60005.36951,Cluster-60005.122546,Cluster-60005.106377,Cluster-60005.68610,Cluster-60005.98904,Cluster-60005.30072,Cluster-60005.80252,Cluster-60005.120595,Cluster-27130.0,Cluster-60005.27440,Cluster-60005.6150,Cluster-60005.8410,Cluster-60005.122142,Cluster-60005.27729,Cluster-60005.32716,Cluster-60005.119353,Cluster-60005.68386,Cluster-60005.65312,Cluster-60005.25831,Cluster-60005.81110,Cluster-67839.0,Cluster-60005.59091,Cluster-60005.122784,Cluster-60005.68821,Cluster-80144.1,Cluster-60005.3109,Cluster-60005.46399,Cluster-60005.114285,Cluster-60005.114350,Cluster-60005.63097,Cluster-60397.0,Cluster-60005.92318,Cluster-60005.68829,Cluster-60005.40838,Cluster-60005.258,Cluster-60005.63832,Cluster-60005.5554,Cluster-60005.21737,Cluster-60005.34165,Cluster-60005.111757,Cluster-60005.60193,Cluster-60005.42425,Cluster-60005.63777,Cluster-60005.30504,Cluster-60005.34224,Cluster-60005.43342,Cluster-60005.113761,Cluster-60005.26114,Cluster-60005.76810,Cluster-60005.54719,Cluster-60005.41215,Cluster-60005.30879,Cluster-60005.25715,Cluster-60005.24082,Cluster-60005.30376,Cluster-60005.6756,Cluster-60005.71996,Cluster-60005.56916,Cluster-60005.25439,Cluster-60005.67046,Cluster-60005.46000,Cluster-60005.4682,Cluster-60005.53898,Cluster-60005.32161,Cluster-60005.21217,Cluster-60005.22446,Cluster-60005.79855,Cluster-60005.54190,Cluster-60005.50514,Cluster-60005.95769,Cluster-60005.70384,Cluster-60005.56594,Cluster-60005.113274,Cluster-60005.121563,Cluster-60005.69045,Cluster-60005.6943,Cluster-65486.0,Cluster-60005.123398,Cluster-60005.50262,Cluster-60005.2725,Cluster-60005.44684,Cluster-60005.20220,Cluster-60005.94639,Cluster-60005.88468,Cluster-60005.116066,Cluster-60005.52094,Cluster-60005.32794,Cluster-60005.105189,Cluster-60005.77535,Cluster-60005.80626,Cluster-60005.46235,Cluster-60005.6135,Cluster-32371.0,Cluster-60005.117321,Cluster-60005.55539,Cluster-60005.115050,Cluster-60005.57689,Cluster-60005.76548,Cluster-60005.83870,Cluster-60005.69982,Cluster-60005.42377,Cluster-60005.77396,Cluster-60005.38983,Cluster-60005.59711,Cluster-60005.47104,Cluster-60005.72519,Cluster-60005.50068,Cluster-60005.112004,Cluster-60005.6616,Cluster-60005.27853,Cluster-60005.20669,Cluster-60005.82405,Cluster-60005.119321,Cluster-60005.119213,Cluster-60005.86913,Cluster-60005.57003,Cluster-60005.115070,Cluster-60005.58621,Cluster-60005.113632,Cluster-60005.53371,Cluster-60005.48533,Cluster-62920.1,Cluster-60005.48573,Cluster-60005.53699,Cluster-49336.0,Cluster-60005.79392,Cluster-60005.30420,Cluster-60005.52673,Cluster-60005.20086,Cluster-60005.41189,Cluster-60005.30317,Cluster-60005.10222,Cluster-60005.36452,Cluster-60005.53926,Cluster-60005.60708,Cluster-60005.7689,Cluster-60005.110910,Cluster-60005.62711,Cluster-60005.61401,Cluster-65762.0,Cluster-60005.21176,Cluster-60005.45031,Cluster-61407.0,Cluster-60005.37802,Cluster-60005.37087,Cluster-60005.114195,Cluster-60005.16178,Cluster-60005.33452,Cluster-76902.0,Cluster-60005.57523,Cluster-60005.98087,Cluster-60005.66408,Cluster-60005.91826,Cluster-60005.99566,Cluster-60005.124655,Cluster-60005.84286,Cluster-60005.30217,Cluster-60005.5439,Cluster-60005.71838,Cluster-60005.79561,Cluster-60005.55991,Cluster-60005.55916,Cluster-60005.73586,Cluster-60005.110943,Cluster-60005.67697,Cluster-60005.53465,Cluster-60005.31216,Cluster-60005.69653,Cluster-60005.47611,Cluster-52842.0,Cluster-60005.7947,Cluster-60005.72518,Cluster-60005.76049,Cluster-60005.45037,Cluster-60005.58087,Cluster-60005.63655,Cluster-60005.55555,Cluster-60005.79357,Cluster-60005.75196,Cluster-60005.61517,Cluster-60005.1424,Cluster-60005.64215,Cluster-60005.116206,Cluster-60005.79567,Cluster-60005.94160,Cluster-60005.119692,Cluster-60005.38562,Cluster-60005.62075,Cluster-60005.29689,Cluster-60005.77668,Cluster-60005.37109,Cluster-60005.83456,Cluster-60005.28368,Cluster-60005.62533,Cluster-60005.37230,Cluster-60005.74888,Cluster-60005.7910,Cluster-60005.32806,Cluster-60005.90766,Cluster-60005.60418,Cluster-60005.7752,Cluster-60005.73729,Cluster-60005.59447,Cluster-60005.66371,Cluster-60005.65622,Cluster-60005.122314,Cluster-60005.66466,Cluster-41300.0,Cluster-60005.21027,Cluster-60005.62679,Cluster-60005.84455,Cluster-60005.51023,Cluster-60005.118494,Cluster-60005.38390,Cluster-60005.111855,Cluster-60005.72520,Cluster-60005.43110,Cluster-60005.26513,Cluster-60005.120160,Cluster-60005.42731,Cluster-60005.110826,Cluster-60005.33138,Cluster-60005.53043,Cluster-60005.30011,Cluster-60005.120468,Cluster-60005.69425,Cluster-80142.0,Cluster-60005.39436,Cluster-60005.43889,Cluster-60005.80743,Cluster-60005.101180,Cluster-60005.39967,Cluster-60005.50943,Cluster-60005.69757,Cluster-63368.0,Cluster-60005.40656,Cluster-60005.25824,Cluster-60005.79548,Cluster-60005.90546,Cluster-60005.61737,Cluster-60005.45607,Cluster-69821.0,Cluster-60005.70752,Cluster-60005.112602,Cluster-60005.58408,Cluster-60005.112177,Cluster-60005.56944,Cluster-60005.8030,Cluster-60005.63589,Cluster-60005.3238,Cluster-60005.82426,Cluster-60005.42060,Cluster-60005.61276,Cluster-60005.73005,Cluster-60005.55514,Cluster-60005.55764,Cluster-60005.78828,Cluster-60005.78154,Cluster-60005.41982,Cluster-60005.108882,Cluster-60005.47552,Cluster-60005.70759,Cluster-60005.100411,Cluster-60005.53147,Cluster-60005.55716,Cluster-60005.39139,Cluster-60005.44964,Cluster-60005.69748,Cluster-60005.49787,Cluster-60005.38959,Cluster-60005.57812,Cluster-60005.9733,Cluster-60005.74426,Cluster-60005.66725,Cluster-60005.53433,Cluster-60005.102594,Cluster-60005.4829,Cluster-60005.62742,Cluster-60005.50812,Cluster-60005.113444,Cluster-60005.62630,Cluster-60005.45525,Cluster-60005.79621,Cluster-60005.74898,Cluster-60005.61533,Cluster-60005.62726,Cluster-60005.81388,Cluster-60005.56639,Cluster-60005.87154,Cluster-60005.57168,Cluster-60005.111414,Cluster-60005.86053,Cluster-60005.67070,Cluster-60005.71123,Cluster-60005.83446,Cluster-60005.8651,Cluster-60005.47661,Cluster-60005.58355,Cluster-60005.89315,Cluster-60005.2368,Cluster-69947.0,Cluster-60005.72629,Cluster-61217.0,Cluster-60005.49014,Cluster-60005.121525,Cluster-60005.35149,Cluster-60005.55369,Cluster-60005.75570,Cluster-60005.69291,Cluster-60005.78079,Cluster-44186.0,Cluster-60005.119648,Cluster-60005.22007,Cluster-60005.118327,Cluster-60005.112153,Cluster-60005.51624,Cluster-60005.62242,Cluster-60005.17634,Cluster-60005.85882,Cluster-60005.45278,Cluster-60005.46527,Cluster-60005.112552,Cluster-73332.0,Cluster-60005.20424,Cluster-60005.38511,Cluster-60005.71038,Cluster-60005.99930,Cluster-60005.112629,Cluster-60005.60501,Cluster-60005.58944,Cluster-60005.66385,Cluster-2294.1,Cluster-60005.31198,Cluster-60005.110370,Cluster-60005.71762,Cluster-60005.44567,Cluster-60005.85695,Cluster-60005.48181,Cluster-60005.78484,Cluster-60005.84519,Cluster-60005.1296,Cluster-60005.69948
GO:0043603	cellular amide metabolic process	biological_process	8.6313e-51	5.0973e-48	2226	28657	7366	123039	1208	Cluster-60005.45080,Cluster-60005.51071,Cluster-60005.101764,Cluster-60005.58418,Cluster-60005.96192,Cluster-60005.56019,Cluster-60005.52221,Cluster-60005.23843,Cluster-60005.62381,Cluster-60005.22608,Cluster-60005.83902,Cluster-60005.86672,Cluster-60005.98350,Cluster-60005.51363,Cluster-28351.1,Cluster-60005.40444,Cluster-60005.96811,Cluster-41617.0,Cluster-60005.50662,Cluster-60005.52585,Cluster-60005.101677,Cluster-60005.54331,Cluster-60005.12389,Cluster-60005.96796,Cluster-60005.57867,Cluster-60005.103115,Cluster-60005.80797,Cluster-58738.0,Cluster-60005.67259,Cluster-60005.97430,Cluster-60005.69691,Cluster-60005.85032,Cluster-64331.0,Cluster-60005.99540,Cluster-6473.0,Cluster-60005.45342,Cluster-60005.71951,Cluster-60005.100177,Cluster-60005.69574,Cluster-60005.59146,Cluster-60005.102626,Cluster-60005.45826,Cluster-60005.100442,Cluster-60005.68329,Cluster-72611.0,Cluster-60005.35275,Cluster-60005.94622,Cluster-60005.102085,Cluster-60005.47081,Cluster-60005.95926,Cluster-60005.47277,Cluster-60005.53787,Cluster-60005.80666,Cluster-60005.84173,Cluster-60005.57424,Cluster-60005.43283,Cluster-60005.104003,Cluster-60005.60257,Cluster-60005.47625,Cluster-7432.0,Cluster-60005.53547,Cluster-60005.79095,Cluster-60005.71341,Cluster-70956.0,Cluster-60005.18945,Cluster-60005.76935,Cluster-60005.71124,Cluster-60005.66190,Cluster-54972.0,Cluster-60005.58716,Cluster-60005.53308,Cluster-60005.75443,Cluster-20954.0,Cluster-60005.48404,Cluster-60005.96716,Cluster-7548.0,Cluster-60005.106282,Cluster-60005.94963,Cluster-60005.104072,Cluster-60005.55457,Cluster-60005.62706,Cluster-60005.58041,Cluster-9208.0,Cluster-60005.45945,Cluster-60005.61613,Cluster-82747.0,Cluster-60005.45259,Cluster-60005.25704,Cluster-60005.50694,Cluster-60005.52337,Cluster-60005.106044,Cluster-60005.29632,Cluster-60005.103371,Cluster-60005.107219,Cluster-60005.51826,Cluster-60005.58718,Cluster-60005.50467,Cluster-60005.61183,Cluster-7117.1,Cluster-60005.54572,Cluster-60005.47305,Cluster-69162.0,Cluster-60005.8961,Cluster-60005.95896,Cluster-60005.80630,Cluster-60005.71052,Cluster-60005.37389,Cluster-60005.56099,Cluster-60005.101536,Cluster-60005.102560,Cluster-60005.49906,Cluster-60005.51751,Cluster-60005.12507,Cluster-60005.43961,Cluster-60005.77986,Cluster-7058.0,Cluster-60005.53645,Cluster-60005.107302,Cluster-60005.47595,Cluster-7031.0,Cluster-60005.35558,Cluster-60005.92550,Cluster-60005.103895,Cluster-60005.108657,Cluster-60005.28255,Cluster-60005.95135,Cluster-60005.100335,Cluster-60005.108877,Cluster-60005.51231,Cluster-60005.76753,Cluster-60005.16137,Cluster-60005.43291,Cluster-60005.41924,Cluster-60005.15106,Cluster-60005.63853,Cluster-60005.101831,Cluster-60005.51921,Cluster-60005.50066,Cluster-60005.46687,Cluster-60005.52164,Cluster-60005.18206,Cluster-60005.56360,Cluster-60005.82094,Cluster-60005.64872,Cluster-60005.18287,Cluster-75328.0,Cluster-60005.46768,Cluster-60005.70547,Cluster-35069.0,Cluster-60005.52432,Cluster-60005.57536,Cluster-60005.70977,Cluster-8790.0,Cluster-69456.0,Cluster-60005.105796,Cluster-60005.64466,Cluster-60005.70297,Cluster-60005.78614,Cluster-60005.52182,Cluster-60005.27046,Cluster-60005.57806,Cluster-60005.52718,Cluster-60005.37118,Cluster-60005.50700,Cluster-60005.47713,Cluster-60005.90743,Cluster-60005.98602,Cluster-60005.95975,Cluster-62237.0,Cluster-60005.71927,Cluster-60005.55099,Cluster-60005.86710,Cluster-60005.37807,Cluster-60005.95903,Cluster-60005.55222,Cluster-60005.77568,Cluster-60005.66684,Cluster-60005.61474,Cluster-21051.0,Cluster-60005.44549,Cluster-60005.70873,Cluster-46566.0,Cluster-60005.47049,Cluster-60005.69859,Cluster-6642.0,Cluster-60005.56126,Cluster-60005.48275,Cluster-60005.44747,Cluster-60005.68513,Cluster-60005.48473,Cluster-60005.86354,Cluster-24071.0,Cluster-60005.52708,Cluster-60005.95877,Cluster-60005.62236,Cluster-60005.65342,Cluster-60005.38536,Cluster-60005.80584,Cluster-60005.59126,Cluster-60005.84968,Cluster-60005.45119,Cluster-60005.12250,Cluster-60005.95190,Cluster-60005.51857,Cluster-60005.52086,Cluster-60005.55469,Cluster-60005.84059,Cluster-60005.101411,Cluster-60005.23544,Cluster-60005.47692,Cluster-60005.43816,Cluster-60005.43461,Cluster-60005.47261,Cluster-60005.70562,Cluster-60005.20445,Cluster-60005.60465,Cluster-60005.12321,Cluster-60005.72162,Cluster-60005.53500,Cluster-60005.105285,Cluster-60005.54971,Cluster-60005.59778,Cluster-60005.62175,Cluster-60005.30613,Cluster-60005.60566,Cluster-60005.31772,Cluster-60005.68442,Cluster-60005.35175,Cluster-60005.51846,Cluster-60005.96475,Cluster-60005.41747,Cluster-60005.27270,Cluster-60005.83790,Cluster-60005.49217,Cluster-60005.97511,Cluster-60005.82192,Cluster-60005.94994,Cluster-60005.45063,Cluster-60005.53888,Cluster-7351.0,Cluster-35404.0,Cluster-60005.95991,Cluster-60005.98145,Cluster-60005.44227,Cluster-60005.33622,Cluster-60005.47394,Cluster-60005.51061,Cluster-60005.101688,Cluster-60005.51523,Cluster-5471.0,Cluster-10028.0,Cluster-48436.0,Cluster-60005.47451,Cluster-60005.77142,Cluster-60005.51478,Cluster-60005.108820,Cluster-60005.14870,Cluster-60005.30719,Cluster-60005.56581,Cluster-60005.100697,Cluster-60005.45089,Cluster-60005.26538,Cluster-60005.25061,Cluster-60005.55827,Cluster-60005.16901,Cluster-60005.46348,Cluster-60005.11404,Cluster-60005.60436,Cluster-60005.70996,Cluster-60005.98385,Cluster-60005.40571,Cluster-8709.0,Cluster-4275.0,Cluster-60005.95455,Cluster-20503.0,Cluster-6058.0,Cluster-60005.56018,Cluster-6560.0,Cluster-60005.55726,Cluster-60005.67455,Cluster-60005.14148,Cluster-9556.0,Cluster-60005.97761,Cluster-60005.83054,Cluster-27120.0,Cluster-17788.0,Cluster-60005.63300,Cluster-60005.102237,Cluster-60005.54461,Cluster-5375.0,Cluster-60005.51087,Cluster-60005.32457,Cluster-60005.43838,Cluster-60005.95310,Cluster-60005.52426,Cluster-60005.76692,Cluster-6207.0,Cluster-60005.97888,Cluster-60005.57698,Cluster-8494.0,Cluster-60005.53274,Cluster-60005.42760,Cluster-60005.27536,Cluster-60005.59708,Cluster-60005.103215,Cluster-75125.0,Cluster-60005.56722,Cluster-60005.51392,Cluster-60005.72351,Cluster-60005.101133,Cluster-60005.56642,Cluster-60005.43566,Cluster-60005.75363,Cluster-60005.60299,Cluster-60005.65556,Cluster-60005.31211,Cluster-60005.44991,Cluster-56824.0,Cluster-60005.95247,Cluster-76645.0,Cluster-60005.37034,Cluster-60005.49615,Cluster-60005.58785,Cluster-60005.95781,Cluster-60005.54786,Cluster-60005.74376,Cluster-60005.62069,Cluster-60005.72905,Cluster-60005.13284,Cluster-60005.40638,Cluster-60005.41006,Cluster-60005.106622,Cluster-60005.50884,Cluster-60005.59212,Cluster-60005.64501,Cluster-60005.49037,Cluster-60005.69648,Cluster-60005.99314,Cluster-60005.103307,Cluster-60005.49323,Cluster-60005.52211,Cluster-56721.0,Cluster-60005.70592,Cluster-60005.98312,Cluster-60005.50061,Cluster-60005.28160,Cluster-60005.104225,Cluster-60005.50126,Cluster-60005.16709,Cluster-60005.11137,Cluster-60005.54178,Cluster-60005.63360,Cluster-60005.13834,Cluster-8446.0,Cluster-5736.0,Cluster-60005.79824,Cluster-8059.0,Cluster-8245.1,Cluster-60005.50555,Cluster-60005.21804,Cluster-60005.60480,Cluster-60005.46015,Cluster-60005.99938,Cluster-60005.65697,Cluster-67581.0,Cluster-60005.94984,Cluster-60005.44678,Cluster-60005.99823,Cluster-60005.53198,Cluster-60005.43146,Cluster-60005.55447,Cluster-10259.0,Cluster-60005.52499,Cluster-8621.0,Cluster-60005.46698,Cluster-60005.55935,Cluster-60005.81838,Cluster-60005.106426,Cluster-60005.51587,Cluster-60005.67602,Cluster-60005.95617,Cluster-7529.0,Cluster-60005.81830,Cluster-60005.57183,Cluster-60005.106508,Cluster-60005.51822,Cluster-60005.47743,Cluster-60005.83750,Cluster-60005.120262,Cluster-60005.53109,Cluster-60005.104873,Cluster-64994.0,Cluster-60005.49050,Cluster-60005.31186,Cluster-60005.53374,Cluster-60005.49684,Cluster-60005.18124,Cluster-60005.61243,Cluster-60005.24536,Cluster-60005.61469,Cluster-60005.58547,Cluster-60005.53348,Cluster-60005.104752,Cluster-60005.97028,Cluster-60005.33256,Cluster-60005.99288,Cluster-60005.65035,Cluster-60005.61181,Cluster-58664.0,Cluster-60005.37353,Cluster-60005.57225,Cluster-8782.0,Cluster-60005.108660,Cluster-60005.26640,Cluster-60005.55384,Cluster-60005.14877,Cluster-60005.80688,Cluster-60005.64468,Cluster-60005.100475,Cluster-60005.28719,Cluster-60005.52127,Cluster-60005.58379,Cluster-46562.0,Cluster-60005.38155,Cluster-60005.51355,Cluster-60005.34218,Cluster-81757.0,Cluster-60005.48125,Cluster-60005.63581,Cluster-60005.47477,Cluster-60005.58242,Cluster-60005.94364,Cluster-60005.24054,Cluster-60005.55069,Cluster-60005.28202,Cluster-49785.0,Cluster-60005.101383,Cluster-60005.99733,Cluster-60005.67367,Cluster-60005.92309,Cluster-60005.58875,Cluster-60005.49836,Cluster-60005.95397,Cluster-60005.38351,Cluster-60005.39079,Cluster-60005.49865,Cluster-60005.31657,Cluster-60005.50969,Cluster-60005.62469,Cluster-60005.49432,Cluster-7190.1,Cluster-60005.35459,Cluster-60005.54747,Cluster-4824.0,Cluster-49305.0,Cluster-60005.60633,Cluster-7305.0,Cluster-60005.36210,Cluster-60005.59767,Cluster-60005.44461,Cluster-60005.42476,Cluster-60005.18127,Cluster-60005.50658,Cluster-60005.88682,Cluster-60005.49920,Cluster-60005.43,Cluster-60005.56000,Cluster-60005.50854,Cluster-60005.100109,Cluster-60005.97680,Cluster-60005.52689,Cluster-15119.0,Cluster-60005.54262,Cluster-60005.63573,Cluster-60005.57155,Cluster-60005.97051,Cluster-60005.59224,Cluster-50784.0,Cluster-8114.0,Cluster-60005.11895,Cluster-6591.0,Cluster-60005.51154,Cluster-60005.19088,Cluster-60005.98054,Cluster-60005.35100,Cluster-60005.52787,Cluster-60005.45664,Cluster-60005.24469,Cluster-60005.46489,Cluster-60005.20392,Cluster-56551.0,Cluster-6276.0,Cluster-60005.59887,Cluster-60005.59628,Cluster-60005.58765,Cluster-60005.45057,Cluster-60005.105788,Cluster-60005.45421,Cluster-44942.0,Cluster-60005.60532,Cluster-60005.49509,Cluster-60005.35037,Cluster-60005.34447,Cluster-23963.0,Cluster-60005.92798,Cluster-60005.24187,Cluster-60005.63224,Cluster-62991.0,Cluster-60005.30679,Cluster-5407.0,Cluster-60005.101422,Cluster-60005.52360,Cluster-71145.0,Cluster-60005.84403,Cluster-60005.79194,Cluster-60005.15878,Cluster-60005.46370,Cluster-60005.98647,Cluster-60005.69924,Cluster-60005.57131,Cluster-60005.83673,Cluster-60005.102335,Cluster-60005.51104,Cluster-60005.48637,Cluster-60005.50625,Cluster-60005.101964,Cluster-60005.51878,Cluster-60005.2740,Cluster-19512.0,Cluster-60005.65533,Cluster-60005.49416,Cluster-60005.15746,Cluster-60005.122069,Cluster-60005.45569,Cluster-60005.45916,Cluster-60005.24842,Cluster-60005.52619,Cluster-50136.0,Cluster-60005.64550,Cluster-60005.58523,Cluster-60005.83542,Cluster-60005.47154,Cluster-60005.123551,Cluster-60005.38588,Cluster-60005.83663,Cluster-60005.51360,Cluster-60005.56083,Cluster-13000.0,Cluster-60005.51713,Cluster-60005.60020,Cluster-60005.57652,Cluster-60005.12618,Cluster-60005.101343,Cluster-60005.51612,Cluster-60005.87904,Cluster-60005.33324,Cluster-57272.0,Cluster-60005.17756,Cluster-8242.0,Cluster-60005.96803,Cluster-68436.1,Cluster-60005.57597,Cluster-60005.105327,Cluster-60005.14543,Cluster-60005.12786,Cluster-60005.48403,Cluster-60005.44686,Cluster-60005.102212,Cluster-60005.24096,Cluster-60005.41775,Cluster-60005.42522,Cluster-60005.62839,Cluster-60005.52692,Cluster-60005.61558,Cluster-60005.49165,Cluster-60005.30539,Cluster-60005.48339,Cluster-60005.55585,Cluster-60005.102171,Cluster-60005.52381,Cluster-7031.1,Cluster-60005.51640,Cluster-60005.16755,Cluster-60005.73187,Cluster-60005.83028,Cluster-60005.99772,Cluster-60005.55559,Cluster-6290.0,Cluster-60005.96321,Cluster-60005.98439,Cluster-60005.67368,Cluster-60005.58543,Cluster-60005.34984,Cluster-60005.95671,Cluster-60005.54612,Cluster-6993.0,Cluster-60005.33469,Cluster-60005.48971,Cluster-3295.0,Cluster-60005.81783,Cluster-5576.0,Cluster-34815.0,Cluster-60005.25012,Cluster-60005.78385,Cluster-60005.67635,Cluster-60005.105762,Cluster-60005.146,Cluster-60005.69778,Cluster-60005.103213,Cluster-60005.18457,Cluster-60005.56260,Cluster-60005.106468,Cluster-60005.60479,Cluster-60005.50919,Cluster-60005.87214,Cluster-60005.13372,Cluster-9551.0,Cluster-60005.71615,Cluster-62754.0,Cluster-70613.0,Cluster-60005.18338,Cluster-60005.62374,Cluster-60005.18489,Cluster-60005.49931,Cluster-60005.46396,Cluster-60005.42693,Cluster-60005.54154,Cluster-60005.72112,Cluster-60005.49398,Cluster-60005.54956,Cluster-60005.50357,Cluster-60005.16510,Cluster-60005.105966,Cluster-60005.29264,Cluster-60005.41622,Cluster-60005.49002,Cluster-60005.52923,Cluster-60005.99868,Cluster-60005.56598,Cluster-60005.62889,Cluster-60005.33672,Cluster-60005.51383,Cluster-60005.41336,Cluster-60005.17333,Cluster-56731.0,Cluster-60005.42065,Cluster-60005.46179,Cluster-60005.77554,Cluster-5764.0,Cluster-37508.0,Cluster-72713.0,Cluster-7978.0,Cluster-60005.55756,Cluster-60005.42853,Cluster-7753.0,Cluster-60005.16839,Cluster-60005.16659,Cluster-60005.59550,Cluster-60005.67935,Cluster-60005.79237,Cluster-82795.0,Cluster-60005.68901,Cluster-60005.89480,Cluster-430.2,Cluster-60005.51738,Cluster-60005.54697,Cluster-60005.98318,Cluster-60005.63347,Cluster-60005.51761,Cluster-60005.28918,Cluster-60005.50930,Cluster-60005.37505,Cluster-60005.57748,Cluster-60005.54928,Cluster-60005.50350,Cluster-60005.51786,Cluster-60005.56152,Cluster-60005.17139,Cluster-60005.41035,Cluster-60005.32048,Cluster-60005.27294,Cluster-60005.48111,Cluster-60005.24959,Cluster-60005.54271,Cluster-60005.62961,Cluster-60005.59736,Cluster-60005.52857,Cluster-60005.34568,Cluster-60005.96390,Cluster-60005.65434,Cluster-60005.65675,Cluster-60005.50927,Cluster-60005.100607,Cluster-60005.100156,Cluster-60005.43763,Cluster-60005.18286,Cluster-60005.61190,Cluster-60005.43720,Cluster-3139.0,Cluster-60005.35508,Cluster-60005.78768,Cluster-60005.95061,Cluster-6908.0,Cluster-60005.50645,Cluster-60005.30052,Cluster-60005.36517,Cluster-60005.29358,Cluster-60005.50901,Cluster-60005.24773,Cluster-47677.0,Cluster-60005.52983,Cluster-60005.50058,Cluster-37682.0,Cluster-60005.56595,Cluster-7190.0,Cluster-60005.54528,Cluster-60005.32800,Cluster-48394.0,Cluster-60005.14146,Cluster-60005.109092,Cluster-60005.93049,Cluster-60005.40632,Cluster-60005.15607,Cluster-60005.68880,Cluster-60005.18362,Cluster-29974.0,Cluster-60005.35792,Cluster-8171.0,Cluster-60005.62663,Cluster-41008.0,Cluster-60005.49096,Cluster-60005.16537,Cluster-60005.12020,Cluster-60005.51563,Cluster-60005.56571,Cluster-60005.82498,Cluster-60005.30292,Cluster-50702.0,Cluster-60005.49574,Cluster-60005.50374,Cluster-54750.0,Cluster-7592.0,Cluster-9783.0,Cluster-60005.47710,Cluster-60005.89961,Cluster-60005.116845,Cluster-60005.99881,Cluster-60005.41988,Cluster-60005.105248,Cluster-8717.0,Cluster-48281.0,Cluster-60005.47459,Cluster-60005.49742,Cluster-60005.55210,Cluster-60005.45472,Cluster-60005.54957,Cluster-60005.9548,Cluster-60005.45746,Cluster-60005.62205,Cluster-60005.31174,Cluster-60005.78343,Cluster-60005.80721,Cluster-60005.29855,Cluster-60005.72859,Cluster-60005.105958,Cluster-59541.0,Cluster-60005.56567,Cluster-60005.53423,Cluster-60005.56098,Cluster-60005.48199,Cluster-60005.109816,Cluster-60005.52868,Cluster-60005.103845,Cluster-60005.55498,Cluster-60005.45563,Cluster-60005.57476,Cluster-60005.106150,Cluster-3364.0,Cluster-60005.78978,Cluster-60005.37808,Cluster-10173.0,Cluster-60005.53369,Cluster-60005.104736,Cluster-60005.67018,Cluster-60005.100501,Cluster-60005.53890,Cluster-60005.105151,Cluster-48355.0,Cluster-25135.0,Cluster-60005.41609,Cluster-60005.62237,Cluster-60005.39454,Cluster-60005.82437,Cluster-60005.51675,Cluster-60005.15834,Cluster-60005.30821,Cluster-60005.55883,Cluster-60005.85724,Cluster-60005.39727,Cluster-60005.115912,Cluster-60005.44889,Cluster-60005.59050,Cluster-60005.39704,Cluster-69915.0,Cluster-60005.53116,Cluster-59866.0,Cluster-33780.1,Cluster-60005.104855,Cluster-60005.34388,Cluster-60005.53571,Cluster-60005.99257,Cluster-60005.72904,Cluster-50217.0,Cluster-60005.94696,Cluster-8532.0,Cluster-60005.32908,Cluster-6587.0,Cluster-9673.0,Cluster-60005.54515,Cluster-60005.30414,Cluster-60005.97427,Cluster-60005.50416,Cluster-60005.49885,Cluster-3590.0,Cluster-60005.54224,Cluster-60005.44525,Cluster-60005.50788,Cluster-60005.95201,Cluster-60005.106606,Cluster-52465.0,Cluster-60005.101533,Cluster-60005.17853,Cluster-60005.65512,Cluster-60005.53005,Cluster-60005.102511,Cluster-60005.97153,Cluster-60005.63767,Cluster-60005.70111,Cluster-60005.49678,Cluster-60005.54850,Cluster-60005.11181,Cluster-60005.38080,Cluster-60005.50337,Cluster-60005.20775,Cluster-60005.57583,Cluster-60005.58710,Cluster-60005.65773,Cluster-60005.27982,Cluster-70393.0,Cluster-60005.54330,Cluster-60005.97008,Cluster-60005.101565,Cluster-60005.40223,Cluster-60005.95424,Cluster-60005.50873,Cluster-60005.43807,Cluster-60005.53054,Cluster-60005.48918,Cluster-60005.47508,Cluster-60005.52166,Cluster-60005.75065,Cluster-60005.81747,Cluster-6342.0,Cluster-60005.56911,Cluster-60005.66003,Cluster-60005.98693,Cluster-18896.0,Cluster-4822.0,Cluster-60005.56264,Cluster-60155.0,Cluster-60005.41203,Cluster-60005.59513,Cluster-60005.46628,Cluster-60005.18452,Cluster-60005.86594,Cluster-50808.0,Cluster-60005.95460,Cluster-60005.85404,Cluster-60005.84402,Cluster-60005.53708,Cluster-7337.0,Cluster-60005.14895,Cluster-60005.27277,Cluster-60005.45275,Cluster-60005.58351,Cluster-21906.0,Cluster-60005.50369,Cluster-60005.52413,Cluster-60005.67783,Cluster-60005.77375,Cluster-60005.73341,Cluster-60005.54044,Cluster-60005.30717,Cluster-60005.44699,Cluster-60005.16553,Cluster-60005.36902,Cluster-60005.62915,Cluster-60005.99879,Cluster-60005.96184,Cluster-60005.51684,Cluster-60005.102413,Cluster-60005.28668,Cluster-60005.16029,Cluster-60005.61026,Cluster-60005.69022,Cluster-60005.49753,Cluster-60005.94844,Cluster-60005.15219,Cluster-60005.77743,Cluster-60005.31878,Cluster-60005.23502,Cluster-60005.51659,Cluster-60005.54576,Cluster-60005.47396,Cluster-60005.102497,Cluster-9219.0,Cluster-60005.76120,Cluster-31790.0,Cluster-60005.60090,Cluster-60005.58883,Cluster-60005.17449,Cluster-60005.96740,Cluster-49066.0,Cluster-60005.83166,Cluster-60005.17811,Cluster-60005.52263,Cluster-60005.52392,Cluster-60005.55496,Cluster-60005.53311,Cluster-60005.76831,Cluster-60005.65588,Cluster-60005.95202,Cluster-60005.51470,Cluster-60005.49980,Cluster-60005.59349,Cluster-60005.97676,Cluster-60005.36986,Cluster-60005.84878,Cluster-60005.97911,Cluster-72519.0,Cluster-60005.51064,Cluster-60005.105925,Cluster-60005.86321,Cluster-60005.95554,Cluster-60005.12209,Cluster-60005.103973,Cluster-60005.100192,Cluster-60005.96241,Cluster-60005.46827,Cluster-60005.54037,Cluster-60005.47113,Cluster-60005.31404,Cluster-60005.95284,Cluster-60005.98217,Cluster-60005.49659,Cluster-4659.0,Cluster-60005.29029,Cluster-60005.61872,Cluster-60005.55934,Cluster-60005.60972,Cluster-60005.18417,Cluster-60005.55438,Cluster-60005.19209,Cluster-60005.103976,Cluster-60005.52744,Cluster-60005.104794,Cluster-60005.96524,Cluster-26114.0,Cluster-60005.75053,Cluster-60005.60022,Cluster-60005.78354,Cluster-60005.48279,Cluster-46822.0,Cluster-42444.0,Cluster-57614.1,Cluster-73010.0,Cluster-60005.59693,Cluster-60005.53548,Cluster-60005.48576,Cluster-27926.0,Cluster-60005.54130,Cluster-60005.52470,Cluster-60005.10300,Cluster-60005.37690,Cluster-60005.42033,Cluster-60005.88882,Cluster-4590.0,Cluster-60005.45484,Cluster-60005.30425,Cluster-60005.17562,Cluster-60005.17167,Cluster-60005.57221,Cluster-12255.0,Cluster-60005.117658,Cluster-60005.57010,Cluster-31907.0,Cluster-60005.86633,Cluster-60005.12162,Cluster-60005.67777,Cluster-60005.49792,Cluster-60005.47638,Cluster-60005.73511,Cluster-60005.51864,Cluster-60005.74201,Cluster-18791.0,Cluster-60005.16795,Cluster-60005.52850,Cluster-60005.51908,Cluster-60005.100072,Cluster-60005.98526,Cluster-60005.59594,Cluster-60005.36347,Cluster-60005.13110,Cluster-60005.17025,Cluster-60005.103773,Cluster-59110.0,Cluster-60005.63396,Cluster-63819.0,Cluster-60005.98236,Cluster-60005.54857,Cluster-60005.58734,Cluster-60005.36433,Cluster-60005.98221,Cluster-60005.48781,Cluster-60005.35634,Cluster-60005.96279,Cluster-60005.60718,Cluster-60005.32434,Cluster-60005.11426,Cluster-48889.1,Cluster-60005.97657,Cluster-60005.49503,Cluster-60005.65052,Cluster-60005.47678,Cluster-60005.41289,Cluster-60005.27490,Cluster-60005.3779,Cluster-60005.22413,Cluster-60005.68409,Cluster-60005.40541,Cluster-60005.51674,Cluster-60005.98262,Cluster-60005.44774,Cluster-60005.61863,Cluster-60005.62927,Cluster-60005.58415,Cluster-60005.16859,Cluster-60005.47151,Cluster-60005.57251,Cluster-60005.74585,Cluster-60005.15456,Cluster-60005.77915,Cluster-7242.0,Cluster-60005.47701,Cluster-60005.86519,Cluster-60005.106324,Cluster-7065.0,Cluster-60005.52222,Cluster-60005.97919,Cluster-60005.61118,Cluster-60005.53795,Cluster-60005.98616,Cluster-61766.0,Cluster-60005.53892,Cluster-60005.54553,Cluster-60005.48769,Cluster-60005.60091,Cluster-60005.42917,Cluster-60005.73845,Cluster-76310.0,Cluster-60005.37813,Cluster-60005.56730,Cluster-22075.0,Cluster-60005.100844,Cluster-60005.98173,Cluster-60005.53613,Cluster-60005.17695,Cluster-60005.22473,Cluster-60005.26791,Cluster-60005.58603,Cluster-60005.60722,Cluster-60005.109438,Cluster-6463.0,Cluster-60005.55816,Cluster-60005.50323,Cluster-60005.50148,Cluster-9887.0,Cluster-60005.43275,Cluster-60005.54320,Cluster-60005.43939,Cluster-60005.50111,Cluster-60005.105679,Cluster-23825.0,Cluster-60005.52351,Cluster-39075.0,Cluster-60005.46985,Cluster-60005.59947,Cluster-60005.51092,Cluster-60005.104623,Cluster-60005.53578,Cluster-60005.15738,Cluster-81208.0,Cluster-60005.58455,Cluster-60005.96654,Cluster-47958.0,Cluster-60005.95535,Cluster-60005.74825,Cluster-60005.79443,Cluster-60005.26888,Cluster-60005.89706,Cluster-60005.96008,Cluster-60005.16046,Cluster-60005.102220,Cluster-3208.0,Cluster-60005.17793,Cluster-60005.38841,Cluster-60005.48886,Cluster-60005.49022,Cluster-60005.49734,Cluster-60005.56369,Cluster-7297.1,Cluster-7003.0,Cluster-60005.66500,Cluster-6367.0,Cluster-60005.17450,Cluster-60005.55909,Cluster-60005.55798,Cluster-7263.0,Cluster-60005.51520,Cluster-60005.48223,Cluster-60005.59193,Cluster-60005.65119,Cluster-60005.46962,Cluster-60005.96276,Cluster-77907.0,Cluster-39852.0,Cluster-60005.23247,Cluster-60005.48208,Cluster-60005.97595,Cluster-60005.44440,Cluster-24443.0,Cluster-60005.37113,Cluster-60005.47377,Cluster-60005.39101,Cluster-60005.52818,Cluster-60005.30984,Cluster-60005.30455,Cluster-5946.0,Cluster-60005.51595,Cluster-60005.53334,Cluster-60005.96906,Cluster-60005.53572,Cluster-60005.31729,Cluster-55998.0,Cluster-60005.84064,Cluster-60005.47216,Cluster-60005.49441,Cluster-60005.72163,Cluster-60005.95680,Cluster-77355.0,Cluster-60005.48021,Cluster-77663.0,Cluster-60005.34217,Cluster-60005.67835,Cluster-60005.34129,Cluster-60005.51962,Cluster-60005.25359,Cluster-60005.4865,Cluster-60005.49655,Cluster-60005.45153,Cluster-60005.62763,Cluster-60005.61121,Cluster-60005.50789,Cluster-60005.45340,Cluster-60005.97465,Cluster-60005.56345,Cluster-60005.104239,Cluster-60005.14232,Cluster-60005.32073,Cluster-60005.46304,Cluster-60005.47009,Cluster-60005.101096,Cluster-49704.0,Cluster-60005.52987,Cluster-60005.71319,Cluster-60005.104195,Cluster-60005.67392,Cluster-60005.40535,Cluster-60005.75479,Cluster-60005.98324,Cluster-60005.60621,Cluster-60005.62375,Cluster-60005.83255,Cluster-60005.61393,Cluster-5534.0,Cluster-60005.44190,Cluster-60005.51503,Cluster-60005.15457,Cluster-60005.70238,Cluster-60005.46624,Cluster-60005.72390,Cluster-60005.18505,Cluster-60005.66374,Cluster-60005.35676,Cluster-10169.0,Cluster-60005.50716,Cluster-60005.33379,Cluster-60005.98835	1018	Cluster-60005.43022,Cluster-60005.50074,Cluster-60005.103864,Cluster-60005.27890,Cluster-60005.64370,Cluster-60005.123754,Cluster-60005.79968,Cluster-61048.0,Cluster-60005.54023,Cluster-60005.29556,Cluster-60005.50635,Cluster-60005.115047,Cluster-60005.59950,Cluster-60005.110386,Cluster-60005.78486,Cluster-60005.58697,Cluster-60005.33390,Cluster-60005.63384,Cluster-60005.76392,Cluster-60005.90165,Cluster-60005.78594,Cluster-60005.19406,Cluster-60005.115042,Cluster-60005.43711,Cluster-60005.86524,Cluster-60005.52414,Cluster-60005.98240,Cluster-60005.60660,Cluster-60005.53351,Cluster-60005.28891,Cluster-60005.89787,Cluster-60005.25711,Cluster-60005.70762,Cluster-60005.121498,Cluster-60005.4283,Cluster-60005.62538,Cluster-60005.57188,Cluster-41112.0,Cluster-60005.113343,Cluster-60005.37774,Cluster-60005.7990,Cluster-60005.55473,Cluster-60005.21157,Cluster-25921.0,Cluster-60005.81400,Cluster-60005.64591,Cluster-60005.32969,Cluster-60005.92184,Cluster-60005.26221,Cluster-60005.46466,Cluster-60005.23407,Cluster-60005.116717,Cluster-60005.44940,Cluster-60005.61971,Cluster-60005.80777,Cluster-60005.113878,Cluster-60005.44985,Cluster-60005.115730,Cluster-60005.53253,Cluster-60005.42660,Cluster-60005.60689,Cluster-60005.32893,Cluster-60005.48297,Cluster-60005.86397,Cluster-60005.46692,Cluster-60005.14026,Cluster-60005.70703,Cluster-60005.69716,Cluster-60005.74844,Cluster-60005.33878,Cluster-60005.82370,Cluster-60005.4695,Cluster-26191.0,Cluster-60005.8842,Cluster-60005.102609,Cluster-60005.77328,Cluster-60005.71764,Cluster-60005.92906,Cluster-60005.85481,Cluster-78165.0,Cluster-60005.114975,Cluster-60005.71741,Cluster-60005.89064,Cluster-16362.0,Cluster-60005.77236,Cluster-60005.93517,Cluster-60005.78501,Cluster-60005.39867,Cluster-60005.46069,Cluster-60005.63114,Cluster-60005.48641,Cluster-60005.47627,Cluster-60347.0,Cluster-60005.45383,Cluster-60005.18142,Cluster-60005.45370,Cluster-60005.113967,Cluster-60005.57773,Cluster-60005.96001,Cluster-60005.84534,Cluster-60005.54031,Cluster-60005.49877,Cluster-60005.20221,Cluster-60005.110602,Cluster-60005.8496,Cluster-60005.54399,Cluster-60005.113958,Cluster-60005.35557,Cluster-60005.120830,Cluster-60005.64416,Cluster-60005.68789,Cluster-60005.13383,Cluster-60005.121428,Cluster-54106.1,Cluster-62153.0,Cluster-60005.90130,Cluster-60005.6755,Cluster-60005.48776,Cluster-60005.90512,Cluster-60005.90180,Cluster-60005.21507,Cluster-60005.108033,Cluster-60005.50344,Cluster-52795.0,Cluster-60005.59149,Cluster-60005.69654,Cluster-60005.32297,Cluster-60005.111239,Cluster-60005.28694,Cluster-60005.94444,Cluster-60005.50722,Cluster-60005.66038,Cluster-60005.57189,Cluster-47534.0,Cluster-60005.67493,Cluster-60005.40433,Cluster-60005.73893,Cluster-60005.72368,Cluster-60005.59256,Cluster-60005.40930,Cluster-60005.70627,Cluster-60005.28004,Cluster-60005.62840,Cluster-60005.7171,Cluster-60005.68810,Cluster-60005.61910,Cluster-60005.52299,Cluster-60005.53073,Cluster-60005.91522,Cluster-60005.60168,Cluster-60005.24551,Cluster-60005.24204,Cluster-60005.58331,Cluster-60005.80474,Cluster-60005.37110,Cluster-60005.12412,Cluster-60005.45887,Cluster-60005.66115,Cluster-60005.117265,Cluster-60005.69427,Cluster-60005.34369,Cluster-60005.37873,Cluster-60005.100764,Cluster-60005.92661,Cluster-60005.106568,Cluster-60005.124985,Cluster-60005.117436,Cluster-60005.38399,Cluster-60005.35480,Cluster-60005.58241,Cluster-60005.91572,Cluster-60005.47057,Cluster-60005.42530,Cluster-60005.72318,Cluster-60005.22736,Cluster-60005.122459,Cluster-60005.42432,Cluster-60005.75584,Cluster-60005.63041,Cluster-39761.0,Cluster-60005.44488,Cluster-60005.6212,Cluster-60005.51874,Cluster-60005.20532,Cluster-60005.31963,Cluster-60005.119339,Cluster-51135.0,Cluster-60005.68360,Cluster-60005.19595,Cluster-60005.31420,Cluster-52884.0,Cluster-60005.75825,Cluster-60005.42735,Cluster-60005.114565,Cluster-60005.54396,Cluster-60005.6998,Cluster-60005.80288,Cluster-60005.114880,Cluster-60005.92245,Cluster-60005.84785,Cluster-60005.96125,Cluster-60005.95948,Cluster-60005.91313,Cluster-60005.118176,Cluster-60005.20675,Cluster-60005.60864,Cluster-60005.65919,Cluster-60005.37478,Cluster-60005.118616,Cluster-60005.77909,Cluster-60005.38350,Cluster-60005.75327,Cluster-30323.0,Cluster-60005.124413,Cluster-60005.68544,Cluster-60005.50142,Cluster-60005.65068,Cluster-60005.119649,Cluster-60005.45940,Cluster-60005.37472,Cluster-16789.0,Cluster-60005.34615,Cluster-60005.94669,Cluster-60005.68156,Cluster-60005.19035,Cluster-51311.0,Cluster-60005.7379,Cluster-60005.57423,Cluster-60005.33365,Cluster-60005.21380,Cluster-60005.38484,Cluster-60005.112059,Cluster-60005.71883,Cluster-60005.328,Cluster-60005.46233,Cluster-60005.75629,Cluster-60005.7932,Cluster-60005.33381,Cluster-60005.86901,Cluster-60005.49921,Cluster-60005.117084,Cluster-60005.76971,Cluster-60005.116920,Cluster-60005.77912,Cluster-60005.20757,Cluster-60005.23677,Cluster-60005.58292,Cluster-60005.50112,Cluster-60005.47700,Cluster-60005.78197,Cluster-60005.39076,Cluster-60005.35457,Cluster-42917.0,Cluster-60005.9990,Cluster-60005.77569,Cluster-60005.53607,Cluster-60005.107436,Cluster-54022.0,Cluster-60005.43864,Cluster-60005.64394,Cluster-60005.40636,Cluster-60005.33468,Cluster-60005.55170,Cluster-60005.23165,Cluster-60005.59540,Cluster-60005.64375,Cluster-60005.2116,Cluster-60005.49737,Cluster-48155.0,Cluster-60005.123827,Cluster-60005.81677,Cluster-60005.55351,Cluster-60005.45036,Cluster-60005.69231,Cluster-60005.35226,Cluster-60005.16064,Cluster-60005.62178,Cluster-60005.46752,Cluster-60005.59134,Cluster-60005.66339,Cluster-60005.44079,Cluster-60005.66712,Cluster-60005.37340,Cluster-60005.84105,Cluster-60005.63227,Cluster-60005.29651,Cluster-60005.61463,Cluster-60005.120643,Cluster-60005.43193,Cluster-60005.73518,Cluster-69094.0,Cluster-60005.123291,Cluster-72791.0,Cluster-60005.31140,Cluster-60005.120859,Cluster-60005.49752,Cluster-60005.27021,Cluster-72093.0,Cluster-60005.110251,Cluster-60005.40527,Cluster-60005.24185,Cluster-60005.59371,Cluster-60005.90927,Cluster-60005.117581,Cluster-60005.42016,Cluster-60005.40767,Cluster-60005.64516,Cluster-60005.5837,Cluster-56358.0,Cluster-60005.62962,Cluster-60005.75398,Cluster-60005.24986,Cluster-60005.62229,Cluster-60005.70641,Cluster-60005.73058,Cluster-60005.69278,Cluster-60005.54915,Cluster-60005.64054,Cluster-60005.29195,Cluster-60005.3580,Cluster-60005.57833,Cluster-60005.48883,Cluster-60005.64359,Cluster-60005.47904,Cluster-60005.121730,Cluster-60005.113938,Cluster-60005.42983,Cluster-73235.0,Cluster-60005.66834,Cluster-60005.55669,Cluster-60005.84759,Cluster-60005.33109,Cluster-60005.9308,Cluster-51229.0,Cluster-60005.121040,Cluster-60005.58302,Cluster-60005.35978,Cluster-60005.77828,Cluster-60005.87884,Cluster-60005.122011,Cluster-60005.81389,Cluster-60005.37554,Cluster-60005.60495,Cluster-60005.60978,Cluster-60005.30178,Cluster-60005.44286,Cluster-60005.51752,Cluster-60005.111554,Cluster-60005.54929,Cluster-60005.110892,Cluster-39305.0,Cluster-60005.45528,Cluster-60005.49349,Cluster-60005.5777,Cluster-60005.111478,Cluster-60005.61424,Cluster-60005.81827,Cluster-60005.22940,Cluster-60005.60685,Cluster-60005.6236,Cluster-60005.54189,Cluster-60005.87962,Cluster-31468.0,Cluster-60005.117068,Cluster-60005.59786,Cluster-60005.47353,Cluster-60005.65013,Cluster-60005.45710,Cluster-60005.113003,Cluster-60005.71933,Cluster-60005.39009,Cluster-60005.111813,Cluster-60005.51802,Cluster-60005.39615,Cluster-60005.3842,Cluster-60005.30681,Cluster-60005.50592,Cluster-60005.85075,Cluster-60005.81654,Cluster-60005.93318,Cluster-60005.7448,Cluster-60005.21557,Cluster-60005.57091,Cluster-60005.36714,Cluster-53398.0,Cluster-60005.78107,Cluster-60005.53505,Cluster-60005.7471,Cluster-60005.50810,Cluster-60005.16044,Cluster-60005.26354,Cluster-60005.4964,Cluster-60005.79419,Cluster-60005.3811,Cluster-60005.9093,Cluster-60005.8294,Cluster-60005.33380,Cluster-60005.59236,Cluster-60005.111747,Cluster-60005.71425,Cluster-60005.11456,Cluster-60005.2671,Cluster-60005.66246,Cluster-60005.75648,Cluster-60005.32185,Cluster-60005.116198,Cluster-60005.67676,Cluster-60005.74595,Cluster-60005.8691,Cluster-60005.112786,Cluster-60005.21751,Cluster-60005.31721,Cluster-60005.15828,Cluster-60005.50590,Cluster-60005.46295,Cluster-60005.64287,Cluster-60005.65944,Cluster-60005.43318,Cluster-60005.40812,Cluster-80585.0,Cluster-60005.94660,Cluster-60005.125282,Cluster-60005.39320,Cluster-60005.122833,Cluster-60005.14881,Cluster-60005.18848,Cluster-60005.92824,Cluster-60005.8159,Cluster-63270.0,Cluster-60005.79094,Cluster-60005.70695,Cluster-60005.75319,Cluster-60005.69209,Cluster-60005.112849,Cluster-60005.86615,Cluster-60005.99581,Cluster-60005.55266,Cluster-60005.83404,Cluster-60005.50286,Cluster-60005.41653,Cluster-60005.123907,Cluster-60005.29528,Cluster-60005.70529,Cluster-60005.18151,Cluster-60005.77384,Cluster-60005.53075,Cluster-60005.52598,Cluster-60005.3302,Cluster-60005.62003,Cluster-60005.46332,Cluster-60005.84097,Cluster-60005.50975,Cluster-60005.51459,Cluster-20545.1,Cluster-60005.82421,Cluster-60005.93283,Cluster-60005.49013,Cluster-60005.55336,Cluster-60005.48256,Cluster-60005.112442,Cluster-60005.61763,Cluster-60005.54088,Cluster-60005.113819,Cluster-60005.110772,Cluster-60005.76311,Cluster-60005.78666,Cluster-60005.69545,Cluster-60005.62536,Cluster-60005.58148,Cluster-60005.66569,Cluster-60005.33538,Cluster-60005.73763,Cluster-60005.24279,Cluster-60005.94333,Cluster-60005.122887,Cluster-60005.73810,Cluster-60005.46899,Cluster-60005.55399,Cluster-21250.1,Cluster-60005.34042,Cluster-60005.119170,Cluster-68001.0,Cluster-60005.49549,Cluster-60005.47103,Cluster-60005.29181,Cluster-60005.110665,Cluster-60005.89687,Cluster-60005.66531,Cluster-60005.36179,Cluster-60005.68709,Cluster-55764.0,Cluster-71298.0,Cluster-60005.121898,Cluster-60005.5519,Cluster-60005.66017,Cluster-52217.0,Cluster-60005.49317,Cluster-60005.45187,Cluster-60005.109952,Cluster-60005.5769,Cluster-60005.13206,Cluster-60005.34274,Cluster-60005.24862,Cluster-60005.74412,Cluster-60005.114631,Cluster-60005.90322,Cluster-60005.8709,Cluster-60005.91509,Cluster-60005.35243,Cluster-60005.36096,Cluster-60005.41402,Cluster-60005.26901,Cluster-60005.125024,Cluster-60005.81323,Cluster-60005.13775,Cluster-60005.64661,Cluster-60005.67994,Cluster-60005.60038,Cluster-60005.122502,Cluster-60005.52942,Cluster-60005.32093,Cluster-60005.56950,Cluster-60005.8106,Cluster-60005.35018,Cluster-60005.32844,Cluster-60005.79125,Cluster-60005.119859,Cluster-60005.22531,Cluster-60005.110044,Cluster-60005.81981,Cluster-60005.110992,Cluster-60005.11898,Cluster-60005.86197,Cluster-60005.27546,Cluster-60005.69135,Cluster-60005.59041,Cluster-60005.35929,Cluster-60005.66943,Cluster-60005.27481,Cluster-60005.51327,Cluster-60005.79421,Cluster-60005.6856,Cluster-60005.22220,Cluster-60005.70747,Cluster-60005.54663,Cluster-60005.84501,Cluster-60005.90533,Cluster-60005.57314,Cluster-60005.57757,Cluster-60005.31017,Cluster-60005.45243,Cluster-60005.85952,Cluster-63501.0,Cluster-60005.74039,Cluster-60005.111827,Cluster-60005.106580,Cluster-61499.0,Cluster-60005.103733,Cluster-60005.83252,Cluster-60005.78900,Cluster-60005.84489,Cluster-60005.37788,Cluster-60005.79101,Cluster-60005.112859,Cluster-60005.34183,Cluster-60005.3261,Cluster-60005.71104,Cluster-60005.111167,Cluster-60005.88082,Cluster-60005.48319,Cluster-60005.35017,Cluster-57474.0,Cluster-60005.124119,Cluster-60005.76442,Cluster-60005.37698,Cluster-60005.74629,Cluster-60005.51471,Cluster-60005.21821,Cluster-60005.56436,Cluster-60005.44659,Cluster-60005.53992,Cluster-60005.72560,Cluster-60005.108122,Cluster-60005.88451,Cluster-60005.102854,Cluster-60005.3119,Cluster-60005.77814,Cluster-60005.521,Cluster-60005.118468,Cluster-60005.45992,Cluster-60005.20273,Cluster-60005.78228,Cluster-60005.9985,Cluster-60005.42849,Cluster-60005.42287,Cluster-60005.98901,Cluster-60005.49683,Cluster-60005.66195,Cluster-60005.72860,Cluster-60005.49161,Cluster-60005.100890,Cluster-60005.27653,Cluster-60005.5243,Cluster-60005.23432,Cluster-60005.72270,Cluster-60005.58085,Cluster-60005.64282,Cluster-60005.46918,Cluster-60005.120323,Cluster-60005.116069,Cluster-60005.57796,Cluster-60005.91444,Cluster-60005.118437,Cluster-60005.35244,Cluster-60005.95597,Cluster-60005.92717,Cluster-60005.31914,Cluster-60005.93541,Cluster-60005.61166,Cluster-60005.56058,Cluster-60005.8825,Cluster-60005.46079,Cluster-60005.47941,Cluster-60005.57561,Cluster-60005.77319,Cluster-60005.64703,Cluster-60005.43687,Cluster-60005.29565,Cluster-60005.50687,Cluster-60005.20618,Cluster-60005.5729,Cluster-60005.120060,Cluster-60005.116675,Cluster-60005.37953,Cluster-31773.1,Cluster-34175.0,Cluster-60005.116366,Cluster-60005.68069,Cluster-60005.63661,Cluster-60005.2725,Cluster-60005.50262,Cluster-60005.6943,Cluster-60005.69045,Cluster-60005.123398,Cluster-65486.0,Cluster-60005.120163,Cluster-60005.121563,Cluster-60005.113274,Cluster-60005.56594,Cluster-60005.3969,Cluster-60005.95769,Cluster-60005.50514,Cluster-60005.54190,Cluster-60005.70384,Cluster-60005.34978,Cluster-60005.105189,Cluster-60005.52094,Cluster-60005.114610,Cluster-60005.32794,Cluster-60005.88468,Cluster-60005.116066,Cluster-60005.20220,Cluster-60005.44684,Cluster-60005.94639,Cluster-60005.54719,Cluster-60005.76810,Cluster-60005.24082,Cluster-60005.25715,Cluster-60005.30879,Cluster-60005.41215,Cluster-60005.34224,Cluster-60005.30504,Cluster-60005.63777,Cluster-60005.42425,Cluster-60005.26114,Cluster-60005.113761,Cluster-60005.43342,Cluster-60005.34165,Cluster-60005.60193,Cluster-60005.111757,Cluster-60005.5554,Cluster-60005.63832,Cluster-60005.21737,Cluster-60005.22446,Cluster-60005.21217,Cluster-60005.79855,Cluster-60005.53898,Cluster-60005.32161,Cluster-60005.46000,Cluster-60005.67046,Cluster-60005.25439,Cluster-60005.4682,Cluster-60005.56916,Cluster-60005.71996,Cluster-60005.6756,Cluster-60005.30376,Cluster-67839.0,Cluster-60005.68821,Cluster-60005.122784,Cluster-60005.59091,Cluster-60005.81110,Cluster-60005.113414,Cluster-60005.65312,Cluster-60005.25831,Cluster-60005.68386,Cluster-60005.119353,Cluster-60005.69693,Cluster-60005.68829,Cluster-60005.258,Cluster-60005.40838,Cluster-60005.114350,Cluster-60005.114285,Cluster-60005.92318,Cluster-60397.0,Cluster-60005.63097,Cluster-60005.46399,Cluster-60005.3109,Cluster-80144.1,Cluster-60005.39873,Cluster-60005.112465,Cluster-60005.50260,Cluster-60005.66585,Cluster-60005.104540,Cluster-60005.48367,Cluster-60005.7372,Cluster-60005.94724,Cluster-60005.32716,Cluster-60005.111652,Cluster-60005.122142,Cluster-60005.8410,Cluster-60005.6150,Cluster-60005.27440,Cluster-27130.0,Cluster-60005.27729,Cluster-60005.120595,Cluster-60005.98904,Cluster-60005.80252,Cluster-60005.30072,Cluster-60005.68610,Cluster-60005.36951,Cluster-60005.106377,Cluster-60005.122546,Cluster-60005.115799,Cluster-60005.37109,Cluster-60005.83456,Cluster-60005.29689,Cluster-60005.77668,Cluster-60005.122768,Cluster-60005.62075,Cluster-60005.38562,Cluster-69269.0,Cluster-60005.119692,Cluster-60005.116206,Cluster-60005.64215,Cluster-60005.1424,Cluster-60005.61517,Cluster-60005.94160,Cluster-60005.79567,Cluster-60005.122314,Cluster-60005.93676,Cluster-60005.66466,Cluster-41300.0,Cluster-60005.49060,Cluster-60005.7752,Cluster-60005.66371,Cluster-60005.65622,Cluster-60005.73729,Cluster-60005.59447,Cluster-60005.90766,Cluster-74274.1,Cluster-60005.32806,Cluster-60005.7910,Cluster-60005.74888,Cluster-60005.60418,Cluster-60005.62533,Cluster-60005.28368,Cluster-60005.37230,Cluster-60005.71838,Cluster-60005.53465,Cluster-60005.110943,Cluster-60005.67697,Cluster-60005.73586,Cluster-60005.55916,Cluster-60005.55991,Cluster-60005.114002,Cluster-60005.79561,Cluster-60005.124655,Cluster-60005.30217,Cluster-60005.84286,Cluster-60005.5439,Cluster-60005.91826,Cluster-60005.66408,Cluster-60005.98087,Cluster-60005.99566,Cluster-60005.37087,Cluster-60005.57523,Cluster-76902.0,Cluster-60005.33452,Cluster-60005.16178,Cluster-60005.114195,Cluster-60005.79357,Cluster-60005.55555,Cluster-60005.75196,Cluster-60005.45037,Cluster-60005.76049,Cluster-60005.53085,Cluster-60005.63655,Cluster-60005.58087,Cluster-60005.7947,Cluster-52842.0,Cluster-60005.72518,Cluster-60005.31216,Cluster-60005.113554,Cluster-60005.47611,Cluster-60005.69653,Cluster-60005.115419,Cluster-60005.20086,Cluster-60005.52673,Cluster-60005.30420,Cluster-60005.53699,Cluster-60005.48573,Cluster-60005.79392,Cluster-49336.0,Cluster-60005.48533,Cluster-60005.37670,Cluster-62920.1,Cluster-60005.113632,Cluster-60005.115070,Cluster-60005.58621,Cluster-60005.114488,Cluster-60005.53371,Cluster-60005.21176,Cluster-65762.0,Cluster-60005.37802,Cluster-61407.0,Cluster-60005.45031,Cluster-60005.60708,Cluster-60005.53926,Cluster-60005.36452,Cluster-60005.61401,Cluster-60005.62711,Cluster-60005.110910,Cluster-60005.7689,Cluster-60005.30317,Cluster-60005.41189,Cluster-60005.10222,Cluster-60005.76548,Cluster-60005.57689,Cluster-60005.83870,Cluster-60005.55539,Cluster-60005.117321,Cluster-32371.0,Cluster-60005.115050,Cluster-60005.6135,Cluster-60005.46235,Cluster-60005.80626,Cluster-60005.77535,Cluster-60005.86913,Cluster-60005.119213,Cluster-60005.119321,Cluster-60005.82405,Cluster-60005.20669,Cluster-60005.33009,Cluster-60005.57003,Cluster-60005.6616,Cluster-60005.27853,Cluster-60005.50068,Cluster-60005.72519,Cluster-60005.112004,Cluster-60005.69982,Cluster-60005.22453,Cluster-60005.59711,Cluster-60005.47104,Cluster-60005.38983,Cluster-60005.77396,Cluster-60005.42377,Cluster-60005.38511,Cluster-60005.112629,Cluster-60005.99930,Cluster-60005.71038,Cluster-60005.112552,Cluster-60005.20424,Cluster-73332.0,Cluster-60005.46527,Cluster-60005.45278,Cluster-60005.17634,Cluster-60005.85882,Cluster-60005.118327,Cluster-60005.64317,Cluster-60005.22007,Cluster-60005.119648,Cluster-60005.62242,Cluster-60005.51624,Cluster-60005.56784,Cluster-60005.112153,Cluster-60005.1296,Cluster-60005.69948,Cluster-60005.61733,Cluster-60005.78484,Cluster-60005.48181,Cluster-60005.85695,Cluster-60005.84519,Cluster-60005.71762,Cluster-60005.110370,Cluster-60005.44567,Cluster-60005.98833,Cluster-60005.66385,Cluster-60005.58944,Cluster-60005.60501,Cluster-60005.31198,Cluster-53705.0,Cluster-2294.1,Cluster-60005.56639,Cluster-60005.81388,Cluster-60005.67070,Cluster-60005.86053,Cluster-60005.111414,Cluster-60005.57168,Cluster-60005.87154,Cluster-60005.45525,Cluster-60005.62630,Cluster-60005.62726,Cluster-60005.61533,Cluster-60005.33898,Cluster-60005.74898,Cluster-60005.79621,Cluster-60005.50812,Cluster-60005.113444,Cluster-60005.62742,Cluster-60005.66725,Cluster-60005.74426,Cluster-60005.9733,Cluster-60005.38959,Cluster-60005.57812,Cluster-60005.53433,Cluster-60005.102594,Cluster-60005.4829,Cluster-60005.69291,Cluster-44186.0,Cluster-60005.78079,Cluster-60005.55369,Cluster-60005.35149,Cluster-60005.75570,Cluster-61217.0,Cluster-60005.72629,Cluster-69947.0,Cluster-60005.121525,Cluster-60005.49014,Cluster-60005.8651,Cluster-60005.83446,Cluster-60005.71123,Cluster-60005.2368,Cluster-60005.89315,Cluster-60005.58355,Cluster-60005.47661,Cluster-60005.3238,Cluster-60005.63589,Cluster-60005.8030,Cluster-60005.42060,Cluster-60005.82426,Cluster-60005.58408,Cluster-60005.112602,Cluster-60005.70752,Cluster-69821.0,Cluster-60005.45607,Cluster-60005.61737,Cluster-60005.56944,Cluster-60005.112177,Cluster-60005.40656,Cluster-60005.90546,Cluster-60005.79548,Cluster-60005.25824,Cluster-60005.69757,Cluster-63368.0,Cluster-60005.39139,Cluster-60005.55716,Cluster-60005.49787,Cluster-60005.69748,Cluster-60005.44964,Cluster-60005.100411,Cluster-60005.53147,Cluster-60005.78828,Cluster-60005.55764,Cluster-60005.47552,Cluster-60005.70759,Cluster-60005.108882,Cluster-60005.41982,Cluster-60005.78154,Cluster-60005.73005,Cluster-60005.61276,Cluster-60005.55514,Cluster-60005.120160,Cluster-60005.26513,Cluster-60005.42731,Cluster-60005.111855,Cluster-60005.38390,Cluster-60005.6405,Cluster-60005.43110,Cluster-60005.72520,Cluster-60005.51023,Cluster-60005.118494,Cluster-60005.21027,Cluster-60005.104658,Cluster-60005.84455,Cluster-60005.62679,Cluster-60005.39967,Cluster-60005.50943,Cluster-60005.43889,Cluster-60005.39436,Cluster-80142.0,Cluster-60005.101180,Cluster-60005.80743,Cluster-60005.30011,Cluster-60005.53043,Cluster-60005.69425,Cluster-60005.120468,Cluster-60005.33138,Cluster-60005.110826
GO:0030529	ribonucleoprotein complex	cellular_component	2.9093e-50	1.5463e-47	1855	28657	6169	123039	1027	Cluster-60005.105788,Cluster-6463.0,Cluster-60005.45421,Cluster-60005.55816,Cluster-60005.50323,Cluster-44942.0,Cluster-60005.59887,Cluster-60005.59628,Cluster-6276.0,Cluster-60005.109438,Cluster-60005.98882,Cluster-60005.58765,Cluster-60005.45057,Cluster-60005.43939,Cluster-60005.92798,Cluster-60005.39628,Cluster-60005.60532,Cluster-60005.85160,Cluster-60005.50148,Cluster-60005.43275,Cluster-9887.0,Cluster-60005.49509,Cluster-60005.35037,Cluster-60005.54320,Cluster-60005.30679,Cluster-5407.0,Cluster-60005.105679,Cluster-60005.50111,Cluster-7057.0,Cluster-23825.0,Cluster-60005.63224,Cluster-62991.0,Cluster-60005.52351,Cluster-60005.95533,Cluster-60005.59947,Cluster-60005.51092,Cluster-60005.53578,Cluster-60005.17117,Cluster-60005.14645,Cluster-60005.69096,Cluster-60005.46985,Cluster-60005.52360,Cluster-60005.43984,Cluster-60005.100109,Cluster-60005.97680,Cluster-60005.48769,Cluster-60005.54553,Cluster-60005.52689,Cluster-52494.1,Cluster-60005.56000,Cluster-60005.53892,Cluster-60005.57155,Cluster-80761.1,Cluster-60005.37813,Cluster-60005.97051,Cluster-60005.60091,Cluster-15119.0,Cluster-60005.54262,Cluster-60005.42917,Cluster-60005.73845,Cluster-76310.0,Cluster-60005.98173,Cluster-60005.51154,Cluster-60005.52787,Cluster-60005.53613,Cluster-60005.35100,Cluster-60005.59224,Cluster-60005.56730,Cluster-22075.0,Cluster-60005.11895,Cluster-8114.0,Cluster-60005.26791,Cluster-60005.28935,Cluster-56551.0,Cluster-60005.60722,Cluster-60005.17695,Cluster-60005.45664,Cluster-60005.24469,Cluster-60005.52619,Cluster-50136.0,Cluster-7297.1,Cluster-60005.56369,Cluster-10277.0,Cluster-60005.83542,Cluster-60005.55798,Cluster-7263.0,Cluster-60005.47154,Cluster-60005.29243,Cluster-60005.66500,Cluster-7003.0,Cluster-60005.64550,Cluster-60005.55909,Cluster-60005.58523,Cluster-60005.48223,Cluster-60005.51520,Cluster-60005.83663,Cluster-60005.56083,Cluster-60005.59193,Cluster-60005.51360,Cluster-60005.123551,Cluster-60005.38588,Cluster-60005.44543,Cluster-60005.12618,Cluster-60005.57652,Cluster-60005.101343,Cluster-60005.96276,Cluster-35649.0,Cluster-60005.51713,Cluster-60005.46962,Cluster-13000.0,Cluster-60005.80828,Cluster-60005.69833,Cluster-60005.46370,Cluster-60005.98647,Cluster-60005.69924,Cluster-60005.15738,Cluster-81208.0,Cluster-60005.15878,Cluster-60005.58455,Cluster-60005.84403,Cluster-60005.74825,Cluster-60005.50625,Cluster-60005.57131,Cluster-47958.0,Cluster-60005.96654,Cluster-60005.102335,Cluster-60005.51104,Cluster-60005.83673,Cluster-60005.48426,Cluster-60005.49416,Cluster-60005.89706,Cluster-60005.101964,Cluster-60005.51878,Cluster-60005.2740,Cluster-60005.79443,Cluster-60005.45569,Cluster-60005.45916,Cluster-60005.49734,Cluster-60005.49022,Cluster-3208.0,Cluster-60005.17793,Cluster-60005.102220,Cluster-60005.38841,Cluster-60005.15746,Cluster-60005.122069,Cluster-60005.84064,Cluster-60005.53334,Cluster-60005.96906,Cluster-60005.53572,Cluster-60005.72163,Cluster-60005.49165,Cluster-60005.95680,Cluster-60005.52692,Cluster-60005.61558,Cluster-60005.30539,Cluster-60005.55585,Cluster-60005.48339,Cluster-60005.62839,Cluster-60005.102324,Cluster-60005.49441,Cluster-77355.0,Cluster-60005.102171,Cluster-60005.52381,Cluster-7031.1,Cluster-77663.0,Cluster-60005.48729,Cluster-60005.51962,Cluster-60005.83028,Cluster-60005.51640,Cluster-60005.34129,Cluster-60005.16755,Cluster-60005.65567,Cluster-60005.73187,Cluster-60005.33324,Cluster-60005.87904,Cluster-57272.0,Cluster-60005.51612,Cluster-77907.0,Cluster-60005.98250,Cluster-68436.1,Cluster-60005.17756,Cluster-8242.0,Cluster-60005.96803,Cluster-60005.48208,Cluster-60005.23247,Cluster-33652.0,Cluster-4939.0,Cluster-60005.30455,Cluster-60005.30984,Cluster-60005.52818,Cluster-60005.44440,Cluster-60005.57597,Cluster-60005.37113,Cluster-60005.14543,Cluster-60005.39101,Cluster-60005.24096,Cluster-60005.41775,Cluster-60005.42522,Cluster-60005.51595,Cluster-60005.12786,Cluster-60005.48403,Cluster-60005.44686,Cluster-60005.71319,Cluster-60005.47050,Cluster-60005.52987,Cluster-60005.101096,Cluster-7570.0,Cluster-60005.62375,Cluster-60005.61393,Cluster-60005.18338,Cluster-70613.0,Cluster-60005.83255,Cluster-60005.87214,Cluster-60005.40535,Cluster-60005.67392,Cluster-9551.0,Cluster-60005.98324,Cluster-60005.70238,Cluster-60005.72390,Cluster-60005.49398,Cluster-60005.54956,Cluster-60005.18505,Cluster-66049.0,Cluster-60005.49931,Cluster-60005.18489,Cluster-60005.44190,Cluster-60005.62374,Cluster-60005.42693,Cluster-60005.46396,Cluster-60005.51503,Cluster-60005.72112,Cluster-60005.54154,Cluster-60005.15457,Cluster-60005.105966,Cluster-60005.50716,Cluster-60005.16510,Cluster-60005.98835,Cluster-60005.35676,Cluster-60005.50357,Cluster-60005.51112,Cluster-10169.0,Cluster-60005.96321,Cluster-60005.49655,Cluster-60005.102962,Cluster-60005.59389,Cluster-35944.0,Cluster-60005.98439,Cluster-60005.45153,Cluster-60005.99772,Cluster-60005.55559,Cluster-60005.52446,Cluster-60005.25359,Cluster-6993.0,Cluster-60005.33469,Cluster-3295.0,Cluster-60005.48971,Cluster-34815.0,Cluster-60005.50789,Cluster-60005.81783,Cluster-5576.0,Cluster-60005.19698,Cluster-60005.62763,Cluster-60005.61121,Cluster-60005.58543,Cluster-60005.54612,Cluster-60005.34984,Cluster-60005.67635,Cluster-60005.44478,Cluster-60005.56345,Cluster-60005.146,Cluster-60005.104239,Cluster-60005.69778,Cluster-60005.25012,Cluster-60005.45340,Cluster-67989.0,Cluster-60005.102504,Cluster-60005.60479,Cluster-60005.47009,Cluster-60005.103213,Cluster-60005.14232,Cluster-60005.18457,Cluster-60005.32073,Cluster-60005.56260,Cluster-60005.46304,Cluster-60005.106468,Cluster-60005.105925,Cluster-60005.95554,Cluster-60005.28160,Cluster-60005.12209,Cluster-60005.103973,Cluster-60005.104225,Cluster-60005.52211,Cluster-60005.104155,Cluster-60005.51064,Cluster-56721.0,Cluster-72519.0,Cluster-60005.70592,Cluster-60005.98312,Cluster-60005.50061,Cluster-60005.100192,Cluster-60005.96241,Cluster-60005.46827,Cluster-60005.54037,Cluster-60005.50126,Cluster-60005.31404,Cluster-60005.54178,Cluster-60005.47113,Cluster-60005.16709,Cluster-6076.0,Cluster-4659.0,Cluster-60005.55934,Cluster-60005.58883,Cluster-60005.13284,Cluster-60005.40638,Cluster-60005.96740,Cluster-60005.43820,Cluster-60005.60090,Cluster-60005.62069,Cluster-31790.0,Cluster-60005.72905,Cluster-60005.31789,Cluster-60005.52263,Cluster-60005.51470,Cluster-60005.65588,Cluster-60005.95202,Cluster-60005.48213,Cluster-60005.69648,Cluster-60005.49980,Cluster-60005.55496,Cluster-60005.53311,Cluster-60005.59212,Cluster-60005.49037,Cluster-60005.76831,Cluster-60005.64501,Cluster-60005.105311,Cluster-60005.97676,Cluster-60005.84878,Cluster-60005.68960,Cluster-60005.49323,Cluster-38621.0,Cluster-60005.59349,Cluster-60005.53548,Cluster-60005.59693,Cluster-46822.0,Cluster-60005.106466,Cluster-60005.48279,Cluster-42444.0,Cluster-57614.1,Cluster-73010.0,Cluster-60005.46698,Cluster-60005.106426,Cluster-60005.51587,Cluster-60005.67602,Cluster-4590.0,Cluster-7529.0,Cluster-60005.95617,Cluster-27926.0,Cluster-60005.48576,Cluster-60005.54130,Cluster-60005.13573,Cluster-60005.42033,Cluster-60005.52470,Cluster-60005.10300,Cluster-60005.37690,Cluster-60005.57183,Cluster-60005.106508,Cluster-60005.117658,Cluster-60005.81830,Cluster-60005.17167,Cluster-60005.57221,Cluster-60005.17562,Cluster-60005.12162,Cluster-60005.47743,Cluster-60005.83750,Cluster-60005.57010,Cluster-60005.120262,Cluster-60005.53109,Cluster-8446.0,Cluster-60005.63360,Cluster-60005.60972,Cluster-10286.0,Cluster-60005.13834,Cluster-60005.46015,Cluster-60005.60480,Cluster-16636.0,Cluster-60005.55438,Cluster-60005.18417,Cluster-60005.103976,Cluster-60005.52744,Cluster-60005.62215,Cluster-60005.65697,Cluster-60005.19209,Cluster-60005.94984,Cluster-67581.0,Cluster-60005.15275,Cluster-60005.44678,Cluster-60005.43146,Cluster-10259.0,Cluster-60005.60022,Cluster-60005.75053,Cluster-60005.53198,Cluster-60005.99823,Cluster-26114.0,Cluster-60005.14877,Cluster-60005.54829,Cluster-60005.64468,Cluster-60005.100475,Cluster-60005.98221,Cluster-60005.108660,Cluster-60005.26640,Cluster-60005.58734,Cluster-60005.96279,Cluster-60005.38155,Cluster-60005.48781,Cluster-60005.28719,Cluster-60005.52127,Cluster-60005.35634,Cluster-60005.11426,Cluster-60005.48125,Cluster-60005.51355,Cluster-60005.60718,Cluster-60005.32434,Cluster-60005.49503,Cluster-60005.81073,Cluster-60005.104007,Cluster-60005.28202,Cluster-49785.0,Cluster-60005.55069,Cluster-60005.63581,Cluster-60005.96985,Cluster-60005.47477,Cluster-48889.1,Cluster-60005.58242,Cluster-60005.97657,Cluster-60005.94364,Cluster-60005.104873,Cluster-60005.49792,Cluster-60005.51864,Cluster-60005.74201,Cluster-60005.47638,Cluster-60005.73511,Cluster-64994.0,Cluster-60005.31186,Cluster-60005.47060,Cluster-60005.55220,Cluster-60005.51908,Cluster-60005.53374,Cluster-26824.0,Cluster-18791.0,Cluster-60005.16795,Cluster-4502.0,Cluster-60005.68929,Cluster-60005.24536,Cluster-60005.59594,Cluster-60005.48678,Cluster-60005.13110,Cluster-60005.58547,Cluster-60005.17025,Cluster-60005.49684,Cluster-60005.18124,Cluster-60005.100072,Cluster-60005.63396,Cluster-58664.0,Cluster-60005.37353,Cluster-63819.0,Cluster-60005.57225,Cluster-60005.98236,Cluster-60005.54857,Cluster-60005.104752,Cluster-59110.0,Cluster-60005.103464,Cluster-60005.103773,Cluster-60005.33256,Cluster-60005.97028,Cluster-60005.99288,Cluster-60005.65035,Cluster-60005.77915,Cluster-60005.74585,Cluster-60005.36210,Cluster-60005.15456,Cluster-60005.44461,Cluster-60005.59767,Cluster-7242.0,Cluster-60005.47701,Cluster-7065.0,Cluster-60005.97919,Cluster-60005.13223,Cluster-60005.21742,Cluster-60005.18127,Cluster-60005.42476,Cluster-60005.50658,Cluster-60005.106324,Cluster-60005.98616,Cluster-60005.49920,Cluster-60005.68354,Cluster-60005.53795,Cluster-60005.47678,Cluster-60005.65052,Cluster-60005.99733,Cluster-60005.92309,Cluster-60005.101383,Cluster-60005.38351,Cluster-60005.52364,Cluster-60005.39079,Cluster-60005.22413,Cluster-60005.49865,Cluster-60005.3779,Cluster-60005.27490,Cluster-60005.58875,Cluster-60005.41289,Cluster-60005.49836,Cluster-60005.95397,Cluster-60005.60044,Cluster-60005.40541,Cluster-11088.0,Cluster-60005.51674,Cluster-60005.98262,Cluster-60005.44774,Cluster-60005.50969,Cluster-60005.62469,Cluster-4824.0,Cluster-60005.35459,Cluster-60005.47151,Cluster-60005.60633,Cluster-49305.0,Cluster-60005.61863,Cluster-60005.58415,Cluster-60005.49432,Cluster-60005.69859,Cluster-6642.0,Cluster-60005.44889,Cluster-60005.39704,Cluster-69915.0,Cluster-60005.59050,Cluster-60005.47049,Cluster-60005.55883,Cluster-40080.1,Cluster-60005.39727,Cluster-60005.44747,Cluster-33780.1,Cluster-60005.53116,Cluster-59866.0,Cluster-67412.0,Cluster-60005.48275,Cluster-60005.94696,Cluster-60005.52708,Cluster-8532.0,Cluster-60005.95877,Cluster-60005.32908,Cluster-60005.62236,Cluster-60005.34388,Cluster-60005.99257,Cluster-60005.53571,Cluster-60005.86354,Cluster-60005.72904,Cluster-24071.0,Cluster-60005.59126,Cluster-60005.84968,Cluster-18867.1,Cluster-60005.45119,Cluster-60005.65342,Cluster-60005.38536,Cluster-6587.0,Cluster-60005.30414,Cluster-60005.54515,Cluster-60005.80584,Cluster-60005.53369,Cluster-10173.0,Cluster-60005.50700,Cluster-3364.0,Cluster-60005.57806,Cluster-60005.78978,Cluster-62237.0,Cluster-29725.0,Cluster-60005.67018,Cluster-60005.100501,Cluster-60005.55099,Cluster-60005.105431,Cluster-60005.71927,Cluster-60005.104736,Cluster-60005.47713,Cluster-60005.98602,Cluster-60005.95975,Cluster-25135.0,Cluster-60005.55222,Cluster-60005.77568,Cluster-60005.62237,Cluster-60005.39454,Cluster-48355.0,Cluster-60005.86710,Cluster-60005.105151,Cluster-60005.53890,Cluster-60005.51675,Cluster-60005.82437,Cluster-60005.15834,Cluster-60005.61474,Cluster-60005.44549,Cluster-60005.70111,Cluster-60005.60566,Cluster-60005.54850,Cluster-60005.49678,Cluster-60005.105285,Cluster-60005.59778,Cluster-60005.62175,Cluster-60005.30613,Cluster-60005.50337,Cluster-60005.51846,Cluster-60005.96475,Cluster-60005.20775,Cluster-60005.41747,Cluster-60005.11181,Cluster-60005.38080,Cluster-60005.68442,Cluster-60005.35175,Cluster-60005.85413,Cluster-60005.65773,Cluster-60005.109469,Cluster-60005.101329,Cluster-60005.58710,Cluster-60005.57583,Cluster-60005.97008,Cluster-35404.0,Cluster-60005.44227,Cluster-60005.95991,Cluster-60005.82192,Cluster-60005.94994,Cluster-60005.45063,Cluster-60005.54330,Cluster-60005.12250,Cluster-60005.50416,Cluster-60005.95190,Cluster-60005.49885,Cluster-3590.0,Cluster-60005.54224,Cluster-60005.47692,Cluster-60005.44525,Cluster-60005.43816,Cluster-60005.51857,Cluster-60005.55469,Cluster-60005.52086,Cluster-60005.23544,Cluster-60005.101411,Cluster-60005.20445,Cluster-60005.92427,Cluster-52465.0,Cluster-60005.74432,Cluster-60005.53005,Cluster-60005.47261,Cluster-60005.50788,Cluster-60005.43461,Cluster-60005.106606,Cluster-60005.70562,Cluster-17727.1,Cluster-60005.53500,Cluster-60005.72162,Cluster-60005.60465,Cluster-60005.12321,Cluster-60005.59513,Cluster-60005.18452,Cluster-60005.95455,Cluster-60005.46628,Cluster-60005.103188,Cluster-60005.56264,Cluster-60005.41203,Cluster-60005.40571,Cluster-60005.47494,Cluster-60005.53857,Cluster-6058.0,Cluster-27120.0,Cluster-17788.0,Cluster-60005.54461,Cluster-60005.52025,Cluster-60005.56018,Cluster-60005.67455,Cluster-60005.55726,Cluster-60005.97761,Cluster-9556.0,Cluster-60005.95460,Cluster-60005.14148,Cluster-60005.14895,Cluster-60005.27277,Cluster-60005.45275,Cluster-60005.58351,Cluster-60005.32457,Cluster-60005.84402,Cluster-60005.85404,Cluster-60005.51087,Cluster-60005.43838,Cluster-60005.53708,Cluster-7337.0,Cluster-60005.101565,Cluster-60005.105934,Cluster-60005.101688,Cluster-60005.51061,Cluster-60005.47394,Cluster-60005.51523,Cluster-60005.33622,Cluster-60005.47451,Cluster-60005.77142,Cluster-60005.48918,Cluster-60005.52166,Cluster-60005.47508,Cluster-5471.0,Cluster-60005.97079,Cluster-10028.0,Cluster-60005.43807,Cluster-60005.50873,Cluster-48436.0,Cluster-60005.53054,Cluster-60005.56581,Cluster-60005.56911,Cluster-60005.66003,Cluster-60005.98693,Cluster-60005.75065,Cluster-60005.14870,Cluster-5393.0,Cluster-60005.81747,Cluster-13732.0,Cluster-18896.0,Cluster-60005.46348,Cluster-60005.60436,Cluster-4822.0,Cluster-60005.45089,Cluster-60005.25061,Cluster-60005.26538,Cluster-60005.55827,Cluster-60005.16901,Cluster-60005.61026,Cluster-60005.56642,Cluster-60005.43566,Cluster-60005.75363,Cluster-60005.102413,Cluster-8344.0,Cluster-60005.72351,Cluster-60005.28668,Cluster-60005.73116,Cluster-60005.16029,Cluster-60005.101133,Cluster-60005.77743,Cluster-60005.44991,Cluster-60005.60299,Cluster-60005.15219,Cluster-60005.49753,Cluster-60005.94844,Cluster-60005.65556,Cluster-60005.95247,Cluster-60005.97941,Cluster-60005.31878,Cluster-60005.23502,Cluster-60005.54576,Cluster-60005.51659,Cluster-60005.58785,Cluster-60005.95781,Cluster-60005.54786,Cluster-60005.74376,Cluster-60005.102497,Cluster-60005.49615,Cluster-60005.67783,Cluster-60005.97888,Cluster-60005.50369,Cluster-60005.52426,Cluster-60005.52413,Cluster-60005.76692,Cluster-7287.0,Cluster-60005.73341,Cluster-60005.26560,Cluster-60005.57698,Cluster-60005.77375,Cluster-60005.43145,Cluster-60005.36902,Cluster-60005.42760,Cluster-60005.59708,Cluster-60005.16553,Cluster-60005.51684,Cluster-60005.99879,Cluster-60005.103215,Cluster-75125.0,Cluster-60005.96184,Cluster-60005.38352,Cluster-60005.107729,Cluster-430.2,Cluster-60005.59550,Cluster-60005.16839,Cluster-60005.16659,Cluster-60005.103115,Cluster-60005.80797,Cluster-60005.79237,Cluster-82795.0,Cluster-60005.69691,Cluster-60005.97430,Cluster-60005.85032,Cluster-60005.63347,Cluster-60005.51738,Cluster-60005.96285,Cluster-60005.98318,Cluster-60005.50930,Cluster-60005.71951,Cluster-60005.69574,Cluster-60005.100177,Cluster-60005.57748,Cluster-64331.0,Cluster-60005.51761,Cluster-60005.99540,Cluster-6473.0,Cluster-8399.0,Cluster-7729.0,Cluster-60005.100442,Cluster-60005.51786,Cluster-60005.50350,Cluster-60005.54928,Cluster-60005.59146,Cluster-60005.56152,Cluster-60005.102626,Cluster-60005.45826,Cluster-60005.96192,Cluster-60005.56598,Cluster-60005.52221,Cluster-60005.33672,Cluster-60005.88136,Cluster-60005.49002,Cluster-60005.45080,Cluster-60005.41622,Cluster-60005.52923,Cluster-60005.101764,Cluster-60005.77192,Cluster-60005.58418,Cluster-60005.51363,Cluster-60005.98350,Cluster-60005.42065,Cluster-60005.40444,Cluster-28351.1,Cluster-60005.44572,Cluster-60005.17166,Cluster-60005.83902,Cluster-60005.41336,Cluster-60005.51383,Cluster-60005.23300,Cluster-60005.86672,Cluster-60005.17333,Cluster-60005.46179,Cluster-60005.77554,Cluster-60005.52585,Cluster-60005.96811,Cluster-41617.0,Cluster-60005.61990,Cluster-60005.54331,Cluster-60005.57867,Cluster-60005.55756,Cluster-60005.42853,Cluster-72713.0,Cluster-37508.0,Cluster-77009.0,Cluster-60005.76935,Cluster-60005.104891,Cluster-3139.0,Cluster-7238.0,Cluster-70956.0,Cluster-60005.78768,Cluster-60005.35508,Cluster-60005.29358,Cluster-60005.71124,Cluster-60005.95061,Cluster-6908.0,Cluster-60005.50645,Cluster-60005.58716,Cluster-60005.50901,Cluster-60005.24773,Cluster-60005.66190,Cluster-20954.0,Cluster-60005.56595,Cluster-60005.48404,Cluster-60005.50058,Cluster-60005.75443,Cluster-72611.0,Cluster-60005.35275,Cluster-60005.48111,Cluster-60005.41035,Cluster-60005.27294,Cluster-60005.34568,Cluster-60005.96390,Cluster-60005.64313,Cluster-60005.95926,Cluster-60005.47277,Cluster-60005.54271,Cluster-60005.24959,Cluster-60005.44104,Cluster-60005.62961,Cluster-60005.59736,Cluster-60005.52857,Cluster-60005.43283,Cluster-24547.0,Cluster-60005.65675,Cluster-60005.104003,Cluster-60005.50927,Cluster-60005.53787,Cluster-60005.84173,Cluster-60005.53547,Cluster-60005.79095,Cluster-60005.60843,Cluster-60005.43720,Cluster-60005.40768,Cluster-60005.47625,Cluster-60005.60257,Cluster-60005.100156,Cluster-7432.0,Cluster-60005.37389,Cluster-60005.56571,Cluster-60005.56099,Cluster-60005.82498,Cluster-60005.30292,Cluster-60005.51563,Cluster-60005.8961,Cluster-60005.46474,Cluster-60005.80630,Cluster-60005.102560,Cluster-60005.49574,Cluster-60005.50374,Cluster-60005.51751,Cluster-60005.49906,Cluster-50702.0,Cluster-60005.101536,Cluster-60005.107302,Cluster-60005.47595,Cluster-60005.53645,Cluster-60005.99881,Cluster-7592.0,Cluster-60005.89961,Cluster-60005.47710,Cluster-60005.77986,Cluster-60005.43961,Cluster-60005.25004,Cluster-60005.116845,Cluster-60005.35558,Cluster-60005.103895,Cluster-60005.41988,Cluster-8717.0,Cluster-60005.105248,Cluster-60005.14146,Cluster-48394.0,Cluster-60005.104072,Cluster-60005.55457,Cluster-60005.15607,Cluster-60005.106282,Cluster-7548.0,Cluster-60005.54528,Cluster-60005.32800,Cluster-60005.94963,Cluster-60005.45945,Cluster-60005.61613,Cluster-82747.0,Cluster-60005.62706,Cluster-60005.68880,Cluster-60005.18362,Cluster-60005.58041,Cluster-60005.52337,Cluster-60005.106044,Cluster-66979.0,Cluster-60005.107219,Cluster-60005.51826,Cluster-60005.103371,Cluster-60005.29632,Cluster-60005.62663,Cluster-60005.54572,Cluster-60005.16537,Cluster-60005.49096,Cluster-60005.47305,Cluster-69162.0,Cluster-60005.50467,Cluster-60005.61183,Cluster-60005.53423,Cluster-60005.52329,Cluster-60005.57457,Cluster-60005.56098,Cluster-60005.52164,Cluster-60005.18206,Cluster-60005.82976,Cluster-59541.0,Cluster-60005.70547,Cluster-60005.46768,Cluster-60005.67973,Cluster-35069.0,Cluster-60005.104152,Cluster-60005.109816,Cluster-60005.82094,Cluster-60005.64872,Cluster-60005.18287,Cluster-75328.0,Cluster-69456.0,Cluster-60005.57476,Cluster-60005.103845,Cluster-60005.55498,Cluster-60005.52432,Cluster-60005.57536,Cluster-60005.45563,Cluster-60005.52182,Cluster-60005.70297,Cluster-60005.18928,Cluster-60005.78614,Cluster-60005.47459,Cluster-60005.28255,Cluster-60005.100335,Cluster-60005.95135,Cluster-60005.49742,Cluster-48281.0,Cluster-60005.108657,Cluster-60005.76753,Cluster-60005.9548,Cluster-60005.30992,Cluster-60005.16137,Cluster-60005.45746,Cluster-60005.62205,Cluster-60005.31174,Cluster-60005.43291,Cluster-60005.54957,Cluster-60005.55210,Cluster-60005.51434,Cluster-8732.0,Cluster-60005.15106,Cluster-60005.82740,Cluster-60005.29855,Cluster-60005.78343,Cluster-60005.46687,Cluster-60005.50066,Cluster-60005.72859,Cluster-60005.105958,Cluster-60005.101831,Cluster-60005.51921	828	Cluster-60005.3842,Cluster-60005.56718,Cluster-60005.43452,Cluster-60005.84519,Cluster-60005.30681,Cluster-60005.78484,Cluster-60005.48181,Cluster-60005.85075,Cluster-60005.50592,Cluster-60005.85695,Cluster-60005.22577,Cluster-60005.21557,Cluster-60005.44567,Cluster-60005.110370,Cluster-60005.71762,Cluster-53398.0,Cluster-60005.31198,Cluster-2294.1,Cluster-60005.66385,Cluster-60005.58944,Cluster-73532.0,Cluster-60005.60501,Cluster-60005.60685,Cluster-60005.99930,Cluster-60005.71038,Cluster-60005.110629,Cluster-60005.22940,Cluster-60005.112552,Cluster-60005.20424,Cluster-60005.58820,Cluster-31468.0,Cluster-60005.17634,Cluster-60005.45875,Cluster-60005.45278,Cluster-60005.45710,Cluster-60005.65013,Cluster-60005.59786,Cluster-60005.47353,Cluster-60005.40268,Cluster-60005.51802,Cluster-60005.22007,Cluster-60005.118327,Cluster-60005.119648,Cluster-60005.71933,Cluster-60005.39009,Cluster-44186.0,Cluster-60005.32185,Cluster-60005.78079,Cluster-60005.62419,Cluster-60005.67676,Cluster-60005.2671,Cluster-60005.66246,Cluster-60005.11456,Cluster-60005.75648,Cluster-60005.75570,Cluster-60005.92795,Cluster-60005.42947,Cluster-60005.112786,Cluster-60005.21751,Cluster-60005.74595,Cluster-60005.55369,Cluster-60005.35149,Cluster-60005.8691,Cluster-60005.103637,Cluster-60005.57021,Cluster-60005.50590,Cluster-60005.7845,Cluster-60005.2020,Cluster-60005.124254,Cluster-60005.49014,Cluster-61217.0,Cluster-60005.26776,Cluster-60005.53479,Cluster-60005.31721,Cluster-69947.0,Cluster-60005.15828,Cluster-60005.75160,Cluster-60005.43318,Cluster-60005.40812,Cluster-60005.89315,Cluster-60005.47661,Cluster-60005.58355,Cluster-60005.64287,Cluster-60005.71123,Cluster-60005.5666,Cluster-60005.86053,Cluster-60005.111414,Cluster-60005.67070,Cluster-57019.0,Cluster-60005.56639,Cluster-60005.81388,Cluster-60005.53505,Cluster-60005.62726,Cluster-60005.61533,Cluster-60005.50810,Cluster-60005.74898,Cluster-60005.79621,Cluster-60005.33666,Cluster-60005.45525,Cluster-60005.62630,Cluster-60005.50812,Cluster-60005.67600,Cluster-60005.26354,Cluster-60005.62742,Cluster-60005.79419,Cluster-60005.4829,Cluster-60005.53433,Cluster-60005.111747,Cluster-60005.62291,Cluster-60005.74426,Cluster-60005.59236,Cluster-60005.9093,Cluster-60005.43345,Cluster-60005.57812,Cluster-60005.38959,Cluster-60005.50286,Cluster-60005.83404,Cluster-60005.123907,Cluster-60005.41653,Cluster-60005.70529,Cluster-60005.44964,Cluster-60005.29528,Cluster-60005.39139,Cluster-60005.55716,Cluster-60005.55266,Cluster-60005.53075,Cluster-60005.53147,Cluster-60005.77384,Cluster-60005.18151,Cluster-60005.100411,Cluster-60005.108882,Cluster-60005.47552,Cluster-60005.72934,Cluster-60005.70759,Cluster-60005.78154,Cluster-60005.84097,Cluster-60005.62003,Cluster-60005.55764,Cluster-60005.78828,Cluster-60005.55514,Cluster-60005.73005,Cluster-60005.61276,Cluster-60005.51459,Cluster-60005.50975,Cluster-20545.1,Cluster-60005.122833,Cluster-60005.14881,Cluster-60005.42060,Cluster-60005.82426,Cluster-60005.61326,Cluster-60005.3238,Cluster-60005.63589,Cluster-60005.125282,Cluster-60005.39320,Cluster-60005.8159,Cluster-60005.56944,Cluster-63270.0,Cluster-60005.112177,Cluster-60005.112602,Cluster-60005.58408,Cluster-60005.52372,Cluster-60005.70752,Cluster-60005.7591,Cluster-60005.18848,Cluster-60005.70695,Cluster-60005.90546,Cluster-60005.75319,Cluster-60005.79548,Cluster-60005.43106,Cluster-60005.25824,Cluster-60005.79094,Cluster-60005.21391,Cluster-60005.40656,Cluster-60005.86615,Cluster-41432.0,Cluster-60005.25973,Cluster-60005.69209,Cluster-60005.122600,Cluster-60005.122887,Cluster-60005.51530,Cluster-60005.39967,Cluster-60005.71670,Cluster-60005.101180,Cluster-60005.80743,Cluster-60005.43889,Cluster-60005.46899,Cluster-60005.73810,Cluster-60005.55399,Cluster-60005.39436,Cluster-60005.45621,Cluster-80142.0,Cluster-21250.1,Cluster-60005.49549,Cluster-60005.103981,Cluster-60005.69425,Cluster-60005.47103,Cluster-60005.29181,Cluster-60005.120468,Cluster-60005.110665,Cluster-60005.34042,Cluster-60005.119170,Cluster-60005.30011,Cluster-60005.21038,Cluster-60005.67871,Cluster-60005.53043,Cluster-60005.41933,Cluster-60005.68709,Cluster-55764.0,Cluster-71298.0,Cluster-60005.110826,Cluster-60005.121898,Cluster-60005.89687,Cluster-60005.66531,Cluster-60005.88971,Cluster-1225.0,Cluster-60005.36179,Cluster-60005.47804,Cluster-60005.42731,Cluster-60005.120160,Cluster-60005.26513,Cluster-60005.61763,Cluster-60005.110772,Cluster-60005.43110,Cluster-60005.38390,Cluster-60005.112442,Cluster-60005.21415,Cluster-60005.78666,Cluster-60005.118494,Cluster-60005.69545,Cluster-60005.51023,Cluster-60005.76311,Cluster-60005.84455,Cluster-60005.66569,Cluster-60005.62679,Cluster-60005.73763,Cluster-60005.24279,Cluster-60005.94333,Cluster-60005.21027,Cluster-60005.58148,Cluster-60005.31736,Cluster-60005.49737,Cluster-60005.47266,Cluster-60005.23763,Cluster-60005.2116,Cluster-60005.66466,Cluster-60005.122314,Cluster-60005.65622,Cluster-60005.66371,Cluster-60005.117033,Cluster-60005.41523,Cluster-60005.55351,Cluster-60005.45036,Cluster-60005.59447,Cluster-60005.73729,Cluster-60005.123827,Cluster-60005.7752,Cluster-60005.20254,Cluster-60005.35226,Cluster-82033.0,Cluster-60005.60418,Cluster-60005.80707,Cluster-60005.90766,Cluster-60005.32806,Cluster-60005.7910,Cluster-60005.74888,Cluster-60005.38538,Cluster-60005.46752,Cluster-60005.37230,Cluster-60005.62178,Cluster-60005.119046,Cluster-60005.87638,Cluster-60005.94925,Cluster-42917.0,Cluster-60005.83456,Cluster-60005.47842,Cluster-60005.78197,Cluster-60005.35457,Cluster-60005.39076,Cluster-60005.77668,Cluster-60005.107436,Cluster-60005.53607,Cluster-54022.0,Cluster-60005.27000,Cluster-60005.7231,Cluster-60005.77569,Cluster-60005.107618,Cluster-60005.38562,Cluster-60005.62075,Cluster-60005.119692,Cluster-60005.120930,Cluster-60005.43864,Cluster-60005.34558,Cluster-60005.94160,Cluster-60005.40636,Cluster-60005.64215,Cluster-60005.116206,Cluster-60005.61517,Cluster-60005.61463,Cluster-60005.54720,Cluster-60005.29651,Cluster-60005.123291,Cluster-60005.43193,Cluster-60005.76049,Cluster-60005.45037,Cluster-72791.0,Cluster-60005.103469,Cluster-52842.0,Cluster-60005.7947,Cluster-60005.49752,Cluster-60005.69653,Cluster-60005.27021,Cluster-60005.31140,Cluster-60005.120859,Cluster-60005.53465,Cluster-60005.55991,Cluster-60005.55916,Cluster-60005.73586,Cluster-60005.79561,Cluster-37743.0,Cluster-60005.66339,Cluster-60005.71838,Cluster-60005.32739,Cluster-60005.17131,Cluster-60005.44079,Cluster-60005.41647,Cluster-60005.30217,Cluster-60005.108983,Cluster-60005.91826,Cluster-60005.66408,Cluster-60005.98087,Cluster-60005.33452,Cluster-60005.63227,Cluster-60005.16178,Cluster-60005.37087,Cluster-60005.68811,Cluster-60005.4893,Cluster-60005.75398,Cluster-60005.62962,Cluster-56358.0,Cluster-60005.37802,Cluster-60005.73058,Cluster-60005.54915,Cluster-60005.69278,Cluster-61407.0,Cluster-60005.64054,Cluster-60005.29195,Cluster-60005.70641,Cluster-60005.3580,Cluster-60005.110910,Cluster-60005.113511,Cluster-60005.7689,Cluster-60005.116245,Cluster-60005.26317,Cluster-60005.5401,Cluster-60005.36452,Cluster-60005.113938,Cluster-60005.42983,Cluster-60005.10222,Cluster-60005.48877,Cluster-60005.30317,Cluster-60005.64359,Cluster-60005.47904,Cluster-60005.121730,Cluster-60005.52673,Cluster-60005.20086,Cluster-60005.4469,Cluster-60005.30420,Cluster-60005.79392,Cluster-60005.68402,Cluster-49336.0,Cluster-60005.110251,Cluster-60005.53699,Cluster-60005.48573,Cluster-60005.40527,Cluster-60005.46682,Cluster-60005.12798,Cluster-60005.90927,Cluster-60005.73138,Cluster-60005.117581,Cluster-60005.42016,Cluster-60005.24185,Cluster-60005.59371,Cluster-60005.48533,Cluster-60005.53371,Cluster-60005.41208,Cluster-60005.113632,Cluster-60005.64516,Cluster-60005.58621,Cluster-60005.78637,Cluster-60005.40747,Cluster-60005.44286,Cluster-60005.57003,Cluster-60005.60978,Cluster-60005.119213,Cluster-60005.30178,Cluster-60005.119321,Cluster-60005.20669,Cluster-60005.82405,Cluster-60005.111554,Cluster-60005.6616,Cluster-60005.112004,Cluster-60005.77217,Cluster-60005.110892,Cluster-60005.50068,Cluster-60005.54929,Cluster-60005.51235,Cluster-60005.111478,Cluster-60005.61424,Cluster-60005.81827,Cluster-60005.42377,Cluster-60005.49349,Cluster-60005.69982,Cluster-60005.9308,Cluster-60005.25608,Cluster-51229.0,Cluster-60005.66834,Cluster-60005.49158,Cluster-60005.55669,Cluster-60005.30801,Cluster-60005.57689,Cluster-60005.76548,Cluster-60005.84759,Cluster-60005.115050,Cluster-60005.121040,Cluster-60005.92750,Cluster-60005.117321,Cluster-60005.55539,Cluster-60005.70740,Cluster-60005.6135,Cluster-60005.46235,Cluster-60005.77535,Cluster-60005.37554,Cluster-60005.122011,Cluster-60005.54035,Cluster-60005.81389,Cluster-60005.66038,Cluster-60005.57189,Cluster-60005.105189,Cluster-60005.40930,Cluster-60005.59256,Cluster-47534.0,Cluster-60005.50443,Cluster-60005.67493,Cluster-60005.72368,Cluster-60005.40433,Cluster-60005.73893,Cluster-60005.22677,Cluster-60005.116066,Cluster-60005.116843,Cluster-60005.88468,Cluster-60005.18410,Cluster-60005.54691,Cluster-60005.52299,Cluster-60005.60168,Cluster-60005.91522,Cluster-60005.53073,Cluster-60005.62840,Cluster-60005.44684,Cluster-60005.108033,Cluster-60005.50344,Cluster-60005.2725,Cluster-60005.30971,Cluster-60005.90512,Cluster-60005.90180,Cluster-60005.50262,Cluster-60005.32297,Cluster-60005.69045,Cluster-60005.59149,Cluster-60005.121563,Cluster-60005.33772,Cluster-60005.46191,Cluster-60005.56594,Cluster-60005.20744,Cluster-60005.50514,Cluster-60005.95769,Cluster-60005.38399,Cluster-60005.35480,Cluster-60005.22446,Cluster-60005.72318,Cluster-60005.82700,Cluster-60005.22736,Cluster-60005.20783,Cluster-60005.58241,Cluster-60005.47057,Cluster-60005.43937,Cluster-60005.59083,Cluster-60005.35074,Cluster-60005.64861,Cluster-60005.44488,Cluster-60005.55091,Cluster-60005.67046,Cluster-60005.25439,Cluster-60005.92749,Cluster-60005.68360,Cluster-60005.119339,Cluster-60005.124205,Cluster-60005.19595,Cluster-60005.117791,Cluster-60005.56916,Cluster-60005.51874,Cluster-60005.20532,Cluster-60005.82013,Cluster-60005.71996,Cluster-60005.23101,Cluster-60005.30376,Cluster-60005.58331,Cluster-60005.24082,Cluster-60005.25715,Cluster-60005.30879,Cluster-60005.41215,Cluster-60005.54719,Cluster-60005.24204,Cluster-60005.76810,Cluster-60005.85662,Cluster-60005.45887,Cluster-60005.66115,Cluster-60005.117265,Cluster-60005.69427,Cluster-60005.113761,Cluster-60005.80474,Cluster-60005.34224,Cluster-60005.63777,Cluster-60005.30504,Cluster-60005.37110,Cluster-60005.42425,Cluster-60005.37873,Cluster-60005.34165,Cluster-60005.92661,Cluster-60005.5554,Cluster-60005.63832,Cluster-60005.258,Cluster-60005.49803,Cluster-60005.91313,Cluster-60005.118176,Cluster-60005.96125,Cluster-60005.68829,Cluster-60005.92318,Cluster-60005.63097,Cluster-60397.0,Cluster-60005.60864,Cluster-60005.37006,Cluster-60005.77909,Cluster-60005.118616,Cluster-60005.17040,Cluster-60005.46399,Cluster-60005.68544,Cluster-60005.75327,Cluster-30323.0,Cluster-80144.1,Cluster-69296.0,Cluster-60005.65068,Cluster-60005.115264,Cluster-60005.50142,Cluster-60005.122784,Cluster-60005.75825,Cluster-60005.74471,Cluster-67839.0,Cluster-52884.0,Cluster-60005.31420,Cluster-60005.115493,Cluster-60005.94580,Cluster-60005.81110,Cluster-60005.42735,Cluster-60005.49552,Cluster-60005.25980,Cluster-60005.25831,Cluster-60005.6998,Cluster-60005.54396,Cluster-60005.92245,Cluster-60005.32965,Cluster-60005.114565,Cluster-60005.65312,Cluster-62300.0,Cluster-60005.68386,Cluster-60005.117084,Cluster-60005.86901,Cluster-60005.49921,Cluster-60005.32716,Cluster-60005.116920,Cluster-60005.27729,Cluster-60005.20757,Cluster-60005.8410,Cluster-60005.76971,Cluster-60005.111758,Cluster-60005.27440,Cluster-27130.0,Cluster-60005.30072,Cluster-60005.80252,Cluster-60005.68610,Cluster-60005.23677,Cluster-60005.58292,Cluster-63888.0,Cluster-60005.66125,Cluster-60005.50112,Cluster-60005.122546,Cluster-60005.47700,Cluster-60005.36951,Cluster-60005.118266,Cluster-60005.112465,Cluster-81379.0,Cluster-60005.91556,Cluster-16789.0,Cluster-60005.94669,Cluster-60005.68156,Cluster-60005.31480,Cluster-60005.19035,Cluster-60005.7379,Cluster-51311.0,Cluster-60005.66585,Cluster-60005.59884,Cluster-69183.0,Cluster-60005.38484,Cluster-60005.112059,Cluster-60005.40321,Cluster-60005.31442,Cluster-60005.21380,Cluster-60005.7372,Cluster-60005.33365,Cluster-60005.94724,Cluster-60005.46233,Cluster-60005.75629,Cluster-60005.37035,Cluster-60005.7932,Cluster-60005.61787,Cluster-60005.71883,Cluster-60005.110986,Cluster-60005.78594,Cluster-60005.76392,Cluster-60005.37039,Cluster-60005.86524,Cluster-60005.64661,Cluster-60005.67994,Cluster-60005.43711,Cluster-60005.60660,Cluster-60005.98240,Cluster-60005.121435,Cluster-60005.122502,Cluster-60005.52942,Cluster-60005.53351,Cluster-60005.19125,Cluster-60005.50074,Cluster-60005.27890,Cluster-60005.43022,Cluster-60005.5519,Cluster-60005.45187,Cluster-60005.122167,Cluster-60005.64370,Cluster-60005.79968,Cluster-60005.74412,Cluster-60005.114631,Cluster-60005.34274,Cluster-60005.13206,Cluster-60005.54023,Cluster-60005.29556,Cluster-60005.50635,Cluster-60005.24862,Cluster-60005.26901,Cluster-60005.65846,Cluster-60005.72649,Cluster-60005.78486,Cluster-60005.8709,Cluster-60005.35243,Cluster-60005.91509,Cluster-60005.58697,Cluster-60005.33390,Cluster-60005.54663,Cluster-60005.21157,Cluster-60005.84501,Cluster-60005.6856,Cluster-60005.55473,Cluster-60005.22220,Cluster-25921.0,Cluster-60005.57314,Cluster-60005.90533,Cluster-60005.116717,Cluster-60005.3070,Cluster-60005.6038,Cluster-60005.85952,Cluster-60005.61971,Cluster-60005.98285,Cluster-60005.57757,Cluster-60005.64591,Cluster-60005.26221,Cluster-60005.32969,Cluster-60005.31017,Cluster-60005.23407,Cluster-60005.38397,Cluster-60005.46466,Cluster-60005.113878,Cluster-60005.78900,Cluster-60005.111827,Cluster-60005.80777,Cluster-60005.35018,Cluster-60005.8106,Cluster-60005.56950,Cluster-60005.20178,Cluster-60005.22531,Cluster-60005.81981,Cluster-60005.110992,Cluster-60005.79125,Cluster-60005.70762,Cluster-60005.59041,Cluster-60005.86197,Cluster-60005.27546,Cluster-60005.79421,Cluster-60005.27481,Cluster-60005.51327,Cluster-60005.66943,Cluster-60005.37774,Cluster-60005.7990,Cluster-41112.0,Cluster-60005.82955,Cluster-26191.0,Cluster-60005.37781,Cluster-60005.61875,Cluster-60005.108122,Cluster-60005.102854,Cluster-60005.28248,Cluster-60005.71764,Cluster-60005.92906,Cluster-60005.45992,Cluster-78165.0,Cluster-60005.85481,Cluster-60005.118468,Cluster-60005.77814,Cluster-60005.42849,Cluster-60005.78228,Cluster-60005.77236,Cluster-60005.93517,Cluster-60005.48201,Cluster-60005.71741,Cluster-60005.89064,Cluster-60005.49683,Cluster-60005.115730,Cluster-60005.80202,Cluster-60005.84489,Cluster-60005.23231,Cluster-60005.46692,Cluster-60005.71104,Cluster-60005.60689,Cluster-60005.32893,Cluster-60005.48297,Cluster-60005.86397,Cluster-60005.35412,Cluster-57474.0,Cluster-60005.35017,Cluster-60005.124119,Cluster-60005.14026,Cluster-60005.76442,Cluster-60005.57137,Cluster-60005.111167,Cluster-60005.88082,Cluster-60005.48319,Cluster-60005.82370,Cluster-60005.44659,Cluster-60005.4695,Cluster-60005.51471,Cluster-60005.74629,Cluster-60005.69716,Cluster-60005.21821,Cluster-60005.123539,Cluster-60005.74844,Cluster-60005.22884,Cluster-60005.56058,Cluster-66204.0,Cluster-60005.8496,Cluster-60005.8825,Cluster-60005.113958,Cluster-60005.35557,Cluster-60005.40169,Cluster-60005.54031,Cluster-60005.61166,Cluster-60005.49877,Cluster-60005.120830,Cluster-60005.64703,Cluster-60005.68789,Cluster-60005.47941,Cluster-60005.46079,Cluster-60005.90535,Cluster-60005.57561,Cluster-60005.121428,Cluster-60005.120060,Cluster-60005.116675,Cluster-60005.13383,Cluster-60005.76636,Cluster-60005.29565,Cluster-60005.5729,Cluster-60005.20618,Cluster-60005.50687,Cluster-60005.55340,Cluster-60005.90130,Cluster-60005.63661,Cluster-60005.68069,Cluster-60005.37953,Cluster-60005.47951,Cluster-62153.0,Cluster-60005.37395,Cluster-60005.5243,Cluster-60005.39130,Cluster-60005.34726,Cluster-60005.57239,Cluster-60005.78501,Cluster-60005.17522,Cluster-60005.23432,Cluster-60005.39867,Cluster-60005.72270,Cluster-60005.42663,Cluster-60005.58085,Cluster-60005.55744,Cluster-60005.45383,Cluster-60005.18142,Cluster-60005.45370,Cluster-60005.63114,Cluster-81947.0,Cluster-60005.47627,Cluster-60005.48641,Cluster-60005.35244,Cluster-60005.96001,Cluster-60005.118437,Cluster-60005.57773,Cluster-60005.98150,Cluster-60005.95597,Cluster-60005.54926,Cluster-60005.29802,Cluster-60005.92717,Cluster-60005.48995,Cluster-60005.113967,Cluster-60005.111719
GO:0005198	structural molecule activity	molecular_function	1.0912e-49	5.2726e-47	2014	28657	6487	123039	1098	Cluster-60005.32073,Cluster-60005.73137,Cluster-60005.46304,Cluster-60005.106468,Cluster-60005.12858,Cluster-60005.103213,Cluster-60005.14232,Cluster-60005.60479,Cluster-60005.47009,Cluster-60005.78385,Cluster-8685.1,Cluster-60005.21659,Cluster-60005.25012,Cluster-60005.45340,Cluster-60005.45055,Cluster-60005.146,Cluster-60005.54817,Cluster-60005.69778,Cluster-60005.104239,Cluster-60005.35617,Cluster-60005.56345,Cluster-60005.58543,Cluster-60005.54612,Cluster-60005.34984,Cluster-60005.62763,Cluster-60005.61121,Cluster-3295.0,Cluster-65987.1,Cluster-60005.48971,Cluster-34815.0,Cluster-5576.0,Cluster-60005.50789,Cluster-60005.55052,Cluster-6993.0,Cluster-60005.33469,Cluster-8278.0,Cluster-3379.0,Cluster-60005.25359,Cluster-60005.52446,Cluster-60005.99772,Cluster-60005.32777,Cluster-60005.55559,Cluster-60005.62326,Cluster-60005.49655,Cluster-5876.0,Cluster-60005.98439,Cluster-60005.96321,Cluster-62321.0,Cluster-60005.49948,Cluster-60005.35676,Cluster-60005.50357,Cluster-60005.98835,Cluster-60005.14222,Cluster-60005.50716,Cluster-60005.16510,Cluster-60005.54154,Cluster-60005.72112,Cluster-60005.49931,Cluster-60005.62374,Cluster-60005.44190,Cluster-60005.46396,Cluster-60005.42693,Cluster-60005.51503,Cluster-60005.20966,Cluster-60005.54956,Cluster-60005.18505,Cluster-60005.70238,Cluster-60005.72390,Cluster-60005.49398,Cluster-60005.90182,Cluster-9551.0,Cluster-60005.98324,Cluster-60005.87214,Cluster-60005.67392,Cluster-60005.40535,Cluster-60005.62375,Cluster-60005.61393,Cluster-60005.18338,Cluster-70613.0,Cluster-60005.101789,Cluster-60005.83255,Cluster-60005.97289,Cluster-60005.52987,Cluster-60005.71319,Cluster-60005.33905,Cluster-60005.44686,Cluster-60005.48403,Cluster-60005.12786,Cluster-60005.42522,Cluster-60005.51595,Cluster-60005.24096,Cluster-60005.41775,Cluster-60005.78759,Cluster-60005.14543,Cluster-60005.39101,Cluster-60005.44440,Cluster-60005.57597,Cluster-60005.37113,Cluster-60005.30455,Cluster-60005.30984,Cluster-60005.52818,Cluster-60005.48208,Cluster-60005.23247,Cluster-60005.71017,Cluster-60005.17756,Cluster-8242.0,Cluster-60005.96803,Cluster-77907.0,Cluster-60005.51612,Cluster-57272.0,Cluster-60005.33324,Cluster-60005.87904,Cluster-60005.34129,Cluster-60005.16755,Cluster-60005.73187,Cluster-60005.39193,Cluster-60005.51640,Cluster-60005.67835,Cluster-60005.51962,Cluster-60005.58775,Cluster-60005.83028,Cluster-77663.0,Cluster-60005.52381,Cluster-7031.1,Cluster-77355.0,Cluster-60005.102171,Cluster-60005.49441,Cluster-60005.43438,Cluster-60005.62839,Cluster-60005.30539,Cluster-60005.55585,Cluster-60005.98267,Cluster-60005.72163,Cluster-60005.49165,Cluster-60005.95680,Cluster-60005.52692,Cluster-60005.61558,Cluster-60005.96906,Cluster-60005.53572,Cluster-60005.71574,Cluster-60005.53334,Cluster-60005.84064,Cluster-60005.45819,Cluster-60005.17793,Cluster-3208.0,Cluster-60005.102220,Cluster-60005.38841,Cluster-60005.15746,Cluster-60005.122069,Cluster-60005.60133,Cluster-60005.49734,Cluster-60005.45569,Cluster-60005.33006,Cluster-60005.45916,Cluster-60005.2740,Cluster-60005.79443,Cluster-60005.101964,Cluster-60005.51878,Cluster-60005.49416,Cluster-60005.89706,Cluster-60005.48426,Cluster-60005.102335,Cluster-60005.51104,Cluster-60005.83673,Cluster-60005.57131,Cluster-47958.0,Cluster-60005.74825,Cluster-60005.50625,Cluster-23406.0,Cluster-60005.84403,Cluster-60005.58455,Cluster-60005.11143,Cluster-60005.15738,Cluster-81208.0,Cluster-60005.101099,Cluster-60005.69924,Cluster-60005.46370,Cluster-60005.98647,Cluster-60005.51713,Cluster-60005.49167,Cluster-60005.46962,Cluster-13000.0,Cluster-60005.101343,Cluster-60005.96276,Cluster-60005.57652,Cluster-60005.12618,Cluster-60005.17182,Cluster-60005.39151,Cluster-60005.83663,Cluster-60005.76931,Cluster-60005.51029,Cluster-60005.56083,Cluster-60005.51360,Cluster-60005.59193,Cluster-60005.51520,Cluster-60005.45334,Cluster-60005.101634,Cluster-60005.55909,Cluster-60005.58523,Cluster-60005.100012,Cluster-7263.0,Cluster-60005.47154,Cluster-8702.0,Cluster-60005.83542,Cluster-60005.55798,Cluster-7297.1,Cluster-60005.56369,Cluster-50136.0,Cluster-29103.0,Cluster-60005.52619,Cluster-60005.24469,Cluster-60005.17695,Cluster-60005.45664,Cluster-60005.60722,Cluster-60005.26791,Cluster-60005.91685,Cluster-22075.0,Cluster-60005.11895,Cluster-60005.59224,Cluster-60005.54376,Cluster-60005.99959,Cluster-8322.0,Cluster-60005.51154,Cluster-60005.53613,Cluster-60005.52787,Cluster-60005.35100,Cluster-60005.98173,Cluster-60005.73845,Cluster-76310.0,Cluster-60005.60091,Cluster-15119.0,Cluster-60005.42917,Cluster-60005.54262,Cluster-60005.97051,Cluster-60005.57155,Cluster-60005.98609,Cluster-60005.37813,Cluster-7282.0,Cluster-60005.53892,Cluster-60005.56000,Cluster-60005.48769,Cluster-60005.54553,Cluster-60005.52689,Cluster-53575.0,Cluster-60005.43984,Cluster-60005.97680,Cluster-60005.100109,Cluster-60005.46985,Cluster-37052.0,Cluster-60005.52360,Cluster-60005.51092,Cluster-60005.53578,Cluster-60005.59947,Cluster-60005.63224,Cluster-60005.28626,Cluster-60005.52351,Cluster-60005.30293,Cluster-60005.50111,Cluster-7057.0,Cluster-60005.105679,Cluster-5407.0,Cluster-60005.30679,Cluster-60005.43275,Cluster-9887.0,Cluster-60005.54320,Cluster-60005.49509,Cluster-60005.78483,Cluster-60005.35037,Cluster-60005.60532,Cluster-56667.1,Cluster-60005.50148,Cluster-60005.43939,Cluster-60005.92798,Cluster-60005.96903,Cluster-60005.102249,Cluster-60005.45057,Cluster-60005.59887,Cluster-60005.59628,Cluster-60005.109438,Cluster-6276.0,Cluster-60005.58765,Cluster-60005.55816,Cluster-60005.45421,Cluster-60005.50323,Cluster-44942.0,Cluster-60005.41051,Cluster-6463.0,Cluster-60005.105788,Cluster-60005.51790,Cluster-60005.49432,Cluster-60005.106358,Cluster-60005.58415,Cluster-60005.61863,Cluster-60005.16461,Cluster-60005.67774,Cluster-60005.38996,Cluster-60005.35459,Cluster-60005.60633,Cluster-60005.47151,Cluster-60005.34626,Cluster-60005.71024,Cluster-49305.0,Cluster-60005.9679,Cluster-60005.50969,Cluster-60005.63846,Cluster-60005.98262,Cluster-60005.44774,Cluster-60005.51674,Cluster-60005.41289,Cluster-60005.95397,Cluster-60005.66150,Cluster-60005.49836,Cluster-60005.58875,Cluster-60005.49865,Cluster-60005.22413,Cluster-60005.3779,Cluster-60005.27490,Cluster-60005.38351,Cluster-60005.39079,Cluster-60005.101383,Cluster-60005.56962,Cluster-60005.92309,Cluster-60005.47678,Cluster-60005.65052,Cluster-60005.99733,Cluster-60005.107052,Cluster-60005.53795,Cluster-60005.106089,Cluster-60005.43818,Cluster-60005.49920,Cluster-60005.77884,Cluster-60005.43894,Cluster-60005.98616,Cluster-60005.42476,Cluster-60005.50658,Cluster-60005.48028,Cluster-60005.21742,Cluster-60005.97919,Cluster-7065.0,Cluster-60005.65479,Cluster-60005.47701,Cluster-60005.79850,Cluster-7242.0,Cluster-60005.68300,Cluster-60005.44461,Cluster-60005.59767,Cluster-60005.15456,Cluster-60005.74585,Cluster-60005.106449,Cluster-60005.77642,Cluster-60005.77915,Cluster-60005.99288,Cluster-60005.104752,Cluster-60005.103773,Cluster-59110.0,Cluster-60005.97028,Cluster-60005.57225,Cluster-60005.54857,Cluster-60005.98236,Cluster-60005.63396,Cluster-60005.95580,Cluster-60005.37353,Cluster-60005.53402,Cluster-63819.0,Cluster-60005.49684,Cluster-60005.18124,Cluster-60005.100072,Cluster-60005.58547,Cluster-60005.38680,Cluster-60005.24536,Cluster-60005.48678,Cluster-60005.59594,Cluster-60005.100682,Cluster-60005.16795,Cluster-60005.79796,Cluster-60005.51908,Cluster-60005.53374,Cluster-60005.31186,Cluster-60005.51864,Cluster-60005.74201,Cluster-60005.47638,Cluster-60005.73511,Cluster-60005.49792,Cluster-60005.43627,Cluster-20339.0,Cluster-60005.47477,Cluster-60005.58242,Cluster-48889.1,Cluster-60005.97657,Cluster-60005.94364,Cluster-60005.56274,Cluster-60005.63581,Cluster-60005.52753,Cluster-60005.91373,Cluster-60005.28202,Cluster-49785.0,Cluster-60005.55069,Cluster-60005.49503,Cluster-63290.0,Cluster-60005.81073,Cluster-60005.32434,Cluster-60005.51355,Cluster-60005.60718,Cluster-50107.0,Cluster-60005.48125,Cluster-60005.101086,Cluster-49699.0,Cluster-60005.35634,Cluster-60005.52127,Cluster-60005.96368,Cluster-60005.48781,Cluster-60005.28719,Cluster-60005.99797,Cluster-60005.67131,Cluster-60005.38155,Cluster-60005.12294,Cluster-60005.96279,Cluster-60005.58734,Cluster-60005.67695,Cluster-60005.26640,Cluster-60005.64468,Cluster-60005.100475,Cluster-60005.98221,Cluster-60005.14877,Cluster-60005.42410,Cluster-26114.0,Cluster-60005.53198,Cluster-5402.0,Cluster-60005.99823,Cluster-60005.60022,Cluster-60005.75053,Cluster-60005.94984,Cluster-67581.0,Cluster-60005.15275,Cluster-60005.19209,Cluster-60005.103976,Cluster-60005.18417,Cluster-60005.46015,Cluster-60005.64682,Cluster-60005.55438,Cluster-60005.13834,Cluster-60005.63360,Cluster-60005.60972,Cluster-8446.0,Cluster-60005.48244,Cluster-60005.57010,Cluster-60005.120262,Cluster-60005.53109,Cluster-60005.83750,Cluster-60005.47743,Cluster-60005.107999,Cluster-60005.57221,Cluster-60005.59293,Cluster-60005.81830,Cluster-60005.106508,Cluster-60005.104810,Cluster-60005.57183,Cluster-18426.0,Cluster-60005.54130,Cluster-60005.42033,Cluster-60005.10300,Cluster-60005.52470,Cluster-60005.37690,Cluster-60005.46439,Cluster-27926.0,Cluster-60005.48576,Cluster-60005.54513,Cluster-60005.45584,Cluster-60005.51587,Cluster-60005.106426,Cluster-60005.67602,Cluster-4590.0,Cluster-60005.58965,Cluster-51102.0,Cluster-60005.46698,Cluster-60005.106466,Cluster-46822.0,Cluster-60005.48279,Cluster-42444.0,Cluster-60005.22114,Cluster-60005.53548,Cluster-60005.59693,Cluster-40877.1,Cluster-60005.59349,Cluster-60005.62154,Cluster-60005.53321,Cluster-60005.84878,Cluster-60005.49323,Cluster-60005.70399,Cluster-60005.97676,Cluster-60005.54418,Cluster-60005.53311,Cluster-60005.59212,Cluster-60005.49037,Cluster-60005.76831,Cluster-60005.64501,Cluster-60005.55496,Cluster-60005.90635,Cluster-60005.33105,Cluster-60005.69648,Cluster-60005.49980,Cluster-60005.51470,Cluster-60005.65588,Cluster-60005.95202,Cluster-60005.32769,Cluster-60005.52263,Cluster-60005.107497,Cluster-60005.72905,Cluster-60005.60090,Cluster-31790.0,Cluster-60005.13284,Cluster-60005.40638,Cluster-60005.96740,Cluster-35876.0,Cluster-60005.49960,Cluster-60005.58883,Cluster-60005.48900,Cluster-60005.9491,Cluster-60005.55096,Cluster-60005.55934,Cluster-60005.70888,Cluster-60005.62497,Cluster-4659.0,Cluster-60005.63548,Cluster-60005.47113,Cluster-60005.54178,Cluster-60005.31404,Cluster-60005.50126,Cluster-60005.46371,Cluster-60005.17264,Cluster-60005.96241,Cluster-60005.54037,Cluster-60005.46827,Cluster-60005.100192,Cluster-60005.70592,Cluster-75887.1,Cluster-60005.11863,Cluster-60005.50061,Cluster-60005.42321,Cluster-60005.52211,Cluster-56721.0,Cluster-60005.51064,Cluster-60005.12209,Cluster-60005.104225,Cluster-60005.105925,Cluster-36519.0,Cluster-60005.95554,Cluster-60005.53031,Cluster-60005.28160,Cluster-75125.0,Cluster-60005.87215,Cluster-60005.96184,Cluster-60005.99879,Cluster-60005.51684,Cluster-60005.16553,Cluster-60005.78667,Cluster-60005.79187,Cluster-60005.36902,Cluster-60005.42760,Cluster-60005.100759,Cluster-60005.59708,Cluster-60005.77375,Cluster-60005.91744,Cluster-60005.106414,Cluster-60005.25484,Cluster-60005.98331,Cluster-60005.97469,Cluster-7287.0,Cluster-60005.73341,Cluster-60005.64454,Cluster-60005.52426,Cluster-60005.52413,Cluster-60005.76692,Cluster-60005.50369,Cluster-60005.73478,Cluster-60005.67783,Cluster-60005.49615,Cluster-60005.59253,Cluster-60005.102497,Cluster-60005.50548,Cluster-60005.62157,Cluster-60005.54786,Cluster-60005.74376,Cluster-60005.58785,Cluster-60005.95781,Cluster-60005.54576,Cluster-60005.90886,Cluster-60005.72477,Cluster-60005.51659,Cluster-60005.53628,Cluster-60005.23502,Cluster-60005.41936,Cluster-60005.95247,Cluster-60005.15219,Cluster-60005.94844,Cluster-60005.49753,Cluster-60005.65556,Cluster-78111.0,Cluster-60005.31211,Cluster-60005.77743,Cluster-60005.56756,Cluster-60005.44991,Cluster-60005.92032,Cluster-60005.100266,Cluster-60005.16029,Cluster-60005.101133,Cluster-60005.102413,Cluster-60005.104799,Cluster-60005.64819,Cluster-60005.72351,Cluster-60005.75363,Cluster-60005.54374,Cluster-60005.56642,Cluster-60005.61026,Cluster-60005.43566,Cluster-60005.25061,Cluster-60005.26538,Cluster-60005.55827,Cluster-60005.16901,Cluster-60005.29869,Cluster-60005.45089,Cluster-6954.0,Cluster-60005.46348,Cluster-60005.29210,Cluster-60005.60436,Cluster-4822.0,Cluster-60005.81747,Cluster-60005.14870,Cluster-60005.75065,Cluster-60005.39153,Cluster-60005.98693,Cluster-60005.56581,Cluster-60005.56911,Cluster-60005.96218,Cluster-60005.43807,Cluster-60005.50873,Cluster-60005.53054,Cluster-5471.0,Cluster-60005.29825,Cluster-60005.48105,Cluster-60005.95623,Cluster-60005.48918,Cluster-60005.52166,Cluster-60005.47508,Cluster-60005.47451,Cluster-60005.32807,Cluster-60005.16596,Cluster-60005.33622,Cluster-78489.0,Cluster-60005.51523,Cluster-60005.38837,Cluster-60005.101565,Cluster-60005.101688,Cluster-60005.51061,Cluster-60005.43838,Cluster-35590.0,Cluster-60005.53708,Cluster-60005.84402,Cluster-60005.32457,Cluster-60005.51087,Cluster-60005.85404,Cluster-60005.58351,Cluster-60005.14895,Cluster-60005.45275,Cluster-60005.97761,Cluster-9556.0,Cluster-60005.95460,Cluster-60005.14148,Cluster-60005.31675,Cluster-60005.97471,Cluster-60005.56018,Cluster-60005.63175,Cluster-60005.67455,Cluster-60005.55726,Cluster-60005.51057,Cluster-60005.54461,Cluster-27120.0,Cluster-17788.0,Cluster-29154.0,Cluster-60005.49383,Cluster-60005.41203,Cluster-60005.56264,Cluster-60005.44083,Cluster-60005.59513,Cluster-60005.95455,Cluster-60005.18452,Cluster-60005.46628,Cluster-60005.12321,Cluster-60005.89928,Cluster-60005.60465,Cluster-60005.53183,Cluster-60005.53500,Cluster-60005.72162,Cluster-60005.106606,Cluster-60005.70562,Cluster-60005.56893,Cluster-60005.47261,Cluster-60005.80735,Cluster-60005.50788,Cluster-60005.43461,Cluster-60005.62256,Cluster-60005.73154,Cluster-60005.20445,Cluster-60005.70582,Cluster-52465.0,Cluster-60005.23544,Cluster-60005.49219,Cluster-60005.51857,Cluster-60005.55469,Cluster-60005.52086,Cluster-60005.43974,Cluster-60005.39955,Cluster-60005.43816,Cluster-60005.54224,Cluster-60005.47692,Cluster-60005.44525,Cluster-60005.95927,Cluster-60005.40256,Cluster-8094.0,Cluster-3590.0,Cluster-60005.12250,Cluster-60005.50416,Cluster-60005.95190,Cluster-60005.49885,Cluster-60005.54330,Cluster-60005.94994,Cluster-60005.116864,Cluster-60005.45063,Cluster-60005.44227,Cluster-60005.95991,Cluster-60005.102218,Cluster-60005.97008,Cluster-60005.58710,Cluster-60005.57583,Cluster-60005.109469,Cluster-60005.39127,Cluster-60005.65773,Cluster-60005.68442,Cluster-60005.35175,Cluster-60005.52736,Cluster-60005.11181,Cluster-60005.20775,Cluster-60005.41747,Cluster-60005.50337,Cluster-60005.51846,Cluster-60005.96475,Cluster-60005.62175,Cluster-60005.59778,Cluster-60005.70111,Cluster-60005.60566,Cluster-60005.54850,Cluster-60005.49678,Cluster-60005.44549,Cluster-60005.61474,Cluster-60005.30821,Cluster-60005.99654,Cluster-60005.15834,Cluster-60005.51675,Cluster-60005.82437,Cluster-60005.32083,Cluster-48355.0,Cluster-60005.53890,Cluster-60005.86710,Cluster-60005.77568,Cluster-60005.78995,Cluster-60005.62237,Cluster-63826.0,Cluster-21541.0,Cluster-25135.0,Cluster-60005.55222,Cluster-60005.47713,Cluster-60005.98602,Cluster-60005.64162,Cluster-60005.104736,Cluster-60005.100501,Cluster-60005.67018,Cluster-60005.55099,Cluster-60005.71927,Cluster-60005.58608,Cluster-3364.0,Cluster-60005.57806,Cluster-60005.78978,Cluster-60005.36973,Cluster-60005.33999,Cluster-60005.53369,Cluster-10173.0,Cluster-60005.50700,Cluster-60005.104715,Cluster-60005.78751,Cluster-60005.38536,Cluster-6587.0,Cluster-60005.54515,Cluster-60005.39502,Cluster-60005.65342,Cluster-60005.41465,Cluster-60005.40765,Cluster-60005.59126,Cluster-60005.84968,Cluster-60005.72904,Cluster-24071.0,Cluster-60005.46814,Cluster-60005.34388,Cluster-60005.99257,Cluster-60005.84663,Cluster-60005.53571,Cluster-60005.86354,Cluster-60005.32908,Cluster-60005.62236,Cluster-60005.94696,Cluster-60005.52708,Cluster-8532.0,Cluster-60005.95877,Cluster-3634.0,Cluster-67412.0,Cluster-60005.48275,Cluster-60005.53116,Cluster-60005.27016,Cluster-60005.78937,Cluster-60005.44747,Cluster-33780.1,Cluster-60005.59989,Cluster-60005.47049,Cluster-60005.55883,Cluster-60005.44889,Cluster-69915.0,Cluster-60005.39704,Cluster-60005.69859,Cluster-60005.105958,Cluster-60005.101831,Cluster-60005.12010,Cluster-60005.30798,Cluster-60005.72859,Cluster-60005.46687,Cluster-60005.49392,Cluster-60005.72411,Cluster-60005.105797,Cluster-60005.78343,Cluster-60005.15106,Cluster-60005.50956,Cluster-60005.29855,Cluster-60005.51434,Cluster-60005.22631,Cluster-60005.17530,Cluster-60005.54957,Cluster-60005.55210,Cluster-60005.45746,Cluster-60005.22513,Cluster-60005.62205,Cluster-60005.31174,Cluster-60005.9548,Cluster-60005.16137,Cluster-60005.51976,Cluster-60005.108657,Cluster-48281.0,Cluster-60005.100335,Cluster-60005.95135,Cluster-60005.46719,Cluster-60005.49742,Cluster-60005.47459,Cluster-54156.0,Cluster-60005.40287,Cluster-60005.28255,Cluster-60005.78614,Cluster-60005.70297,Cluster-79334.0,Cluster-79271.0,Cluster-60005.16916,Cluster-60005.52182,Cluster-60005.57536,Cluster-60005.45563,Cluster-60005.55498,Cluster-60005.103845,Cluster-60005.52432,Cluster-68462.0,Cluster-60005.57476,Cluster-69456.0,Cluster-60005.18287,Cluster-60005.109816,Cluster-60005.82094,Cluster-60005.54527,Cluster-60005.70547,Cluster-60005.46768,Cluster-35069.0,Cluster-59541.0,Cluster-60005.52164,Cluster-60005.18206,Cluster-60005.74943,Cluster-60005.56098,Cluster-60005.115553,Cluster-60005.53423,Cluster-60005.61183,Cluster-60005.35485,Cluster-60005.50467,Cluster-69162.0,Cluster-60005.94127,Cluster-60005.54572,Cluster-60005.47305,Cluster-41008.0,Cluster-60005.62663,Cluster-60005.106044,Cluster-60005.107219,Cluster-60005.103371,Cluster-60005.51826,Cluster-60005.29632,Cluster-60005.52337,Cluster-60005.50694,Cluster-60005.18362,Cluster-60005.58041,Cluster-60005.62706,Cluster-60005.68880,Cluster-82747.0,Cluster-60005.61613,Cluster-60005.45945,Cluster-60005.89376,Cluster-60005.32800,Cluster-60005.94963,Cluster-60005.106282,Cluster-60005.54528,Cluster-60005.55457,Cluster-60005.15607,Cluster-48394.0,Cluster-60005.14146,Cluster-60005.105289,Cluster-60005.104072,Cluster-8717.0,Cluster-60005.105248,Cluster-60005.54905,Cluster-60005.58593,Cluster-60005.35558,Cluster-60005.103895,Cluster-60005.47710,Cluster-60005.89961,Cluster-60005.77986,Cluster-60005.43961,Cluster-60005.116845,Cluster-60005.16284,Cluster-60005.47595,Cluster-60005.53645,Cluster-60005.99881,Cluster-50702.0,Cluster-60005.101536,Cluster-60005.109504,Cluster-60005.50374,Cluster-60005.51751,Cluster-60005.49906,Cluster-60005.49574,Cluster-60005.97864,Cluster-60005.80630,Cluster-60005.51563,Cluster-60005.8961,Cluster-60005.56099,Cluster-60005.30292,Cluster-60005.82498,Cluster-60005.37389,Cluster-60005.56571,Cluster-7432.0,Cluster-60005.37229,Cluster-60005.95838,Cluster-60005.47625,Cluster-60005.53895,Cluster-60005.60257,Cluster-60005.100156,Cluster-60005.60843,Cluster-60005.43720,Cluster-60005.53547,Cluster-60005.58878,Cluster-60005.79095,Cluster-60005.84173,Cluster-60005.53787,Cluster-60005.104003,Cluster-60005.50927,Cluster-8035.0,Cluster-60005.43283,Cluster-60005.32078,Cluster-60005.65675,Cluster-60005.84339,Cluster-60005.65434,Cluster-60005.52857,Cluster-60005.54271,Cluster-60005.24959,Cluster-60005.62961,Cluster-60005.59736,Cluster-60005.95926,Cluster-60005.47277,Cluster-60005.34568,Cluster-60005.96390,Cluster-60005.24881,Cluster-60005.41035,Cluster-6019.0,Cluster-60005.27294,Cluster-60005.58430,Cluster-60005.48111,Cluster-72611.0,Cluster-60005.75443,Cluster-60005.50058,Cluster-60005.48404,Cluster-20954.0,Cluster-60005.24773,Cluster-60005.50901,Cluster-60005.66190,Cluster-35461.0,Cluster-27572.0,Cluster-60005.58716,Cluster-60005.95579,Cluster-6908.0,Cluster-60005.50645,Cluster-60005.95061,Cluster-60005.54090,Cluster-60005.29358,Cluster-60005.44406,Cluster-60005.71124,Cluster-7641.0,Cluster-3139.0,Cluster-70956.0,Cluster-60005.46308,Cluster-60005.35508,Cluster-60005.25511,Cluster-60005.97470,Cluster-65695.0,Cluster-60005.76935,Cluster-60005.93524,Cluster-72713.0,Cluster-37508.0,Cluster-60005.57867,Cluster-60005.55756,Cluster-60005.55837,Cluster-60005.42853,Cluster-60005.54331,Cluster-32395.0,Cluster-60005.58610,Cluster-60005.96811,Cluster-41617.0,Cluster-60005.21512,Cluster-60005.77554,Cluster-60005.52585,Cluster-60005.46179,Cluster-60005.86672,Cluster-60005.41336,Cluster-60005.83902,Cluster-60005.51383,Cluster-60005.98350,Cluster-66219.0,Cluster-60005.42065,Cluster-60005.40444,Cluster-28351.1,Cluster-60005.101764,Cluster-60005.58418,Cluster-60005.45080,Cluster-60005.49002,Cluster-60005.41622,Cluster-60005.52923,Cluster-60005.52221,Cluster-60005.62889,Cluster-60005.77387,Cluster-60005.33672,Cluster-60005.88136,Cluster-60005.100490,Cluster-60005.56598,Cluster-60005.96192,Cluster-60005.56152,Cluster-59050.0,Cluster-60005.102626,Cluster-60005.51786,Cluster-60005.52517,Cluster-60005.50350,Cluster-60005.54928,Cluster-60005.47832,Cluster-60005.59146,Cluster-60005.72918,Cluster-60005.100442,Cluster-60005.99540,Cluster-60005.29982,Cluster-64331.0,Cluster-60005.51761,Cluster-60005.69574,Cluster-60005.107546,Cluster-60005.100177,Cluster-60005.57748,Cluster-50373.0,Cluster-60005.50930,Cluster-60005.38221,Cluster-60005.38732,Cluster-60005.98318,Cluster-60005.51738,Cluster-60005.63347,Cluster-60005.45403,Cluster-60005.69691,Cluster-60005.97430,Cluster-60005.58334,Cluster-60005.85032,Cluster-60005.103115,Cluster-82795.0,Cluster-60005.79237,Cluster-60005.59550,Cluster-60005.16839,Cluster-60005.16659,Cluster-430.2,Cluster-60005.87589	916	Cluster-60005.21027,Cluster-60005.81890,Cluster-60005.24279,Cluster-60005.73763,Cluster-60005.94333,Cluster-60005.66569,Cluster-60005.84455,Cluster-60005.30688,Cluster-60005.62679,Cluster-60005.8034,Cluster-60005.76311,Cluster-60005.51023,Cluster-60005.23820,Cluster-60005.69545,Cluster-60005.50060,Cluster-60005.78666,Cluster-60005.6540,Cluster-60005.54431,Cluster-60005.118494,Cluster-60005.38390,Cluster-60005.112442,Cluster-60005.110772,Cluster-60005.16680,Cluster-60005.61763,Cluster-60005.120160,Cluster-60005.52065,Cluster-60005.42731,Cluster-60005.52667,Cluster-1225.0,Cluster-60005.36179,Cluster-60005.89687,Cluster-60005.66531,Cluster-60005.121898,Cluster-60005.49143,Cluster-55764.0,Cluster-71298.0,Cluster-60005.53043,Cluster-60005.34042,Cluster-60005.119170,Cluster-60005.110665,Cluster-60005.69425,Cluster-60005.47103,Cluster-60005.29181,Cluster-37516.0,Cluster-60005.39436,Cluster-60005.55399,Cluster-21250.1,Cluster-60005.43889,Cluster-60005.46899,Cluster-60005.61265,Cluster-60005.73810,Cluster-60005.80743,Cluster-60005.101180,Cluster-60005.65309,Cluster-60005.51530,Cluster-60005.69209,Cluster-60005.30920,Cluster-60005.109266,Cluster-60005.11734,Cluster-60005.86615,Cluster-60005.79094,Cluster-60005.36845,Cluster-60005.79548,Cluster-60005.25824,Cluster-60005.70695,Cluster-60005.75319,Cluster-60005.90546,Cluster-77416.0,Cluster-60005.70752,Cluster-60005.96115,Cluster-60005.18848,Cluster-60005.58408,Cluster-60005.52372,Cluster-60005.71544,Cluster-63270.0,Cluster-60005.112177,Cluster-60005.56944,Cluster-60005.39320,Cluster-60005.3238,Cluster-60005.125282,Cluster-60005.82426,Cluster-60005.55831,Cluster-60005.122833,Cluster-60005.42060,Cluster-60005.51459,Cluster-60005.77436,Cluster-20545.1,Cluster-60005.3752,Cluster-60005.2281,Cluster-60005.79965,Cluster-60005.61276,Cluster-60005.55514,Cluster-60005.44266,Cluster-60005.68449,Cluster-60005.65821,Cluster-60005.55764,Cluster-60005.78154,Cluster-60005.62003,Cluster-60005.108882,Cluster-60005.91910,Cluster-60005.71139,Cluster-60005.100411,Cluster-60005.125102,Cluster-60005.36461,Cluster-60005.69005,Cluster-60005.36050,Cluster-60005.77384,Cluster-60005.55716,Cluster-60005.70939,Cluster-60005.123907,Cluster-60005.114784,Cluster-60005.70529,Cluster-60005.44964,Cluster-60005.29528,Cluster-60005.50286,Cluster-60005.83404,Cluster-60005.59236,Cluster-60005.74426,Cluster-60005.9093,Cluster-60005.38959,Cluster-60005.57812,Cluster-60005.31738,Cluster-60005.53433,Cluster-60005.4829,Cluster-60005.111747,Cluster-60005.20580,Cluster-60005.62742,Cluster-60005.79419,Cluster-60005.50812,Cluster-60005.55367,Cluster-60005.45525,Cluster-60005.62630,Cluster-60005.78015,Cluster-60005.33666,Cluster-60005.74898,Cluster-60005.79621,Cluster-60005.62726,Cluster-60005.61533,Cluster-60005.50810,Cluster-60005.53505,Cluster-60005.60238,Cluster-60005.81388,Cluster-60005.86053,Cluster-60005.67070,Cluster-60005.58501,Cluster-60005.71123,Cluster-60005.122449,Cluster-60005.38711,Cluster-60005.47661,Cluster-60005.58355,Cluster-60005.8038,Cluster-60005.40812,Cluster-60005.15828,Cluster-60005.87871,Cluster-60005.53479,Cluster-60005.112384,Cluster-60005.49014,Cluster-60005.4678,Cluster-60005.50590,Cluster-60005.76886,Cluster-60005.5849,Cluster-60005.8691,Cluster-60005.74595,Cluster-60005.55369,Cluster-60005.35149,Cluster-38130.0,Cluster-60005.60025,Cluster-60005.44903,Cluster-60005.75570,Cluster-60005.112786,Cluster-60005.66246,Cluster-60005.2671,Cluster-60005.91011,Cluster-60005.75648,Cluster-44186.0,Cluster-60005.111783,Cluster-60005.78079,Cluster-60005.32185,Cluster-60005.119648,Cluster-60005.71933,Cluster-60005.22007,Cluster-60005.118327,Cluster-60005.51802,Cluster-60005.114217,Cluster-60005.47353,Cluster-60005.59786,Cluster-60005.125121,Cluster-60005.6317,Cluster-60005.45710,Cluster-60005.45875,Cluster-60005.48022,Cluster-60005.17634,Cluster-60005.45278,Cluster-60005.97393,Cluster-60005.37352,Cluster-60005.6560,Cluster-60005.27232,Cluster-60005.87962,Cluster-64862.0,Cluster-31468.0,Cluster-60005.117871,Cluster-60005.31172,Cluster-60005.83765,Cluster-60005.20424,Cluster-60005.45668,Cluster-60005.120869,Cluster-60005.64166,Cluster-60005.71038,Cluster-60005.24690,Cluster-60005.60685,Cluster-60005.54842,Cluster-60005.92431,Cluster-60005.60501,Cluster-60005.57604,Cluster-60005.66385,Cluster-60005.58944,Cluster-73532.0,Cluster-2294.1,Cluster-60005.8012,Cluster-53398.0,Cluster-60005.31093,Cluster-60005.31198,Cluster-60005.73565,Cluster-60005.40166,Cluster-60005.50144,Cluster-60005.110370,Cluster-60005.71762,Cluster-60005.27483,Cluster-60005.22577,Cluster-60005.21557,Cluster-60005.44567,Cluster-60005.50592,Cluster-60005.85695,Cluster-60005.30681,Cluster-60005.78484,Cluster-60005.36370,Cluster-60005.48181,Cluster-60005.84519,Cluster-60005.88027,Cluster-60005.98797,Cluster-58431.0,Cluster-60005.10818,Cluster-60005.68727,Cluster-60005.114322,Cluster-60005.79461,Cluster-60005.122011,Cluster-60005.110490,Cluster-60005.37554,Cluster-60005.50029,Cluster-60005.34452,Cluster-60005.113932,Cluster-60005.46235,Cluster-60005.19065,Cluster-60005.117321,Cluster-60005.55539,Cluster-60005.121040,Cluster-60005.40458,Cluster-60005.115050,Cluster-60005.57689,Cluster-60005.76548,Cluster-60005.84759,Cluster-60005.66834,Cluster-60005.6655,Cluster-60005.18656,Cluster-60005.58806,Cluster-60005.9308,Cluster-60005.43945,Cluster-60005.49349,Cluster-60005.50861,Cluster-60005.33372,Cluster-60005.69982,Cluster-60005.81827,Cluster-60005.111478,Cluster-60005.50068,Cluster-60005.110892,Cluster-60005.71736,Cluster-60005.66844,Cluster-60005.35591,Cluster-60005.112004,Cluster-60005.36275,Cluster-60005.6616,Cluster-60005.46689,Cluster-60005.40129,Cluster-60005.114949,Cluster-60005.84660,Cluster-60005.111554,Cluster-60248.0,Cluster-60005.30178,Cluster-60005.119321,Cluster-60005.20669,Cluster-60005.82405,Cluster-60005.60010,Cluster-60005.15915,Cluster-60005.60978,Cluster-60005.64917,Cluster-60005.19286,Cluster-60005.54462,Cluster-64281.0,Cluster-60005.44286,Cluster-60005.57003,Cluster-60005.64516,Cluster-60005.113632,Cluster-60005.58621,Cluster-60005.87739,Cluster-60005.60483,Cluster-60005.53371,Cluster-60005.57351,Cluster-60005.24185,Cluster-60005.59371,Cluster-60005.579,Cluster-60005.48533,Cluster-60005.84255,Cluster-60005.56807,Cluster-60005.117581,Cluster-60005.42016,Cluster-41439.0,Cluster-60005.90927,Cluster-60005.91965,Cluster-64461.0,Cluster-60005.40527,Cluster-60005.82506,Cluster-60005.53699,Cluster-60005.79392,Cluster-49336.0,Cluster-60005.387,Cluster-60005.52673,Cluster-60005.20086,Cluster-60005.30420,Cluster-60005.64359,Cluster-60005.45215,Cluster-60005.10222,Cluster-60005.113938,Cluster-60005.112956,Cluster-60005.60708,Cluster-60005.76694,Cluster-60005.3580,Cluster-60005.110910,Cluster-60005.67841,Cluster-60005.70641,Cluster-60005.78709,Cluster-60005.80733,Cluster-60005.64054,Cluster-60005.29195,Cluster-60005.37802,Cluster-60005.69278,Cluster-60005.54915,Cluster-60005.44827,Cluster-60005.21290,Cluster-60005.88625,Cluster-60005.63507,Cluster-60005.69660,Cluster-60005.37087,Cluster-60005.48094,Cluster-60005.63227,Cluster-60005.16178,Cluster-60005.9896,Cluster-60005.94017,Cluster-60005.66408,Cluster-60005.98087,Cluster-72834.0,Cluster-60005.91826,Cluster-60005.17395,Cluster-60005.83449,Cluster-60005.84286,Cluster-60005.79993,Cluster-60005.44079,Cluster-60005.66339,Cluster-60005.71838,Cluster-60005.55991,Cluster-60005.73586,Cluster-60005.79561,Cluster-60005.119362,Cluster-60005.53465,Cluster-60005.120859,Cluster-60005.31140,Cluster-60005.110551,Cluster-60005.49752,Cluster-60005.69653,Cluster-60005.60186,Cluster-60005.67771,Cluster-52842.0,Cluster-60005.7947,Cluster-60005.6470,Cluster-60005.101414,Cluster-60005.112496,Cluster-60005.43888,Cluster-60005.116418,Cluster-72791.0,Cluster-60005.32679,Cluster-60005.45037,Cluster-60005.43193,Cluster-60005.81122,Cluster-60005.96430,Cluster-60005.59068,Cluster-60005.29651,Cluster-60005.10929,Cluster-60005.122116,Cluster-60005.68048,Cluster-60005.64215,Cluster-60005.40636,Cluster-60005.6092,Cluster-60005.94160,Cluster-60005.103085,Cluster-60005.41681,Cluster-60005.43864,Cluster-73672.0,Cluster-55149.0,Cluster-60005.94836,Cluster-60005.48732,Cluster-60005.38562,Cluster-60005.62075,Cluster-60005.119692,Cluster-50975.0,Cluster-60005.81899,Cluster-60005.103053,Cluster-60005.71579,Cluster-60005.77569,Cluster-60005.20768,Cluster-60005.57069,Cluster-54022.0,Cluster-60005.53607,Cluster-60005.35457,Cluster-60005.39076,Cluster-60005.78197,Cluster-60005.8396,Cluster-60005.41819,Cluster-60005.33724,Cluster-60005.45663,Cluster-42917.0,Cluster-60005.83456,Cluster-60005.21324,Cluster-60005.22043,Cluster-60005.46752,Cluster-60005.37230,Cluster-60005.62178,Cluster-60005.56403,Cluster-60005.32806,Cluster-60005.74888,Cluster-60005.7910,Cluster-60005.7841,Cluster-60005.80707,Cluster-60005.90766,Cluster-60005.60418,Cluster-60005.45730,Cluster-60005.34435,Cluster-60005.7752,Cluster-60005.110819,Cluster-60005.66918,Cluster-60005.55351,Cluster-60005.45036,Cluster-60005.90211,Cluster-60005.73729,Cluster-60005.59447,Cluster-60005.65622,Cluster-60005.66371,Cluster-60005.73233,Cluster-60005.2116,Cluster-60005.66466,Cluster-60005.122314,Cluster-60005.69195,Cluster-50975.1,Cluster-60005.49737,Cluster-60005.121318,Cluster-60005.6896,Cluster-60005.103211,Cluster-60005.53299,Cluster-60005.71883,Cluster-60005.2863,Cluster-60005.42057,Cluster-67204.0,Cluster-60005.94724,Cluster-60005.113289,Cluster-60005.75629,Cluster-60005.7932,Cluster-60005.21380,Cluster-60005.7372,Cluster-60005.42973,Cluster-60005.33365,Cluster-60005.112059,Cluster-60005.106727,Cluster-60005.56829,Cluster-73936.0,Cluster-60005.38484,Cluster-60005.8773,Cluster-60005.66585,Cluster-60005.7379,Cluster-51311.0,Cluster-60005.68156,Cluster-60005.40763,Cluster-16789.0,Cluster-60005.12698,Cluster-60005.71594,Cluster-60005.5072,Cluster-60005.31345,Cluster-60005.111148,Cluster-60005.36951,Cluster-60005.47700,Cluster-60005.122088,Cluster-60005.50112,Cluster-60005.66125,Cluster-60005.66602,Cluster-60005.23677,Cluster-60005.58292,Cluster-60005.80252,Cluster-57451.0,Cluster-60005.68610,Cluster-60005.48938,Cluster-27130.0,Cluster-60005.82971,Cluster-60005.76971,Cluster-60005.64529,Cluster-60005.27729,Cluster-60005.20757,Cluster-60005.58581,Cluster-60005.86901,Cluster-60005.7358,Cluster-60005.32716,Cluster-60005.49921,Cluster-60005.115296,Cluster-1227.2,Cluster-60005.23922,Cluster-60005.61633,Cluster-60005.23628,Cluster-60005.62382,Cluster-60005.120526,Cluster-60005.73983,Cluster-60005.114565,Cluster-60005.65312,Cluster-60005.6998,Cluster-60005.54396,Cluster-60005.25751,Cluster-60005.122629,Cluster-60005.92245,Cluster-60005.38062,Cluster-60005.46915,Cluster-60005.25831,Cluster-60005.29524,Cluster-60005.51221,Cluster-60005.81110,Cluster-60005.42735,Cluster-34231.0,Cluster-67839.0,Cluster-52884.0,Cluster-60005.5495,Cluster-60005.122784,Cluster-60005.75825,Cluster-71666.0,Cluster-60005.50142,Cluster-60005.59818,Cluster-13787.1,Cluster-80144.1,Cluster-30323.0,Cluster-60005.75327,Cluster-60005.58180,Cluster-60005.113714,Cluster-60005.46399,Cluster-60005.118616,Cluster-60005.77909,Cluster-60005.60864,Cluster-60005.63097,Cluster-60397.0,Cluster-60005.6104,Cluster-57386.0,Cluster-60005.96125,Cluster-60005.68829,Cluster-60005.68465,Cluster-60005.118176,Cluster-60005.29132,Cluster-60005.70299,Cluster-60005.91313,Cluster-60005.772,Cluster-60005.25719,Cluster-60005.5554,Cluster-60005.34165,Cluster-60005.94139,Cluster-60005.92661,Cluster-60005.97025,Cluster-60005.26353,Cluster-60005.37873,Cluster-60005.37110,Cluster-60005.80474,Cluster-60005.34224,Cluster-60005.21840,Cluster-60005.30504,Cluster-60005.7492,Cluster-60005.117265,Cluster-60005.63812,Cluster-60005.69427,Cluster-60005.113761,Cluster-60005.45887,Cluster-60005.66115,Cluster-60005.19303,Cluster-60005.76810,Cluster-60005.54719,Cluster-60005.41215,Cluster-60005.24082,Cluster-60005.58331,Cluster-60005.25715,Cluster-60005.30879,Cluster-60005.30376,Cluster-60005.56916,Cluster-60005.51874,Cluster-60005.20532,Cluster-60005.6756,Cluster-57883.0,Cluster-60005.119758,Cluster-60005.119339,Cluster-60005.25060,Cluster-60005.19595,Cluster-60005.1652,Cluster-60005.25439,Cluster-60005.27398,Cluster-60005.67046,Cluster-60005.58241,Cluster-60005.47057,Cluster-60005.22736,Cluster-60005.64708,Cluster-60005.70092,Cluster-60005.33625,Cluster-60005.22446,Cluster-60005.54141,Cluster-60005.35480,Cluster-60005.38399,Cluster-60005.68488,Cluster-60005.44285,Cluster-60005.4801,Cluster-60005.54190,Cluster-60005.6375,Cluster-60005.60361,Cluster-60005.77400,Cluster-60005.50514,Cluster-60005.15319,Cluster-60005.72893,Cluster-60005.44660,Cluster-60005.20342,Cluster-60005.8414,Cluster-60005.56594,Cluster-60005.121563,Cluster-60005.69045,Cluster-60005.59149,Cluster-60005.32297,Cluster-60005.90512,Cluster-60005.50262,Cluster-60005.90180,Cluster-60005.2725,Cluster-60005.50344,Cluster-60005.108033,Cluster-60005.44684,Cluster-60005.62840,Cluster-60005.60168,Cluster-60005.91522,Cluster-60005.76017,Cluster-60005.52299,Cluster-60005.63692,Cluster-60005.88468,Cluster-60005.18410,Cluster-60005.58985,Cluster-60005.55437,Cluster-60005.116066,Cluster-60005.34301,Cluster-60005.72368,Cluster-60005.40433,Cluster-60005.116079,Cluster-60005.73893,Cluster-60005.58831,Cluster-47534.0,Cluster-60005.67493,Cluster-60005.59256,Cluster-60005.41420,Cluster-60005.7153,Cluster-60005.110825,Cluster-60005.77287,Cluster-60005.112931,Cluster-60005.66038,Cluster-60005.57189,Cluster-60005.63988,Cluster-60005.112137,Cluster-60005.111719,Cluster-60005.94774,Cluster-60005.113967,Cluster-60005.94456,Cluster-40960.0,Cluster-60005.92717,Cluster-60005.35244,Cluster-60005.118437,Cluster-60005.57773,Cluster-60005.95597,Cluster-60005.47627,Cluster-60005.48641,Cluster-60005.29320,Cluster-60005.84328,Cluster-454.0,Cluster-60005.45370,Cluster-60005.18142,Cluster-60005.72270,Cluster-60005.86656,Cluster-60005.58085,Cluster-60005.78501,Cluster-60005.24720,Cluster-60005.23432,Cluster-60005.75907,Cluster-60005.43334,Cluster-60005.54254,Cluster-60005.5243,Cluster-60005.43996,Cluster-24426.0,Cluster-60005.37953,Cluster-61793.0,Cluster-60005.66612,Cluster-60005.83452,Cluster-60005.63661,Cluster-60005.68069,Cluster-60005.105518,Cluster-60005.5729,Cluster-60005.39786,Cluster-60005.20618,Cluster-60005.123103,Cluster-60005.50687,Cluster-60005.13383,Cluster-60005.29565,Cluster-60005.6790,Cluster-60005.116675,Cluster-60005.121428,Cluster-60005.89157,Cluster-60005.57561,Cluster-60005.109910,Cluster-60005.70993,Cluster-60005.47941,Cluster-66967.0,Cluster-60005.46079,Cluster-60005.67284,Cluster-60005.68789,Cluster-60005.120830,Cluster-60005.89515,Cluster-60005.89674,Cluster-60005.49877,Cluster-65785.1,Cluster-60005.74625,Cluster-60005.113958,Cluster-60005.8825,Cluster-60005.66630,Cluster-60005.35557,Cluster-26121.0,Cluster-60005.56058,Cluster-60005.88750,Cluster-60005.8496,Cluster-60005.21821,Cluster-60005.74844,Cluster-60005.51471,Cluster-60005.74629,Cluster-60005.69716,Cluster-60005.3177,Cluster-60005.44882,Cluster-60005.4695,Cluster-60005.44659,Cluster-60005.113134,Cluster-60005.82370,Cluster-60005.40989,Cluster-60005.88082,Cluster-60005.48319,Cluster-60005.111167,Cluster-60005.76442,Cluster-60005.33879,Cluster-60005.8677,Cluster-60005.35017,Cluster-60005.124119,Cluster-60005.14026,Cluster-60005.48297,Cluster-60005.86397,Cluster-60005.79366,Cluster-60005.32893,Cluster-60005.47698,Cluster-60005.123139,Cluster-60005.44664,Cluster-60005.71104,Cluster-60005.46692,Cluster-60005.84489,Cluster-60005.77283,Cluster-60005.109931,Cluster-60005.78363,Cluster-60005.115730,Cluster-60005.115124,Cluster-60005.49683,Cluster-60005.71741,Cluster-60005.115662,Cluster-843.0,Cluster-60005.89064,Cluster-60005.91818,Cluster-60005.60105,Cluster-60005.77236,Cluster-60005.93517,Cluster-60005.96866,Cluster-60005.78228,Cluster-60005.42849,Cluster-60005.77814,Cluster-60005.66745,Cluster-60005.81138,Cluster-60005.111322,Cluster-60005.75218,Cluster-60005.92906,Cluster-78165.0,Cluster-60005.85481,Cluster-60005.71764,Cluster-60005.112425,Cluster-60005.27810,Cluster-60005.30018,Cluster-60005.108122,Cluster-60005.39390,Cluster-41112.0,Cluster-60005.62578,Cluster-60005.37774,Cluster-60005.41971,Cluster-60005.58628,Cluster-60005.7990,Cluster-60005.79421,Cluster-60005.51327,Cluster-60005.11530,Cluster-60005.47578,Cluster-60005.86197,Cluster-60005.44375,Cluster-60005.8522,Cluster-60005.19949,Cluster-60005.94757,Cluster-60005.79125,Cluster-60005.36627,Cluster-60005.81981,Cluster-60005.40920,Cluster-60005.24923,Cluster-60005.28912,Cluster-60005.110992,Cluster-60005.8104,Cluster-60005.11283,Cluster-60005.22531,Cluster-60005.89787,Cluster-60005.8106,Cluster-60005.56950,Cluster-60005.5712,Cluster-60005.111827,Cluster-60005.31700,Cluster-60005.78900,Cluster-60005.31277,Cluster-60005.46466,Cluster-60005.41442,Cluster-60005.43129,Cluster-60005.57757,Cluster-60005.64591,Cluster-60005.32969,Cluster-60005.26221,Cluster-60005.69749,Cluster-60005.31017,Cluster-60005.61971,Cluster-60005.36555,Cluster-60005.116717,Cluster-60005.105735,Cluster-60005.115484,Cluster-60005.33559,Cluster-25921.0,Cluster-60005.57314,Cluster-60005.90533,Cluster-60005.542,Cluster-60005.55473,Cluster-60005.22220,Cluster-60005.25197,Cluster-60005.21157,Cluster-60005.84501,Cluster-60005.54663,Cluster-60005.78436,Cluster-60005.58697,Cluster-60005.92877,Cluster-60005.96377,Cluster-60005.43955,Cluster-60005.8709,Cluster-60005.78486,Cluster-60005.35243,Cluster-60005.26901,Cluster-60005.7,Cluster-60005.24862,Cluster-60005.13206,Cluster-60005.54023,Cluster-60005.114631,Cluster-60005.74412,Cluster-60005.83840,Cluster-60005.79968,Cluster-60005.5802,Cluster-60005.64370,Cluster-60005.86382,Cluster-60005.123566,Cluster-60005.40285,Cluster-60005.57025,Cluster-60005.43022,Cluster-60005.5519,Cluster-60005.27890,Cluster-60005.50074,Cluster-60005.21583,Cluster-60005.52942,Cluster-60005.53351,Cluster-60005.15625,Cluster-60005.8418,Cluster-60005.122502,Cluster-60005.104514,Cluster-60005.98240,Cluster-60005.116195,Cluster-60005.102400,Cluster-60005.60660,Cluster-60005.105202,Cluster-60005.67994,Cluster-60005.43711,Cluster-60005.64661,Cluster-60005.4144,Cluster-60005.44476,Cluster-60005.24359,Cluster-60005.86524,Cluster-60005.112459,Cluster-60005.110986,Cluster-60005.37398,Cluster-60005.60642
[truncated: 23,770,193 more chars]
