# Supplementary material for: Integrated Omics Approach to Discover Differences in the Metabolism of a New Tibetan Desmodesmus sp. in Two Types of Sewage Treatments
Source: Metabolites. 2023 Mar 6;13(3):388. doi: 10.3390/metabo13030388 (PMC10058882; doi:10.3390/metabo13030388)
Supplement: Supplementary file 1 [file metabolites-13-00388-s001.zip › Table S10.xls]

MapID	MapTitle	Pvalue	x	y	n	N	EnrichDirect	MetaIDs	kegg_cpd_id	Description	keggID	GeneRatio	BgRatio	P-Value	padj
map00330	Arginine and proline metabolism	0.0811649384780843	6	6	78	127	Over	S-Adenosylmethionine; N-Acetylputrescine; L-Glutamic acid; D-(+)-Octopine; L-Homocarnosine; 4-Guanidinobutyric acid	cpd:C00019,cpd:C02714,cpd:C00025,cpd:C04137,cpd:C00884,cpd:C01035	Arginine and proline metabolism	ko00330	51	494	0.887687178	1
map00860	Porphyrin and chlorophyll metabolism	0.158525442384218	4	4	78	127	Over	L-Threonine; L-Glutamic acid; Biliverdin; Pheophorbide A	cpd:C00188,cpd:C00025,cpd:C00500,cpd:C18021	Porphyrin and chlorophyll metabolism	ko00860	84	522	0.012106459	0.106164336
map00908	Zeatin biosynthesis	0.158525442384218	4	4	78	127	Over	S-Adenosylmethionine; Adenosine 5'-Diphosphate; Adenosine 5'-monophosphate; Adenine	cpd:C00019,cpd:C00008,cpd:C00020,cpd:C00147	-	-	-	-	-	-
map01110	Biosynthesis of secondary metabolites	0.170082919852877	33	47	78	127	Over	L-Threonine; S-Adenosylmethionine; L-Saccharopine; L-Histidine; Nicotinic Acid; Methionine; Levodopa; L-Glutamic acid; Gibberellic acid; Geranylgeraniol; Biliverdin; Xanthine; Riboflavin; Indole; Cytisine; Adenosine 5'-Diphosphate; Scopoletin; Bisdemethoxycurcumin; Brassinolide; Adenosine 5'-monophosphate; L-Phenylalanine; Galanthamine; Gossypol; Pheophorbide A; Carvone; Colchicine; Theobromine; …	cpd:C00188,cpd:C00019,cpd:C00449,cpd:C00135,cpd:C00253,cpd:C00073;cpd:C01733,cpd:C00355,cpd:C00025,cpd:C01699,cpd:C09094,cpd:C00500,cpd:C00385,cpd:C00255,cpd:C00463,cpd:C10763,cpd:C00008,cpd:C01752,cpd:C17743,cpd:C08814,cpd:C00020,cpd:C00079,cpd:C08526,cpd:C07667,cpd:C18021,cpd:C11383,cpd:C07592,cpd:C07480,cpd:C05851,cpd:C00255,cpd:C07474,cpd:C10773,cpd:C00729,cpd:C01851	-	-	-	-	-	-
map00310	Lysine degradation	0.283464566929134	3	3	78	127	Over	L-Saccharopine; N6,N6,N6-Trimethyl-L-lysine; N6-Acetyl-L-lysine	cpd:C00449,cpd:C03793,cpd:C02727	Lysine degradation	ko00310	44	325	0.27862433	1
map00760	Nicotinate and nicotinamide metabolism	0.283464566929134	3	3	78	127	Over	Nicotinic Acid; Trigonelline; 6-Hydroxynicotinic acid	cpd:C00253,cpd:C01004,cpd:C01020	Nicotinate and nicotinamide metabolism	ko00760	10	222	0.999900227	1
map00780	Biotin metabolism	0.283464566929134	3	3	78	127	Over	Dethiobiotin; Biotin; Desthiobiotin	cpd:C01909,cpd:C00120,cpd:C01909	Biotin metabolism	ko00780	12	131	0.863267244	1
map00230	Purine metabolism	0.362024824982097	10	13	78	127	Over	dGMP; 2'-Deoxyadenosine; Xanthine; Adenosine 5'-Diphosphate; Adenosine 5'-monophosphate; 2'-Deoxyguanosine; Guanosine monophosphate; Hypoxanthine; Adenine; Adenylosuccinic acid	cpd:C00362,cpd:C00559,cpd:C00385,cpd:C00008,cpd:C00020,cpd:C00330,cpd:C00144,cpd:C00262,cpd:C00147,cpd:C03794	Purine metabolism	ko00230	131	1579	0.999997542	1
map02010	ABC transporters	0.480590097761028	7	9	78	127	Over	L-Threonine; L-Histidine; D-(+)-Octopine; Biotin; L-Phenylalanine; Thiamine; L-Cystine	cpd:C00188,cpd:C00135,cpd:C04137,cpd:C00120,cpd:C00079,cpd:C00378,cpd:C00491	ABC transporters	ko02010	22	362	0.999845	1
map00270	Cysteine and methionine metabolism	0.484330297222018	6	8	78	127	Over	S-Adenosylmethionine; Methionine; S-Adenosylhomocysteine; L-Homocystine; O-Phospho-L-serine; L-Cystine	cpd:C00019,cpd:C00073;cpd:C01733,cpd:C00021,cpd:C01817,cpd:C01005,cpd:C00491	Cysteine and methionine metabolism	ko00270	79	722	0.835134885	1
map00960	Tropane, piperidine and pyridine alkaloid biosynthesis	0.484330297222018	6	8	78	127	Over	Nicotinic Acid; Cytisine; L-Phenylalanine; lupinine; Tropine; Scopolamine	cpd:C00253,cpd:C10763,cpd:C00079,cpd:C10773,cpd:C00729,cpd:C01851	-	-	-	-	-	-
map00970	Aminoacyl-tRNA biosynthesis	0.484330297222018	6	8	78	127	Over	L-Threonine; L-Histidine; Methionine; L-Glutamic acid; L-Phenylalanine; O-Phospho-L-serine	cpd:C00188,cpd:C00135,cpd:C00073;cpd:C01733,cpd:C00025,cpd:C00079,cpd:C01005	Aminoacyl-tRNA biosynthesis	ko00970	114	961	0.623535366	1
map00061	Fatty acid biosynthesis	0.522309711286089	2	2	78	127	Over	Palmitoleic acid; Oleic Acid	cpd:C08362,cpd:C00712	Fatty acid biosynthesis	ko00061	35	350	0.887930552	1
map00073	Cutin, suberine and wax biosynthesis	0.522309711286089	2	2	78	127	Over	Oleic Acid; Docosanoic acid	cpd:C00712,cpd:C08281	-	-	-	-	-	-
map00232	Caffeine metabolism	0.522309711286089	2	2	78	127	Over	Xanthine; Theobromine	cpd:C00385,cpd:C07480	Caffeine metabolism	ko00232	8	54	0.359482128	1
map00740	Riboflavin metabolism	0.522309711286089	2	2	78	127	Over	Riboflavin; Vitamin B2	cpd:C00255,cpd:C00255	Riboflavin metabolism	ko00740	9	98	0.834331092	1
map00904	Diterpenoid biosynthesis	0.522309711286089	2	2	78	127	Over	Gibberellic acid; Geranylgeraniol	cpd:C01699,cpd:C09094	-	-	-	-	-	-
map00906	Carotenoid biosynthesis	0.522309711286089	2	2	78	127	Over	Astaxanthin; Canthaxanthin	cpd:C08580,cpd:C08583	Carotenoid biosynthesis	ko00906	48	197	3.94E-05	0.000749265
map01040	Biosynthesis of unsaturated fatty acids	0.522309711286089	2	2	78	127	Over	Oleic Acid; Docosanoic acid	cpd:C00712,cpd:C08281	Biosynthesis of unsaturated fatty acids	ko01040	38	323	0.607083016	1
map04122	Sulfur relay system	0.522309711286089	2	2	78	127	Over	S-Adenosylmethionine; Thiamine	cpd:C00019,cpd:C00378	Sulfur relay system	ko04122	8	113	0.958844773	1
map00340	Histidine metabolism	0.648095223344918	4	5	78	127	Over	L-Histidine; L-Glutamic acid; Urocanic acid; 1-Methylhistidine	cpd:C00135,cpd:C00025,cpd:C00785,cpd:C01152	Histidine metabolism	ko00340	14	218	0.996065736	1
map01230	Biosynthesis of amino acids	0.999999999999998	8	13	78	127	Over	L-Threonine; S-Adenosylmethionine; L-Saccharopine; L-Histidine; Methionine; S-Adenosylhomocysteine; L-Phenylalanine; O-Phospho-L-serine	cpd:C00188,cpd:C00019,cpd:C00449,cpd:C00135,cpd:C00073;cpd:C01733,cpd:C00021,cpd:C00079,cpd:C01005	-	-	-	-	-	-
map01100	Metabolic pathways	0.999999999999999	45	73	78	127	Over	L-Threonine; Ergocalciferol; dGMP; 2'-Deoxyadenosine; S-Adenosylmethionine; L-Saccharopine; L-Histidine; N-Acetylputrescine; Nicotinic Acid; Methionine; Levodopa; Pseudoephedrine; L-Glutamic acid; Biliverdin; S-Adenosylhomocysteine; Xanthine; Riboflavin; Indole; Adenosine 5'-Diphosphate; Brassinolide; Dethiobiotin; Biotin; D-Glucarate; Adenosine 5'-monophosphate; Urocanic acid; Cholecalciferol; L…	cpd:C00188,cpd:C05441,cpd:C00362,cpd:C00559,cpd:C00019,cpd:C00449,cpd:C00135,cpd:C02714,cpd:C00253,cpd:C00073;cpd:C01733,cpd:C00355,cpd:C02765,cpd:C00025,cpd:C00500,cpd:C00021,cpd:C00385,cpd:C00255,cpd:C00463,cpd:C00008,cpd:C08814,cpd:C01909,cpd:C00120,cpd:C00818,cpd:C00020,cpd:C00785,cpd:C05443,cpd:C00079,cpd:C00330,cpd:C00144,cpd:C00262,cpd:C05141,cpd:C01005,cpd:C00534,cpd:C01035,cpd:C00378,cpd…	-	-	-	-	-	-
map00100	Steroid biosynthesis	1	3	4	78	127	Over	Ergocalciferol; Cholecalciferol; Vitamin D2	cpd:C05441,cpd:C05443,cpd:C05441	Steroid biosynthesis	ko00100	35	275	0.431243072	1
-	-	-	-	-	-	-	-	-	-	Ribosome	ko03010	739	2153	1.43E-116	1.63E-114
-	-	-	-	-	-	-	-	-	-	Photosynthesis	ko00195	108	345	2.62E-15	1.49E-13
-	-	-	-	-	-	-	-	-	-	Carbon fixation in photosynthetic organisms	ko00710	146	649	1.70E-10	6.47E-09
-	-	-	-	-	-	-	-	-	-	Photosynthesis - antenna proteins	ko00196	50	155	3.12E-08	8.90E-07
-	-	-	-	-	-	-	-	-	-	Glyoxylate and dicarboxylate metabolism	ko00630	134	724	1.15E-05	0.000262665
-	-	-	-	-	-	-	-	-	-	Pentose phosphate pathway	ko00030	83	431	0.000162759	0.00265064
-	-	-	-	-	-	-	-	-	-	Glycolysis / Gluconeogenesis	ko00010	154	925	0.000274354	0.003909539
-	-	-	-	-	-	-	-	-	-	Amino sugar and nucleotide sugar metabolism	ko00520	99	597	0.003348053	0.042408676
-	-	-	-	-	-	-	-	-	-	Glycine, serine and threonine metabolism	ko00260	109	687	0.007007151	0.079881518
-	-	-	-	-	-	-	-	-	-	Starch and sucrose metabolism	ko00500	120	771	0.008161913	0.084587098
-	-	-	-	-	-	-	-	-	-	Oxidative phosphorylation	ko00190	179	1213	0.009816608	0.093257779
-	-	-	-	-	-	-	-	-	-	Proteasome	ko03050	96	612	0.013828383	0.112602545
-	-	-	-	-	-	-	-	-	-	Citrate cycle (TCA cycle)	ko00020	103	697	0.039617572	0.277136179
-	-	-	-	-	-	-	-	-	-	Terpenoid backbone biosynthesis	ko00900	53	330	0.039785717	0.277136179
-	-	-	-	-	-	-	-	-	-	Valine, leucine and isoleucine degradation	ko00280	86	572	0.041327325	0.277136179
-	-	-	-	-	-	-	-	-	-	Synthesis and degradation of ketone bodies	ko00072	13	59	0.045240194	0.286521229
-	-	-	-	-	-	-	-	-	-	Phagosome	ko04145	104	714	0.051180476	0.307082855
-	-	-	-	-	-	-	-	-	-	Propanoate metabolism	ko00640	65	437	0.07811231	0.445240169
-	-	-	-	-	-	-	-	-	-	Fructose and mannose metabolism	ko00051	48	315	0.088817588	0.482152619
-	-	-	-	-	-	-	-	-	-	Butanoate metabolism	ko00650	28	173	0.102021385	0.528656266
-	-	-	-	-	-	-	-	-	-	Pyruvate metabolism	ko00620	117	886	0.218708689	1
-	-	-	-	-	-	-	-	-	-	Arginine biosynthesis	ko00220	40	296	0.293536915	1
-	-	-	-	-	-	-	-	-	-	Fatty acid elongation	ko00062	24	185	0.418945319	1
-	-	-	-	-	-	-	-	-	-	Tryptophan metabolism	ko00380	36	282	0.422894518	1
-	-	-	-	-	-	-	-	-	-	Endocytosis	ko04144	165	1336	0.448229407	1
-	-	-	-	-	-	-	-	-	-	Other types of O-glycan biosynthesis	ko00514	8	62	0.495792669	1
-	-	-	-	-	-	-	-	-	-	Pentose and glucuronate interconversions	ko00040	25	202	0.502735487	1
-	-	-	-	-	-	-	-	-	-	Selenocompound metabolism	ko00450	37	301	0.506460743	1
-	-	-	-	-	-	-	-	-	-	Cyanoamino acid metabolism	ko00460	17	141	0.554750851	1
-	-	-	-	-	-	-	-	-	-	Phenylalanine metabolism	ko00360	20	168	0.574451312	1
-	-	-	-	-	-	-	-	-	-	Regulation of autophagy	ko04140	42	352	0.576135	1
-	-	-	-	-	-	-	-	-	-	Tyrosine metabolism	ko00350	27	230	0.603107268	1
-	-	-	-	-	-	-	-	-	-	Folate biosynthesis	ko00790	18	154	0.603154502	1
-	-	-	-	-	-	-	-	-	-	Lipoic acid metabolism	ko00785	4	36	0.64487634	1
-	-	-	-	-	-	-	-	-	-	Glycosphingolipid biosynthesis - ganglio series	ko00604	5	45	0.645062458	1
-	-	-	-	-	-	-	-	-	-	Plant hormone signal transduction	ko04075	28	244	0.647694398	1
-	-	-	-	-	-	-	-	-	-	Limonene and pinene degradation	ko00903	7	63	0.64863781	1
-	-	-	-	-	-	-	-	-	-	Ascorbate and aldarate metabolism	ko00053	33	287	0.651217155	1
-	-	-	-	-	-	-	-	-	-	Alanine, aspartate and glutamate metabolism	ko00250	64	550	0.657066094	1
-	-	-	-	-	-	-	-	-	-	Glycosaminoglycan degradation	ko00531	6	55	0.662589525	1
-	-	-	-	-	-	-	-	-	-	Isoquinoline alkaloid biosynthesis	ko00950	13	117	0.665781029	1
-	-	-	-	-	-	-	-	-	-	Protein processing in endoplasmic reticulum	ko04141	206	1743	0.675839952	1
-	-	-	-	-	-	-	-	-	-	Sulfur metabolism	ko00920	32	282	0.676161711	1
-	-	-	-	-	-	-	-	-	-	One carbon pool by folate	ko00670	28	248	0.678121537	1
-	-	-	-	-	-	-	-	-	-	Arachidonic acid metabolism	ko00590	20	180	0.686148005	1
-	-	-	-	-	-	-	-	-	-	SNARE interactions in vesicular transport	ko04130	23	209	0.709941841	1
-	-	-	-	-	-	-	-	-	-	Glycosphingolipid biosynthesis - globo series	ko00603	6	60	0.735861023	1
-	-	-	-	-	-	-	-	-	-	Tropane, piperidine and pyridine alkaloid biosynthesis	ko00960	11	107	0.747360384	1
-	-	-	-	-	-	-	-	-	-	Nitrogen metabolism	ko00910	24	224	0.755173653	1
-	-	-	-	-	-	-	-	-	-	Taurine and hypotaurine metabolism	ko00430	6	63	0.774001782	1
-	-	-	-	-	-	-	-	-	-	Plant-pathogen interaction	ko04626	54	489	0.774580185	1
-	-	-	-	-	-	-	-	-	-	Fatty acid degradation	ko00071	49	448	0.784994659	1
-	-	-	-	-	-	-	-	-	-	Monobactam biosynthesis	ko00261	12	125	0.82294011	1
-	-	-	-	-	-	-	-	-	-	Galactose metabolism	ko00052	28	277	0.851536452	1
-	-	-	-	-	-	-	-	-	-	Ubiquitin mediated proteolysis	ko04120	125	1136	0.874634997	1
-	-	-	-	-	-	-	-	-	-	Circadian rhythm - plant	ko04712	10	114	0.877726878	1
-	-	-	-	-	-	-	-	-	-	Lysine biosynthesis	ko00300	15	163	0.881377067	1
-	-	-	-	-	-	-	-	-	-	Phenylalanine, tyrosine and tryptophan biosynthesis	ko00400	27	277	0.88867037	1
-	-	-	-	-	-	-	-	-	-	Sesquiterpenoid and triterpenoid biosynthesis	ko00909	2	32	0.89702237	1
-	-	-	-	-	-	-	-	-	-	Inositol phosphate metabolism	ko00562	44	437	0.903740861	1
-	-	-	-	-	-	-	-	-	-	Sphingolipid metabolism	ko00600	28	291	0.90487178	1
-	-	-	-	-	-	-	-	-	-	Betalain biosynthesis	ko00965	1	20	0.910696231	1
-	-	-	-	-	-	-	-	-	-	beta-Alanine metabolism	ko00410	30	314	0.917918211	1
-	-	-	-	-	-	-	-	-	-	Linoleic acid metabolism	ko00591	2	35	0.921901574	1
-	-	-	-	-	-	-	-	-	-	Thiamine metabolism	ko00730	8	103	0.925181339	1
-	-	-	-	-	-	-	-	-	-	Glutathione metabolism	ko00480	56	563	0.93955843	1
-	-	-	-	-	-	-	-	-	-	Ubiquinone and other terpenoid-quinone biosynthesis	ko00130	18	208	0.939874045	1
-	-	-	-	-	-	-	-	-	-	Phenylpropanoid biosynthesis	ko00940	7	98	0.946851411	1
-	-	-	-	-	-	-	-	-	-	Vitamin B6 metabolism	ko00750	6	95	0.969248319	1
-	-	-	-	-	-	-	-	-	-	Other glycan degradation	ko00511	11	162	0.984554309	1
-	-	-	-	-	-	-	-	-	-	Protein export	ko03060	31	377	0.989344684	1
-	-	-	-	-	-	-	-	-	-	Non-homologous end-joining	ko03450	4	87	0.991694565	1
-	-	-	-	-	-	-	-	-	-	C5-Branched dibasic acid metabolism	ko00660	3	74	0.992353735	1
-	-	-	-	-	-	-	-	-	-	Ether lipid metabolism	ko00565	10	162	0.992412593	1
-	-	-	-	-	-	-	-	-	-	alpha-Linolenic acid metabolism	ko00592	15	219	0.99283187	1
-	-	-	-	-	-	-	-	-	-	RNA transport	ko03013	153	1541	0.99473882	1
-	-	-	-	-	-	-	-	-	-	Cutin, suberine and wax biosynthesis	ko00073	1	45	0.994972666	1
-	-	-	-	-	-	-	-	-	-	Valine, leucine and isoleucine biosynthesis	ko00290	12	197	0.996496441	1
-	-	-	-	-	-	-	-	-	-	Peroxisome	ko04146	79	873	0.996609504	1
-	-	-	-	-	-	-	-	-	-	Glycerolipid metabolism	ko00561	36	464	0.99787924	1
-	-	-	-	-	-	-	-	-	-	Cell cycle - Caulobacter	ko04112	5	117	0.997923415	1
-	-	-	-	-	-	-	-	-	-	mRNA surveillance pathway	ko03015	71	827	0.998838689	1
-	-	-	-	-	-	-	-	-	-	Pantothenate and CoA biosynthesis	ko00770	13	230	0.99913907	1
-	-	-	-	-	-	-	-	-	-	Homologous recombination	ko03440	17	285	0.999485926	1
-	-	-	-	-	-	-	-	-	-	DNA replication	ko03030	22	348	0.999638738	1
-	-	-	-	-	-	-	-	-	-	Glycerophospholipid metabolism	ko00564	42	564	0.999640976	1
-	-	-	-	-	-	-	-	-	-	N-Glycan biosynthesis	ko00510	21	346	0.999795563	1
-	-	-	-	-	-	-	-	-	-	Glycosylphosphatidylinositol(GPI)-anchor biosynthesis	ko00563	4	129	0.999811006	1
-	-	-	-	-	-	-	-	-	-	Ribosome biogenesis in eukaryotes	ko03008	94	1137	0.99995229	1
-	-	-	-	-	-	-	-	-	-	Base excision repair	ko03410	12	263	0.999967699	1
-	-	-	-	-	-	-	-	-	-	RNA degradation	ko03018	70	914	0.999977941	1
-	-	-	-	-	-	-	-	-	-	Mismatch repair	ko03430	13	298	0.999993954	1
-	-	-	-	-	-	-	-	-	-	Nucleotide excision repair	ko03420	25	504	0.999999862	1
-	-	-	-	-	-	-	-	-	-	RNA polymerase	ko03020	20	473	0.999999989	1
-	-	-	-	-	-	-	-	-	-	Basal transcription factors	ko03022	7	312	0.999999999	1
-	-	-	-	-	-	-	-	-	-	Pyrimidine metabolism	ko00240	71	1137	1	1
-	-	-	-	-	-	-	-	-	-	Spliceosome	ko03040	97	1872	1	1
-	-	-	-	-	-	-	-	-	-
-	-	-	-	-	-	-	-	-	-	--------------------
-	-	-	-	-	-	-	-	-	-	#Term	ID	Input number	Background number	P-Value	Corrected P-Value
