# Supplementary material for: Integrated Omics Approach to Discover Differences in the Metabolism of a New Tibetan Desmodesmus sp. in Two Types of Sewage Treatments
Source: Metabolites. 2023 Mar 6;13(3):388. doi: 10.3390/metabo13030388 (PMC10058882; doi:10.3390/metabo13030388)
Supplement: Supplementary file 1 [file metabolites-13-00388-s001.zip › Table S2.xls]

##Databases: KEGG PATHWAY
##Statistical test method: hypergeometric test / Fisher's exact test
##FDR correction method: Benjamini and Hochberg
#Term	Database	ID	Input number	Background number	P-Value	Corrected P-Value	Input	KO	Entrez_ID	Ensembl_ID	KO_name	Hyperlink
Ribosome	KEGG PATHWAY	ko03010	1021	2153	6.16E-53	7.21E-51	Cluster-60005.53334|Cluster-60005.43889|Cluster-60005.69653|Cluster-60005.18362|Cluster-60005.50731|Cluster-60005.96475|Cluster-60005.66569|Cluster-60005.42731|Cluster-60005.50812|Cluster-60005.94906|Cluster-60005.57583|Cluster-60005.51190|Cluster-60005.61783|Cluster-60005.50441|Cluster-60005.51761|Cluster-60005.61393|Cluster-60005.61390|Cluster-60005.14656|Cluster-60005.76831|Cluster-60005.60257…	K02980|K02930|K02906|K02895|K02896|K02958|K02891|K02922|K02955|K02947|K02983|K02987|K02937|K02865|K02984|K02984|K02951|K02942|K02932|K02953|K02891|K02997|K02893|K02922|K02992|K02882|K02941|K02879|K02875|K02912|K02953|K02870|K02947|K02932|K02891|K02929|K02969|K02984|K02990|K02908|K02979|K02959|K02995|K02912|K02978|K02880|K02938|K02883|K02953|K02940|K02976|K02934|K02930|K02936|K02901|K02875|K02941|…	| | | | | | | | | | | | | | | | | | | | | | | | | | | | | | | | | | | | | | | | | | | | | | | | | | | | | | | | | | | | | | | | | | | | | | | | | | | | | | | | | | | | | | | | | | | | | | | | | | | | | | | | | | | | | | | | | | | | | | | | | | | | | | | | | | | | | | | | | | | | | | | | | | | | | | | | | | | | | | | | | | | | | | | | | | | | | | | | | | | | | | | | | | | | | | | | | | | | | | | |…	|||||||||||||||||||||||||||||||||||||||||||||||||||||||||||||||||||||||||||||||||||||||||||||||||||||||||||||||||||||||||||||||||||||||||||||||||||||||||||||||||||||||||||||||||||||||||||||||||||||||||||||||||||||||||||||||||||||||||||||||||||||||||||||||||||||||||||||||||||||||||||||||||||||||||||||||||||||||||||||||||||||||||||||||||||||||||||||||||||||||||||||||||||||||||||||||||||||||||||||||…	RP-S29e, RPS29|RP-L4e, RPL4|RP-L3, MRPL3, rplC|RP-L24, MRPL24, rplX|RP-L24e, RPL24|RP-S15e, RPS15|RP-L22e, RPL22|RP-L37e, RPL37|RP-S14e, RPS14|RP-S10e, RPS10|RP-S30e, RPS30|RP-S4e, RPS4|RP-L7e, RPL7|RP-L10Ae, RPL10A|RP-S3Ae, RPS3A|RP-S3Ae, RPS3A|RP-S12e, RPS12|RP-LP1, RPLP1|RP-L5e, RPL5|RP-S13e, RPS13|RP-L22e, RPL22|RP-S9e, RPS9|RP-L23Ae, RPL23A|RP-L37e, RPL37|RP-S7, MRPS7, rpsG|RP-L18Ae, RPL18A|…	http://www.genome.jp/kegg-bin/show_pathway?ko03010/K02957%09red/K02956%09red/K02955%09red/K02954%09red/K02953%09red/K02952%09red/K02951%09red/K02885%09red/K02887%09red/K02881%09red/K02880%09red/K02959%09red/K02882%09red/K02922%09red/K02923%09red/K02920%09red/K02921%09red/K02926%09red/K02927%09red/K02924%09red/K02925%09red/K02929%09red/K02930%09red/K02933%09red/K02932%09red/K02935%09red/K02934%09r…
Photosynthesis	KEGG PATHWAY	ko00195	148	345	9.92E-07	5.80E-05	Cluster-60005.51841|Cluster-60005.113082|Cluster-60005.93122|Cluster-60005.27627|Cluster-60005.90423|Cluster-60005.53226|Cluster-60005.51599|Cluster-60005.44726|Cluster-60005.50634|Cluster-60005.65270|Cluster-60005.18796|Cluster-60005.52961|Cluster-60005.57393|Cluster-60005.44607|Cluster-60005.40615|Cluster-60005.6730|Cluster-60005.49296|Cluster-58761.1|Cluster-60005.5617|Cluster-60005.52399|Clus…	K02716|K02635|K02704|K02639|K02111|K02641|K02109|K03542|K02716|K02696|K02716|K02636|K02716|K02639|K08905|K02717|K02716|K02723|K08902|K02639|K02701|K02109|K02639|K02694|K02699|K03541|K02639|K02696|K08905|K02639|K02638|K02111|K08905|K03541|K02716|K03541|K02716|K02695|K02716|K08901|K02695|K02112|K02109|K02108|K02716|K02115|K02721|K02113|K02113|K08901|K02636|K02641|K02115|K08901|K02639|K03689|K02641|…	| | | | | | | | | | | | | | | | | | | | | | | | | | | | | | | | | | | | | | | | | | | | | | | | | | | | | | | | | | | | | | | | | | | | | | | | | | | | | | | | | | | | | | | | | | | | | | | | | | | | | | | | | | | | | | | | | | | | | | | | | | | | | | | | | | | | | | | | | | | | | | | | | | | |	||||||||||||||||||||||||||||||||||||||||||||||||||||||||||||||||||||||||||||||||||||||||||||||||||||||||||||||||||||||||||||||||||||||||||||||||||||	psbO|petB|psbB|petF|ATPF1A, atpA|petH|ATPF0B, atpF|psbS|psbO|psaI|psbO|petC|psbO|petF|psaG|psbP|psbO|psbY|psb27|petF|psaN|ATPF0B, atpF|petF|psaF|psaL|psbR|petF|psaI|psaG|petF|petE|ATPF1A, atpA|psaG|psbR|psbO|psbR|psbO|psaH|psbO|psbQ|psaH|ATPF1B, atpD|ATPF0B, atpF|ATPF0A, atpB|psbO|ATPF1G, atpG|psbW|ATPF1D, atpH|ATPF1D, atpH|psbQ|petC|petH|ATPF1G, atpG|psbQ|petF|petN|petH|psaH|petH|petC|psbR|petC|…	http://www.genome.jp/kegg-bin/show_pathway?ko00195/K02113%09red/K02695%09red/K02111%09red/K02690%09red/K02115%09red/K02693%09red/K02698%09red/K02699%09red/K02692%09red/K02694%09red/K03689%09red/K02701%09red/K02641%09red/K02704%09red/K02112%09red/K02721%09red/K02723%09red/K02717%09red/K02689%09red/K02635%09red/K02108%09red/K02109%09red/K08905%09red/K08902%09red/K08903%09red/K14332%09red/K08901%09r…
Proteasome	KEGG PATHWAY	ko03050	228	612	7.56E-06	0.000294869	Cluster-60005.107708|Cluster-60005.38458|Cluster-60005.85523|Cluster-60005.120729|Cluster-60005.107706|Cluster-60005.16351|Cluster-60005.60923|Cluster-58128.0|Cluster-60005.10225|Cluster-60005.87937|Cluster-60005.44724|Cluster-60005.114179|Cluster-12191.0|Cluster-23105.0|Cluster-49465.0|Cluster-60005.92232|Cluster-60005.91262|Cluster-60005.101526|Cluster-60005.93861|Cluster-60005.110567|Cluster-6…	K03036|K03066|K02729|K03029|K03036|K02731|K02728|K02730|K03064|K02725|K02735|K02739|K02727|K02725|K02737|K02728|K03035|K02726|K03033|K02735|K03065|K03062|K02727|K03032|K03065|K03062|K03032|K02738|K03039|K02728|K03061|K03038|K03037|K03066|K02731|K02731|K03063|K11599|K03039|K03037|K03029|K03064|K03063|K03029|K02728|K06699|K02732|K03065|K03031|K03038|K02730|K03030|K02728|K06691|K02726|K02735|K03066|…	| | | | | | | | | | | | | | | | | | | | | | | | | | | | | | | | | | | | | | | | | | | | | | | | | | | | | | | | | | | | | | | | | | | | | | | | | | | | | | | | | | | | | | | | | | | | | | | | | | | | | | | | | | | | | | | | | | | | | | | | | | | | | | | | | | | | | | | | | | | | | | | | | | | | | | | | | | | | | | | | | | | | | | | | | | | | | | | | | | | | | | | | | | | | | | | | | | | | | | | |…	||||||||||||||||||||||||||||||||||||||||||||||||||||||||||||||||||||||||||||||||||||||||||||||||||||||||||||||||||||||||||||||||||||||||||||||||||||||||||||||||||||||||||||||||||||||||||||||||||||||||||||||||||||||||||||||||||||	PSMD11, RPN6|PSMC5, RPT6|PSMA5|PSMD4, RPN10|PSMD11, RPN6|PSMA7|PSMA4|PSMA6|PSMC6, RPT4|PSMA1|PSMB3|PSMB7|PSMA3|PSMA1|PSMB5|PSMA4|PSMD12, RPN5|PSMA2|PSMD3, RPN3|PSMB3|PSMC3, RPT5|PSMC1, RPT2|PSMA3|PSMD1, RPN2|PSMC3, RPT5|PSMC1, RPT2|PSMD1, RPN2|PSMB6|PSMD13, RPN9|PSMA4|PSMC2, RPT1|PSMD7, RPN8|PSMD6, RPN7|PSMC5, RPT6|PSMA7|PSMA7|PSMC4, RPT3|POMP, UMP1|PSMD13, RPN9|PSMD6, RPN7|PSMD4, RPN10|PSMC6, RP…	http://www.genome.jp/kegg-bin/show_pathway?ko03050/K03064%09red/K03065%09red/K03066%09red/K03061%09red/K03062%09red/K03063%09red/K03028%09red/K03029%09red/K02728%09red/K02729%09red/K02725%09red/K02726%09red/K02727%09red/K06691%09red/K06699%09red/K03039%09red/K03038%09red/K03037%09red/K03036%09red/K03035%09red/K03033%09red/K03032%09red/K03031%09red/K03030%09red/K11599%09red/K02739%09red/K02738%09r…
Photosynthesis - antenna proteins	KEGG PATHWAY	ko00196	76	155	1.35E-05	0.000393602	Cluster-60005.70982|Cluster-60005.56074|Cluster-60005.64739|Cluster-60005.45069|Cluster-60005.50165|Cluster-60005.82116|Cluster-60005.50737|Cluster-60005.52980|Cluster-60005.61918|Cluster-60005.53696|Cluster-60005.30969|Cluster-60005.60218|Cluster-60005.58586|Cluster-60005.57840|Cluster-60005.47508|Cluster-60005.43317|Cluster-60005.47457|Cluster-60005.61632|Cluster-60005.52953|Cluster-60005.53683…	K08907|K08913|K08913|K08910|K08913|K08911|K08913|K08913|K08913|K08911|K08907|K08913|K08911|K08913|K08913|K08910|K08907|K08912|K08912|K08913|K08909|K08915|K08910|K08913|K08913|K08911|K08915|K08910|K08911|K08907|K08911|K08916|K08913|K08907|K08911|K08916|K08913|K08912|K08913|K08913|K08909|K08913|K08912|K08916|K08916|K08910|K08913|K08907|K08910|K08913|K08910|K08913|K08912|K08913|K08909|K08913|K08913|…	| | | | | | | | | | | | | | | | | | | | | | | | | | | | | | | | | | | | | | | | | | | | | | | | | | | | | | | | | | | | | | | | | | | | | | | | | | | |	||||||||||||||||||||||||||||||||||||||||||||||||||||||||||||||||||||||||||||	LHCA1|LHCB2|LHCB2|LHCA4|LHCB2|LHCA5|LHCB2|LHCB2|LHCB2|LHCA5|LHCA1|LHCB2|LHCA5|LHCB2|LHCB2|LHCA4|LHCA1|LHCB1|LHCB1|LHCB2|LHCA3|LHCB4|LHCA4|LHCB2|LHCB2|LHCA5|LHCB4|LHCA4|LHCA5|LHCA1|LHCA5|LHCB5|LHCB2|LHCA1|LHCA5|LHCB5|LHCB2|LHCB1|LHCB2|LHCB2|LHCA3|LHCB2|LHCB1|LHCB5|LHCB5|LHCA4|LHCB2|LHCA1|LHCA4|LHCB2|LHCA4|LHCB2|LHCB1|LHCB2|LHCA3|LHCB2|LHCB2|LHCA4|LHCA1|LHCA1|LHCB2|LHCA4|LHCB5|LHCA2|LHCB2|LHCB2|LHC…	http://www.genome.jp/kegg-bin/show_pathway?ko00196/K08908%09red/K08909%09red/K08915%09red/K08907%09red/K08916%09red/K08911%09red/K08910%09red/K08913%09red/K08912%09red
Glyoxylate and dicarboxylate metabolism	KEGG PATHWAY	ko00630	257	724	3.26E-05	0.000762536	Cluster-52522.0|Cluster-60005.51510|Cluster-60005.21364|Cluster-60005.18020|Cluster-60005.39746|Cluster-60005.14109|Cluster-60005.133|Cluster-66887.0|Cluster-60005.91705|Cluster-60005.122658|Cluster-60005.31700|Cluster-55313.0|Cluster-60005.51590|Cluster-60005.77927|Cluster-60005.77626|Cluster-60005.119306|Cluster-60005.111450|Cluster-60005.52476|Cluster-60005.54675|Cluster-60005.71385|Cluster-60…	K00281|K01602|K01601|K00025|K01681|K00025|K00382|K00626|K01647|K00382|K01965|K14272|K01602|K03781|K11517|K01965|K00281|K00026|K01647|K03781|K00600|K01647|K00382|K01647|K00026|K01681|K01965|K01915|K00830|K00600|K02437|K01915|K01681|K00626|K00281|K15918|K01915|K00049|K01602|K19269|K00026|K00025|K02437|K01638|K01647|K00626|K00382|K00122|K00605|K00281|K00025|K00025|K15893|K01847|K19269|K14272|K01681|…	| | | | | | | | | | | | | | | | | | | | | | | | | | | | | | | | | | | | | | | | | | | | | | | | | | | | | | | | | | | | | | | | | | | | | | | | | | | | | | | | | | | | | | | | | | | | | | | | | | | | | | | | | | | | | | | | | | | | | | | | | | | | | | | | | | | | | | | | | | | | | | | | | | | | | | | | | | | | | | | | | | | | | | | | | | | | | | | | | | | | | | | | | | | | | | | | | | | | | | | |…	|||||||||||||||||||||||||||||||||||||||||||||||||||||||||||||||||||||||||||||||||||||||||||||||||||||||||||||||||||||||||||||||||||||||||||||||||||||||||||||||||||||||||||||||||||||||||||||||||||||||||||||||||||||||||||||||||||||||||||||||||||||||||||||||||	GLDC, gcvP|rbcS|rbcL|MDH1|ACO, acnA|MDH1|DLD, lpd, pdhD|E2.3.1.9, atoB|CS, gltA|DLD, lpd, pdhD|PCCA, pccA|GGAT|rbcS|katE, CAT, catB, srpA|HAO|PCCA, pccA|GLDC, gcvP|MDH2|CS, gltA|katE, CAT, catB, srpA|glyA, SHMT|CS, gltA|DLD, lpd, pdhD|CS, gltA|MDH2|ACO, acnA|PCCA, pccA|glnA, GLUL|AGXT|glyA, SHMT|gcvH, GCSH|glnA, GLUL|ACO, acnA|E2.3.1.9, atoB|GLDC, gcvP|GLYK|glnA, GLUL|GRHPR|rbcS|PGP, PGLP|MDH2|MD…	http://www.genome.jp/kegg-bin/show_pathway?ko00630/K15918%09red/K11517%09red/K01601%09red/K01681%09red/K00600%09red/K00605%09red/K00830%09red/K01915%09red/K19269%09red/K01647%09red/K03781%09red/K00284%09red/K00281%09red/K00626%09red/K02437%09red/K01966%09red/K01965%09red/K14272%09red/K01638%09red/K01637%09red/K01455%09red/K01847%09red/K15893%09red/K00049%09red/K05606%09red/K00024%09red/K18121%09r…
Carbon fixation in photosynthetic organisms	KEGG PATHWAY	ko00710	233	649	4.20E-05	0.00081822	Cluster-60005.13043|Cluster-69733.0|Cluster-60005.51510|Cluster-60005.51351|Cluster-57198.0|Cluster-60005.45103|Cluster-60005.21364|Cluster-60005.118569|Cluster-60005.53536|Cluster-60005.106485|Cluster-41885.0|Cluster-60005.51604|Cluster-60005.45884|Cluster-60005.77734|Cluster-60005.55614|Cluster-55313.0|Cluster-60005.55201|Cluster-60005.51590|Cluster-60005.60227|Cluster-60005.110691|Cluster-6000…	K00134|K01803|K01602|K00615|K14455|K00855|K01601|K00927|K01623|K00134|K00927|K03841|K00855|K01623|K00927|K14272|K03841|K01602|K00051|K01783|K00134|K14455|K00615|K01783|K00134|K01623|K00026|K05298|K01100|K00615|K00615|K00134|K01783|K01803|K05298|K03841|K01602|K00026|K00025|K00026|K00615|K01807|K01623|K00927|K01783|K00025|K01006|K01006|K01006|K01807|K05298|K01006|K00025|K00814|K01595|K01610|K00134|…	| | | | | | | | | | | | | | | | | | | | | | | | | | | | | | | | | | | | | | | | | | | | | | | | | | | | | | | | | | | | | | | | | | | | | | | | | | | | | | | | | | | | | | | | | | | | | | | | | | | | | | | | | | | | | | | | | | | | | | | | | | | | | | | | | | | | | | | | | | | | | | | | | | | | | | | | | | | | | | | | | | | | | | | | | | | | | | | | | | | | | | | | | | | | | | | | | | | | | | | |…	|||||||||||||||||||||||||||||||||||||||||||||||||||||||||||||||||||||||||||||||||||||||||||||||||||||||||||||||||||||||||||||||||||||||||||||||||||||||||||||||||||||||||||||||||||||||||||||||||||||||||||||||||||||||||||||||||||||||||	GAPDH, gapA|TPI, tpiA|rbcS|E2.2.1.1, tktA, tktB|GOT2|PRK, prkB|rbcL|PGK, pgk|ALDO|GAPDH, gapA|PGK, pgk|FBP, fbp|PRK, prkB|ALDO|PGK, pgk|GGAT|FBP, fbp|rbcS|E1.1.1.82|rpe, RPE|GAPDH, gapA|GOT2|E2.2.1.1, tktA, tktB|rpe, RPE|GAPDH, gapA|ALDO|MDH2|GAPA|E3.1.3.37|E2.2.1.1, tktA, tktB|E2.2.1.1, tktA, tktB|GAPDH, gapA|rpe, RPE|TPI, tpiA|GAPA|FBP, fbp|rbcS|MDH2|MDH1|MDH2|E2.2.1.1, tktA, tktB|rpiA|ALDO|PGK…	http://www.genome.jp/kegg-bin/show_pathway?ko00710/K00855%09red/K14272%09red/K00615%09red/K00024%09red/K01623%09red/K00814%09red/K01601%09red/K00134%09red/K14455%09red/K14454%09red/K00051%09red/K05298%09red/K00029%09red/K01006%09red/K01100%09red/K03841%09red/K01610%09red/K00927%09red/K01803%09red/K01807%09red/K01595%09red/K01783%09red/K00028%09red/K00025%09red/K01602%09red/K00026%09red
Phagosome	KEGG PATHWAY	ko04145	232	714	0.003474576	0.058075054	Cluster-60005.99308|Cluster-60005.66858|Cluster-60005.88314|Cluster-60005.17841|Cluster-60005.59182|Cluster-60005.44600|Cluster-60005.14669|Cluster-60005.47108|Cluster-60005.52848|Cluster-60005.13536|Cluster-60005.84439|Cluster-60005.10389|Cluster-60005.21483|Cluster-60005.72557|Cluster-60005.30152|Cluster-60005.100184|Cluster-6541.0|Cluster-60005.75256|Cluster-60005.99646|Cluster-60005.47759|Clu…	K02155|K04392|K03661|K07375|K01365|K02147|K07375|K02145|K08054|K02147|K08492|K02145|K02144|K02148|K02146|K02144|K04392|K07897|K01365|K02147|K01365|K02147|K03661|K08057|K04392|K02145|K04392|K00914|K02144|K08057|K01365|K07375|K02152|K02148|K02155|K04392|K04392|K07374|K02151|K02148|K02153|K00921|K04392|K04392|K01365|K07897|K02155|K04392|K02145|K07897|K04392|K10414|K00914|K02150|K02149|K07897|K02151|…	| | | | | | | | | | | | | | | | | | | | | | | | | | | | | | | | | | | | | | | | | | | | | | | | | | | | | | | | | | | | | | | | | | | | | | | | | | | | | | | | | | | | | | | | | | | | | | | | | | | | | | | | | | | | | | | | | | | | | | | | | | | | | | | | | | | | | | | | | | | | | | | | | | | | | | | | | | | | | | | | | | | | | | | | | | | | | | | | | | | | | | | | | | | | | | | | | | | | | | | |…	||||||||||||||||||||||||||||||||||||||||||||||||||||||||||||||||||||||||||||||||||||||||||||||||||||||||||||||||||||||||||||||||||||||||||||||||||||||||||||||||||||||||||||||||||||||||||||||||||||||||||||||||||||||||||||||||||||||||	ATPeV0C, ATP6L|RAC1|ATPeV0B, ATP6F|TUBB|CTSL|ATPeV1B, ATP6B|TUBB|ATPeV1A, ATP6A|CANX|ATPeV1B, ATP6B|STX18|ATPeV1A, ATP6A|ATPeV1H|ATPeV1C, ATP6C|ATPeV0D, ATP6D|ATPeV1H|RAC1|RAB7A|CTSL|ATPeV1B, ATP6B|CTSL|ATPeV1B, ATP6B|ATPeV0B, ATP6F|CALR|RAC1|ATPeV1A, ATP6A|RAC1|PIK3C3, VPS34|ATPeV1H|CALR|CTSL|TUBB|ATPeV1G, ATP6G|ATPeV1C, ATP6C|ATPeV0C, ATP6L|RAC1|RAC1|TUBA|ATPeV1F, ATP6S14|ATPeV1C, ATP6C|ATPeV0E…	http://www.genome.jp/kegg-bin/show_pathway?ko04145/K08517%09red/K01365%09red/K00914%09red/K07889%09red/K04392%09red/K02155%09red/K02154%09red/K02153%09red/K02152%09red/K02151%09red/K02150%09red/K09481%09red/K10956%09red/K07374%09red/K07375%09red/K03661%09red/K00921%09red/K02144%09red/K02145%09red/K02146%09red/K02147%09red/K02148%09red/K02149%09red/K07897%09red/K08054%09red/K08057%09red/K08492%09r…
Starch and sucrose metabolism	KEGG PATHWAY	ko00500	244	771	0.007552065	0.110448952	Cluster-60005.38825|Cluster-60005.104173|Cluster-60005.104172|Cluster-60005.104171|Cluster-60005.43880|Cluster-60005.97492|Cluster-60005.39824|Cluster-60005.85525|Cluster-60005.115469|Cluster-60005.85528|Cluster-60005.40053|Cluster-60005.30129|Cluster-60005.35066|Cluster-60005.63593|Cluster-60005.36635|Cluster-60005.36634|Cluster-60005.36637|Cluster-60005.36636|Cluster-60005.49698|Cluster-60005.3…	K00700|K16055|K16055|K16055|K00700|K01179|K00703|K00963|K00012|K00963|K00844|K00703|K00975|K00688|K00700|K00700|K00700|K00700|K00703|K00694|K01188|K00703|K01188|K00703|K00700|K08678|K00688|K01177|K01810|K01810|K01176|K01176|K01835|K01178|K00688|K01835|K00705|K00688|K01187|K01835|K08678|K00688|K01087|K00703|K00703|K01187|K01176|K08678|K01194|K01176|K00703|K01188|K00696|K00963|K00700|K01194|K00696|…	| | | | | | | | | | | | | | | | | | | | | | | | | | | | | | | | | | | | | | | | | | | | | | | | | | | | | | | | | | | | | | | | | | | | | | | | | | | | | | | | | | | | | | | | | | | | | | | | | | | | | | | | | | | | | | | | | | | | | | | | | | | | | | | | | | | | | | | | | | | | | | | | | | | | | | | | | | | | | | | | | | | | | | | | | | | | | | | | | | | | | | | | | | | | | | | | | | | | | | | |…	||||||||||||||||||||||||||||||||||||||||||||||||||||||||||||||||||||||||||||||||||||||||||||||||||||||||||||||||||||||||||||||||||||||||||||||||||||||||||||||||||||||||||||||||||||||||||||||||||||||||||||||||||||||||||||||||||||||||||||||||||||	GBE1, glgB|TPS|TPS|TPS|GBE1, glgB|E3.2.1.4|glgA|UGP2, galU, galF|UGDH, ugd|UGP2, galU, galF|HK|glgA|glgC|PYG, glgP|GBE1, glgB|GBE1, glgB|GBE1, glgB|GBE1, glgB|glgA|bcsA|E3.2.1.21|glgA|E3.2.1.21|glgA|GBE1, glgB|UXS1, uxs|PYG, glgP|E3.2.1.2|GPI, pgi|GPI, pgi|AMY, amyA, malS|AMY, amyA, malS|pgm|E3.2.1.3|PYG, glgP|pgm|malQ|PYG, glgP|malZ|pgm|UXS1, uxs|PYG, glgP|otsB|glgA|glgA|malZ|AMY, amyA, malS|UXS…	http://www.genome.jp/kegg-bin/show_pathway?ko00500/K00975%09red/K01177%09red/K01178%09red/K01179%09red/K16055%09red/K00700%09red/K01810%09red/K01176%09red/K01187%09red/K01835%09red/K01188%09red/K00703%09red/K00705%09red/K00706%09red/K00688%09red/K00012%09red/K01087%09red/K00847%09red/K15920%09red/K00963%09red/K00844%09red/K00845%09red/K01193%09red/K01194%09red/K08678%09red/K00699%09red/K00696%09r…
Valine, leucine and isoleucine degradation	KEGG PATHWAY	ko00280	185	572	0.009452995	0.122888941	Cluster-60005.20946|Cluster-66887.0|Cluster-60005.117179|Cluster-76534.0|Cluster-60005.104179|Cluster-60005.18368|Cluster-60005.71692|Cluster-60005.95597|Cluster-70233.0|Cluster-60005.31700|Cluster-60005.30257|Cluster-60005.78491|Cluster-72758.0|Cluster-60005.35202|Cluster-60005.34138|Cluster-60005.47326|Cluster-60005.100838|Cluster-60005.98851|Cluster-60005.46495|Cluster-60005.115349|Cluster-600…	K00253|K00626|K00826|K07513|K00826|K05605|K00020|K00826|K00826|K01965|K00128|K00020|K01969|K01968|K07513|K00140|K00140|K01965|K00128|K00249|K00128|K00626|K09699|K01969|K00827|K00382|K00140|K01969|K00140|K00167|K01966|K00382|K00020|K05607|K00382|K14085|K00826|K00253|K01968|K00128|K01968|K01847|K00249|K00253|K00166|K09699|K00166|K00827|K01640|K00140|K01966|K00249|K00140|K00253|K00626|K00826|K00166|…	| | | | | | | | | | | | | | | | | | | | | | | | | | | | | | | | | | | | | | | | | | | | | | | | | | | | | | | | | | | | | | | | | | | | | | | | | | | | | | | | | | | | | | | | | | | | | | | | | | | | | | | | | | | | | | | | | | | | | | | | | | | | | | | | | | | | | | | | | | | | | | | | | | | | | | | | | | | | | | | | | | | | | | | | | | | | | | | | | | | | | | | | |	|||||||||||||||||||||||||||||||||||||||||||||||||||||||||||||||||||||||||||||||||||||||||||||||||||||||||||||||||||||||||||||||||||||||||||||||||||||||||||||||||||||||||||||||||||||||||	IVD, ivd|E2.3.1.9, atoB|E2.6.1.42, ilvE|ACAA1|E2.6.1.42, ilvE|HIBCH|mmsB, HIBADH|E2.6.1.42, ilvE|E2.6.1.42, ilvE|PCCA, pccA|ALDH|mmsB, HIBADH|E6.4.1.4B|E6.4.1.4A|ACAA1|mmsA, iolA, ALDH6A1|mmsA, iolA, ALDH6A1|PCCA, pccA|ALDH|ACADM, acd|ALDH|E2.3.1.9, atoB|DBT, bkdB|E6.4.1.4B|AGXT2|DLD, lpd, pdhD|mmsA, iolA, ALDH6A1|E6.4.1.4B|mmsA, iolA, ALDH6A1|BCKDHB, bkdA2|PCCB, pccB|DLD, lpd, pdhD|mmsB, HIBADH|…	http://www.genome.jp/kegg-bin/show_pathway?ko00280/K18660%09red/K14085%09red/K01640%09red/K01641%09red/K00626%09red/K00249%09red/K01966%09red/K01965%09red/K00826%09red/K01847%09red/K01969%09red/K01968%09red/K13524%09red/K00140%09red/K05606%09red/K05607%09red/K05605%09red/K00166%09red/K00167%09red/K00827%09red/K00128%09red/K00382%09red/K00253%09red/K07513%09red/K09699%09red/K00020%09red
Pentose phosphate pathway	KEGG PATHWAY	ko00030	142	431	0.013050871	0.152695187	Cluster-60005.51351|Cluster-60005.21366|Cluster-60005.20867|Cluster-60005.43766|Cluster-60005.90390|Cluster-60005.51604|Cluster-60005.50821|Cluster-60005.55201|Cluster-60005.22243|Cluster-60005.13986|Cluster-60005.48581|Cluster-60005.50846|Cluster-60005.51754|Cluster-60005.53536|Cluster-60005.49963|Cluster-60005.49197|Cluster-60005.48653|Cluster-60005.51723|Cluster-60005.86227|Cluster-60005.86226…	K00615|K00616|K00616|K01807|K00851|K03841|K01623|K03841|K00850|K00850|K00615|K01783|K01783|K01623|K00615|K00615|K01783|K01783|K01810|K01810|K03841|K01835|K00850|K01623|K01835|K01835|K01807|K00033|K01835|K01623|K01807|K01623|K00131|K01623|K01810|K01623|K01623|K00615|K01810|K01810|K00615|K01057|K01807|K00948|K00615|K01623|K00948|K00616|K01623|K00615|K01623|K00850|K01810|K01783|K00852|K01623|K00615|…	| | | | | | | | | | | | | | | | | | | | | | | | | | | | | | | | | | | | | | | | | | | | | | | | | | | | | | | | | | | | | | | | | | | | | | | | | | | | | | | | | | | | | | | | | | | | | | | | | | | | | | | | | | | | | | | | | | | | | | | | | | | | | | | | | | | | | | | | | | | | | |	||||||||||||||||||||||||||||||||||||||||||||||||||||||||||||||||||||||||||||||||||||||||||||||||||||||||||||||||||||||||||||||||||||||||||||||	E2.2.1.1, tktA, tktB|E2.2.1.2, talA, talB|E2.2.1.2, talA, talB|rpiA|E2.7.1.12, gntK, idnK|FBP, fbp|ALDO|FBP, fbp|pfkA, PFK|pfkA, PFK|E2.2.1.1, tktA, tktB|rpe, RPE|rpe, RPE|ALDO|E2.2.1.1, tktA, tktB|E2.2.1.1, tktA, tktB|rpe, RPE|rpe, RPE|GPI, pgi|GPI, pgi|FBP, fbp|pgm|pfkA, PFK|ALDO|pgm|pgm|rpiA|PGD, gnd, gntZ|pgm|ALDO|rpiA|ALDO|gapN|ALDO|GPI, pgi|ALDO|ALDO|E2.2.1.1, tktA, tktB|GPI, pgi|GPI, pgi|E…	http://www.genome.jp/kegg-bin/show_pathway?ko00030/K03841%09red/K00850%09red/K00851%09red/K00852%09red/K01835%09red/K01810%09red/K00895%09red/K01807%09red/K01053%09red/K01057%09red/K00948%09red/K01623%09red/K01783%09red/K00131%09red/K00615%09red/K00036%09red/K00616%09red/K00033%09red
Glycolysis / Gluconeogenesis	KEGG PATHWAY	ko00010	283	925	0.015881786	0.16892445	Cluster-60005.13043|Cluster-69733.0|Cluster-60005.53966|Cluster-60005.34382|Cluster-60005.118569|Cluster-60005.53536|Cluster-60005.106485|Cluster-60005.56503|Cluster-60005.133|Cluster-60005.51604|Cluster-60005.45237|Cluster-60005.78012|Cluster-60005.50796|Cluster-60005.40053|Cluster-60005.55614|Cluster-60005.55201|Cluster-60005.51596|Cluster-60005.22243|Cluster-60005.74386|Cluster-39421.0|Cluster…	K00134|K01803|K01610|K15633|K00927|K01623|K00134|K00927|K00382|K03841|K00873|K01610|K00927|K00844|K00927|K03841|K00927|K00850|K00134|K01834|K00627|K00873|K03103|K00134|K14085|K00627|K00844|K00382|K00121|K00002|K00134|K15633|K01834|K00128|K00850|K01810|K00128|K01792|K00382|K03103|K01835|K00850|K01623|K01835|K00382|K00161|K00162|K01835|K00162|K01623|K00382|K14085|K00161|K00627|K01803|K01689|K01792|…	| | | | | | | | | | | | | | | | | | | | | | | | | | | | | | | | | | | | | | | | | | | | | | | | | | | | | | | | | | | | | | | | | | | | | | | | | | | | | | | | | | | | | | | | | | | | | | | | | | | | | | | | | | | | | | | | | | | | | | | | | | | | | | | | | | | | | | | | | | | | | | | | | | | | | | | | | | | | | | | | | | | | | | | | | | | | | | | | | | | | | | | | | | | | | | | | | | | | | | | |…	|||||||||||||||||||||||||||||||||||||||||||||||||||||||||||||||||||||||||||||||||||||||||||||||||||||||||||||||||||||||||||||||||||||||||||||||||||||||||||||||||||||||||||||||||||||||||||||||||||||||||||||||||||||||||||||||||||||||||||||||||||||||||||||||||||||||||||||||||||||||||||	GAPDH, gapA|TPI, tpiA|E4.1.1.49, pckA|gpmI|PGK, pgk|ALDO|GAPDH, gapA|PGK, pgk|DLD, lpd, pdhD|FBP, fbp|PK, pyk|E4.1.1.49, pckA|PGK, pgk|HK|PGK, pgk|FBP, fbp|PGK, pgk|pfkA, PFK|GAPDH, gapA|PGAM, gpmA|DLAT, aceF, pdhC|PK, pyk|MINPP1|GAPDH, gapA|ALDH7A1|DLAT, aceF, pdhC|HK|DLD, lpd, pdhD|frmA, ADH5, adhC|AKR1A1, adh|GAPDH, gapA|gpmI|PGAM, gpmA|ALDH|pfkA, PFK|GPI, pgi|ALDH|E5.1.3.15|DLD, lpd, pdhD|MIN…	http://www.genome.jp/kegg-bin/show_pathway?ko00010/K00850%09red/K01689%09red/K14085%09red/K00895%09red/K01623%09red/K01810%09red/K00873%09red/K00627%09red/K00134%09red/K00845%09red/K00131%09red/K01835%09red/K01834%09red/K01895%09red/K00016%09red/K03103%09red/K00844%09red/K01792%09red/K03841%09red/K01610%09red/K00927%09red/K00002%09red/K01803%09red/K00161%09red/K00162%09red/K00128%09red/K01785%09r…
Citrate cycle (TCA cycle)	KEGG PATHWAY	ko00020	216	697	0.02156037	0.210213603	Cluster-60005.21363|Cluster-60005.39746|Cluster-60005.21127|Cluster-60005.133|Cluster-60005.78012|Cluster-60005.42631|Cluster-60005.122658|Cluster-60005.52154|Cluster-60005.71615|Cluster-60005.75060|Cluster-79400.0|Cluster-60005.52476|Cluster-60005.54675|Cluster-10076.0|Cluster-60005.35729|Cluster-60005.96971|Cluster-60005.116169|Cluster-60005.85000|Cluster-60005.19827|Cluster-60005.52392|Cluster…	K01899|K01681|K00234|K00382|K01610|K00234|K00382|K01958|K01681|K00658|K00627|K00026|K01647|K00030|K01647|K00382|K00627|K01647|K01958|K00026|K00658|K01679|K00164|K00382|K01900|K00161|K00382|K00235|K00026|K00025|K00030|K01899|K00382|K00161|K01647|K00164|K00382|K00161|K00627|K00025|K00025|K01679|K01610|K00161|K01647|K01900|K00235|K00161|K00031|K00235|K00030|K00235|K01647|K01681|K00658|K00164|K00658|…	| | | | | | | | | | | | | | | | | | | | | | | | | | | | | | | | | | | | | | | | | | | | | | | | | | | | | | | | | | | | | | | | | | | | | | | | | | | | | | | | | | | | | | | | | | | | | | | | | | | | | | | | | | | | | | | | | | | | | | | | | | | | | | | | | | | | | | | | | | | | | | | | | | | | | | | | | | | | | | | | | | | | | | | | | | | | | | | | | | | | | | | | | | | | | | | | | | | | | | | |…	||||||||||||||||||||||||||||||||||||||||||||||||||||||||||||||||||||||||||||||||||||||||||||||||||||||||||||||||||||||||||||||||||||||||||||||||||||||||||||||||||||||||||||||||||||||||||||||||||||||||||||||||||||||||	LSC1|ACO, acnA|SDHA, SDH1|DLD, lpd, pdhD|E4.1.1.49, pckA|SDHA, SDH1|DLD, lpd, pdhD|PC, pyc|ACO, acnA|DLST, sucB|DLAT, aceF, pdhC|MDH2|CS, gltA|IDH3|CS, gltA|DLD, lpd, pdhD|DLAT, aceF, pdhC|CS, gltA|PC, pyc|MDH2|DLST, sucB|E4.2.1.2B, fumC|OGDH, sucA|DLD, lpd, pdhD|LSC2|PDHA, pdhA|DLD, lpd, pdhD|SDHB, SDH2|MDH2|MDH1|IDH3|LSC1|DLD, lpd, pdhD|PDHA, pdhA|CS, gltA|OGDH, sucA|DLD, lpd, pdhD|PDHA, pdhA|D…	http://www.genome.jp/kegg-bin/show_pathway?ko00020/K00236%09red/K01681%09red/K01648%09red/K00627%09red/K01647%09red/K01958%09red/K01899%09red/K00030%09red/K00031%09red/K01676%09red/K01679%09red/K01900%09red/K01610%09red/K00658%09red/K00164%09red/K00161%09red/K00162%09red/K00234%09red/K00235%09red/K00382%09red/K00237%09red/K00025%09red/K00024%09red/K00026%09red
Glycine, serine and threonine metabolism	KEGG PATHWAY	ko00260	211	687	0.029486958	0.265382625	Cluster-46671.0|Cluster-52522.0|Cluster-60005.96737|Cluster-60005.59950|Cluster-60005.133|Cluster-60005.44126|Cluster-60005.120313|Cluster-60005.39340|Cluster-55313.0|Cluster-60005.111450|Cluster-39421.0|Cluster-60005.65978|Cluster-60005.105472|Cluster-60005.98364|Cluster-60005.56545|Cluster-60005.70253|Cluster-60005.48357|Cluster-60005.49050|Cluster-60005.103716|Cluster-60005.16449|Cluster-60005…	K15918|K00281|K14085|K01754|K00382|K00639|K01758|K00827|K14272|K00281|K01834|K00600|K12524|K14085|K00600|K15789|K00058|K00830|K00600|K01697|K00831|K15789|K15633|K01834|K02437|K00049|K00827|K00382|K01758|K02437|K00382|K15789|K00130|K01695|K00382|K14085|K01758|K00281|K02437|K00600|K00639|K00928|K00600|K12524|K12524|K00281|K00928|K00831|K00600|K00639|K14085|K15634|K00830|K00281|K14272|K00058|K00600|…	| | | | | | | | | | | | | | | | | | | | | | | | | | | | | | | | | | | | | | | | | | | | | | | | | | | | | | | | | | | | | | | | | | | | | | | | | | | | | | | | | | | | | | | | | | | | | | | | | | | | | | | | | | | | | | | | | | | | | | | | | | | | | | | | | | | | | | | | | | | | | | | | | | | | | | | | | | | | | | | | | | | | | | | | | | | | | | | | | | | | | | | | | | | | | | | | | | | | | | | |…	|||||||||||||||||||||||||||||||||||||||||||||||||||||||||||||||||||||||||||||||||||||||||||||||||||||||||||||||||||||||||||||||||||||||||||||||||||||||||||||||||||||||||||||||||||||||||||||||||||||||||||||||||||	GLYK|GLDC, gcvP|ALDH7A1|E4.3.1.19, ilvA, tdcB|DLD, lpd, pdhD|kbl, GCAT|CTH|AGXT2|GGAT|GLDC, gcvP|PGAM, gpmA|glyA, SHMT|thrA|ALDH7A1|glyA, SHMT|TDH|serA, PHGDH|AGXT|glyA, SHMT|E4.2.1.22, CBS|serC, PSAT1|TDH|gpmI|PGAM, gpmA|gcvH, GCSH|GRHPR|AGXT2|DLD, lpd, pdhD|CTH|gcvH, GCSH|DLD, lpd, pdhD|TDH|betB, gbsA|trpA|DLD, lpd, pdhD|ALDH7A1|CTH|GLDC, gcvP|gcvH, GCSH|glyA, SHMT|kbl, GCAT|lysC|glyA, SHMT|thr…	http://www.genome.jp/kegg-bin/show_pathway?ko00260/K01079%09red/K15918%09red/K14085%09red/K00600%09red/K00605%09red/K00830%09red/K00831%09red/K00872%09red/K00133%09red/K00130%09red/K01834%09red/K00281%09red/K02437%09red/K01754%09red/K01695%09red/K01697%09red/K01696%09red/K01758%09red/K00276%09red/K15789%09red/K00827%09red/K14272%09red/K00639%09red/K00928%09red/K00058%09red/K15893%09red/K00049%09r…
Fructose and mannose metabolism	KEGG PATHWAY	ko00051	102	315	0.04212191	0.352018818	Cluster-69733.0|Cluster-60005.53536|Cluster-60005.29441|Cluster-60005.51604|Cluster-60005.46484|Cluster-60005.27056|Cluster-60005.40053|Cluster-60005.55201|Cluster-60005.22243|Cluster-60005.93527|Cluster-60005.55270|Cluster-60005.113921|Cluster-60005.49054|Cluster-60005.63612|Cluster-60005.37137|Cluster-40788.0|Cluster-64384.0|Cluster-60005.114585|Cluster-60005.53527|Cluster-60005.41198|Cluster-6…	K01803|K01623|K00966|K03841|K01711|K19355|K00844|K03841|K00850|K00847|K17497|K00966|K01805|K01623|K00863|K19029|K02377|K00850|K03841|K01809|K00850|K01623|K01623|K00966|K01623|K01623|K01623|K01623|K00966|K01623|K17497|K01623|K19355|K02377|K02377|K01103|K01803|K01623|K01623|K01623|K01711|K01623|K00850|K00966|K00008|K01711|K01623|K00966|K01623|K00850|K00850|K00850|K00863|K01711|K01623|K19355|K01103|…	| | | | | | | | | | | | | | | | | | | | | | | | | | | | | | | | | | | | | | | | | | | | | | | | | | | | | | | | | | | | | | | | | | | | | | | | | | | | | | | | | | | | | | | | | | | | | | | | | | | | | |	||||||||||||||||||||||||||||||||||||||||||||||||||||||||||||||||||||||||||||||||||||||||||||||||||||||	TPI, tpiA|ALDO|GMPP|FBP, fbp|gmd, GMDS|MAN|HK|FBP, fbp|pfkA, PFK|E2.7.1.4, scrK|PMM|GMPP|xylA|ALDO|DAK, TKFC|PFKFB2|TSTA3, fcl|pfkA, PFK|FBP, fbp|manA, MPI|pfkA, PFK|ALDO|ALDO|GMPP|ALDO|ALDO|ALDO|ALDO|GMPP|ALDO|PMM|ALDO|MAN|TSTA3, fcl|TSTA3, fcl|PFKFB3|TPI, tpiA|ALDO|ALDO|ALDO|gmd, GMDS|ALDO|pfkA, PFK|GMPP|SORD, gutB|gmd, GMDS|ALDO|GMPP|ALDO|pfkA, PFK|pfkA, PFK|pfkA, PFK|DAK, TKFC|gmd, GMDS|ALDO|…	http://www.genome.jp/kegg-bin/show_pathway?ko00051/K01809%09red/K00966%09red/K01805%09red/K00850%09red/K19029%09red/K00844%09red/K01103%09red/K01803%09red/K00895%09red/K00008%09red/K01711%09red/K01623%09red/K19355%09red/K03841%09red/K02377%09red/K00863%09red/K00847%09red/K17497%09red
Propanoate metabolism	KEGG PATHWAY	ko00640	136	437	0.051928315	0.396214139	Cluster-60005.21363|Cluster-60005.99647|Cluster-60005.133|Cluster-60005.18368|Cluster-60005.35262|Cluster-60005.31700|Cluster-60005.51922|Cluster-60005.32770|Cluster-60005.47326|Cluster-60005.49293|Cluster-60005.38907|Cluster-60005.98851|Cluster-5815.0|Cluster-60005.115349|Cluster-60005.70728|Cluster-60005.17299|Cluster-60005.81475|Cluster-60005.73080|Cluster-60005.72034|Cluster-60005.30646|Clust…	K01899|K02160|K00382|K05605|K01895|K01965|K02160|K01961|K00140|K01963|K01900|K01965|K01900|K00249|K00626|K01962|K00382|K00140|K01961|K00140|K00167|K01966|K00382|K00167|K00626|K00382|K00626|K01900|K01847|K00249|K00626|K01895|K01895|K01899|K00166|K09699|K01720|K00166|K01961|K00382|K01966|K00249|K00140|K00626|K00166|K01899|K01895|K09699|K00823|K01847|K01895|K00823|K00382|K00140|K00382|K01900|K00140|…	| | | | | | | | | | | | | | | | | | | | | | | | | | | | | | | | | | | | | | | | | | | | | | | | | | | | | | | | | | | | | | | | | | | | | | | | | | | | | | | | | | | | | | | | | | | | | | | | | | | | | | | | | | | | | | | | | | | | | | | | | | | | | | | | | | | | | | | |	||||||||||||||||||||||||||||||||||||||||||||||||||||||||||||||||||||||||||||||||||||||||||||||||||||||||||||||||||||||||||||||||||||||||	LSC1|accB, bccP|DLD, lpd, pdhD|HIBCH|ACSS, acs|PCCA, pccA|accB, bccP|accC|mmsA, iolA, ALDH6A1|accD|LSC2|PCCA, pccA|LSC2|ACADM, acd|E2.3.1.9, atoB|accA|DLD, lpd, pdhD|mmsA, iolA, ALDH6A1|accC|mmsA, iolA, ALDH6A1|BCKDHB, bkdA2|PCCB, pccB|DLD, lpd, pdhD|BCKDHB, bkdA2|E2.3.1.9, atoB|DLD, lpd, pdhD|E2.3.1.9, atoB|LSC2|MUT|ACADM, acd|E2.3.1.9, atoB|ACSS, acs|ACSS, acs|LSC1|BCKDHA, bkdA1|DBT, bkdB|prpD|…	http://www.genome.jp/kegg-bin/show_pathway?ko00640/K00823%09red/K01720%09red/K05605%09red/K00626%09red/K11262%09red/K00249%09red/K02160%09red/K01899%09red/K01578%09red/K01895%09red/K00016%09red/K01900%09red/K01965%09red/K01963%09red/K01962%09red/K01961%09red/K01847%09red/K13524%09red/K00140%09red/K05606%09red/K01966%09red/K00166%09red/K00167%09red/K00382%09red/K09699%09red
Oxidative phosphorylation	KEGG PATHWAY	ko00190	353	1213	0.05418313	0.396214139	Cluster-60005.44600|Cluster-60005.3014|Cluster-60005.90158|Cluster-41367.0|Cluster-60005.13536|Cluster-60005.79302|Cluster-60005.42631|Cluster-60005.42635|Cluster-60005.93520|Cluster-60005.33757|Cluster-60005.98438|Cluster-60005.93524|Cluster-60005.46344|Cluster-60005.33759|Cluster-60005.116789|Cluster-60005.33888|Cluster-60005.62362|Cluster-60005.26182|Cluster-60005.22164|Cluster-60005.34346|Clu…	K02147|K00411|K03953|K03941|K02147|K02134|K00234|K01507|K02259|K03942|K03942|K03949|K01507|K03942|K03958|K03939|K02265|K03938|K03935|K02262|K02148|K03946|K03965|K03942|K00235|K00235|K01507|K00411|K03943|K00411|K02148|K02146|K02108|K03941|K02145|K03934|K03952|K03939|K02133|K02266|K00413|K03941|K03940|K03955|K03943|K00413|K01535|K02111|K02148|K01507|K02113|K03955|K02149|K03934|K02155|K02154|K02150|…	| | | | | | | | | | | | | | | | | | | | | | | | | | | | | | | | | | | | | | | | | | | | | | | | | | | | | | | | | | | | | | | | | | | | | | | | | | | | | | | | | | | | | | | | | | | | | | | | | | | | | | | | | | | | | | | | | | | | | | | | | | | | | | | | | | | | | | | | | | | | | | | | | | | | | | | | | | | | | | | | | | | | | | | | | | | | | | | | | | | | | | | | | | | | | | | | | | | | | | | |…	|||||||||||||||||||||||||||||||||||||||||||||||||||||||||||||||||||||||||||||||||||||||||||||||||||||||||||||||||||||||||||||||||||||||||||||||||||||||||||||||||||||||||||||||||||||||||||||||||||||||||||||||||||||||||||||||||||||||||||||||||||||||||||||||||||||||||||||||||||||||||||||||||||||||||||||||||||||||||||||||||||||||||||||||||||||||||||||||||	ATPeV1B, ATP6B|UQCRFS1, RIP1, petA|NDUFA9|NDUFS8|ATPeV1B, ATP6B|ATPeF1D, ATP5D, ATP16|SDHA, SDH1|ppa|COX15|NDUFV1|NDUFV1|NDUFA5|ppa|NDUFV1|NDUFB2|NDUFS6|COX5B|NDUFS5|NDUFS2|COX3|ATPeV1C, ATP6C|NDUFA2|NDUFB9|NDUFV1|SDHB, SDH2|SDHB, SDH2|ppa|UQCRFS1, RIP1, petA|NDUFV2|UQCRFS1, RIP1, petA|ATPeV1C, ATP6C|ATPeV0D, ATP6D|ATPF0A, atpB|NDUFS8|ATPeV1A, ATP6A|NDUFS1|NDUFA8|NDUFS6|ATPeF1B, ATP5B, ATP2|COX6A…	http://www.genome.jp/kegg-bin/show_pathway?ko00190/K02113%09red/K02112%09red/K02111%09red/K02257%09red/K02153%09red/K02115%09red/K01507%09red/K02154%09red/K02258%09red/K02259%09red/K02148%09red/K00237%09red/K02155%09red/K02132%09red/K02135%09red/K02133%09red/K02137%09red/K02150%09red/K03949%09red/K02262%09red/K03965%09red/K03966%09red/K03943%09red/K03942%09red/K03941%09red/K03940%09red/K03946%09r…
Butanoate metabolism	KEGG PATHWAY	ko00650	58	173	0.068355353	0.470445666	Cluster-60005.80031|Cluster-60005.70812|Cluster-60005.56559|Cluster-60005.70810|Cluster-60005.97173|Cluster-60005.9238|Cluster-60005.5942|Cluster-64110.0|Cluster-60005.54696|Cluster-60005.38661|Cluster-60005.55225|Cluster-62173.0|Cluster-60005.98037|Cluster-60005.107277|Cluster-60005.64176|Cluster-60005.70279|Cluster-60005.14580|Cluster-60005.101390|Cluster-60005.59372|Cluster-60005.117700|Cluste…	K00626|K00823|K00626|K00626|K16871|K01640|K00626|K01580|K00626|K01640|K01640|K01641|K00074|K00626|K01652|K00626|K00823|K01653|K01653|K00074|K01640|K01641|K01652|K01652|K00626|K17761|K01641|K01652|K01641|K01580|K00626|K00823|K01653|K00823|K18121|K01652|K01652|K00626|K18121|K16871|K00074|K00626|K01580|K13524|K00074|K01640|K13524|K17761|K01580|K01580|K01640|K18121|K01580|K13524|K01580|K01580|K16871|…	| | | | | | | | | | | | | | | | | | | | | | | | | | | | | | | | | | | | | | | | | | | | | | | | | | | | | | | | | |	||||||||||||||||||||||||||||||||||||||||||||||||||||||||||	E2.3.1.9, atoB|puuE|E2.3.1.9, atoB|E2.3.1.9, atoB|POP2|E4.1.3.4, HMGCL, hmgL|E2.3.1.9, atoB|E4.1.1.15, gadB, gadA, GAD|E2.3.1.9, atoB|E4.1.3.4, HMGCL, hmgL|E4.1.3.4, HMGCL, hmgL|E2.3.3.10|paaH, hbd, fadB, mmgB|E2.3.1.9, atoB|E2.2.1.6L, ilvB, ilvG, ilvI|E2.3.1.9, atoB|puuE|E2.2.1.6S, ilvH, ilvN|E2.2.1.6S, ilvH, ilvN|paaH, hbd, fadB, mmgB|E4.1.3.4, HMGCL, hmgL|E2.3.3.10|E2.2.1.6L, ilvB, ilvG, ilvI|…	http://www.genome.jp/kegg-bin/show_pathway?ko00650/K13524%09red/K01641%09red/K00074%09red/K17761%09red/K18121%09red/K16871%09red/K00626%09red/K01580%09red/K00823%09red/K01653%09red/K01652%09red/K01640%09red
Amino sugar and nucleotide sugar metabolism	KEGG PATHWAY	ko00520	178	597	0.081954555	0.532704605	Cluster-60005.85528|Cluster-60005.65173|Cluster-60005.76612|Cluster-60005.29441|Cluster-60005.85525|Cluster-60005.46484|Cluster-60005.115469|Cluster-60005.17274|Cluster-60005.40053|Cluster-60005.20273|Cluster-60005.75556|Cluster-60005.27232|Cluster-60005.93527|Cluster-60005.125249|Cluster-60005.55270|Cluster-60005.113921|Cluster-60005.120911|Cluster-43174.0|Cluster-60005.70887|Cluster-60005.41814…	K00963|K01183|K13379|K00966|K00963|K01711|K00012|K01810|K00844|K12373|K00326|K13379|K00847|K00621|K17497|K00966|K12451|K01183|K01183|K10046|K08678|K02377|K01810|K01810|K01183|K01097|K01809|K01835|K01835|K01835|K01835|K00966|K08678|K12446|K01711|K08678|K00698|K12373|K00963|K01183|K10046|K00326|K12450|K01784|K00326|K01784|K01810|K01810|K01183|K00012|K02377|K00972|K00820|K00975|K00963|K00326|K00698|…	| | | | | | | | | | | | | | | | | | | | | | | | | | | | | | | | | | | | | | | | | | | | | | | | | | | | | | | | | | | | | | | | | | | | | | | | | | | | | | | | | | | | | | | | | | | | | | | | | | | | | | | | | | | | | | | | | | | | | | | | | | | | | | | | | | | | | | | | | | | | | | | | | | | | | | | | | | | | | | | | | | | | | | | | | | | | | | | | | |	||||||||||||||||||||||||||||||||||||||||||||||||||||||||||||||||||||||||||||||||||||||||||||||||||||||||||||||||||||||||||||||||||||||||||||||||||||||||||||||||||||||||||||||||||	UGP2, galU, galF|E3.2.1.14|RGP, UTM|GMPP|UGP2, galU, galF|gmd, GMDS|UGDH, ugd|GPI, pgi|HK|HEXA_B|E1.6.2.2|RGP, UTM|E2.7.1.4, scrK|GNPNAT1, GNA1|PMM|GMPP|UER1|E3.2.1.14|E3.2.1.14|GME|UXS1, uxs|TSTA3, fcl|GPI, pgi|GPI, pgi|E3.2.1.14|NANP|manA, MPI|pgm|pgm|pgm|pgm|GMPP|UXS1, uxs|E2.7.1.46|gmd, GMDS|UXS1, uxs|CHS1|HEXA_B|UGP2, galU, galF|E3.2.1.14|GME|E1.6.2.2|RHM|galE, GALE|E1.6.2.2|galE, GALE|GPI, …	http://www.genome.jp/kegg-bin/show_pathway?ko00520/K00972%09red/K01836%09red/K02377%09red/K00975%09red/K12373%09red/K01810%09red/K00621%09red/K12451%09red/K12450%09red/K01183%09red/K00845%09red/K08678%09red/K00844%09red/K00012%09red/K17497%09red/K00966%09red/K00847%09red/K15920%09red/K00963%09red/K00849%09red/K01711%09red/K00820%09red/K12446%09red/K12447%09red/K12448%09red/K10046%09red/K06118%09r…
Porphyrin and chlorophyll metabolism	KEGG PATHWAY	ko00860	156	522	0.093060708	0.572316433	Cluster-60005.11649|Cluster-23963.0|Cluster-60005.56019|Cluster-60005.67163|Cluster-60005.15096|Cluster-60005.15097|Cluster-60005.93520|Cluster-60005.48587|Cluster-60005.84873|Cluster-58730.1|Cluster-60005.79397|Cluster-75249.1|Cluster-60005.57796|Cluster-60005.104868|Cluster-60005.5102|Cluster-60005.5103|Cluster-60005.44443|Cluster-60005.44441|Cluster-60005.44440|Cluster-60005.70996|Cluster-2435…	K03404|K01885|K01885|K18010|K01599|K01599|K02259|K01764|K13600|K13606|K01749|K04039|K01885|K00228|K14735|K14735|K03403|K03403|K03403|K01885|K01698|K00510|K01719|K02257|K02257|K00231|K01845|K13600|K03403|K03403|K01599|K00231|K13071|K04035|K01772|K03403|K03403|K03403|K03403|K01749|K01885|K01772|K03403|K10960|K01885|K01599|K19073|K01885|K14735|K01698|K01885|K04035|K04035|K00228|K00228|K01885|K00218|…	| | | | | | | | | | | | | | | | | | | | | | | | | | | | | | | | | | | | | | | | | | | | | | | | | | | | | | | | | | | | | | | | | | | | | | | | | | | | | | | | | | | | | | | | | | | | | | | | | | | | | | | | | | | | | | | | | | | | | | | | | | | | | | | | | | | | | | | | | | | | | | | | | | | | | | | | | | | |	||||||||||||||||||||||||||||||||||||||||||||||||||||||||||||||||||||||||||||||||||||||||||||||||||||||||||||||||||||||||||||||||||||||||||||||||||||||||||||	chlD, bchD|EARS, gltX|EARS, gltX|HCAR|hemE, UROD|hemE, UROD|COX15|E4.4.1.17|CAO|NOL, NYC1|hemC, HMBS|chlB|EARS, gltX|CPOX, hemF|HEPH|HEPH|chlH, bchH|chlH, bchH|chlH, bchH|EARS, gltX|hemB, ALAD|HMOX, hmuO, ho|hemD, UROS|COX10|COX10|PPOX, hemY|hemL|CAO|chlH, bchH|chlH, bchH|hemE, UROD|PPOX, hemY|PAO, ACD1|E1.14.13.81, acsF, chlE|hemH, FECH|chlH, bchH|chlH, bchH|chlH, bchH|chlH, bchH|hemC, HMBS|EARS…	http://www.genome.jp/kegg-bin/show_pathway?ko00860/K04039%09red/K02257%09red/K01749%09red/K02259%09red/K19073%09red/K01764%09red/K02492%09red/K04040%09red/K18010%09red/K19054%09red/K00228%09red/K14735%09red/K01698%09red/K13600%09red/K13606%09red/K01772%09red/K01719%09red/K01599%09red/K10960%09red/K13071%09red/K04037%09red/K04035%09red/K00231%09red/K03403%09red/K01845%09red/K00699%09red/K03428%09r…
Cyanoamino acid metabolism	KEGG PATHWAY	ko00460	47	141	0.097831869	0.572316433	Cluster-32058.0|Cluster-60005.24806|Cluster-60005.76631|Cluster-60005.64347|Cluster-60005.32890|Cluster-60005.32892|Cluster-60005.100841|Cluster-60005.68153|Cluster-4907.1|Cluster-4907.0|Cluster-60005.72672|Cluster-60005.47308|Cluster-60005.65978|Cluster-60005.47307|Cluster-60005.47244|Cluster-60005.56545|Cluster-60005.65372|Cluster-59791.0|Cluster-51444.0|Cluster-60005.103716|Cluster-60005.21962…	K00600|K00681|K00600|K00600|K00600|K00600|K01188|K01188|K00600|K00600|K01188|K00600|K00600|K00600|K00600|K00600|K01188|K18592|K18592|K00600|K01188|K18592|K01188|K01455|K01188|K01188|K01188|K00600|K01188|K00600|K00600|K00600|K01188|K00681|K01188|K00600|K00600|K00600|K01188|K00600|K01188|K00600|K00600|K00600|K00600|K00600|K00600|	| | | | | | | | | | | | | | | | | | | | | | | | | | | | | | | | | | | | | | | | | | | | | | |	|||||||||||||||||||||||||||||||||||||||||||||||	glyA, SHMT|ggt|glyA, SHMT|glyA, SHMT|glyA, SHMT|glyA, SHMT|E3.2.1.21|E3.2.1.21|glyA, SHMT|glyA, SHMT|E3.2.1.21|glyA, SHMT|glyA, SHMT|glyA, SHMT|glyA, SHMT|glyA, SHMT|E3.2.1.21|GGT1_5, CD224|GGT1_5, CD224|glyA, SHMT|E3.2.1.21|GGT1_5, CD224|E3.2.1.21|E3.5.1.49|E3.2.1.21|E3.2.1.21|E3.2.1.21|glyA, SHMT|E3.2.1.21|glyA, SHMT|glyA, SHMT|glyA, SHMT|E3.2.1.21|ggt|E3.2.1.21|glyA, SHMT|glyA, SHMT|glyA, SHMT…	http://www.genome.jp/kegg-bin/show_pathway?ko00460/K00681%09red/K00600%09red/K01455%09red/K18592%09red/K01188%09red
Tyrosine metabolism	KEGG PATHWAY	ko00350	72	230	0.115856287	0.645485025	Cluster-67245.0|Cluster-60005.34966|Cluster-60005.108033|Cluster-60005.29506|Cluster-60005.41378|Cluster-60005.110434|Cluster-60005.102412|Cluster-60005.64890|Cluster-60005.56889|Cluster-60005.110677|Cluster-60005.119343|Cluster-60005.58954|Cluster-60005.8647|Cluster-60005.77163|Cluster-60005.74056|Cluster-7070.0|Cluster-39291.0|Cluster-6610.0|Cluster-60005.105828|Cluster-60005.124644|Cluster-600…	K00451|K00817|K14454|K00276|K00276|K00505|K01555|K15849|K01557|K02510|K00815|K14454|K00811|K00451|K00457|K00815|K15849|K14454|K00457|K01592|K01592|K00457|K07253|K00121|K00457|K14455|K00276|K00276|K00121|K00121|K00505|K00276|K01593|K01800|K01555|K00545|K14455|K00451|K00121|K00457|K14455|K00451|K14455|K01555|K14455|K00121|K00811|K01555|K14454|K00276|K00457|K00121|K00457|K00505|K00545|K01555|K15849|…	| | | | | | | | | | | | | | | | | | | | | | | | | | | | | | | | | | | | | | | | | | | | | | | | | | | | | | | | | | | | | | | | | | | | | | | |	||||||||||||||||||||||||||||||||||||||||||||||||||||||||||||||||||||||||	HGD, hmgA|hisC|GOT1|AOC3, AOC2, tynA|AOC3, AOC2, tynA|TYR|FAH, fahA|PAT, AAT|FAHD1|hpaI, hpcH|TAT|GOT1|ASP5|HGD, hmgA|HPD, hppD|TAT|PAT, AAT|GOT1|HPD, hppD|E4.1.1.25|E4.1.1.25|HPD, hppD|MIF|frmA, ADH5, adhC|HPD, hppD|GOT2|AOC3, AOC2, tynA|AOC3, AOC2, tynA|frmA, ADH5, adhC|frmA, ADH5, adhC|TYR|AOC3, AOC2, tynA|DDC|maiA, GSTZ1|FAH, fahA|COMT|GOT2|HGD, hmgA|frmA, ADH5, adhC|HPD, hppD|GOT2|HGD, hmgA|…	http://www.genome.jp/kegg-bin/show_pathway?ko00350/K00276%09red/K14455%09red/K14454%09red/K00811%09red/K01800%09red/K01557%09red/K01555%09red/K15849%09red/K01593%09red/K02510%09red/K00451%09red/K00545%09red/K01592%09red/K00815%09red/K00457%09red/K07253%09red/K00121%09red/K00817%09red/K00505%09red
Carotenoid biosynthesis	KEGG PATHWAY	ko00906	62	197	0.127980927	0.680625841	Cluster-60005.74549|Cluster-60005.57200|Cluster-60005.69956|Cluster-38447.0|Cluster-60005.52867|Cluster-6599.0|Cluster-8903.0|Cluster-60005.66135|Cluster-60005.57732|Cluster-60005.48271|Cluster-60005.40174|Cluster-77305.0|Cluster-60005.95102|Cluster-60005.55089|Cluster-60005.84846|Cluster-60005.52955|Cluster-60005.39458|Cluster-60005.51181|Cluster-60005.58870|Cluster-25775.0|Cluster-60005.38067|C…	K09838|K02291|K02291|K15744|K02293|K15745|K15747|K15747|K06444|K02291|K00514|K02293|K17913|K15747|K02291|K02291|K06443|K06443|K00514|K17913|K02293|K15746|K09839|K15744|K17913|K15747|K02293|K09837|K15744|K17842|K15747|K15747|K15747|K00514|K06443|K06443|K15745|K02293|K15746|K06443|K09839|K00514|K15747|K00514|K17842|K02293|K02293|K15747|K06444|K17913|K09838|K02293|K02293|K09838|K02293|K09839|K17913|…	| | | | | | | | | | | | | | | | | | | | | | | | | | | | | | | | | | | | | | | | | | | | | | | | | | | | | | | | | | | | | |	||||||||||||||||||||||||||||||||||||||||||||||||||||||||||||||	ZEP, ABA1|crtB|crtB|Z-ISO|PDS, crtP|AL1|LUT5, CYP97A3|LUT5, CYP97A3|lcyE, crtL2|crtB|ZDS, crtQ|PDS, crtP|CCD8|LUT5, CYP97A3|crtB|crtB|lcyB, crtL1, crtY|lcyB, crtL1, crtY|ZDS, crtQ|CCD8|PDS, crtP|crtZ|VDE, NPQ1|Z-ISO|CCD8|LUT5, CYP97A3|PDS, crtP|LUT1, CYP97C1|Z-ISO|carT, CAO-2|LUT5, CYP97A3|LUT5, CYP97A3|LUT5, CYP97A3|ZDS, crtQ|lcyB, crtL1, crtY|lcyB, crtL1, crtY|AL1|PDS, crtP|crtZ|lcyB, crtL1, cr…	http://www.genome.jp/kegg-bin/show_pathway?ko00906/K15746%09red/K15747%09red/K15744%09red/K15745%09red/K02291%09red/K17913%09red/K02293%09red/K17842%09red/K00514%09red/K09837%09red/K06443%09red/K09838%09red/K09839%09red/K06444%09red
Synthesis and degradation of ketone bodies	KEGG PATHWAY	ko00072	21	59	0.147939638	0.752562505	Cluster-60005.80031|Cluster-60005.70728|Cluster-60005.107277|Cluster-60005.70810|Cluster-60005.70279|Cluster-60005.5942|Cluster-60005.51123|Cluster-60005.54696|Cluster-60005.92268|Cluster-60265.0|Cluster-7743.0|Cluster-60005.66888|Cluster-60005.54534|Cluster-60005.38661|Cluster-60005.21717|Cluster-60005.55225|Cluster-60005.56559|Cluster-66887.0|Cluster-60005.9238|Cluster-62173.0|Cluster-60005.650…	K00626|K00626|K00626|K00626|K00626|K00626|K01640|K00626|K01640|K01641|K00626|K00626|K01640|K01640|K01641|K01640|K00626|K00626|K01640|K01641|K01641|	| | | | | | | | | | | | | | | | | | | | |	|||||||||||||||||||||	E2.3.1.9, atoB|E2.3.1.9, atoB|E2.3.1.9, atoB|E2.3.1.9, atoB|E2.3.1.9, atoB|E2.3.1.9, atoB|E4.1.3.4, HMGCL, hmgL|E2.3.1.9, atoB|E4.1.3.4, HMGCL, hmgL|E2.3.3.10|E2.3.1.9, atoB|E2.3.1.9, atoB|E4.1.3.4, HMGCL, hmgL|E4.1.3.4, HMGCL, hmgL|E2.3.3.10|E4.1.3.4, HMGCL, hmgL|E2.3.1.9, atoB|E2.3.1.9, atoB|E4.1.3.4, HMGCL, hmgL|E2.3.3.10|E2.3.3.10|	http://www.genome.jp/kegg-bin/show_pathway?ko00072/K01640%09red/K01641%09red/K00626%09red
Phenylalanine metabolism	KEGG PATHWAY	ko00360	52	168	0.17626035	0.838495569	Cluster-60005.41378|Cluster-60005.34966|Cluster-60005.108033|Cluster-42638.0|Cluster-60005.29506|Cluster-60005.101904|Cluster-60005.64890|Cluster-60005.62863|Cluster-60005.119343|Cluster-60005.58954|Cluster-60005.8647|Cluster-60005.74056|Cluster-7070.0|Cluster-39291.0|Cluster-6610.0|Cluster-60005.37313|Cluster-55234.0|Cluster-60005.98369|Cluster-60005.43795|Cluster-60005.74024|Cluster-60005.95749…	K00276|K00817|K14454|K00500|K00276|K10775|K15849|K00276|K00815|K14454|K00811|K00457|K00815|K15849|K14454|K10775|K00500|K00457|K07253|K00457|K14455|K00074|K00276|K00074|K00276|K00457|K00276|K01593|K00811|K14454|K14455|K00457|K14455|K00074|K14455|K00500|K01904|K00276|K00074|K00457|K15849|K00457|K00815|K00457|K14454|K00457|K00276|K00457|K14455|K00817|K00815|K14455|	| | | | | | | | | | | | | | | | | | | | | | | | | | | | | | | | | | | | | | | | | | | | | | | | | | | |	||||||||||||||||||||||||||||||||||||||||||||||||||||	AOC3, AOC2, tynA|hisC|GOT1|phhA, PAH|AOC3, AOC2, tynA|PAL|PAT, AAT|AOC3, AOC2, tynA|TAT|GOT1|ASP5|HPD, hppD|TAT|PAT, AAT|GOT1|PAL|phhA, PAH|HPD, hppD|MIF|HPD, hppD|GOT2|paaH, hbd, fadB, mmgB|AOC3, AOC2, tynA|paaH, hbd, fadB, mmgB|AOC3, AOC2, tynA|HPD, hppD|AOC3, AOC2, tynA|DDC|ASP5|GOT1|GOT2|HPD, hppD|GOT2|paaH, hbd, fadB, mmgB|GOT2|phhA, PAH|4CL|AOC3, AOC2, tynA|paaH, hbd, fadB, mmgB|HPD, hppD|P…	http://www.genome.jp/kegg-bin/show_pathway?ko00360/K00276%09red/K14455%09red/K14454%09red/K00074%09red/K00817%09red/K15849%09red/K01593%09red/K00811%09red/K01904%09red/K00457%09red/K07253%09red/K00500%09red/K10775%09red/K00815%09red
Ether lipid metabolism	KEGG PATHWAY	ko00565	50	162	0.186138399	0.838495569	Cluster-60005.111869|Cluster-60005.42188|Cluster-60005.45208|Cluster-60005.75944|Cluster-62544.0|Cluster-60005.42737|Cluster-60005.83101|Cluster-60005.71659|Cluster-60005.76950|Cluster-60005.99232|Cluster-60005.42022|Cluster-60005.63472|Cluster-60005.103209|Cluster-60005.42189|Cluster-7424.0|Cluster-60005.6478|Cluster-60005.108974|Cluster-60005.84601|Cluster-60005.32004|Cluster-4491.0|Cluster-600…	K01115|K01115|K13510|K01115|K14674|K01115|K00993|K06123|K00993|K01080|K01047|K01080|K01114|K01115|K13519|K14674|K00993|K00993|K01115|K01114|K00993|K13510|K00993|K01080|K01115|K13510|K13510|K01115|K01114|K13510|K00993|K13519|K01115|K13510|K13510|K00993|K01080|K13519|K00993|K06123|K00993|K01062|K13519|K14674|K01114|K01062|K01114|K01115|K13510|K14674|	| | | | | | | | | | | | | | | | | | | | | | | | | | | | | | | | | | | | | | | | | | | | | | | | | |	||||||||||||||||||||||||||||||||||||||||||||||||||	PLD1_2|PLD1_2|LPCAT1_2|PLD1_2|TGL4|PLD1_2|EPT1|AYR1|EPT1|PPAP2|PLA2G, SPLA2|PPAP2|plcC|PLD1_2|LPT1, ALE1|TGL4|EPT1|EPT1|PLD1_2|plcC|EPT1|LPCAT1_2|EPT1|PPAP2|PLD1_2|LPCAT1_2|LPCAT1_2|PLD1_2|plcC|LPCAT1_2|EPT1|LPT1, ALE1|PLD1_2|LPCAT1_2|LPCAT1_2|EPT1|PPAP2|LPT1, ALE1|EPT1|AYR1|EPT1|PLA2G7, PAFAH|LPT1, ALE1|TGL4|plcC|PLA2G7, PAFAH|plcC|PLD1_2|LPCAT1_2|TGL4|	http://www.genome.jp/kegg-bin/show_pathway?ko00565/K01062%09red/K06123%09red/K01114%09red/K01115%09red/K13519%09red/K01047%09red/K00993%09red/K14674%09red/K01080%09red/K13510%09red
Isoquinoline alkaloid biosynthesis	KEGG PATHWAY	ko00950	37	117	0.19222483	0.838495569	Cluster-60005.41378|Cluster-60005.108033|Cluster-60005.29506|Cluster-60005.110434|Cluster-60005.64890|Cluster-60005.62863|Cluster-60005.58954|Cluster-60005.8647|Cluster-39291.0|Cluster-6610.0|Cluster-60005.124644|Cluster-60005.124643|Cluster-6041.0|Cluster-60005.95749|Cluster-60005.112281|Cluster-60005.49424|Cluster-60005.71442|Cluster-60005.25277|Cluster-60005.115134|Cluster-60005.103449|Cluster…	K00276|K14454|K00276|K00505|K15849|K00276|K14454|K00811|K15849|K14454|K01592|K01592|K01592|K14455|K00276|K00276|K00505|K00276|K01593|K00811|K00815|K14455|K13384|K14455|K14455|K14454|K00276|K14455|K15849|K00815|K13384|K14454|K00276|K00815|K00505|K00815|K14455|	| | | | | | | | | | | | | | | | | | | | | | | | | | | | | | | | | | | | |	|||||||||||||||||||||||||||||||||||||	AOC3, AOC2, tynA|GOT1|AOC3, AOC2, tynA|TYR|PAT, AAT|AOC3, AOC2, tynA|GOT1|ASP5|PAT, AAT|GOT1|E4.1.1.25|E4.1.1.25|E4.1.1.25|GOT2|AOC3, AOC2, tynA|AOC3, AOC2, tynA|TYR|AOC3, AOC2, tynA|DDC|ASP5|TAT|GOT2|E2.1.1.140|GOT2|GOT2|GOT1|AOC3, AOC2, tynA|GOT2|PAT, AAT|TAT|E2.1.1.140|GOT1|AOC3, AOC2, tynA|TAT|TYR|TAT|GOT2|	http://www.genome.jp/kegg-bin/show_pathway?ko00950/K00276%09red/K14455%09red/K14454%09red/K15849%09red/K01593%09red/K13384%09red/K00811%09red/K01592%09red/K00815%09red/K00505%09red
Glutathione metabolism	KEGG PATHWAY	ko00480	161	563	0.193498978	0.838495569	Cluster-60005.47858|Cluster-60005.63903|Cluster-60005.66079|Cluster-60005.2835|Cluster-60005.75658|Cluster-60005.7006|Cluster-60005.29616|Cluster-60005.91829|Cluster-60005.15744|Cluster-60005.15745|Cluster-60005.37605|Cluster-60005.1339|Cluster-60005.95936|Cluster-60005.39628|Cluster-3866.0|Cluster-60005.97102|Cluster-44105.0|Cluster-55311.0|Cluster-60005.71430|Cluster-60005.65919|Cluster-10741.0…	K01469|K01581|K01581|K04097|K04097|K00799|K00799|K01255|K01469|K01469|K10807|K10808|K10808|K00434|K04097|K04097|K10808|K00799|K00383|K00031|K00799|K00432|K00681|K11204|K00799|K00799|K11204|K00033|K01581|K00432|K01919|K00383|K01255|K00799|K00383|K01581|K00383|K11204|K00797|K01581|K01255|K00799|K01256|K00797|K10808|K01581|K00031|K00799|K00432|K00383|K01581|K01581|K00799|K00799|K00031|K00432|K15428|…	| | | | | | | | | | | | | | | | | | | | | | | | | | | | | | | | | | | | | | | | | | | | | | | | | | | | | | | | | | | | | | | | | | | | | | | | | | | | | | | | | | | | | | | | | | | | | | | | | | | | | | | | | | | | | | | | | | | | | | | | | | | | | | | | | | | | | | | | | | | | | | | | | | | | | | | | | | | | | | | | |	|||||||||||||||||||||||||||||||||||||||||||||||||||||||||||||||||||||||||||||||||||||||||||||||||||||||||||||||||||||||||||||||||||||||||||||||||||||||||||||||||	OPLAH, OXP1, oplAH|E4.1.1.17, ODC1, speC, speF|E4.1.1.17, ODC1, speC, speF|HPGDS|HPGDS|GST, gst|GST, gst|CARP, pepA|OPLAH, OXP1, oplAH|OPLAH, OXP1, oplAH|RRM1|RRM2|RRM2|E1.11.1.11|HPGDS|HPGDS|RRM2|GST, gst|GSR, gor|IDH1, IDH2, icd|GST, gst|gpx|ggt|GCLC|GST, gst|GST, gst|GCLC|PGD, gnd, gntZ|E4.1.1.17, ODC1, speC, speF|gpx|gshA|GSR, gor|CARP, pepA|GST, gst|GSR, gor|E4.1.1.17, ODC1, speC, speF|GSR, …	http://www.genome.jp/kegg-bin/show_pathway?ko00480/K05361%09red/K01919%09red/K11204%09red/K00799%09red/K01255%09red/K00681%09red/K01256%09red/K18592%09red/K15428%09red/K00797%09red/K00036%09red/K04097%09red/K01581%09red/K10808%09red/K00383%09red/K00432%09red/K10807%09red/K00031%09red/K00033%09red/K00434%09red/K01469%09red
Alanine, aspartate and glutamate metabolism	KEGG PATHWAY	ko00250	157	550	0.202220106	0.844991159	Cluster-60005.5911|Cluster-60005.43497|Cluster-64110.0|Cluster-60005.67777|Cluster-60005.34832|Cluster-60005.5907|Cluster-60005.39340|Cluster-55313.0|Cluster-60005.8647|Cluster-60005.43098|Cluster-60005.98097|Cluster-7401.0|Cluster-60005.49050|Cluster-60005.46827|Cluster-60005.22972|Cluster-60005.4747|Cluster-60005.45504|Cluster-60005.56552|Cluster-60005.32001|Cluster-60005.5682|Cluster-57198.0|C…	K00264|K01953|K01580|K01953|K00294|K00264|K00827|K14272|K00811|K00294|K01939|K00261|K00830|K14272|K01956|K00261|K01915|K01915|K00764|K00609|K14455|K00264|K01940|K00264|K00814|K01953|K14454|K00261|K14272|K00262|K01915|K00764|K01953|K00811|K16871|K01756|K00261|K01940|K00261|K00261|K00262|K00830|K14272|K00820|K01939|K00814|K00261|K01953|K00262|K00830|K01915|K00294|K00830|K01580|K00823|K00262|K00830|…	| | | | | | | | | | | | | | | | | | | | | | | | | | | | | | | | | | | | | | | | | | | | | | | | | | | | | | | | | | | | | | | | | | | | | | | | | | | | | | | | | | | | | | | | | | | | | | | | | | | | | | | | | | | | | | | | | | | | | | | | | | | | | | | | | | | | | | | | | | | | | | | | | | | | | | | | | | | | |	|||||||||||||||||||||||||||||||||||||||||||||||||||||||||||||||||||||||||||||||||||||||||||||||||||||||||||||||||||||||||||||||||||||||||||||||||||||||||||||	GLT1|asnB, ASNS|E4.1.1.15, gadB, gadA, GAD|asnB, ASNS|E1.2.1.88|GLT1|AGXT2|GGAT|ASP5|E1.2.1.88|purA, ADSS|GLUD1_2, gdhA|AGXT|GGAT|carA, CPA1|GLUD1_2, gdhA|glnA, GLUL|glnA, GLUL|purF, PPAT|pyrB, PYR2|GOT2|GLT1|argG, ASS1|GLT1|GPT, ALT|asnB, ASNS|GOT1|GLUD1_2, gdhA|GGAT|E1.4.1.4, gdhA|glnA, GLUL|purF, PPAT|asnB, ASNS|ASP5|POP2|purB, ADSL|GLUD1_2, gdhA|argG, ASS1|GLUD1_2, gdhA|GLUD1_2, gdhA|E1.4.1.4…	http://www.genome.jp/kegg-bin/show_pathway?ko00250/K00764%09red/K17761%09red/K00811%09red/K00814%09red/K01580%09red/K00830%09red/K01915%09red/K00609%09red/K00262%09red/K00261%09red/K14455%09red/K14454%09red/K00264%09red/K01956%09red/K01955%09red/K16871%09red/K01953%09red/K11541%09red/K01755%09red/K01756%09red/K00827%09red/K14272%09red/K00820%09red/K00823%09red/K13524%09red/K00294%09red/K01940%09r…
Caffeine metabolism	KEGG PATHWAY	ko00232	18	54	0.232486212	0.875008322	Cluster-60005.79026|Cluster-26248.0|Cluster-26248.1|Cluster-60005.16181|Cluster-60005.29497|Cluster-60005.70617|Cluster-60005.16250|Cluster-60005.43516|Cluster-60005.58579|Cluster-60005.75793|Cluster-7922.1|Cluster-20236.1|Cluster-60005.98351|Cluster-60005.125024|Cluster-60005.79027|Cluster-60005.41934|Cluster-60005.124902|Cluster-7922.0	K00106|K00106|K00106|K00106|K00365|K00106|K00365|K00106|K00106|K00106|K00106|K00106|K00106|K00365|K00106|K00106|K00365|K00106|	| | | | | | | | | | | | | | | | | |	||||||||||||||||||	XDH|XDH|XDH|XDH|uaZ|XDH|uaZ|XDH|XDH|XDH|XDH|XDH|XDH|uaZ|XDH|XDH|uaZ|XDH|	http://www.genome.jp/kegg-bin/show_pathway?ko00232/K00106%09red/K00365%09red
Nitrogen metabolism	KEGG PATHWAY	ko00910	66	224	0.23384974	0.875008322	Cluster-60005.12824|Cluster-60005.64529|Cluster-60005.113083|Cluster-60005.8044|Cluster-60005.42376|Cluster-60005.70734|Cluster-60005.5907|Cluster-60005.112250|Cluster-60005.53412|Cluster-60005.51095|Cluster-60005.59874|Cluster-60005.51426|Cluster-60005.51644|Cluster-60005.75102|Cluster-60005.66962|Cluster-817.0|Cluster-60005.1723|Cluster-60005.14518|Cluster-60005.52114|Cluster-60005.8134|Cluster…	K10534|K00264|K02575|K02575|K00262|K00261|K00264|K10534|K00262|K01915|K00261|K00261|K00262|K01915|K00262|K02575|K10534|K01915|K01915|K00366|K15877|K00261|K00284|K01915|K00366|K10534|K01915|K10534|K00262|K00262|K00261|K01725|K01915|K01915|K15877|K01915|K00261|K00264|K00262|K00262|K01455|K01915|K00366|K00264|K10534|K15877|K00264|K02575|K15877|K01915|K00264|K00262|K10534|K15877|K00262|K00262|K00261|…	| | | | | | | | | | | | | | | | | | | | | | | | | | | | | | | | | | | | | | | | | | | | | | | | | | | | | | | | | | | | | | | | | |	||||||||||||||||||||||||||||||||||||||||||||||||||||||||||||||||||	NR|GLT1|NRT, narK, nrtP, nasA|NRT, narK, nrtP, nasA|E1.4.1.4, gdhA|GLUD1_2, gdhA|GLT1|NR|E1.4.1.4, gdhA|glnA, GLUL|GLUD1_2, gdhA|GLUD1_2, gdhA|E1.4.1.4, gdhA|glnA, GLUL|E1.4.1.4, gdhA|NRT, narK, nrtP, nasA|NR|glnA, GLUL|glnA, GLUL|nirA|CYP55|GLUD1_2, gdhA|E1.4.7.1|glnA, GLUL|nirA|NR|glnA, GLUL|NR|E1.4.1.4, gdhA|E1.4.1.4, gdhA|GLUD1_2, gdhA|cynS|glnA, GLUL|glnA, GLUL|CYP55|glnA, GLUL|GLUD1_2, gdhA…	http://www.genome.jp/kegg-bin/show_pathway?ko00910/K01673%09red/K00262%09red/K00261%09red/K15877%09red/K00284%09red/K00264%09red/K02575%09red/K01725%09red/K10534%09red/K01915%09red/K00366%09red/K01455%09red
Tryptophan metabolism	KEGG PATHWAY	ko00380	82	282	0.235657429	0.875008322	Cluster-60005.44708|Cluster-60005.96737|Cluster-60005.15326|Cluster-60005.70810|Cluster-60005.5942|Cluster-60005.54591|Cluster-60005.39906|Cluster-25085.0|Cluster-60005.52365|Cluster-60005.38313|Cluster-60005.1913|Cluster-60005.75789|Cluster-60005.37363|Cluster-60005.64773|Cluster-60005.43638|Cluster-8182.0|Cluster-60005.30257|Cluster-60005.115892|Cluster-60005.77927|Cluster-60005.80031|Cluster-6…	K00825|K14085|K00164|K00626|K00626|K00164|K00164|K03781|K11182|K00128|K00452|K00463|K00164|K00825|K00128|K00128|K00128|K00486|K03781|K00626|K00252|K00626|K00128|K03781|K00626|K00486|K00825|K00164|K14085|K00626|K00164|K00252|K00252|K00626|K00825|K00164|K00486|K00463|K00164|K00463|K00128|K00626|K00164|K00463|K14085|K00816|K00486|K00128|K00128|K00128|K14085|K00164|K00626|K11182|K00128|K00626|K00128|…	| | | | | | | | | | | | | | | | | | | | | | | | | | | | | | | | | | | | | | | | | | | | | | | | | | | | | | | | | | | | | | | | | | | | | | | | | | | | | | | | | |	||||||||||||||||||||||||||||||||||||||||||||||||||||||||||||||||||||||||||||||||||	AADAT, KAT2|ALDH7A1|OGDH, sucA|E2.3.1.9, atoB|E2.3.1.9, atoB|OGDH, sucA|OGDH, sucA|katE, CAT, catB, srpA|AOC1, ABP1|ALDH|HAAO|IDO, INDO|OGDH, sucA|AADAT, KAT2|ALDH|ALDH|ALDH|KMO|katE, CAT, catB, srpA|E2.3.1.9, atoB|GCDH, gcdH|E2.3.1.9, atoB|ALDH|katE, CAT, catB, srpA|E2.3.1.9, atoB|KMO|AADAT, KAT2|OGDH, sucA|ALDH7A1|E2.3.1.9, atoB|OGDH, sucA|GCDH, gcdH|GCDH, gcdH|E2.3.1.9, atoB|AADAT, KAT2|OGDH, …	http://www.genome.jp/kegg-bin/show_pathway?ko00380/K03781%09red/K00825%09red/K00816%09red/K00164%09red/K00486%09red/K00128%09red/K00502%09red/K00452%09red/K00453%09red/K01593%09red/K00463%09red/K14085%09red/K00252%09red/K00626%09red/K11182%09red
Arginine and proline metabolism	KEGG PATHWAY	ko00330	140	494	0.239318515	0.875008322	Cluster-60005.84728|Cluster-60005.67776|Cluster-60005.98286|Cluster-60005.34832|Cluster-60005.7360|Cluster-60005.66079|Cluster-60005.30257|Cluster-60005.8647|Cluster-60005.43098|Cluster-60005.45887|Cluster-60005.105473|Cluster-60005.98364|Cluster-21458.1|Cluster-60005.70503|Cluster-60005.40941|Cluster-60005.105968|Cluster-60005.97299|Cluster-64061.0|Cluster-60005.69643|Cluster-60005.48003|Cluster…	K00472|K01611|K00294|K00294|K00472|K01581|K00128|K00811|K00294|K14755|K01611|K14085|K00128|K14755|K00318|K00472|K01611|K00472|K01611|K13427|K00472|K11182|K14455|K08660|K00128|K00472|K00318|K01581|K00128|K14454|K14755|K01581|K00472|K00472|K00819|K00797|K00128|K12657|K00797|K01581|K00472|K00472|K01581|K00472|K00128|K00294|K00811|K00472|K00128|K01581|K00472|K01581|K00294|K01581|K01581|K01476|K01581|…	| | | | | | | | | | | | | | | | | | | | | | | | | | | | | | | | | | | | | | | | | | | | | | | | | | | | | | | | | | | | | | | | | | | | | | | | | | | | | | | | | | | | | | | | | | | | | | | | | | | | | | | | | | | | | | | | | | | | | | | | | | | | | | | | | | | | | | | | | | | |	||||||||||||||||||||||||||||||||||||||||||||||||||||||||||||||||||||||||||||||||||||||||||||||||||||||||||||||||||||||||||||||||||||||||||||	P4HA|speD, AMD1|E1.2.1.88|E1.2.1.88|P4HA|E4.1.1.17, ODC1, speC, speF|ALDH|ASP5|E1.2.1.88|CRNS1, ATPGD1|speD, AMD1|ALDH7A1|ALDH|CRNS1, ATPGD1|PRODH|P4HA|speD, AMD1|P4HA|speD, AMD1|NOA1|P4HA|AOC1, ABP1|GOT2|CNDP2|ALDH|P4HA|PRODH|E4.1.1.17, ODC1, speC, speF|ALDH|GOT1|CRNS1, ATPGD1|E4.1.1.17, ODC1, speC, speF|P4HA|P4HA|rocD, OAT|speE, SRM|ALDH|ALDH18A1, P5CS|speE, SRM|E4.1.1.17, ODC1, speC, speF|P4HA…	http://www.genome.jp/kegg-bin/show_pathway?ko00330/K12251%09red/K00811%09red/K01581%09red/K14085%09red/K00819%09red/K12657%09red/K00318%09red/K14455%09red/K14454%09red/K00286%09red/K00472%09red/K01259%09red/K01476%09red/K01611%09red/K00273%09red/K00294%09red/K08660%09red/K00128%09red/K10536%09red/K11182%09red/K00797%09red/K13427%09red/K14755%09red
Fatty acid degradation	KEGG PATHWAY	ko00071	127	448	0.250327037	0.887523132	Cluster-60005.57550|Cluster-60005.87223|Cluster-80144.1|Cluster-60005.92335|Cluster-76534.0|Cluster-66887.0|Cluster-60005.30257|Cluster-60005.29055|Cluster-60005.19956|Cluster-9291.0|Cluster-60005.98364|Cluster-60005.34138|Cluster-9163.0|Cluster-60005.99708|Cluster-60005.38902|Cluster-60005.98733|Cluster-60005.115349|Cluster-60005.70728|Cluster-60005.110719|Cluster-60005.98839|Cluster-60005.11609…	K00232|K10527|K01897|K00232|K07513|K00626|K00128|K01897|K01897|K00121|K14085|K07513|K01897|K01897|K00121|K07513|K00249|K00626|K01897|K00128|K01897|K01897|K01897|K01897|K01897|K00128|K14085|K15013|K00128|K00249|K00626|K07513|K10527|K01897|K00232|K00232|K00232|K00249|K00626|K01897|K01897|K15013|K00626|K00232|K00252|K15013|K01897|K00128|K00232|K01897|K01897|K07513|K00128|K00232|K00128|K10527|K00232|…	| | | | | | | | | | | | | | | | | | | | | | | | | | | | | | | | | | | | | | | | | | | | | | | | | | | | | | | | | | | | | | | | | | | | | | | | | | | | | | | | | | | | | | | | | | | | | | | | | | | | | | | | | | | | | | | | | | | | | | | | | | | | | | |	|||||||||||||||||||||||||||||||||||||||||||||||||||||||||||||||||||||||||||||||||||||||||||||||||||||||||||||||||||||||||||||||	E1.3.3.6, ACOX1, ACOX3|MFP2|ACSL, fadD|E1.3.3.6, ACOX1, ACOX3|ACAA1|E2.3.1.9, atoB|ALDH|ACSL, fadD|ACSL, fadD|frmA, ADH5, adhC|ALDH7A1|ACAA1|ACSL, fadD|ACSL, fadD|frmA, ADH5, adhC|ACAA1|ACADM, acd|E2.3.1.9, atoB|ACSL, fadD|ALDH|ACSL, fadD|ACSL, fadD|ACSL, fadD|ACSL, fadD|ACSL, fadD|ALDH|ALDH7A1|ACSBG|ALDH|ACADM, acd|E2.3.1.9, atoB|ACAA1|MFP2|ACSL, fadD|E1.3.3.6, ACOX1, ACOX3|E1.3.3.6, ACOX1, ACOX…	http://www.genome.jp/kegg-bin/show_pathway?ko00071/K00252%09red/K00249%09red/K00128%09red/K15013%09red/K00232%09red/K10527%09red/K14085%09red/K01897%09red/K00121%09red/K13238%09red/K07513%09red/K00626%09red
Taurine and hypotaurine metabolism	KEGG PATHWAY	ko00430	20	63	0.27265941	0.934374933	Cluster-13736.0|Cluster-60005.61753|Cluster-60005.70161|Cluster-51444.0|Cluster-60005.66510|Cluster-3284.0|Cluster-60005.117859|Cluster-60005.116378|Cluster-60005.113607|Cluster-60005.114135|Cluster-64110.0|Cluster-60005.112081|Cluster-59791.0|Cluster-60005.3108|Cluster-60005.24806|Cluster-82506.0|Cluster-60005.60119|Cluster-60005.24192|Cluster-60005.46478|Cluster-60005.8192	K01580|K10712|K00456|K18592|K10712|K00456|K00456|K01580|K01580|K01580|K01580|K01580|K18592|K01580|K00681|K00681|K00456|K10712|K18592|K01580|	| | | | | | | | | | | | | | | | | | | |	||||||||||||||||||||	E4.1.1.15, gadB, gadA, GAD|ADO|CDO1|GGT1_5, CD224|ADO|CDO1|CDO1|E4.1.1.15, gadB, gadA, GAD|E4.1.1.15, gadB, gadA, GAD|E4.1.1.15, gadB, gadA, GAD|E4.1.1.15, gadB, gadA, GAD|E4.1.1.15, gadB, gadA, GAD|GGT1_5, CD224|E4.1.1.15, gadB, gadA, GAD|ggt|ggt|CDO1|ADO|GGT1_5, CD224|E4.1.1.15, gadB, gadA, GAD|	http://www.genome.jp/kegg-bin/show_pathway?ko00430/K10712%09red/K00681%09red/K18592%09red/K01580%09red/K00456%09red
Tropane, piperidine and pyridine alkaloid biosynthesis	KEGG PATHWAY	ko00960	32	107	0.296654301	0.934374933	Cluster-60005.41378|Cluster-60005.34966|Cluster-60005.108033|Cluster-60005.29506|Cluster-60005.64890|Cluster-60005.62863|Cluster-60005.58954|Cluster-60005.8647|Cluster-7070.0|Cluster-39291.0|Cluster-6610.0|Cluster-60005.95749|Cluster-60005.112281|Cluster-60005.49424|Cluster-60005.25277|Cluster-60005.103449|Cluster-60005.119343|Cluster-27493.0|Cluster-57198.0|Cluster-60005.57589|Cluster-60005.1210…	K00276|K00817|K14454|K00276|K15849|K00276|K14454|K00811|K00815|K15849|K14454|K14455|K00276|K00276|K00276|K00811|K00815|K14455|K14455|K14455|K08081|K14454|K00276|K15849|K00815|K14454|K00276|K08081|K14455|K00817|K00815|K14455|	| | | | | | | | | | | | | | | | | | | | | | | | | | | | | | | |	||||||||||||||||||||||||||||||||	AOC3, AOC2, tynA|hisC|GOT1|AOC3, AOC2, tynA|PAT, AAT|AOC3, AOC2, tynA|GOT1|ASP5|TAT|PAT, AAT|GOT1|GOT2|AOC3, AOC2, tynA|AOC3, AOC2, tynA|AOC3, AOC2, tynA|ASP5|TAT|GOT2|GOT2|GOT2|TR1|GOT1|AOC3, AOC2, tynA|PAT, AAT|TAT|GOT1|AOC3, AOC2, tynA|TR1|GOT2|hisC|TAT|GOT2|	http://www.genome.jp/kegg-bin/show_pathway?ko00960/K00276%09red/K14455%09red/K14454%09red/K15849%09red/K00811%09red/K00815%09red/K08081%09red/K00817%09red
Peroxisome	KEGG PATHWAY	ko04146	239	873	0.31515306	0.934374933	Cluster-60005.57550|Cluster-80144.1|Cluster-60005.92335|Cluster-76534.0|Cluster-60005.38627|Cluster-60005.73297|Cluster-60005.110752|Cluster-60005.101597|Cluster-60005.86058|Cluster-74316.0|Cluster-60005.29055|Cluster-60005.77927|Cluster-7922.1|Cluster-7922.0|Cluster-60005.19956|Cluster-34742.0|Cluster-60005.79026|Cluster-60005.71385|Cluster-60005.124640|Cluster-60005.56592|Cluster-60005.26443|Cl…	K00232|K01897|K00232|K07513|K04564|K04564|K13338|K04564|K13348|K13237|K01897|K03781|K00106|K00106|K01897|K05677|K00106|K03781|K04564|K01897|K04564|K00477|K00232|K04565|K01897|K01897|K00830|K13356|K04565|K04565|K04565|K13354|K00106|K00477|K00106|K06664|K01897|K13354|K12663|K01897|K00106|K01897|K01897|K01897|K00830|K13354|K13336|K06664|K13348|K13237|K13342|K00232|K13348|K00830|K01897|K13348|K00830|…	| | | | | | | | | | | | | | | | | | | | | | | | | | | | | | | | | | | | | | | | | | | | | | | | | | | | | | | | | | | | | | | | | | | | | | | | | | | | | | | | | | | | | | | | | | | | | | | | | | | | | | | | | | | | | | | | | | | | | | | | | | | | | | | | | | | | | | | | | | | | | | | | | | | | | | | | | | | | | | | | | | | | | | | | | | | | | | | | | | | | | | | | | | | | | | | | | | | | | | | |…	|||||||||||||||||||||||||||||||||||||||||||||||||||||||||||||||||||||||||||||||||||||||||||||||||||||||||||||||||||||||||||||||||||||||||||||||||||||||||||||||||||||||||||||||||||||||||||||||||||||||||||||||||||||||||||||||||||||||||||||||	E1.3.3.6, ACOX1, ACOX3|ACSL, fadD|E1.3.3.6, ACOX1, ACOX3|ACAA1|SOD2|SOD2|PEX1|SOD2|MPV17|DECR2|ACSL, fadD|katE, CAT, catB, srpA|XDH|XDH|ACSL, fadD|ABCD3, PMP70|XDH|katE, CAT, catB, srpA|SOD2|ACSL, fadD|SOD2|PHYH|E1.3.3.6, ACOX1, ACOX3|SOD1|ACSL, fadD|ACSL, fadD|AGXT|FAR|SOD1|SOD1|SOD1|SLC25A17, PMP34|XDH|PHYH|XDH|PEX2, PXMP3|ACSL, fadD|SLC25A17, PMP34|ECH1|ACSL, fadD|XDH|ACSL, fadD|ACSL, fadD|ACS…	http://www.genome.jp/kegg-bin/show_pathway?ko04146/K11517%09red/K00830%09red/K11147%09red/K01640%09red/K05678%09red/K03781%09red/K13348%09red/K11187%09red/K13347%09red/K17879%09red/K04564%09red/K04565%09red/K01578%09red/K13237%09red/K01897%09red/K13341%09red/K13342%09red/K00031%09red/K05677%09red/K12663%09red/K12261%09red/K00869%09red/K13356%09red/K13354%09red/K13335%09red/K06664%09red/K13337%09r…
Fatty acid elongation	KEGG PATHWAY	ko00062	53	185	0.321645836	0.934374933	Cluster-60005.74257|Cluster-78236.0|Cluster-60005.33454|Cluster-60005.108023|Cluster-60005.102325|Cluster-60005.47073|Cluster-60005.39575|Cluster-60005.66628|Cluster-60005.46727|Cluster-60005.34640|Cluster-60005.102566|Cluster-60005.81040|Cluster-60005.88731|Cluster-60005.81886|Cluster-60005.88732|Cluster-60005.18103|Cluster-60005.39823|Cluster-60005.61207|Cluster-60005.7745|Cluster-60005.62086|C…	K15397|K10251|K15397|K07512|K07512|K15397|K07512|K10246|K15397|K15397|K10703|K10246|K15397|K01074|K15397|K10249|K07512|K01074|K15397|K10249|K01074|K15397|K15397|K01074|K10251|K10703|K15397|K15397|K10703|K10249|K10251|K15397|K10703|K10251|K15397|K10258|K07512|K15397|K15397|K15397|K01074|K15397|K15397|K15397|K10251|K10258|K10251|K10258|K15397|K15397|K10251|K10258|K15397|	| | | | | | | | | | | | | | | | | | | | | | | | | | | | | | | | | | | | | | | | | | | | | | | | | | | | |	|||||||||||||||||||||||||||||||||||||||||||||||||||||	KCS|HSD17B12, KAR, IFA38|KCS|MECR, NRBF1|MECR, NRBF1|KCS|MECR, NRBF1|ELO3|KCS|KCS|PHS1, PAS2|ELO3|KCS|PPT|KCS|ELOVL4|MECR, NRBF1|PPT|KCS|ELOVL4|PPT|KCS|KCS|PPT|HSD17B12, KAR, IFA38|PHS1, PAS2|KCS|KCS|PHS1, PAS2|ELOVL4|HSD17B12, KAR, IFA38|KCS|PHS1, PAS2|HSD17B12, KAR, IFA38|KCS|TER, TSC13, CER10|MECR, NRBF1|KCS|KCS|KCS|PPT|KCS|KCS|KCS|HSD17B12, KAR, IFA38|TER, TSC13, CER10|HSD17B12, KAR, IFA38|TE…	http://www.genome.jp/kegg-bin/show_pathway?ko00062/K15397%09red/K10703%09red/K01074%09red/K10246%09red/K10258%09red/K10249%09red/K07512%09red/K10251%09red
Cysteine and methionine metabolism	KEGG PATHWAY	ko00270	198	722	0.325263197	0.934374933	Cluster-60005.42478|Cluster-60005.49899|Cluster-60005.80244|Cluster-60005.117179|Cluster-60005.67776|Cluster-60005.104179|Cluster-60005.8294|Cluster-60005.56305|Cluster-60005.120313|Cluster-70233.0|Cluster-60005.39340|Cluster-60005.8647|Cluster-60005.69376|Cluster-60005.110202|Cluster-60005.61287|Cluster-60005.105473|Cluster-60005.105472|Cluster-60005.20412|Cluster-30709.0|Cluster-60005.98718|Clu…	K01762|K00789|K01251|K00826|K01611|K00826|K00026|K00549|K01758|K00826|K00827|K00811|K00640|K08964|K00026|K01611|K12524|K00549|K08967|K01251|K00026|K00899|K00789|K00558|K01697|K01611|K16054|K01251|K00789|K08967|K00548|K00827|K01758|K00026|K00025|K01739|K01739|K14455|K01738|K11204|K01011|K00025|K11204|K00815|K01762|K01758|K00826|K00025|K01251|K00558|K14454|K01919|K00928|K00899|K00789|K00789|K00026|…	| | | | | | | | | | | | | | | | | | | | | | | | | | | | | | | | | | | | | | | | | | | | | | | | | | | | | | | | | | | | | | | | | | | | | | | | | | | | | | | | | | | | | | | | | | | | | | | | | | | | | | | | | | | | | | | | | | | | | | | | | | | | | | | | | | | | | | | | | | | | | | | | | | | | | | | | | | | | | | | | | | | | | | | | | | | | | | | | | | | | | | | | | | | | | | | | | | | | | |	||||||||||||||||||||||||||||||||||||||||||||||||||||||||||||||||||||||||||||||||||||||||||||||||||||||||||||||||||||||||||||||||||||||||||||||||||||||||||||||||||||||||||||||||||||||||||||||||||||||	ACS|metK|E3.3.1.1, ahcY|E2.6.1.42, ilvE|speD, AMD1|E2.6.1.42, ilvE|MDH2|metE|CTH|E2.6.1.42, ilvE|AGXT2|ASP5|cysE|mtnB|MDH2|speD, AMD1|thrA|metE|mtnD, mtnZ, ADI1|E3.3.1.1, ahcY|MDH2|mtnK|metK|DNMT1, dcm|E4.2.1.22, CBS|speD, AMD1|DEP1|E3.3.1.1, ahcY|metK|mtnD, mtnZ, ADI1|metH, MTR|AGXT2|CTH|MDH2|MDH1|metB|metB|GOT2|cysK|GCLC|TST, MPST, sseA|MDH1|GCLC|TAT|ACS|CTH|E2.6.1.42, ilvE|MDH1|E3.3.1.1, ahcY|…	http://www.genome.jp/kegg-bin/show_pathway?ko00270/K00899%09red/K01244%09red/K16054%09red/K01011%09red/K00811%09red/K00815%09red/K01761%09red/K01760%09red/K01919%09red/K01762%09red/K00133%09red/K14454%09red/K00640%09red/K12524%09red/K00789%09red/K17398%09red/K00548%09red/K00549%09red/K08964%09red/K01251%09red/K01697%09red/K08967%09red/K01758%09red/K08963%09red/K00797%09red/K00827%09red/K00826%09r…
Pyruvate metabolism	KEGG PATHWAY	ko00620	242	886	0.325277946	0.934374933	Cluster-60005.121844|Cluster-60005.18020|Cluster-60005.133|Cluster-60005.54696|Cluster-60005.45237|Cluster-60005.98734|Cluster-60005.52154|Cluster-60005.35262|Cluster-60005.51922|Cluster-60005.30257|Cluster-79400.0|Cluster-60005.89262|Cluster-60005.52414|Cluster-60005.75313|Cluster-60005.6328|Cluster-60005.92635|Cluster-60005.21620|Cluster-60005.32770|Cluster-60005.116675|Cluster-60005.23476|Clus…	K01759|K00025|K00382|K00626|K00873|K01679|K01958|K01895|K02160|K00128|K00627|K01759|K01759|K00627|K01759|K00873|K01958|K01961|K01069|K01759|K00627|K01679|K00026|K01679|K00162|K00873|K00161|K00626|K01962|K00049|K00382|K01961|K00026|K00025|K01638|K00161|K00162|K00102|K03778|K00626|K01958|K00382|K01006|K01006|K01006|K00627|K00025|K01006|K00025|K01679|K01610|K00128|K00161|K01512|K00161|K01895|K01895|…	| | | | | | | | | | | | | | | | | | | | | | | | | | | | | | | | | | | | | | | | | | | | | | | | | | | | | | | | | | | | | | | | | | | | | | | | | | | | | | | | | | | | | | | | | | | | | | | | | | | | | | | | | | | | | | | | | | | | | | | | | | | | | | | | | | | | | | | | | | | | | | | | | | | | | | | | | | | | | | | | | | | | | | | | | | | | | | | | | | | | | | | | | | | | | | | | | | | | | | | |…	||||||||||||||||||||||||||||||||||||||||||||||||||||||||||||||||||||||||||||||||||||||||||||||||||||||||||||||||||||||||||||||||||||||||||||||||||||||||||||||||||||||||||||||||||||||||||||||||||||||||||||||||||||||||||||||||||||||||||||||||||	GLO1, gloA|MDH1|DLD, lpd, pdhD|E2.3.1.9, atoB|PK, pyk|E4.2.1.2B, fumC|PC, pyc|ACSS, acs|accB, bccP|ALDH|DLAT, aceF, pdhC|GLO1, gloA|GLO1, gloA|DLAT, aceF, pdhC|GLO1, gloA|PK, pyk|PC, pyc|accC|E3.1.2.6, gloB|GLO1, gloA|DLAT, aceF, pdhC|E4.2.1.2B, fumC|MDH2|E4.2.1.2B, fumC|PDHB, pdhB|PK, pyk|PDHA, pdhA|E2.3.1.9, atoB|accA|GRHPR|DLD, lpd, pdhD|accC|MDH2|MDH1|aceB, glcB|PDHA, pdhA|PDHB, pdhB|dld, LDH…	http://www.genome.jp/kegg-bin/show_pathway?ko00620/K02160%09red/K03778%09red/K01649%09red/K14085%09red/K00873%09red/K11262%09red/K00627%09red/K00626%09red/K01958%09red/K00051%09red/K01895%09red/K00016%09red/K01069%09red/K01676%09red/K01006%09red/K01007%09red/K01679%09red/K01512%09red/K01759%09red/K01595%09red/K01963%09red/K01962%09red/K01961%09red/K01638%09red/K00049%09red/K00161%09red/K00162%09r…
Phenylpropanoid biosynthesis	KEGG PATHWAY	ko00940	29	98	0.325596564	0.934374933	Cluster-60005.17326|Cluster-60005.84253|Cluster-60005.65551|Cluster-60005.7842|Cluster-60005.100841|Cluster-60005.72672|Cluster-60005.37313|Cluster-60005.65372|Cluster-60005.6459|Cluster-60005.21962|Cluster-60005.37079|Cluster-60005.4825|Cluster-60005.68153|Cluster-60005.73999|Cluster-60005.52161|Cluster-60005.11507|Cluster-60005.20528|Cluster-60005.7012|Cluster-60005.97659|Cluster-60005.78020|Cl…	K00083|K00083|K00083|K01188|K01188|K01188|K10775|K01188|K00083|K01188|K01188|K13066|K01188|K01188|K01188|K01188|K00083|K01188|K00083|K01188|K12355|K12355|K01904|K09753|K01188|K11188|K11188|K01188|K10775|	| | | | | | | | | | | | | | | | | | | | | | | | | | | | |	|||||||||||||||||||||||||||||	E1.1.1.195|E1.1.1.195|E1.1.1.195|E3.2.1.21|E3.2.1.21|E3.2.1.21|PAL|E3.2.1.21|E1.1.1.195|E3.2.1.21|E3.2.1.21|E2.1.1.68, COMT|E3.2.1.21|E3.2.1.21|E3.2.1.21|E3.2.1.21|E1.1.1.195|E3.2.1.21|E1.1.1.195|E3.2.1.21|REF1|REF1|4CL|CCR|E3.2.1.21|PRDX6|PRDX6|E3.2.1.21|PAL|	http://www.genome.jp/kegg-bin/show_pathway?ko00940/K10775%09red/K13066%09red/K01188%09red/K00083%09red/K12355%09red/K11188%09red/K01904%09red/K09753%09red
Betalain biosynthesis	KEGG PATHWAY	ko00965	7	20	0.327430532	0.934374933	Cluster-60005.108973|Cluster-79615.0|Cluster-73867.0|Cluster-60005.110434|Cluster-60005.71442|Cluster-60005.4396|Cluster-60005.115134	K00545|K15777|K00545|K00505|K00505|K00505|K01593|	| | | | | | |	|||||||	COMT|DOPA|COMT|TYR|TYR|TYR|DDC|	http://www.genome.jp/kegg-bin/show_pathway?ko00965/K00545%09red/K15777%09red/K01593%09red/K00505%09red
Protein processing in endoplasmic reticulum	KEGG PATHWAY	ko04141	470	1743	0.341718919	0.951428135	Cluster-5283.0|Cluster-60005.108194|Cluster-8308.0|Cluster-60005.49847|Cluster-60005.18248|Cluster-8376.0|Cluster-60005.59218|Cluster-60005.28000|Cluster-60005.119830|Cluster-60005.84602|Cluster-60005.51221|Cluster-60005.76230|Cluster-60005.61166|Cluster-60005.99041|Cluster-60005.41603|Cluster-60005.41600|Cluster-60005.29730|Cluster-60005.97657|Cluster-60005.955|Cluster-60005.65261|Cluster-60005.…	K16196|K09517|K12670|K08057|K03283|K07953|K03094|K10666|K08057|K13993|K11718|K10636|K03237|K12667|K13525|K07953|K14006|K09503|K13993|K14007|K14016|K04523|K07151|K03283|K09584|K06689|K01456|K12668|K06689|K13525|K07953|K03283|K03347|K03283|K13993|K13993|K12666|K09503|K09487|K09487|K12668|K13993|K09490|K12670|K16196|K13525|K09584|K09584|K12670|K09486|K01230|K13993|K13993|K13993|K06689|K09584|K03283|…	| | | | | | | | | | | | | | | | | | | | | | | | | | | | | | | | | | | | | | | | | | | | | | | | | | | | | | | | | | | | | | | | | | | | | | | | | | | | | | | | | | | | | | | | | | | | | | | | | | | | | | | | | | | | | | | | | | | | | | | | | | | | | | | | | | | | | | | | | | | | | | | | | | | | | | | | | | | | | | | | | | | | | | | | | | | | | | | | | | | | | | | | | | | | | | | | | | | | | | | |…	|||||||||||||||||||||||||||||||||||||||||||||||||||||||||||||||||||||||||||||||||||||||||||||||||||||||||||||||||||||||||||||||||||||||||||||||||||||||||||||||||||||||||||||||||||||||||||||||||||||||||||||||||||||||||||||||||||||||||||||||||||||||||||||||||||||||||||||||||||||||||||||||||||||||||||||||||||||||||||||||||||||||||||||||||||||||||||||||||||||||||||||||||||||||||||||||||||||||||||||||…	EIF2AK4|DNAJB11|WBP1|CALR|HSPA1_8|SAR1|SKP1, CBF3D|RNF5|CALR|HSP20|HUGT|AMFR, GP78|EIF2S1|SWP1, RPN2|VCP, CDC48|SAR1|SEC23|DNAJA2|HSP20|SEC24|UFD1|UBQLN, DSK2|STT3|HSPA1_8|PDIA6, TXNDC7|UBE2D, UBC4, UBC5|E3.5.1.52, NGLY1, PNG1|OST2, DAD1|UBE2D, UBC4, UBC5|VCP, CDC48|SAR1|HSPA1_8|CUL1, CDC53|HSPA1_8|HSP20|HSP20|OST1, RPN1|DNAJA2|HSP90B, TRA1|HSP90B, TRA1|OST2, DAD1|HSP20|HSPA5, BIP|WBP1|EIF2AK4|VC…	http://www.genome.jp/kegg-bin/show_pathway?ko04141/K16196%09red/K10601%09red/K12670%09red/K06689%09red/K13989%09red/K13984%09red/K10575%09red/K10666%09red/K04554%09red/K08852%09red/K10636%09red/K09518%09red/K01456%09red/K07342%09red/K10085%09red/K13719%09red/K09517%09red/K09486%09red/K09487%09red/K03868%09red/K08653%09red/K10956%09red/K10950%09red/K14001%09red/K10839%09red/K07151%09red/K05546%09r…
Pentose and glucuronate interconversions	KEGG PATHWAY	ko00040	57	202	0.349670169	0.951428135	Cluster-60005.85528|Cluster-60005.51723|Cluster-60005.85525|Cluster-60005.38313|Cluster-4397.0|Cluster-60005.115469|Cluster-60005.72277|Cluster-60005.38331|Cluster-8182.0|Cluster-60005.30257|Cluster-60005.35320|Cluster-60005.110691|Cluster-60005.124724|Cluster-60005.116063|Cluster-71305.0|Cluster-60005.101717|Cluster-60005.50846|Cluster-60005.46844|Cluster-60005.49054|Cluster-60005.7929|Cluster-6…	K00963|K01783|K00963|K00128|K00002|K00012|K00963|K01805|K00128|K00128|K00699|K01783|K00699|K00002|K00963|K00128|K01783|K12447|K01805|K18106|K00699|K00002|K00008|K00128|K00012|K00128|K00854|K00128|K00128|K00699|K12447|K00128|K00012|K00008|K00008|K00963|K00128|K01783|K00012|K00012|K00128|K00128|K18106|K00012|K01783|K00012|K00012|K00128|K01783|K00012|K01783|K00963|K12447|K00963|K00128|K00002|K00128|	| | | | | | | | | | | | | | | | | | | | | | | | | | | | | | | | | | | | | | | | | | | | | | | | | | | | | | | | |	|||||||||||||||||||||||||||||||||||||||||||||||||||||||||	UGP2, galU, galF|rpe, RPE|UGP2, galU, galF|ALDH|AKR1A1, adh|UGDH, ugd|UGP2, galU, galF|xylA|ALDH|ALDH|UGT|rpe, RPE|UGT|AKR1A1, adh|UGP2, galU, galF|ALDH|rpe, RPE|USP|xylA|GAAA|UGT|AKR1A1, adh|SORD, gutB|ALDH|UGDH, ugd|ALDH|xylB, XYLB|ALDH|ALDH|UGT|USP|ALDH|UGDH, ugd|SORD, gutB|SORD, gutB|UGP2, galU, galF|ALDH|rpe, RPE|UGDH, ugd|UGDH, ugd|ALDH|ALDH|GAAA|UGDH, ugd|rpe, RPE|UGDH, ugd|UGDH, ugd|ALDH|…	http://www.genome.jp/kegg-bin/show_pathway?ko00040/K00854%09red/K00002%09red/K00963%09red/K01805%09red/K00008%09red/K00128%09red/K18106%09red/K00699%09red/K01783%09red/K12447%09red/K00012%09red
beta-Alanine metabolism	KEGG PATHWAY	ko00410	87	314	0.361159084	0.960354836	Cluster-60005.96737|Cluster-64110.0|Cluster-60005.18368|Cluster-60005.30257|Cluster-60005.98364|Cluster-60005.47326|Cluster-60005.100838|Cluster-60005.70503|Cluster-60005.115349|Cluster-60005.73080|Cluster-60005.30646|Cluster-60005.52536|Cluster-60005.46495|Cluster-60005.118869|Cluster-60005.46236|Cluster-60005.887|Cluster-10328.1|Cluster-60005.81122|Cluster-60005.121084|Cluster-60005.45160|Clust…	K14085|K01580|K05605|K00128|K14085|K00140|K00140|K14755|K00249|K00140|K00140|K08660|K00128|K14085|K00207|K14755|K00128|K00249|K14755|K00797|K01431|K00797|K00140|K00276|K00128|K01580|K00823|K00128|K00823|K00140|K00276|K00128|K00140|K00128|K00276|K00823|K01580|K01580|K14085|K00823|K00207|K00128|K00128|K00128|K05605|K00140|K00276|K00128|K13524|K14085|K00797|K00128|K14755|K01580|K00128|K01578|K14755|…	| | | | | | | | | | | | | | | | | | | | | | | | | | | | | | | | | | | | | | | | | | | | | | | | | | | | | | | | | | | | | | | | | | | | | | | | | | | | | | | | | | | | | | |	|||||||||||||||||||||||||||||||||||||||||||||||||||||||||||||||||||||||||||||||||||||||	ALDH7A1|E4.1.1.15, gadB, gadA, GAD|HIBCH|ALDH|ALDH7A1|mmsA, iolA, ALDH6A1|mmsA, iolA, ALDH6A1|CRNS1, ATPGD1|ACADM, acd|mmsA, iolA, ALDH6A1|mmsA, iolA, ALDH6A1|CNDP2|ALDH|ALDH7A1|DPYD|CRNS1, ATPGD1|ALDH|ACADM, acd|CRNS1, ATPGD1|speE, SRM|UPB1, pydC|speE, SRM|mmsA, iolA, ALDH6A1|AOC3, AOC2, tynA|ALDH|E4.1.1.15, gadB, gadA, GAD|puuE|ALDH|puuE|mmsA, iolA, ALDH6A1|AOC3, AOC2, tynA|ALDH|mmsA, iolA, ALD…	http://www.genome.jp/kegg-bin/show_pathway?ko00410/K13524%09red/K00249%09red/K00140%09red/K05605%09red/K00276%09red/K08660%09red/K00128%09red/K00797%09red/K00207%09red/K01578%09red/K01580%09red/K00823%09red/K14085%09red/K01431%09red/K01918%09red/K01464%09red/K14755%09red
Terpenoid backbone biosynthesis	KEGG PATHWAY	ko00900	91	330	0.372180916	0.967670383	Cluster-60005.16967|Cluster-66887.0|Cluster-60005.41610|Cluster-60005.70903|Cluster-60005.65276|Cluster-47300.0|Cluster-37547.0|Cluster-60005.99901|Cluster-60005.46846|Cluster-60005.67282|Cluster-60005.46535|Cluster-60005.71305|Cluster-22296.0|Cluster-60005.70728|Cluster-59187.0|Cluster-60005.81374|Cluster-60005.42257|Cluster-60005.53449|Cluster-60005.67275|Cluster-8268.0|Cluster-60005.87942|Clus…	K15889|K00626|K15889|K05356|K13789|K01597|K01823|K15889|K03526|K01662|K13789|K06013|K01823|K00626|K01597|K05356|K03526|K03526|K00099|K05356|K00919|K00587|K00021|K03527|K05955|K13789|K00626|K10960|K00021|K01597|K00787|K00787|K00869|K15889|K00938|K00626|K00919|K00626|K15889|K05356|K00787|K11778|K15889|K14066|K03526|K00587|K10960|K00021|K00626|K00626|K06013|K15892|K00626|K00099|K01662|K03527|K00938|…	| | | | | | | | | | | | | | | | | | | | | | | | | | | | | | | | | | | | | | | | | | | | | | | | | | | | | | | | | | | | | | | | | | | | | | | | | | | | | | | | | | | | | | | | | | |	|||||||||||||||||||||||||||||||||||||||||||||||||||||||||||||||||||||||||||||||||||||||||||	PCME|E2.3.1.9, atoB|PCME|SPS, sds|GGPS|MVD, mvaD|idi, IDI|PCME|gcpE, ispG|dxs|GGPS|STE24|idi, IDI|E2.3.1.9, atoB|MVD, mvaD|SPS, sds|gcpE, ispG|gcpE, ispG|dxr|SPS, sds|ispE|ICMT, STE14|HMGCR|ispH, lytB|FNTA|GGPS|E2.3.1.9, atoB|chlP, bchP|HMGCR|MVD, mvaD|FDPS|FDPS|E2.7.1.36, MVK, mvaK1|PCME|E2.7.4.2, mvaK2|E2.3.1.9, atoB|ispE|E2.3.1.9, atoB|PCME|SPS, sds|FDPS|DHDDS, RER2, SRT1|PCME|GPS|gcpE, ispG|I…	http://www.genome.jp/kegg-bin/show_pathway?ko00900/K01662%09red/K00587%09red/K00938%09red/K01641%09red/K00919%09red/K00626%09red/K15889%09red/K05954%09red/K05955%09red/K05356%09red/K14066%09red/K00787%09red/K11778%09red/K08658%09red/K00099%09red/K00869%09red/K06013%09red/K01770%09red/K15892%09red/K10960%09red/K05906%09red/K01597%09red/K01823%09red/K03527%09red/K03526%09red/K13789%09red/K00021%09r…
Endocytosis	KEGG PATHWAY	ko04144	359	1336	0.385904938	0.981540821	Cluster-60005.43550|Cluster-60005.42737|Cluster-60029.0|Cluster-60005.122629|Cluster-60005.122628|Cluster-60005.87343|Cluster-60005.89301|Cluster-60005.18248|Cluster-49352.0|Cluster-60005.85847|Cluster-60005.110829|Cluster-60005.120527|Cluster-60005.66316|Cluster-8273.1|Cluster-8273.0|Cluster-8802.0|Cluster-60005.1946|Cluster-60005.78414|Cluster-8263.0|Cluster-7420.0|Cluster-60005.80165|Cluster-4…	K04646|K01115|K12486|K04646|K04646|K05755|K04646|K03283|K12184|K07901|K12471|K05756|K10364|K12200|K12200|K12194|K12489|K17917|K07904|K03283|K19367|K17917|K12200|K05756|K10365|K04646|K11824|K12486|K05704|K03283|K07901|K00889|K03283|K18442|K03283|K07904|K12486|K18443|K07901|K17917|K12489|K07937|K03283|K12198|K12192|K10365|K10364|K12489|K03283|K03283|K12191|K12198|K05755|K03283|K03283|K07901|K05757|…	| | | | | | | | | | | | | | | | | | | | | | | | | | | | | | | | | | | | | | | | | | | | | | | | | | | | | | | | | | | | | | | | | | | | | | | | | | | | | | | | | | | | | | | | | | | | | | | | | | | | | | | | | | | | | | | | | | | | | | | | | | | | | | | | | | | | | | | | | | | | | | | | | | | | | | | | | | | | | | | | | | | | | | | | | | | | | | | | | | | | | | | | | | | | | | | | | | | | | | | |…	|||||||||||||||||||||||||||||||||||||||||||||||||||||||||||||||||||||||||||||||||||||||||||||||||||||||||||||||||||||||||||||||||||||||||||||||||||||||||||||||||||||||||||||||||||||||||||||||||||||||||||||||||||||||||||||||||||||||||||||||||||||||||||||||||||||||||||||||||||||||||||||||||||||||||||||||||||||||||||||||||||||||||||||||||||||||||||||||||||||||	CLTC|PLD1_2|SMAP|CLTC|CLTC|ARPC4|CLTC|HSPA1_8|VPS28|RAB8A, MEL|EPN|ARPC3|CAPZA|PDCD6IP, ALIX, RIM20|PDCD6IP, ALIX, RIM20|CHMP4, SNF7, VPS32|ACAP|SNX1_2|RAB11A|HSPA1_8|SPG21|SNX1_2|PDCD6IP, ALIX, RIM20|ARPC3|CAPZB|CLTC|AP2A|SMAP|SRC|HSPA1_8|RAB8A, MEL|PIP5K|HSPA1_8|ARFGEF, BIG|HSPA1_8|RAB11A|SMAP|GBF1|RAB8A, MEL|SNX1_2|ACAP|ARF1|HSPA1_8|CHMP5, VPS60|CHMP2B|CAPZB|CAPZA|ACAP|HSPA1_8|HSPA1_8|CHMP2A|C…	http://www.genome.jp/kegg-bin/show_pathway?ko04144/K10591%09red/K12184%09red/K01115%09red/K10396%09red/K12489%09red/K07889%09red/K12471%09red/K12472%09red/K19366%09red/K19367%09red/K12479%09red/K19476%09red/K18466%09red/K12192%09red/K12193%09red/K18462%09red/K12191%09red/K18442%09red/K12197%09red/K12194%09red/K04646%09red/K18468%09red/K12198%09red/K12199%09red/K17917%09red/K05758%09red/K12200%09r…
Arachidonic acid metabolism	KEGG PATHWAY	ko00590	50	180	0.398532654	0.992091925	Cluster-60005.97102|Cluster-60005.94622|Cluster-60005.27046|Cluster-62544.0|Cluster-60005.97153|Cluster-60005.41774|Cluster-60005.114216|Cluster-7305.0|Cluster-60005.2835|Cluster-60005.42022|Cluster-60005.75658|Cluster-60005.25055|Cluster-60005.6478|Cluster-60005.87962|Cluster-60005.30425|Cluster-60005.110983|Cluster-60005.78250|Cluster-60005.90188|Cluster-30347.0|Cluster-60005.99141|Cluster-5144…	K04097|K00432|K00432|K14674|K00432|K01254|K01254|K00432|K04097|K01047|K04097|K15717|K14674|K00432|K00432|K01832|K01832|K01832|K01254|K01254|K18592|K14674|K18592|K04097|K01254|K00432|K01832|K01254|K00432|K00432|K18592|K15717|K00432|K04097|K00079|K00432|K00432|K01254|K04097|K01832|K00432|K04097|K01254|K01254|K00432|K14674|K01832|K01254|K01832|K04097|	| | | | | | | | | | | | | | | | | | | | | | | | | | | | | | | | | | | | | | | | | | | | | | | | | |	||||||||||||||||||||||||||||||||||||||||||||||||||	HPGDS|gpx|gpx|TGL4|gpx|LTA4H|LTA4H|gpx|HPGDS|PLA2G, SPLA2|HPGDS|K15717|TGL4|gpx|gpx|TBXAS1, CYP5A|TBXAS1, CYP5A|TBXAS1, CYP5A|LTA4H|LTA4H|GGT1_5, CD224|TGL4|GGT1_5, CD224|HPGDS|LTA4H|gpx|TBXAS1, CYP5A|LTA4H|gpx|gpx|GGT1_5, CD224|K15717|gpx|HPGDS|CBR1|gpx|gpx|LTA4H|HPGDS|TBXAS1, CYP5A|gpx|HPGDS|LTA4H|LTA4H|gpx|TGL4|TBXAS1, CYP5A|LTA4H|TBXAS1, CYP5A|HPGDS|	http://www.genome.jp/kegg-bin/show_pathway?ko00590/K01254%09red/K00079%09red/K18592%09red/K01832%09red/K01047%09red/K04097%09red/K00432%09red/K14674%09red/K15717%09red
Steroid biosynthesis	KEGG PATHWAY	ko00100	75	275	0.41971618	1	Cluster-7756.0|Cluster-42951.0|Cluster-60005.67674|Cluster-62544.0|Cluster-28647.0|Cluster-60005.70839|Cluster-60005.39381|Cluster-60005.106627|Cluster-60005.90504|Cluster-60005.102810|Cluster-60005.29520|Cluster-60005.8937|Cluster-60005.54147|Cluster-30192.0|Cluster-60005.47422|Cluster-16912.0|Cluster-20725.0|Cluster-60005.6478|Cluster-60005.92738|Cluster-60005.69690|Cluster-60005.121397|Cluster…	K00222|K09828|K05917|K14674|K00227|K05917|K07748|K01052|K14424|K00559|K09832|K08242|K01052|K05917|K00213|K01853|K01824|K14674|K01853|K14424|K14424|K05917|K00801|K01052|K00227|K00511|K00213|K01824|K07748|K00223|K05917|K01052|K05917|K01853|K14674|K05917|K01052|K00213|K00559|K14424|K14424|K00559|K00801|K05917|K01853|K09828|K01853|K00559|K14424|K05917|K01052|K00559|K00559|K01052|K00227|K00227|K14424|…	| | | | | | | | | | | | | | | | | | | | | | | | | | | | | | | | | | | | | | | | | | | | | | | | | | | | | | | | | | | | | | | | | | | | | | | | | | |	|||||||||||||||||||||||||||||||||||||||||||||||||||||||||||||||||||||||||||	TM7SF2, ERG24|DHCR24, DWF1|CYP51|TGL4|SC5DL, ERG3|CYP51|E1.1.1.170, NSDHL, ERG26|LIPA|SMO2|E2.1.1.41, SMT1, ERG6|CYP710A|E2.1.1.143|LIPA|CYP51|DHCR7|CAS1|EBP|TGL4|CAS1|SMO2|SMO2|CYP51|FDFT1|LIPA|SC5DL, ERG3|SQLE, ERG1|DHCR7|EBP|E1.1.1.170, NSDHL, ERG26|ERG4|CYP51|LIPA|CYP51|CAS1|TGL4|CYP51|LIPA|DHCR7|E2.1.1.41, SMT1, ERG6|SMO2|SMO2|E2.1.1.41, SMT1, ERG6|FDFT1|CYP51|CAS1|DHCR24, DWF1|CAS1|E2.1.1.4…	http://www.genome.jp/kegg-bin/show_pathway?ko00100/K05917%09red/K00222%09red/K01052%09red/K00223%09red/K00511%09red/K09832%09red/K00559%09red/K00227%09red/K07748%09red/K08242%09red/K00213%09red/K08246%09red/K01853%09red/K14674%09red/K09828%09red/K14424%09red/K01824%09red/K00801%09red/K09829%09red
Linoleic acid metabolism	KEGG PATHWAY	ko00591	10	35	0.470021626	1	Cluster-60005.6478|Cluster-60005.31416|Cluster-62544.0|Cluster-60005.90978|Cluster-60005.6696|Cluster-60005.78104|Cluster-60005.28798|Cluster-60005.48544|Cluster-60005.112171|Cluster-60005.42022	K14674|K15718|K14674|K15718|K15718|K14674|K15718|K15718|K14674|K01047|	| | | | | | | | | |	||||||||||	TGL4|LOX1_5|TGL4|LOX1_5|LOX1_5|TGL4|LOX1_5|LOX1_5|TGL4|PLA2G, SPLA2|	http://www.genome.jp/kegg-bin/show_pathway?ko00591/K14674%09red/K01047%09red/K15718%09red
Arginine biosynthesis	KEGG PATHWAY	ko00220	79	296	0.483653912	1	Cluster-60005.42376|Cluster-60005.14518|Cluster-60005.108033|Cluster-60005.87278|Cluster-60005.70734|Cluster-44249.0|Cluster-60005.75414|Cluster-60005.53412|Cluster-60005.51095|Cluster-60005.59874|Cluster-60005.51426|Cluster-60005.52064|Cluster-60005.51644|Cluster-60005.75102|Cluster-60005.10797|Cluster-60005.58954|Cluster-55313.0|Cluster-60005.52114|Cluster-60005.8647|Cluster-60005.114087|Cluste…	K00262|K01915|K14454|K00814|K00261|K01940|K00145|K00262|K01915|K00261|K00261|K14682|K00262|K01915|K14272|K14454|K14272|K01915|K00811|K01915|K00814|K00261|K14454|K00145|K01438|K01915|K00930|K14455|K01915|K00262|K00262|K00262|K00261|K01915|K01427|K14272|K01438|K14677|K01915|K00261|K00262|K00818|K14455|K01915|K00262|K00814|K01915|K00262|K01755|K14677|K01915|K00262|K01915|K01476|K01915|K14455|K00611|…	| | | | | | | | | | | | | | | | | | | | | | | | | | | | | | | | | | | | | | | | | | | | | | | | | | | | | | | | | | | | | | | | | | | | | | | | | | | | | | |	|||||||||||||||||||||||||||||||||||||||||||||||||||||||||||||||||||||||||||||||	E1.4.1.4, gdhA|glnA, GLUL|GOT1|GPT, ALT|GLUD1_2, gdhA|argG, ASS1|argC|E1.4.1.4, gdhA|glnA, GLUL|GLUD1_2, gdhA|GLUD1_2, gdhA|argAB|E1.4.1.4, gdhA|glnA, GLUL|GGAT|GOT1|GGAT|glnA, GLUL|ASP5|glnA, GLUL|GPT, ALT|GLUD1_2, gdhA|GOT1|argC|argE|glnA, GLUL|argB|GOT2|glnA, GLUL|E1.4.1.4, gdhA|E1.4.1.4, gdhA|E1.4.1.4, gdhA|GLUD1_2, gdhA|glnA, GLUL|URE|GGAT|argE|ACY1|glnA, GLUL|GLUD1_2, gdhA|E1.4.1.4, gdhA|E2…	http://www.genome.jp/kegg-bin/show_pathway?ko00220/K00262%09red/K00261%09red/K14455%09red/K14454%09red/K14682%09red/K00145%09red/K14272%09red/K01940%09red/K01438%09red/K00811%09red/K00611%09red/K01476%09red/K00814%09red/K01755%09red/K01915%09red/K00818%09red/K14677%09red/K01427%09red/K13427%09red/K00930%09red
Biosynthesis of unsaturated fatty acids	KEGG PATHWAY	ko01040	86	323	0.489060193	1	Cluster-60005.93960|Cluster-60005.57550|Cluster-60005.102390|Cluster-60005.92335|Cluster-76534.0|Cluster-60005.34504|Cluster-60005.34138|Cluster-60005.86519|Cluster-60005.95178|Cluster-60005.90163|Cluster-60005.76338|Cluster-60005.106362|Cluster-60005.5581|Cluster-60005.100503|Cluster-60005.53356|Cluster-60005.33533|Cluster-60005.33532|Cluster-60005.66628|Cluster-60005.46315|Cluster-60005.102566|…	K00059|K00232|K00059|K00232|K07513|K00059|K07513|K00059|K00507|K00507|K10703|K10251|K07513|K10256|K00232|K00232|K00232|K10246|K03921|K10703|K07513|K10256|K00059|K03921|K00232|K00507|K07513|K00232|K00232|K00232|K07513|K10251|K00059|K07513|K00232|K00232|K00059|K00507|K00507|K10226|K10703|K07513|K00232|K00232|K10256|K10256|K00507|K00232|K00507|K00232|K00059|K07513|K00507|K00507|K10258|K10246|K10251|…	| | | | | | | | | | | | | | | | | | | | | | | | | | | | | | | | | | | | | | | | | | | | | | | | | | | | | | | | | | | | | | | | | | | | | | | | | | | | | | | | | | | | | |	||||||||||||||||||||||||||||||||||||||||||||||||||||||||||||||||||||||||||||||||||||||	fabG|E1.3.3.6, ACOX1, ACOX3|fabG|E1.3.3.6, ACOX1, ACOX3|ACAA1|fabG|ACAA1|fabG|SCD, desC|SCD, desC|PHS1, PAS2|HSD17B12, KAR, IFA38|ACAA1|FAD2|E1.3.3.6, ACOX1, ACOX3|E1.3.3.6, ACOX1, ACOX3|E1.3.3.6, ACOX1, ACOX3|ELO3|FAB2, SSI2, desA1|PHS1, PAS2|ACAA1|FAD2|fabG|FAB2, SSI2, desA1|E1.3.3.6, ACOX1, ACOX3|SCD, desC|ACAA1|E1.3.3.6, ACOX1, ACOX3|E1.3.3.6, ACOX1, ACOX3|E1.3.3.6, ACOX1, ACOX3|ACAA1|HSD17B1…	http://www.genome.jp/kegg-bin/show_pathway?ko01040/K00059%09red/K03921%09red/K10703%09red/K00232%09red/K10246%09red/K10258%09red/K10256%09red/K07513%09red/K10226%09red/K00507%09red/K10251%09red
alpha-Linolenic acid metabolism	KEGG PATHWAY	ko00592	57	219	0.559916686	1	Cluster-60005.83906|Cluster-60005.87223|Cluster-60005.26094|Cluster-62544.0|Cluster-60005.33533|Cluster-60005.33532|Cluster-76534.0|Cluster-60005.8857|Cluster-60005.78104|Cluster-60005.50514|Cluster-60005.42022|Cluster-60005.12762|Cluster-60005.54829|Cluster-60005.6478|Cluster-60005.86392|Cluster-60005.88810|Cluster-65088.0|Cluster-45281.0|Cluster-60005.111691|Cluster-60005.34138|Cluster-26308.0|…	K00232|K10527|K00232|K14674|K00232|K00232|K07513|K10527|K14674|K10527|K01047|K10226|K00232|K14674|K07513|K10529|K00232|K00232|K05894|K07513|K00232|K05894|K14674|K00232|K05894|K16818|K00232|K00232|K00232|K00232|K00232|K05894|K07513|K00232|K07513|K00232|K00232|K07513|K00232|K00232|K07513|K10527|K00232|K07513|K07513|K10527|K00232|K10527|K00232|K07513|K10527|K07513|K10527|K00232|K10527|K05894|K07513|	| | | | | | | | | | | | | | | | | | | | | | | | | | | | | | | | | | | | | | | | | | | | | | | | | | | | | | | | |	|||||||||||||||||||||||||||||||||||||||||||||||||||||||||	E1.3.3.6, ACOX1, ACOX3|MFP2|E1.3.3.6, ACOX1, ACOX3|TGL4|E1.3.3.6, ACOX1, ACOX3|E1.3.3.6, ACOX1, ACOX3|ACAA1|MFP2|TGL4|MFP2|PLA2G, SPLA2|FADS2|E1.3.3.6, ACOX1, ACOX3|TGL4|ACAA1|DOX1|E1.3.3.6, ACOX1, ACOX3|E1.3.3.6, ACOX1, ACOX3|OPR|ACAA1|E1.3.3.6, ACOX1, ACOX3|OPR|TGL4|E1.3.3.6, ACOX1, ACOX3|OPR|DAD1|E1.3.3.6, ACOX1, ACOX3|E1.3.3.6, ACOX1, ACOX3|E1.3.3.6, ACOX1, ACOX3|E1.3.3.6, ACOX1, ACOX3|E1.3.3…	http://www.genome.jp/kegg-bin/show_pathway?ko00592/K05894%09red/K00232%09red/K01047%09red/K16818%09red/K10527%09red/K10529%09red/K14674%09red/K07513%09red/K10226%09red
Sulfur metabolism	KEGG PATHWAY	ko00920	73	282	0.578248409	1	Cluster-25900.0|Cluster-60005.75695|Cluster-60005.31225|Cluster-60005.96077|Cluster-60005.44239|Cluster-60005.45036|Cluster-60005.112322|Cluster-60005.62214|Cluster-60005.47781|Cluster-60005.64775|Cluster-60005.47782|Cluster-60005.110675|Cluster-60005.43967|Cluster-60005.66360|Cluster-60005.92853|Cluster-60005.65924|Cluster-60005.88964|Cluster-60005.51035|Cluster-60005.55731|Cluster-60005.111555|…	K02045|K00387|K01739|K02046|K00958|K00392|K00387|K17725|K05907|K15422|K05907|K00640|K17725|K08738|K00387|K02045|K08738|K00958|K01738|K00860|K00387|K02046|K17725|K08738|K00387|K08738|K01738|K17725|K17725|K15422|K00392|K08738|K05907|K05907|K00860|K00392|K02046|K01011|K05907|K05907|K01738|K01738|K00958|K00958|K00387|K17725|K00387|K01739|K01739|K00387|K00387|K00958|K01011|K00640|K01738|K17725|K00958|…	| | | | | | | | | | | | | | | | | | | | | | | | | | | | | | | | | | | | | | | | | | | | | | | | | | | | | | | | | | | | | | | | | | | | | | | | |	|||||||||||||||||||||||||||||||||||||||||||||||||||||||||||||||||||||||||	cysA|SUOX|metB|cysU|sat, met3|sir|SUOX|ETHE1|APR|SAL|APR|cysE|ETHE1|CYC|SUOX|cysA|CYC|sat, met3|cysK|cysC|SUOX|cysU|ETHE1|CYC|SUOX|CYC|cysK|ETHE1|ETHE1|SAL|sir|CYC|APR|APR|cysC|sir|cysU|TST, MPST, sseA|APR|APR|cysK|cysK|sat, met3|sat, met3|SUOX|ETHE1|SUOX|metB|metB|SUOX|SUOX|sat, met3|TST, MPST, sseA|cysE|cysK|ETHE1|sat, met3|APR|sat, met3|CYC|sat, met3|cysE|cysW|cysH|cysK|cysH|MET17|cysW|SAL|SAL…	http://www.genome.jp/kegg-bin/show_pathway?ko00920/K08738%09red/K05907%09red/K00390%09red/K00392%09red/K00640%09red/K01011%09red/K17725%09red/K00958%09red/K00387%09red/K17069%09red/K02047%09red/K02046%09red/K00860%09red/K01082%09red/K02045%09red/K15422%09red/K01738%09red/K01739%09red
Brassinosteroid biosynthesis	KEGG PATHWAY	ko00905	4	15	0.582379365	1	Cluster-60005.119636|Cluster-60005.72946|Cluster-60005.111187|Cluster-60005.2402	K09591|K15639|K15639|K12639|	| | | |	||||	DET2|CYP734A1, BAS1|CYP734A1, BAS1|CYP724B1, D11|	http://www.genome.jp/kegg-bin/show_pathway?ko00905/K15639%09red/K12639%09red/K09591%09red
One carbon pool by folate	KEGG PATHWAY	ko00670	64	248	0.584726112	1	Cluster-49123.0|Cluster-60005.37670|Cluster-60005.62213|Cluster-60005.76631|Cluster-60005.64347|Cluster-60005.104794|Cluster-60005.76640|Cluster-60005.32890|Cluster-60005.32892|Cluster-60005.67697|Cluster-60005.22359|Cluster-60005.22358|Cluster-60005.17876|Cluster-60005.61295|Cluster-60005.56448|Cluster-4907.0|Cluster-60005.34323|Cluster-60005.32519|Cluster-60005.47308|Cluster-60005.65978|Cluster…	K00601|K00297|K01934|K00600|K00600|K01938|K00600|K00600|K00600|K01938|K00605|K00605|K01934|K00602|K00548|K00600|K00604|K13998|K00600|K00600|K00600|K00600|K00600|K00605|K00548|K00548|K00600|K00297|K00600|K00548|K00548|K00600|K00601|K00600|K00605|K00600|K00600|K00297|K00548|K00600|K01938|K00600|K13998|K00600|K01938|K01938|K00600|K00600|K00605|K00600|K13998|K13998|K00600|K00600|K00548|K00602|K00605|…	| | | | | | | | | | | | | | | | | | | | | | | | | | | | | | | | | | | | | | | | | | | | | | | | | | | | | | | | | | | | | | | |	||||||||||||||||||||||||||||||||||||||||||||||||||||||||||||||||	E2.1.2.2|metF, MTHFR|MTHFS|glyA, SHMT|glyA, SHMT|fhs|glyA, SHMT|glyA, SHMT|glyA, SHMT|fhs|gcvT, AMT|gcvT, AMT|MTHFS|purH|metH, MTR|glyA, SHMT|MTFMT, fmt|DHFR-TS|glyA, SHMT|glyA, SHMT|glyA, SHMT|glyA, SHMT|glyA, SHMT|gcvT, AMT|metH, MTR|metH, MTR|glyA, SHMT|metF, MTHFR|glyA, SHMT|metH, MTR|metH, MTR|glyA, SHMT|E2.1.2.2|glyA, SHMT|gcvT, AMT|glyA, SHMT|glyA, SHMT|metF, MTHFR|metH, MTR|glyA, SHMT|fhs…	http://www.genome.jp/kegg-bin/show_pathway?ko00670/K13998%09red/K00297%09red/K00601%09red/K00600%09red/K00602%09red/K00605%09red/K00604%09red/K01934%09red/K01938%09red/K00548%09red
Lysine degradation	KEGG PATHWAY	ko00310	84	325	0.586001189	1	Cluster-60005.58334|Cluster-60005.44708|Cluster-60005.15326|Cluster-60005.70810|Cluster-60005.75060|Cluster-60005.5942|Cluster-60005.96737|Cluster-60005.39906|Cluster-60005.38724|Cluster-60005.28994|Cluster-66887.0|Cluster-60005.38313|Cluster-60005.113418|Cluster-60005.98727|Cluster-60005.37363|Cluster-60005.64773|Cluster-60005.43638|Cluster-8182.0|Cluster-60005.30257|Cluster-60005.112700|Cluster…	K00658|K00825|K00164|K00626|K00658|K00626|K14085|K00164|K11423|K11422|K00626|K00128|K11423|K00658|K00164|K00825|K00128|K00128|K00128|K11420|K00164|K11420|K00626|K00252|K00626|K00128|K11423|K14157|K00626|K00658|K00825|K15588|K00474|K00626|K11420|K11423|K00252|K00252|K00626|K00164|K00825|K00164|K00164|K00164|K00658|K00658|K00626|K00164|K00128|K14085|K14157|K00128|K00128|K11422|K14085|K00164|K00626|…	| | | | | | | | | | | | | | | | | | | | | | | | | | | | | | | | | | | | | | | | | | | | | | | | | | | | | | | | | | | | | | | | | | | | | | | | | | | | | | | | | | | |	||||||||||||||||||||||||||||||||||||||||||||||||||||||||||||||||||||||||||||||||||||	DLST, sucB|AADAT, KAT2|OGDH, sucA|E2.3.1.9, atoB|DLST, sucB|E2.3.1.9, atoB|ALDH7A1|OGDH, sucA|SETD2, SET2|SETD1, SET1|E2.3.1.9, atoB|ALDH|SETD2, SET2|DLST, sucB|OGDH, sucA|AADAT, KAT2|ALDH|ALDH|ALDH|EHMT|OGDH, sucA|EHMT|E2.3.1.9, atoB|GCDH, gcdH|E2.3.1.9, atoB|ALDH|SETD2, SET2|AASS|E2.3.1.9, atoB|DLST, sucB|AADAT, KAT2|NSD1|TMLHE|E2.3.1.9, atoB|EHMT|SETD2, SET2|GCDH, gcdH|GCDH, gcdH|E2.3.1.9, ato…	http://www.genome.jp/kegg-bin/show_pathway?ko00310/K00825%09red/K00658%09red/K11423%09red/K00164%09red/K14085%09red/K00128%09red/K11422%09red/K00474%09red/K11420%09red/K14157%09red/K00252%09red/K15588%09red/K00626%09red
Plant hormone signal transduction	KEGG PATHWAY	ko04075	62	244	0.626382857	1	Cluster-60005.40802|Cluster-60005.29541|Cluster-60005.16985|Cluster-7007.0|Cluster-60005.31846|Cluster-8969.1|Cluster-60005.85086|Cluster-60005.47509|Cluster-60005.51235|Cluster-60005.109836|Cluster-44423.0|Cluster-60005.9443|Cluster-60005.60583|Cluster-60005.106508|Cluster-8090.1|Cluster-60005.104434|Cluster-60005.63041|Cluster-80769.0|Cluster-60005.112424|Cluster-60005.111218|Cluster-60005.1005…	K14498|K14498|K13415|K14510|K14491|K14491|K14490|K14498|K14498|K14491|K13449|K14498|K14498|K13449|K14497|K13946|K14497|K14512|K13946|K14510|K14512|K14497|K14498|K14498|K14498|K14489|K14497|K14498|K13449|K14498|K14498|K14510|K14491|K14491|K14491|K14498|K14490|K14510|K14497|K14498|K14510|K14498|K14497|K14491|K14498|K14509|K14509|K14512|K14498|K13422|K14498|K14498|K14512|K14498|K14498|K14509|K14498|…	| | | | | | | | | | | | | | | | | | | | | | | | | | | | | | | | | | | | | | | | | | | | | | | | | | | | | | | | | | | | | |	||||||||||||||||||||||||||||||||||||||||||||||||||||||||||||||	SNRK2|SNRK2|BRI1|CTR1|ARR-B|ARR-B|AHP|SNRK2|SNRK2|ARR-B|PR1|SNRK2|SNRK2|PR1|PP2C|AUX1, LAX|PP2C|MPK6|AUX1, LAX|CTR1|MPK6|PP2C|SNRK2|SNRK2|SNRK2|AHK2_3_4|PP2C|SNRK2|PR1|SNRK2|SNRK2|CTR1|ARR-B|ARR-B|ARR-B|SNRK2|AHP|CTR1|PP2C|SNRK2|CTR1|SNRK2|PP2C|ARR-B|SNRK2|ETR, ERS|ETR, ERS|MPK6|SNRK2|MYC2|SNRK2|SNRK2|MPK6|SNRK2|SNRK2|ETR, ERS|SNRK2|CTR1|SNRK2|CTR1|PP2C|SNRK2|	http://www.genome.jp/kegg-bin/show_pathway?ko04075/K13415%09red/K14497%09red/K14491%09red/K14490%09red/K14498%09red/K14509%09red/K14489%09red/K13449%09red/K14510%09red/K14512%09red/K13422%09red/K13946%09red
Ascorbate and aldarate metabolism	KEGG PATHWAY	ko00053	73	287	0.63031808	1	Cluster-60005.90914|Cluster-60005.96737|Cluster-60005.33861|Cluster-60005.11983|Cluster-60005.78912|Cluster-60005.35320|Cluster-60005.56533|Cluster-60005.40688|Cluster-60005.51883|Cluster-60005.38313|Cluster-60005.115469|Cluster-60005.51642|Cluster-60005.62122|Cluster-60005.67522|Cluster-8182.0|Cluster-60005.114031|Cluster-59673.0|Cluster-60005.118124|Cluster-60005.124724|Cluster-60005.22056|Clus…	K00469|K14085|K08232|K00012|K00423|K00699|K14085|K10046|K14190|K00128|K00012|K10046|K10046|K00128|K00128|K08232|K00469|K00103|K00699|K12447|K00434|K00103|K12447|K14085|K00434|K00225|K17744|K00103|K00699|K00128|K18649|K00128|K10046|K17744|K00469|K00128|K14085|K00469|K10046|K00128|K00128|K00699|K10046|K10046|K14085|K08232|K00469|K00128|K00128|K00012|K00128|K01053|K00128|K00434|K00012|K00012|K00434|…	| | | | | | | | | | | | | | | | | | | | | | | | | | | | | | | | | | | | | | | | | | | | | | | | | | | | | | | | | | | | | | | | | | | | | | | | |	|||||||||||||||||||||||||||||||||||||||||||||||||||||||||||||||||||||||||	MIOX|ALDH7A1|E1.6.5.4|UGDH, ugd|E1.10.3.3|UGT|ALDH7A1|GME|VTC2_5|ALDH|UGDH, ugd|GME|GME|ALDH|ALDH|E1.6.5.4|MIOX|GULO|UGT|USP|E1.11.1.11|GULO|USP|ALDH7A1|E1.11.1.11|GLDH|GalDH|GULO|UGT|ALDH|IMPL2|ALDH|GME|GalDH|MIOX|ALDH|ALDH7A1|MIOX|GME|ALDH|ALDH|UGT|GME|GME|ALDH7A1|E1.6.5.4|MIOX|ALDH|ALDH|UGDH, ugd|ALDH|E3.1.1.17, gnl, RGN|ALDH|E1.11.1.11|UGDH, ugd|UGDH, ugd|E1.11.1.11|VTC2_5|ALDH|UGDH, ugd|GLDH…	http://www.genome.jp/kegg-bin/show_pathway?ko00053/K10047%09red/K01053%09red/K17744%09red/K00469%09red/K10046%09red/K08232%09red/K14085%09red/K00103%09red/K00128%09red/K00699%09red/K12447%09red/K00225%09red/K00423%09red/K14190%09red/K00012%09red/K00434%09red/K18649%09red
Galactose metabolism	KEGG PATHWAY	ko00052	70	277	0.646981477	1	Cluster-32830.0|Cluster-60005.85528|Cluster-60005.28810|Cluster-60005.91883|Cluster-60005.57246|Cluster-60005.85525|Cluster-60005.87371|Cluster-60005.47617|Cluster-60005.72277|Cluster-60005.2876|Cluster-60005.66285|Cluster-60005.22243|Cluster-60005.13986|Cluster-71305.0|Cluster-60005.99557|Cluster-60005.114585|Cluster-60005.67715|Cluster-60005.81747|Cluster-42398.0|Cluster-60005.59533|Cluster-600…	K01784|K00963|K01784|K07407|K01193|K00963|K07407|K01835|K00963|K01785|K00850|K00850|K00850|K00963|K01785|K00850|K01784|K00844|K01190|K00850|K00850|K12447|K00963|K06617|K01190|K00849|K07407|K07407|K06617|K00844|K01785|K00963|K01784|K01187|K12309|K01835|K00844|K01187|K12447|K01187|K01835|K00850|K00850|K01835|K01835|K01785|K00844|K01835|K01835|K06617|K00845|K00850|K00850|K06617|K00963|K01187|K01835|…	| | | | | | | | | | | | | | | | | | | | | | | | | | | | | | | | | | | | | | | | | | | | | | | | | | | | | | | | | | | | | | | | | | | | | |	||||||||||||||||||||||||||||||||||||||||||||||||||||||||||||||||||||||	galE, GALE|UGP2, galU, galF|galE, GALE|E3.2.1.22B, galA, rafA|INV, sacA|UGP2, galU, galF|E3.2.1.22B, galA, rafA|pgm|UGP2, galU, galF|galM, GALM|pfkA, PFK|pfkA, PFK|pfkA, PFK|UGP2, galU, galF|galM, GALM|pfkA, PFK|galE, GALE|HK|lacZ|pfkA, PFK|pfkA, PFK|USP|UGP2, galU, galF|E2.4.1.82|lacZ|galK|E3.2.1.22B, galA, rafA|E3.2.1.22B, galA, rafA|E2.4.1.82|HK|galM, GALM|UGP2, galU, galF|galE, GALE|malZ|GLB1…	http://www.genome.jp/kegg-bin/show_pathway?ko00052/K01193%09red/K01190%09red/K00850%09red/K00845%09red/K01187%09red/K00963%09red/K01835%09red/K00849%09red/K00844%09red/K01785%09red/K12309%09red/K01784%09red/K12447%09red/K07407%09red/K06617%09red
D-Arginine and D-ornithine metabolism	KEGG PATHWAY	ko00472	2	8	0.650000573	1	Cluster-60005.795|Cluster-45720.0	K00273|K00273|	| |	||	DAO, aao|DAO, aao|	http://www.genome.jp/kegg-bin/show_pathway?ko00472/K00273%09red
Selenocompound metabolism	KEGG PATHWAY	ko00450	76	301	0.653741691	1	Cluster-60005.66443|Cluster-60005.53847|Cluster-60005.54497|Cluster-7468.0|Cluster-60005.120313|Cluster-41570.0|Cluster-60005.43499|Cluster-60005.44239|Cluster-60005.102399|Cluster-60005.72468|Cluster-60005.70191|Cluster-60005.50440|Cluster-60005.25713|Cluster-60005.43498|Cluster-60005.102511|Cluster-60005.40916|Cluster-60005.31225|Cluster-60005.103048|Cluster-60005.56448|Cluster-60005.51035|Clus…	K01758|K00958|K01760|K01760|K01758|K00384|K00384|K00958|K01874|K00816|K10837|K11717|K00548|K00384|K01874|K00384|K01739|K00384|K00548|K00958|K01874|K01874|K00384|K00384|K01008|K01758|K01008|K01874|K03341|K00549|K00384|K00384|K00548|K00384|K00384|K00548|K00548|K00384|K00384|K01758|K01758|K00384|K00384|K00384|K01874|K00958|K00958|K01758|K00958|K00958|K03341|K01739|K01739|K00384|K00958|K01008|K01008|…	| | | | | | | | | | | | | | | | | | | | | | | | | | | | | | | | | | | | | | | | | | | | | | | | | | | | | | | | | | | | | | | | | | | | | | | | | | | |	||||||||||||||||||||||||||||||||||||||||||||||||||||||||||||||||||||||||||||	CTH|sat, met3|metC|metC|CTH|trxB|trxB|sat, met3|MARS, metG|CCBL|PSTK|sufS|metH, MTR|trxB|MARS, metG|trxB|metB|trxB|metH, MTR|sat, met3|MARS, metG|MARS, metG|trxB|trxB|selD, SEPHS|CTH|selD, SEPHS|MARS, metG|SEPSECS|metE|trxB|trxB|metH, MTR|trxB|trxB|metH, MTR|metH, MTR|trxB|trxB|CTH|CTH|trxB|trxB|trxB|MARS, metG|sat, met3|sat, met3|CTH|sat, met3|sat, met3|SEPSECS|metB|metB|trxB|sat, met3|selD, SEP…	http://www.genome.jp/kegg-bin/show_pathway?ko00450/K10837%09red/K03341%09red/K00816%09red/K01008%09red/K01758%09red/K00384%09red/K00958%09red/K01874%09red/K11717%09red/K01761%09red/K01760%09red/K01739%09red/K00548%09red/K00549%09red
Limonene and pinene degradation	KEGG PATHWAY	ko00903	15	63	0.68273678	1	Cluster-60005.101717|Cluster-34514.1|Cluster-34514.0|Cluster-10454.0|Cluster-60005.3573|Cluster-10328.1|Cluster-60005.38313|Cluster-60005.98839|Cluster-60005.43638|Cluster-8182.0|Cluster-60005.67522|Cluster-60005.30257|Cluster-60005.46495|Cluster-60005.85923|Cluster-21458.1	K00128|K00128|K00128|K00128|K00128|K00128|K00128|K00128|K00128|K00128|K00128|K00128|K00128|K00128|K00128|	| | | | | | | | | | | | | | |	|||||||||||||||	ALDH|ALDH|ALDH|ALDH|ALDH|ALDH|ALDH|ALDH|ALDH|ALDH|ALDH|ALDH|ALDH|ALDH|ALDH|	http://www.genome.jp/kegg-bin/show_pathway?ko00903/K00128%09red
Glycosphingolipid biosynthesis - globo series	KEGG PATHWAY	ko00603	14	60	0.704380355	1	Cluster-60005.114960|Cluster-60005.96744|Cluster-60005.87371|Cluster-60005.49941|Cluster-60005.91883|Cluster-60005.25830|Cluster-60005.92279|Cluster-16178.0|Cluster-60005.12786|Cluster-70478.0|Cluster-60005.70748|Cluster-60005.20273|Cluster-60005.79850|Cluster-49354.0	K12373|K12373|K07407|K07407|K07407|K12373|K12373|K12373|K07407|K12373|K01988|K12373|K07407|K01988|	| | | | | | | | | | | | | |	||||||||||||||	HEXA_B|HEXA_B|E3.2.1.22B, galA, rafA|E3.2.1.22B, galA, rafA|E3.2.1.22B, galA, rafA|HEXA_B|HEXA_B|HEXA_B|E3.2.1.22B, galA, rafA|HEXA_B|A4GALT|HEXA_B|E3.2.1.22B, galA, rafA|A4GALT|	http://www.genome.jp/kegg-bin/show_pathway?ko00603/K07407%09red/K12373%09red/K01988%09red
C5-Branched dibasic acid metabolism	KEGG PATHWAY	ko00660	17	74	0.735244756	1	Cluster-60005.4763|Cluster-60005.48857|Cluster-60005.51506|Cluster-60005.117741|Cluster-60005.101390|Cluster-60005.59372|Cluster-60005.38561|Cluster-60005.57046|Cluster-60005.57714|Cluster-60005.64975|Cluster-60005.33456|Cluster-60005.117743|Cluster-60005.52838|Cluster-60005.109056|Cluster-60005.64176|Cluster-60005.44032|Cluster-60005.44031	K01704|K01703|K01653|K01652|K01653|K01653|K01704|K01652|K01703|K01652|K01704|K01652|K01704|K01652|K01652|K01703|K01703|	| | | | | | | | | | | | | | | | |	|||||||||||||||||	leuD|leuC|E2.2.1.6S, ilvH, ilvN|E2.2.1.6L, ilvB, ilvG, ilvI|E2.2.1.6S, ilvH, ilvN|E2.2.1.6S, ilvH, ilvN|leuD|E2.2.1.6L, ilvB, ilvG, ilvI|leuC|E2.2.1.6L, ilvB, ilvG, ilvI|leuD|E2.2.1.6L, ilvB, ilvG, ilvI|leuD|E2.2.1.6L, ilvB, ilvG, ilvI|E2.2.1.6L, ilvB, ilvG, ilvI|leuC|leuC|	http://www.genome.jp/kegg-bin/show_pathway?ko00660/K01653%09red/K01652%09red/K01703%09red/K01704%09red
Sphingolipid metabolism	KEGG PATHWAY	ko00600	70	291	0.774830654	1	Cluster-60005.58271|Cluster-60005.30631|Cluster-60005.103647|Cluster-60005.85130|Cluster-60005.91645|Cluster-60005.52705|Cluster-60005.71425|Cluster-60005.58339|Cluster-60005.119900|Cluster-60005.104679|Cluster-60005.99232|Cluster-60005.63472|Cluster-60005.46720|Cluster-60005.113539|Cluster-60005.8830|Cluster-60005.8454|Cluster-60005.23099|Cluster-60005.124888|Cluster-60005.69776|Cluster-60005.66…	K12349|K00654|K00654|K04712|K04712|K00654|K04708|K04712|K00654|K04708|K01080|K01080|K01634|K12351|K04710|K12349|K04718|K04712|K12349|K00654|K00654|K04712|K01634|K04708|K04712|K01634|K04718|K00654|K04712|K00654|K07407|K07407|K01080|K00654|K04710|K01190|K04718|K12309|K04712|K12349|K12349|K01634|K04715|K01080|K12349|K00654|K04708|K07407|K04712|K00654|K00654|K00654|K07407|K12351|K12349|K12309|K01634|…	| | | | | | | | | | | | | | | | | | | | | | | | | | | | | | | | | | | | | | | | | | | | | | | | | | | | | | | | | | | | | | | | | | | | | |	||||||||||||||||||||||||||||||||||||||||||||||||||||||||||||||||||||||	ASAH2|SPT|SPT|DEGS|DEGS|SPT|E1.1.1.102|DEGS|SPT|E1.1.1.102|PPAP2|PPAP2|SGPL1, DPL1|SMPD2|CERS|ASAH2|SPHK|DEGS|ASAH2|SPT|SPT|DEGS|SGPL1, DPL1|E1.1.1.102|DEGS|SGPL1, DPL1|SPHK|SPT|DEGS|SPT|E3.2.1.22B, galA, rafA|E3.2.1.22B, galA, rafA|PPAP2|SPT|CERS|lacZ|SPHK|GLB1, ELNR1|DEGS|ASAH2|ASAH2|SGPL1, DPL1|E2.7.1.138, CERK|PPAP2|ASAH2|SPT|E1.1.1.102|E3.2.1.22B, galA, rafA|DEGS|SPT|SPT|SPT|E3.2.1.22B, galA…	http://www.genome.jp/kegg-bin/show_pathway?ko00600/K01190%09red/K01634%09red/K12351%09red/K00654%09red/K04711%09red/K04712%09red/K12309%09red/K04710%09red/K04715%09red/K01080%09red/K07407%09red/K04718%09red/K04708%09red/K12349%09red
Valine, leucine and isoleucine biosynthesis	KEGG PATHWAY	ko00290	46	197	0.794198438	1	Cluster-60005.4763|Cluster-60005.75160|Cluster-60005.48857|Cluster-60005.33456|Cluster-60005.117179|Cluster-60005.59950|Cluster-60005.104179|Cluster-60005.57714|Cluster-60755.0|Cluster-60005.95597|Cluster-70233.0|Cluster-60005.113459|Cluster-60005.101390|Cluster-60005.59372|Cluster-60005.40963|Cluster-60005.64975|Cluster-60005.117741|Cluster-60005.117743|Cluster-60005.109056|Cluster-60005.73503|C…	K01704|K00826|K01703|K01704|K00826|K01754|K00826|K01703|K00826|K00826|K00826|K01649|K01653|K01653|K01649|K01652|K01652|K01652|K01652|K01687|K01704|K00053|K01754|K01754|K01653|K01687|K01649|K01652|K00826|K00826|K00053|K01687|K01652|K01703|K01687|K01703|K00826|K01687|K01704|K01754|K00826|K01754|K00826|K01754|K00826|K00053|	| | | | | | | | | | | | | | | | | | | | | | | | | | | | | | | | | | | | | | | | | | | | | |	||||||||||||||||||||||||||||||||||||||||||||||	leuD|E2.6.1.42, ilvE|leuC|leuD|E2.6.1.42, ilvE|E4.3.1.19, ilvA, tdcB|E2.6.1.42, ilvE|leuC|E2.6.1.42, ilvE|E2.6.1.42, ilvE|E2.6.1.42, ilvE|leuA|E2.2.1.6S, ilvH, ilvN|E2.2.1.6S, ilvH, ilvN|leuA|E2.2.1.6L, ilvB, ilvG, ilvI|E2.2.1.6L, ilvB, ilvG, ilvI|E2.2.1.6L, ilvB, ilvG, ilvI|E2.2.1.6L, ilvB, ilvG, ilvI|ilvD|leuD|ilvC|E4.3.1.19, ilvA, tdcB|E4.3.1.19, ilvA, tdcB|E2.2.1.6S, ilvH, ilvN|ilvD|leuA|E2.2…	http://www.genome.jp/kegg-bin/show_pathway?ko00290/K01754%09red/K01704%09red/K01687%09red/K00053%09red/K00826%09red/K01649%09red/K01653%09red/K01652%09red/K01703%09red
Other types of O-glycan biosynthesis	KEGG PATHWAY	ko00514	13	62	0.813758897	1	Cluster-60005.64099|Cluster-60005.99272|Cluster-60005.51934|Cluster-52279.0|Cluster-60005.53989|Cluster-60005.115512|Cluster-60005.89880|Cluster-60005.84576|Cluster-60005.74648|Cluster-67299.0|Cluster-36562.0|Cluster-60005.37614|Cluster-77883.0	K09667|K09667|K09667|K13667|K09667|K13667|K09667|K09667|K00728|K09667|K09667|K00728|K13667|	| | | | | | | | | | | | |	|||||||||||||	OGT|OGT|OGT|RUMI, KTELC1|OGT|RUMI, KTELC1|OGT|OGT|POMT|OGT|OGT|POMT|RUMI, KTELC1|	http://www.genome.jp/kegg-bin/show_pathway?ko00514/K13667%09red/K09667%09red/K00728%09red
Glycosphingolipid biosynthesis - ganglio series	KEGG PATHWAY	ko00604	9	45	0.822401976	1	Cluster-60005.114960|Cluster-60005.25830|Cluster-60005.13292|Cluster-60005.108757|Cluster-60005.92279|Cluster-16178.0|Cluster-70478.0|Cluster-60005.96744|Cluster-60005.20273	K12373|K12373|K12309|K12309|K12373|K12373|K12373|K12373|K12373|	| | | | | | | | |	|||||||||	HEXA_B|HEXA_B|GLB1, ELNR1|GLB1, ELNR1|HEXA_B|HEXA_B|HEXA_B|HEXA_B|HEXA_B|	http://www.genome.jp/kegg-bin/show_pathway?ko00604/K12309%09red/K12373%09red
Cutin, suberine and wax biosynthesis	KEGG PATHWAY	ko00073	9	45	0.822401976	1	Cluster-60005.27366|Cluster-60005.52189|Cluster-60005.67710|Cluster-60005.121898|Cluster-60005.27365|Cluster-60005.95612|Cluster-60005.95613|Cluster-60005.118206|Cluster-60005.38209	K13356|K13356|K13356|K13356|K13356|K13356|K13356|K13356|K15401|	| | | | | | | | |	|||||||||	FAR|FAR|FAR|FAR|FAR|FAR|FAR|FAR|CYP86A1|	http://www.genome.jp/kegg-bin/show_pathway?ko00073/K13356%09red/K15401%09red
N-Glycan biosynthesis	KEGG PATHWAY	ko00510	82	346	0.824883209	1	Cluster-60005.88199|Cluster-60005.101902|Cluster-60005.93929|Cluster-60005.32361|Cluster-60005.67496|Cluster-60005.100009|Cluster-60005.125122|Cluster-60005.75740|Cluster-80041.0|Cluster-60005.62041|Cluster-60005.106435|Cluster-60005.34750|Cluster-60005.108298|Cluster-27881.0|Cluster-8308.0|Cluster-60005.21659|Cluster-60005.24064|Cluster-60005.40744|Cluster-60005.36476|Cluster-60005.40210|Cluster…	K03844|K12670|K01230|K05546|K03846|K12666|K03850|K12666|K12670|K03843|K07151|K07441|K07151|K03846|K12670|K01230|K01230|K03844|K12666|K01230|K12667|K12669|K03845|K00717|K05546|K00721|K01001|K07151|K07151|K03849|K12667|K07432|K01001|K07252|K00721|K01230|K12668|K12669|K07151|K12666|K01230|K12670|K12666|K00729|K01230|K07151|K12668|K01230|K01228|K05546|K03842|K01230|K07252|K00729|K00726|K00726|K03849|…	| | | | | | | | | | | | | | | | | | | | | | | | | | | | | | | | | | | | | | | | | | | | | | | | | | | | | | | | | | | | | | | | | | | | | | | | | | | | | | | | | |	||||||||||||||||||||||||||||||||||||||||||||||||||||||||||||||||||||||||||||||||||	ALG11|WBP1|MAN1|GANAB|ALG9|OST1, RPN1|ALG10|OST1, RPN1|WBP1|ALG2|STT3|ALG14|STT3|ALG9|WBP1|MAN1|MAN1|ALG11|OST1, RPN1|MAN1|SWP1, RPN2|OST3, OST6|ALG3|FUT8|GANAB|DPM1|ALG7|STT3|STT3|ALG8|SWP1, RPN2|ALG13|ALG7|E3.6.1.43|DPM1|MAN1|OST2, DAD1|OST3, OST6|STT3|OST1, RPN1|MAN1|WBP1|OST1, RPN1|ALG5|MAN1|STT3|OST2, DAD1|MAN1|GCS1|GANAB|ALG1|MAN1|E3.6.1.43|ALG5|MGAT1|MGAT1|ALG8|ALG5|STT3|STT3|GANAB|ALG11|W…	http://www.genome.jp/kegg-bin/show_pathway?ko00510/K12670%09red/K07252%09red/K03842%09red/K03843%09red/K07441%09red/K03846%09red/K03847%09red/K03844%09red/K00729%09red/K00726%09red/K03849%09red/K00721%09red/K07151%09red/K05546%09red/K01231%09red/K01230%09red/K01001%09red/K12666%09red/K12667%09red/K12668%09red/K12669%09red/K00717%09red/K00902%09red/K03850%09red/K07432%09red/K03845%09red/K01228%09r…
Circadian rhythm - plant	KEGG PATHWAY	ko04712	25	114	0.826708472	1	Cluster-60005.24560|Cluster-60005.54965|Cluster-60005.53693|Cluster-11214.0|Cluster-60005.80836|Cluster-60005.51039|Cluster-60005.47619|Cluster-63475.0|Cluster-60005.82342|Cluster-8234.0|Cluster-8039.0|Cluster-60005.55010|Cluster-60005.69305|Cluster-60005.68340|Cluster-60005.52909|Cluster-60005.85344|Cluster-60005.66512|Cluster-24716.0|Cluster-60005.52460|Cluster-60005.87599|Cluster-60005.52688|C…	K12118|K16241|K12133|K03115|K03097|K12133|K16240|K03115|K12118|K03097|K03115|K03097|K00660|K03097|K03097|K12118|K16240|K03097|K03097|K03115|K03097|K03097|K12133|K03097|K10143|	| | | | | | | | | | | | | | | | | | | | | | | | |	|||||||||||||||||||||||||	CRY1|HY5|LHY|CSNK2B|CSNK2A|LHY|SPA1|CSNK2B|CRY1|CSNK2A|CSNK2B|CSNK2A|CHS|CSNK2A|CSNK2A|CRY1|SPA1|CSNK2A|CSNK2A|CSNK2B|CSNK2A|CSNK2A|LHY|CSNK2A|RFWD2, COP1|	http://www.genome.jp/kegg-bin/show_pathway?ko04712/K10143%09red/K12118%09red/K03097%09red/K16241%09red/K03115%09red/K12133%09red/K00660%09red/K16240%09red
SNARE interactions in vesicular transport	KEGG PATHWAY	ko04130	48	209	0.82733052	1	Cluster-60005.118771|Cluster-5453.0|Cluster-60005.119435|Cluster-70097.0|Cluster-60005.8063|Cluster-80383.0|Cluster-60005.67052|Cluster-60005.84439|Cluster-60005.67369|Cluster-46607.0|Cluster-6568.0|Cluster-60005.108305|Cluster-60005.92123|Cluster-7207.0|Cluster-60005.105431|Cluster-60005.60178|Cluster-60005.102064|Cluster-60005.93179|Cluster-60005.3732|Cluster-5400.0|Cluster-60005.36978|Cluster-…	K08489|K08506|K08489|K08515|K08486|K08495|K08503|K08492|K08486|K08496|K08515|K08516|K08515|K08515|K08515|K08504|K08516|K08506|K08503|K08498|K08517|K08515|K08486|K08490|K08486|K08515|K08516|K08486|K08493|K08492|K08515|K08498|K08506|K08493|K08498|K08490|K08496|K08489|K08515|K08489|K08506|K08503|K08493|K08505|K08515|K08486|K08493|K08498|	| | | | | | | | | | | | | | | | | | | | | | | | | | | | | | | | | | | | | | | | | | | | | | | |	||||||||||||||||||||||||||||||||||||||||||||||||	STX16|SYP7|STX16|VAMP7|STX1B_2_3|GOSR1, GOS1|SYP5|STX18|STX1B_2_3|GOSR2, BOS1|VAMP7|YKT6|VAMP7|VAMP7|VAMP7|BET1|YKT6|SYP7|SYP5|STX6|SEC22|VAMP7|STX1B_2_3|STX5|STX1B_2_3|VAMP7|YKT6|STX1B_2_3|VTI1|STX18|VAMP7|STX6|SYP7|VTI1|STX6|STX5|GOSR2, BOS1|STX16|VAMP7|STX16|SYP7|SYP5|VTI1|SFT1|VAMP7|STX1B_2_3|VTI1|STX6|	http://www.genome.jp/kegg-bin/show_pathway?ko04130/K08495%09red/K08496%09red/K08490%09red/K08486%09red/K08492%09red/K08493%09red/K08489%09red/K08505%09red/K08498%09red/K08517%09red/K08503%09red/K08515%09red/K08504%09red/K08516%09red/K08506%09red
Pantothenate and CoA biosynthesis	KEGG PATHWAY	ko00770	53	230	0.832124944	1	Cluster-60005.109952|Cluster-56518.0|Cluster-60005.72518|Cluster-60005.98283|Cluster-60005.117179|Cluster-60005.104179|Cluster-60755.0|Cluster-60005.114072|Cluster-70233.0|Cluster-60005.73098|Cluster-32374.0|Cluster-60005.64176|Cluster-60005.101390|Cluster-60005.59372|Cluster-63368.0|Cluster-60005.4136|Cluster-60005.64975|Cluster-60005.117741|Cluster-60005.75160|Cluster-60005.117743|Cluster-60005…	K00606|K09680|K00606|K00207|K00826|K00826|K00826|K00207|K00826|K01431|K01464|K01652|K01653|K01653|K09680|K01922|K01652|K01652|K00826|K01652|K00859|K01652|K01687|K00053|K01653|K01687|K00826|K01918|K01652|K00606|K00826|K00053|K01431|K01598|K00826|K06133|K01687|K00826|K09680|K01922|K01922|K00207|K00826|K01431|K00826|K00207|K01687|K01687|K00826|K00053|K00207|K09680|K06133|	| | | | | | | | | | | | | | | | | | | | | | | | | | | | | | | | | | | | | | | | | | | | | | | | | | | | |	|||||||||||||||||||||||||||||||||||||||||||||||||||||	panB|coaW|panB|DPYD|E2.6.1.42, ilvE|E2.6.1.42, ilvE|E2.6.1.42, ilvE|DPYD|E2.6.1.42, ilvE|UPB1, pydC|DPYS, dht, hydA|E2.2.1.6L, ilvB, ilvG, ilvI|E2.2.1.6S, ilvH, ilvN|E2.2.1.6S, ilvH, ilvN|coaW|PPCS, coaB|E2.2.1.6L, ilvB, ilvG, ilvI|E2.2.1.6L, ilvB, ilvG, ilvI|E2.6.1.42, ilvE|E2.2.1.6L, ilvB, ilvG, ilvI|coaE|E2.2.1.6L, ilvB, ilvG, ilvI|ilvD|ilvC|E2.2.1.6S, ilvH, ilvN|ilvD|E2.6.1.42, ilvE|panC|E2.2…	http://www.genome.jp/kegg-bin/show_pathway?ko00770/K00859%09red/K01687%09red/K01464%09red/K06133%09red/K00053%09red/K00207%09red/K00826%09red/K09680%09red/K00606%09red/K01431%09red/K01922%09red/K01653%09red/K01652%09red/K01918%09red/K01598%09red
Glycosaminoglycan degradation	KEGG PATHWAY	ko00531	11	55	0.839773543	1	Cluster-60005.114960|Cluster-60005.25830|Cluster-60005.13292|Cluster-60005.108757|Cluster-60005.74667|Cluster-60005.92279|Cluster-16178.0|Cluster-70478.0|Cluster-60005.96744|Cluster-60005.20273|Cluster-60005.103748	K12373|K12373|K12309|K12309|K10532|K12373|K12373|K12373|K12373|K12373|K01205|	| | | | | | | | | | |	|||||||||||	HEXA_B|HEXA_B|GLB1, ELNR1|GLB1, ELNR1|HGSNAT|HEXA_B|HEXA_B|HEXA_B|HEXA_B|HEXA_B|NAGLU|	http://www.genome.jp/kegg-bin/show_pathway?ko00531/K10532%09red/K12309%09red/K12373%09red/K01205%09red
Plant-pathogen interaction	KEGG PATHWAY	ko04626	117	489	0.84229716	1	Cluster-60005.38357|Cluster-60005.39948|Cluster-60005.82610|Cluster-60005.82612|Cluster-46548.0|Cluster-60005.97854|Cluster-44423.0|Cluster-66359.0|Cluster-60005.95837|Cluster-60005.99666|Cluster-60005.32476|Cluster-60005.69262|Cluster-60005.98013|Cluster-60005.99148|Cluster-60005.63968|Cluster-10244.0|Cluster-78564.0|Cluster-60005.35998|Cluster-60005.102764|Cluster-68667.0|Cluster-60005.58496|Cl…	K04079|K12795|K02183|K02183|K13412|K04079|K13449|K02183|K13447|K02183|K02183|K13412|K13449|K09487|K09487|K04079|K02183|K04079|K02183|K13448|K13412|K13412|K13412|K13448|K02183|K00864|K09487|K04079|K13412|K04079|K04368|K04079|K04079|K04079|K02183|K13412|K13412|K09487|K13449|K12795|K02183|K02183|K02183|K09487|K09487|K02183|K02183|K13412|K13412|K13412|K04079|K13412|K02183|K12795|K13412|K13412|K04079|…	| | | | | | | | | | | | | | | | | | | | | | | | | | | | | | | | | | | | | | | | | | | | | | | | | | | | | | | | | | | | | | | | | | | | | | | | | | | | | | | | | | | | | | | | | | | | | | | | | | | | | | | | | | | | | | | | | | | | |	|||||||||||||||||||||||||||||||||||||||||||||||||||||||||||||||||||||||||||||||||||||||||||||||||||||||||||||||||||||	HSP90A, htpG|SUGT1, SGT1|CALM|CALM|CPK|HSP90A, htpG|PR1|CALM|RBOH|CALM|CALM|CPK|PR1|HSP90B, TRA1|HSP90B, TRA1|HSP90A, htpG|CALM|HSP90A, htpG|CALM|CML|CPK|CPK|CPK|CML|CALM|glpK, GK|HSP90B, TRA1|HSP90A, htpG|CPK|HSP90A, htpG|MAP2K1, MEK1|HSP90A, htpG|HSP90A, htpG|HSP90A, htpG|CALM|CPK|CPK|HSP90B, TRA1|PR1|SUGT1, SGT1|CALM|CALM|CALM|HSP90B, TRA1|HSP90B, TRA1|CALM|CALM|CPK|CPK|CPK|HSP90A, htpG|CPK|CA…	http://www.genome.jp/kegg-bin/show_pathway?ko04626/K13414%09red/K09487%09red/K13412%09red/K13448%09red/K12795%09red/K04368%09red/K13449%09red/K04079%09red/K13447%09red/K13420%09red/K00864%09red/K13427%09red/K02183%09red
Thiamine metabolism	KEGG PATHWAY	ko00730	22	103	0.844407763	1	Cluster-60005.45699|Cluster-60005.70480|Cluster-60005.76652|Cluster-60005.79133|Cluster-60005.19135|Cluster-60005.46717|Cluster-60005.48638|Cluster-60005.45630|Cluster-60005.67282|Cluster-60005.39052|Cluster-60005.120041|Cluster-60005.42887|Cluster-60005.86309|Cluster-60005.87565|Cluster-60005.51433|Cluster-60005.7650|Cluster-58992.0|Cluster-60005.67554|Cluster-60005.15379|Cluster-60005.59913|Clu…	K01662|K04487|K04487|K04487|K04487|K04487|K03147|K04487|K01662|K03146|K14153|K04487|K04487|K14153|K14153|K14153|K04487|K04487|K04487|K04487|K04487|K01662|	| | | | | | | | | | | | | | | | | | | | | |	||||||||||||||||||||||	dxs|iscS, NFS1|iscS, NFS1|iscS, NFS1|iscS, NFS1|iscS, NFS1|thiC|iscS, NFS1|dxs|THI4, THI1|thiDE|iscS, NFS1|iscS, NFS1|thiDE|thiDE|thiDE|iscS, NFS1|iscS, NFS1|iscS, NFS1|iscS, NFS1|iscS, NFS1|dxs|	http://www.genome.jp/kegg-bin/show_pathway?ko00730/K04487%09red/K14153%09red/K03147%09red/K03146%09red/K01662%09red
Fatty acid biosynthesis	KEGG PATHWAY	ko00061	82	350	0.84879318	1	Cluster-60005.93960|Cluster-60005.73326|Cluster-60005.51922|Cluster-60005.105261|Cluster-7440.0|Cluster-80144.1|Cluster-60005.99287|Cluster-60005.72695|Cluster-60005.110719|Cluster-60005.10200|Cluster-60005.69014|Cluster-60005.76718|Cluster-60005.114980|Cluster-60005.31168|Cluster-60005.51232|Cluster-60005.25839|Cluster-60005.66052|Cluster-60005.42455|Cluster-60005.46315|Cluster-60005.46317|Clust…	K00059|K01897|K02160|K01897|K01897|K01897|K15013|K15013|K01897|K00208|K01897|K00059|K01897|K01897|K01961|K00665|K01963|K11262|K03921|K00645|K01897|K00645|K00059|K00665|K01897|K01897|K01897|K00648|K01961|K00059|K01897|K02160|K01963|K09458|K09458|K01897|K01897|K00059|K03921|K00059|K01897|K01897|K02160|K09458|K00208|K01897|K15013|K01962|K00059|K01897|K00648|K01897|K01961|K00648|K00059|K01897|K01962|…	| | | | | | | | | | | | | | | | | | | | | | | | | | | | | | | | | | | | | | | | | | | | | | | | | | | | | | | | | | | | | | | | | | | | | | | | | | | | | | | | | |	||||||||||||||||||||||||||||||||||||||||||||||||||||||||||||||||||||||||||||||||||	fabG|ACSL, fadD|accB, bccP|ACSL, fadD|ACSL, fadD|ACSL, fadD|ACSBG|ACSBG|ACSL, fadD|fabI|ACSL, fadD|fabG|ACSL, fadD|ACSL, fadD|accC|FASN|accD|ACACA|FAB2, SSI2, desA1|fabD|ACSL, fadD|fabD|fabG|FASN|ACSL, fadD|ACSL, fadD|ACSL, fadD|fabH|accC|fabG|ACSL, fadD|accB, bccP|accD|fabF|fabF|ACSL, fadD|ACSL, fadD|fabG|FAB2, SSI2, desA1|fabG|ACSL, fadD|ACSL, fadD|accB, bccP|fabF|fabI|ACSL, fadD|ACSBG|accA|fab…	http://www.genome.jp/kegg-bin/show_pathway?ko00061/K10782%09red/K00059%09red/K00645%09red/K15013%09red/K00665%09red/K02160%09red/K01962%09red/K01961%09red/K11262%09red/K01897%09red/K01963%09red/K09458%09red/K03921%09red/K00208%09red/K00648%09red
Folate biosynthesis	KEGG PATHWAY	ko00790	34	154	0.849347169	1	Cluster-60005.12454|Cluster-60005.99314|Cluster-60005.70873|Cluster-60005.91373|Cluster-60005.74051|Cluster-60005.12507|Cluster-60005.32519|Cluster-60005.100405|Cluster-60005.114784|Cluster-65148.0|Cluster-60005.37744|Cluster-9303.0|Cluster-60005.54378|Cluster-60005.46822|Cluster-60005.44369|Cluster-74964.0|Cluster-60005.63112|Cluster-31173.0|Cluster-60005.3261|Cluster-60005.43247|Cluster-58867.0…	K01307|K13941|K01113|K01307|K00357|K01495|K13998|K01113|K01113|K01495|K18482|K01113|K01307|K13950|K01495|K01495|K01307|K01307|K13998|K13941|K01495|K01307|K00357|K18482|K13998|K13998|K01113|K18482|K01307|K01930|K01307|K01930|K03635|K01307|	| | | | | | | | | | | | | | | | | | | | | | | | | | | | | | | | | |	||||||||||||||||||||||||||||||||||	GGH|folKP|phoD|GGH|QDPR|GCH1, folE|DHFR-TS|phoD|phoD|GCH1, folE|ADCL|phoD|GGH|pabAB|GCH1, folE|GCH1, folE|GGH|GGH|DHFR-TS|folKP|GCH1, folE|GGH|QDPR|ADCL|DHFR-TS|DHFR-TS|phoD|ADCL|GGH|FPGS|GGH|FPGS|MOCS2B, moaE|GGH|	http://www.genome.jp/kegg-bin/show_pathway?ko00790/K00357%09red/K18482%09red/K13998%09red/K03635%09red/K01307%09red/K01113%09red/K13950%09red/K13941%09red/K01930%09red/K01495%09red
Riboflavin metabolism	KEGG PATHWAY	ko00740	20	98	0.879542852	1	Cluster-60005.102193|Cluster-60005.120985|Cluster-60005.46404|Cluster-57349.0|Cluster-60005.28166|Cluster-60005.43666|Cluster-60005.105468|Cluster-60005.97210|Cluster-60005.110434|Cluster-60005.85787|Cluster-60005.105878|Cluster-60005.104492|Cluster-60005.124417|Cluster-60005.124418|Cluster-60005.102192|Cluster-60005.80559|Cluster-60005.71442|Cluster-60005.97404|Cluster-60005.4396|Cluster-60005.1…	K11752|K14652|K00953|K18453|K00793|K00794|K00794|K18453|K00505|K14652|K11752|K14652|K14652|K14652|K11752|K00861|K00505|K11752|K00505|K14652|	| | | | | | | | | | | | | | | | | | | |	||||||||||||||||||||	ribD|ribBA|FLAD1|NUDT23|ribE, RIB5|ribH, RIB4|ribH, RIB4|NUDT23|TYR|ribBA|ribD|ribBA|ribBA|ribBA|ribD|RFK, FMN1|TYR|ribD|TYR|ribBA|	http://www.genome.jp/kegg-bin/show_pathway?ko00740/K14652%09red/K18453%09red/K11752%09red/K00861%09red/K00953%09red/K00794%09red/K00793%09red/K00505%09red
Ribosome biogenesis in eukaryotes	KEGG PATHWAY	ko03008	278	1137	0.8818824	1	Cluster-60005.57406|Cluster-52939.0|Cluster-60005.29886|Cluster-60005.30801|Cluster-60005.110611|Cluster-74815.0|Cluster-60005.51848|Cluster-60005.63921|Cluster-60005.67771|Cluster-6821.2|Cluster-60005.77105|Cluster-60005.39699|Cluster-60005.80836|Cluster-60005.42633|Cluster-60005.62742|Cluster-60005.47525|Cluster-60005.2031|Cluster-60005.47804|Cluster-61390.0|Cluster-60005.15813|Cluster-60005.36…	K14563|K14550|K14572|K14554|K14563|K14536|K14565|K06943|K14569|K14290|K07936|K14565|K03097|K14568|K14566|K14564|K07936|K14556|K07936|K11128|K11129|K14548|K14563|K14555|K07936|K03115|K14559|K14555|K14544|K14573|K14538|K14544|K11108|K12845|K14573|K12618|K14552|K14290|K14537|K14290|K07178|K11129|K14563|K11128|K14559|K14537|K11129|K14544|K11131|K14572|K14521|K14558|K11131|K14574|K14552|K14566|K12618|…	| | | | | | | | | | | | | | | | | | | | | | | | | | | | | | | | | | | | | | | | | | | | | | | | | | | | | | | | | | | | | | | | | | | | | | | | | | | | | | | | | | | | | | | | | | | | | | | | | | | | | | | | | | | | | | | | | | | | | | | | | | | | | | | | | | | | | | | | | | | | | | | | | | | | | | | | | | | | | | | | | | | | | | | | | | | | | | | | | | | | | | | | | | | | | | | | | | | | | | | |…	||||||||||||||||||||||||||||||||||||||||||||||||||||||||||||||||||||||||||||||||||||||||||||||||||||||||||||||||||||||||||||||||||||||||||||||||||||||||||||||||||||||||||||||||||||||||||||||||||||||||||||||||||||||||||||||||||||||||||||||||||||||||||||||||||||||||||||||||||||||	NOP1, FBL|UTP10, HEATR1|MDN1, REA1|UTP21, WDR36|NOP1, FBL|RIA1|NOP58|NOG1|BMS1|XPO1, CRM1|RAN|NOP58|CSNK2A|EMG1, NEP1|UTP24, FCF1|NOP56|RAN|DIP2, UTP12, WDR3|RAN|GAR1, NOLA1|NHP2, NOLA2|UTP4, CIRH1A|NOP1, FBL|UTP13, TBL3|RAN|CSNK2B|MPP10|UTP13, TBL3|UTP22, NOL6|NOP4, RBM28|NUG1, GNL3|UTP22, NOL6|RCL1|SNU13, NHP2L|NOP4, RBM28|XRN1, SEP1, KEM1|NAN1, UTP17, WDR75|XPO1, CRM1|NUG2, GNL2|XPO1, CRM1|RIO…	http://www.genome.jp/kegg-bin/show_pathway?ko03008/K11108%09red/K14546%09red/K03264%09red/K11129%09red/K14545%09red/K12845%09red/K12619%09red/K12618%09red/K14572%09red/K14573%09red/K14570%09red/K07562%09red/K14558%09red/K14559%09red/K14574%09red/K14554%09red/K14555%09red/K14556%09red/K14557%09red/K14550%09red/K14552%09red/K14553%09red/K07936%09red/K14538%09red/K14539%09red/K14536%09red/K14537%09r…
Vitamin B6 metabolism	KEGG PATHWAY	ko00750	19	95	0.891541592	1	Cluster-60005.45776|Cluster-60005.123224|Cluster-60005.1106|Cluster-60005.97093|Cluster-60005.74922|Cluster-60005.97912|Cluster-60005.97092|Cluster-60005.44769|Cluster-60005.81181|Cluster-40550.0|Cluster-60005.58084|Cluster-5809.0|Cluster-60005.17635|Cluster-60005.50377|Cluster-60005.110388|Cluster-60005.28076|Cluster-60005.112717|Cluster-60005.112716|Cluster-60005.56458	K06215|K00275|K13248|K06215|K00275|K05275|K06215|K00831|K00868|K00868|K05275|K06215|K00275|K00831|K00831|K05275|K00868|K00868|K00831|	| | | | | | | | | | | | | | | | | | |	|||||||||||||||||||	pdxS, pdx1|pdxH, PNPO|PHOSPHO2|pdxS, pdx1|pdxH, PNPO|E1.1.1.65|pdxS, pdx1|serC, PSAT1|pdxK, pdxY|pdxK, pdxY|E1.1.1.65|pdxS, pdx1|pdxH, PNPO|serC, PSAT1|serC, PSAT1|E1.1.1.65|pdxK, pdxY|pdxK, pdxY|serC, PSAT1|	http://www.genome.jp/kegg-bin/show_pathway?ko00750/K06215%09red/K00868%09red/K00275%09red/K13248%09red/K05275%09red/K00831%09red
Phenylalanine, tyrosine and tryptophan biosynthesis	KEGG PATHWAY	ko00400	62	277	0.894121921	1	Cluster-60005.43053|Cluster-60005.26843|Cluster-60005.108033|Cluster-60005.91767|Cluster-60005.21147|Cluster-42638.0|Cluster-60005.38701|Cluster-60005.60398|Cluster-60005.40782|Cluster-60005.69407|Cluster-60005.115728|Cluster-60005.64890|Cluster-60005.43929|Cluster-60005.58954|Cluster-60005.8647|Cluster-60005.111281|Cluster-60005.34877|Cluster-39291.0|Cluster-60005.45065|Cluster-60005.108972|Clus…	K01817|K05359|K14454|K01736|K01850|K00500|K01696|K01736|K01735|K01609|K01735|K15849|K01817|K14454|K00811|K13832|K01658|K15849|K01626|K01736|K01657|K00817|K01696|K01658|K14455|K01696|K15227|K01696|K01736|K00800|K01817|K01696|K00811|K00766|K01695|K00500|K00815|K14455|K01735|K14455|K00891|K01626|K14454|K14455|K01695|K01609|K14454|K00500|K01609|K01736|K01696|K15849|K00815|K01695|K14454|K01735|K01626|…	| | | | | | | | | | | | | | | | | | | | | | | | | | | | | | | | | | | | | | | | | | | | | | | | | | | | | | | | | | | | | |	||||||||||||||||||||||||||||||||||||||||||||||||||||||||||||||	trpF|ADT, PDT|GOT1|aroC|E5.4.99.5|phhA, PAH|trpB|aroC|aroB|trpC|aroB|PAT, AAT|trpF|GOT1|ASP5|aroDE, DHQ-SDH|trpG|PAT, AAT|E2.5.1.54, aroF, aroG, aroH|aroC|trpE|hisC|trpB|trpG|GOT2|trpB|TYRAAT|trpB|aroC|aroA|trpF|trpB|ASP5|trpD|trpA|phhA, PAH|TAT|GOT2|aroB|GOT2|E2.7.1.71, aroK, aroL|E2.5.1.54, aroF, aroG, aroH|GOT1|GOT2|trpA|trpC|GOT1|phhA, PAH|trpC|aroC|trpB|PAT, AAT|TAT|trpA|GOT1|aroB|E2.5.1.54,…	http://www.genome.jp/kegg-bin/show_pathway?ko00400/K00891%09red/K01817%09red/K00811%09red/K00766%09red/K00815%09red/K01626%09red/K00817%09red/K01850%09red/K01609%09red/K14455%09red/K14454%09red/K00500%09red/K05359%09red/K01695%09red/K01696%09red/K15849%09red/K01736%09red/K01658%09red/K01735%09red/K13832%09red/K01657%09red/K00800%09red/K15227%09red
Lipoic acid metabolism	KEGG PATHWAY	ko00785	6	36	0.897528234	1	Cluster-60005.77973|Cluster-60005.31677|Cluster-49572.0|Cluster-60005.42981|Cluster-34149.0|Cluster-60005.12056	K03801|K03644|K03644|K03644|K03644|K03644|	| | | | | |	||||||	lipB|lipA|lipA|lipA|lipA|lipA|	http://www.genome.jp/kegg-bin/show_pathway?ko00785/K03644%09red/K03801%09red
Regulation of autophagy	KEGG PATHWAY	ko04140	80	352	0.898942577	1	Cluster-60005.73745|Cluster-60005.125102|Cluster-60005.60275|Cluster-3960.1|Cluster-60005.110458|Cluster-60005.73051|Cluster-60005.75907|Cluster-60005.108988|Cluster-76802.0|Cluster-60005.81228|Cluster-60005.90743|Cluster-60005.88132|Cluster-4696.0|Cluster-60005.21674|Cluster-60005.99909|Cluster-60005.21673|Cluster-60005.66039|Cluster-60005.54828|Cluster-60005.55674|Cluster-60005.61816|Cluster-60…	K08341|K08343|K08331|K00914|K08333|K07198|K00914|K00914|K08341|K07198|K08333|K07198|K08269|K08337|K08339|K08337|K08333|K08333|K07198|K00914|K08341|K08330|K07198|K08332|K08334|K08336|K08341|K08333|K07198|K00914|K08341|K08341|K07198|K08342|K07198|K17890|K07198|K07198|K00914|K07198|K07198|K08337|K07198|K07198|K08333|K00914|K08339|K07198|K08341|K08339|K07198|K08337|K08342|K08333|K08269|K08333|K07198|…	| | | | | | | | | | | | | | | | | | | | | | | | | | | | | | | | | | | | | | | | | | | | | | | | | | | | | | | | | | | | | | | | | | | | | | | | | | | | | | | |	||||||||||||||||||||||||||||||||||||||||||||||||||||||||||||||||||||||||||||||||	GABARAP, ATG8, LC3|ATG3|ATG13|PIK3C3, VPS34|PIK3R4, VPS15|PRKAA, AMPK|PIK3C3, VPS34|PIK3C3, VPS34|GABARAP, ATG8, LC3|PRKAA, AMPK|PIK3R4, VPS15|PRKAA, AMPK|ULK1_2_3, ATG1|ATG7|ATG5|ATG7|PIK3R4, VPS15|PIK3R4, VPS15|PRKAA, AMPK|PIK3C3, VPS34|GABARAP, ATG8, LC3|ATG11|PRKAA, AMPK|-|BECN, VPS30, ATG6|ATG12|GABARAP, ATG8, LC3|PIK3R4, VPS15|PRKAA, AMPK|PIK3C3, VPS34|GABARAP, ATG8, LC3|GABARAP, ATG8, LC3|…	http://www.genome.jp/kegg-bin/show_pathway?ko04140/K08341%09red/K17890%09red/K08269%09red/K08339%09red/K00914%09red/K08342%09red/K08343%09red/K07198%09red/K08331%09red/K08330%09red/K08333%09red/K08332%09red/K08334%09red/K08337%09red/K08336%09red
Glycerophospholipid metabolism	KEGG PATHWAY	ko00564	131	564	0.915584659	1	Cluster-60005.91096|Cluster-60005.38350|Cluster-60005.113085|Cluster-60005.43311|Cluster-32281.0|Cluster-60005.42737|Cluster-60005.74706|Cluster-60005.83101|Cluster-60005.82234|Cluster-60005.38504|Cluster-60005.48586|Cluster-60005.103469|Cluster-60005.13797|Cluster-60005.29806|Cluster-60005.94091|Cluster-60005.57234|Cluster-60005.87788|Cluster-60005.45055|Cluster-60005.45509|Cluster-60005.44594|C…	K01613|K08744|K14286|K13535|K06130|K01115|K00981|K00993|K00901|K00995|K05929|K08744|K13621|K00995|K13519|K00894|K13510|K13511|K00981|K01126|K00894|K00993|K13519|K13510|K08730|K13621|K13621|K00967|K01114|K00006|K08730|K14674|K00999|K00993|K06130|K00968|K14286|K01114|K14156|K00993|K06130|K00550|K00993|K13621|K00630|K00993|K16818|K01080|K05929|K00550|K00630|K13510|K01114|K00968|K01613|K13510|K01115|…	| | | | | | | | | | | | | | | | | | | | | | | | | | | | | | | | | | | | | | | | | | | | | | | | | | | | | | | | | | | | | | | | | | | | | | | | | | | | | | | | | | | | | | | | | | | | | | | | | | | | | | | | | | | | | | | | | | | | | | | | | | | | | | | | | | |	|||||||||||||||||||||||||||||||||||||||||||||||||||||||||||||||||||||||||||||||||||||||||||||||||||||||||||||||||||||||||||||||||||	psd, PISD|CRLS|AGXT2L1, ETNPPL|CLD1|LYPLA2|PLD1_2|E2.7.7.41, CDS1, CDS2, cdsA|EPT1|dgkA, DGK|pgsA, PGS1|E2.1.1.103, NMT|CRLS|BTA1|pgsA, PGS1|LPT1, ALE1|ETNK, EKI|LPCAT1_2|TAZ|E2.7.7.41, CDS1, CDS2, cdsA|E3.1.4.46, glpQ, ugpQ|ETNK, EKI|EPT1|LPT1, ALE1|LPCAT1_2|PTDSS2|BTA1|BTA1|PCYT2|plcC|GPD1|PTDSS2|TGL4|CDIPT|EPT1|LYPLA2|PCYT1|AGXT2L1, ETNPPL|plcC|CHK|EPT1|LYPLA2|OPI3|EPT1|BTA1|ATS1|EPT1|DAD1|PPA…	http://www.genome.jp/kegg-bin/show_pathway?ko00564/K00999%09red/K00995%09red/K00901%09red/K00894%09red/K00993%09red/K01115%09red/K16818%09red/K15728%09red/K08730%09red/K13535%09red/K06123%09red/K13519%09red/K01047%09red/K01126%09red/K14286%09red/K01080%09red/K13510%09red/K13513%09red/K00111%09red/K00967%09red/K00968%09red/K00981%09red/K08744%09red/K13511%09red/K01114%09red/K01613%09red/K14674%09r…
Monobactam biosynthesis	KEGG PATHWAY	ko00261	25	125	0.917693807	1	Cluster-60005.11784|Cluster-60005.23296|Cluster-60005.11782|Cluster-60005.27527|Cluster-60005.44239|Cluster-37438.1|Cluster-60005.45140|Cluster-60005.51035|Cluster-60005.55232|Cluster-54919.0|Cluster-60005.105472|Cluster-60005.48351|Cluster-60005.69780|Cluster-60005.63015|Cluster-60005.39390|Cluster-60005.51635|Cluster-60005.3592|Cluster-60005.65807|Cluster-60005.53847|Cluster-60005.79812|Cluster…	K12524|K01714|K12524|K00133|K00958|K00928|K01714|K00958|K00928|K12524|K12524|K12524|K00958|K00958|K01714|K00958|K00958|K00958|K00958|K00928|K01714|K12524|K00133|K12524|K00928|	| | | | | | | | | | | | | | | | | | | | | | | | |	|||||||||||||||||||||||||	thrA|dapA|thrA|asd|sat, met3|lysC|dapA|sat, met3|lysC|thrA|thrA|thrA|sat, met3|sat, met3|dapA|sat, met3|sat, met3|sat, met3|sat, met3|lysC|dapA|thrA|asd|thrA|lysC|	http://www.genome.jp/kegg-bin/show_pathway?ko00261/K00928%09red/K00958%09red/K12524%09red/K00133%09red/K01714%09red
Lysine biosynthesis	KEGG PATHWAY	ko00300	33	163	0.93370848	1	Cluster-60005.44708|Cluster-60005.96737|Cluster-60005.11784|Cluster-60005.23296|Cluster-60005.11782|Cluster-60005.27527|Cluster-37438.1|Cluster-60005.45140|Cluster-60005.64773|Cluster-60005.22691|Cluster-60005.55232|Cluster-54919.0|Cluster-60005.105472|Cluster-60005.48898|Cluster-60005.98364|Cluster-60005.111532|Cluster-42612.0|Cluster-60005.48351|Cluster-60005.92115|Cluster-60005.39390|Cluster-6…	K00825|K14085|K12524|K01714|K12524|K00133|K00928|K01714|K00825|K01586|K00928|K12524|K12524|K00825|K14085|K00825|K00825|K12524|K10206|K01714|K14085|K01778|K01778|K00825|K14085|K00825|K00928|K01714|K12524|K00133|K12524|K00928|K14085|	| | | | | | | | | | | | | | | | | | | | | | | | | | | | | | | | |	|||||||||||||||||||||||||||||||||	AADAT, KAT2|ALDH7A1|thrA|dapA|thrA|asd|lysC|dapA|AADAT, KAT2|lysA|lysC|thrA|thrA|AADAT, KAT2|ALDH7A1|AADAT, KAT2|AADAT, KAT2|thrA|E2.6.1.83|dapA|ALDH7A1|dapF|dapF|AADAT, KAT2|ALDH7A1|AADAT, KAT2|lysC|dapA|thrA|asd|thrA|lysC|ALDH7A1|	http://www.genome.jp/kegg-bin/show_pathway?ko00300/K10206%09red/K00133%09red/K01586%09red/K00825%09red/K01778%09red/K12524%09red/K01714%09red/K14085%09red/K00928%09red
Glycosylphosphatidylinositol(GPI)-anchor biosynthesis	KEGG PATHWAY	ko00563	25	129	0.939064326	1	Cluster-60005.68123|Cluster-60005.38453|Cluster-60005.68875|Cluster-58102.0|Cluster-60005.77125|Cluster-56612.0|Cluster-60005.5221|Cluster-60005.124761|Cluster-60005.94333|Cluster-60005.22487|Cluster-60005.8361|Cluster-60005.75050|Cluster-60005.75874|Cluster-60005.72467|Cluster-60005.65774|Cluster-60005.62712|Cluster-60005.1920|Cluster-60005.112067|Cluster-60005.74322|Cluster-60005.51676|Cluster-…	K03861|K05283|K05291|K05289|K05294|K05287|K05291|K03861|K05293|K05291|K03860|K07542|K05285|K08098|K05289|K05291|K05289|K05289|K05289|K05310|K07542|K07542|K03859|K05292|K05291|	| | | | | | | | | | | | | | | | | | | | | | | | |	|||||||||||||||||||||||||	PIGP, GPI19, DSCR5|PIGW|PIGS|GAA1|PGAP1|PIGF|PIGS|PIGP, GPI19, DSCR5|PIGU|PIGS|PIGQ, GPI1|PIGV|PIGN|PIGZ, SMP3|GAA1|PIGS|GAA1|GAA1|GAA1|GPI7|PIGV|PIGV|PIGC, GPI2|PIGT|PIGS|	http://www.genome.jp/kegg-bin/show_pathway?ko00563/K08098%09red/K05310%09red/K03859%09red/K07542%09red/K03860%09red/K03861%09red/K05294%09red/K05289%09red/K05287%09red/K05285%09red/K05291%09red/K05283%09red/K05293%09red/K05292%09red
Cell cycle - Caulobacter	KEGG PATHWAY	ko04112	22	117	0.945747144	1	Cluster-60005.32362|Cluster-60005.54795|Cluster-78700.0|Cluster-60005.66378|Cluster-60005.27502|Cluster-60005.124170|Cluster-60005.113831|Cluster-60005.93442|Cluster-60005.69240|Cluster-60005.89046|Cluster-60005.74403|Cluster-60005.29699|Cluster-60005.53787|Cluster-60005.91860|Cluster-60005.59438|Cluster-60005.48486|Cluster-60005.9279|Cluster-60005.71940|Cluster-73834.0|Cluster-60005.86491|Cluste…	K01358|K03531|K01358|K01358|K01358|K03531|K03531|K01338|K01358|K01358|K01358|K01358|K03531|K01358|K01358|K01358|K01358|K01358|K01358|K01358|K01358|K01358|	| | | | | | | | | | | | | | | | | | | | | |	||||||||||||||||||||||	clpP, CLPP|ftsZ|clpP, CLPP|clpP, CLPP|clpP, CLPP|ftsZ|ftsZ|lon|clpP, CLPP|clpP, CLPP|clpP, CLPP|clpP, CLPP|ftsZ|clpP, CLPP|clpP, CLPP|clpP, CLPP|clpP, CLPP|clpP, CLPP|clpP, CLPP|clpP, CLPP|clpP, CLPP|clpP, CLPP|	http://www.genome.jp/kegg-bin/show_pathway?ko04112/K01358%09red/K01338%09red/K03531%09red
Histidine metabolism	KEGG PATHWAY	ko00340	45	218	0.945820294	1	Cluster-60005.96737|Cluster-60005.68386|Cluster-60005.52365|Cluster-60005.38313|Cluster-60005.43638|Cluster-8182.0|Cluster-60005.12822|Cluster-60005.30257|Cluster-60005.101717|Cluster-81877.0|Cluster-60005.31078|Cluster-60005.98364|Cluster-60005.77438|Cluster-60005.105780|Cluster-60005.70503|Cluster-60005.60864|Cluster-60005.73179|Cluster-60005.115134|Cluster-40662.0|Cluster-60005.37820|Cluster-6…	K14085|K01693|K11182|K00128|K00128|K00128|K01814|K00128|K00128|K00765|K14755|K14085|K00765|K00013|K14755|K01814|K01590|K01593|K11755|K14755|K00128|K00128|K00128|K14085|K11182|K00128|K14755|K00128|K08660|K00128|K14085|K14755|K00128|K00128|K14755|K00128|K18649|K01590|K14755|K01693|K00817|K01590|K14085|K00817|K00128|	| | | | | | | | | | | | | | | | | | | | | | | | | | | | | | | | | | | | | | | | | | | | |	|||||||||||||||||||||||||||||||||||||||||||||	ALDH7A1|hisB|AOC1, ABP1|ALDH|ALDH|ALDH|hisA|ALDH|ALDH|hisG|CRNS1, ATPGD1|ALDH7A1|hisG|hisD|CRNS1, ATPGD1|hisA|hdc, HDC|DDC|hisIE|CRNS1, ATPGD1|ALDH|ALDH|ALDH|ALDH7A1|AOC1, ABP1|ALDH|CRNS1, ATPGD1|ALDH|CNDP2|ALDH|ALDH7A1|CRNS1, ATPGD1|ALDH|ALDH|CRNS1, ATPGD1|ALDH|IMPL2|hdc, HDC|CRNS1, ATPGD1|hisB|hisC|hdc, HDC|ALDH7A1|hisC|ALDH|	http://www.genome.jp/kegg-bin/show_pathway?ko00340/K00817%09red/K18649%09red/K11755%09red/K14085%09red/K01693%09red/K08660%09red/K00128%09red/K01814%09red/K01593%09red/K01590%09red/K00765%09red/K00013%09red/K11182%09red/K14755%09red
Sesquiterpenoid and triterpenoid biosynthesis	KEGG PATHWAY	ko00909	4	32	0.959512786	1	Cluster-60005.87577|Cluster-60005.114116|Cluster-60005.94831|Cluster-60005.103276	K00801|K00511|K00511|K00801|	| | | |	||||	FDFT1|SQLE, ERG1|SQLE, ERG1|FDFT1|	http://www.genome.jp/kegg-bin/show_pathway?ko00909/K00511%09red/K00801%09red
RNA transport	KEGG PATHWAY	ko03013	368	1541	0.962782175	1	Cluster-60005.38191|Cluster-60005.46332|Cluster-60005.59350|Cluster-60005.124413|Cluster-41517.0|Cluster-60005.79955|Cluster-5765.0|Cluster-60005.51345|Cluster-60005.74129|Cluster-60005.61166|Cluster-60005.105151|Cluster-5263.1|Cluster-60005.107302|Cluster-60005.58551|Cluster-60005.109601|Cluster-60005.8256|Cluster-7291.0|Cluster-6058.0|Cluster-60005.50307|Cluster-60005.55916|Cluster-60005.124068…	K03231|K13137|K03262|K03257|K14290|K14315|K03249|K03253|K05749|K03237|K03113|K07936|K03262|K12160|K13131|K14320|K12812|K03259|K13126|K03251|K14308|K03246|K03231|K12881|K03245|K14298|K03259|K03231|K13025|K12160|K14320|K12877|K12875|K03231|K14297|K14326|K03113|K05019|K14304|K03249|K03246|K07562|K03259|K14293|K03754|K03250|K13126|K03236|K14326|K12881|K03260|K00784|K14326|K03249|K14306|K14318|K03254|…	| | | | | | | | | | | | | | | | | | | | | | | | | | | | | | | | | | | | | | | | | | | | | | | | | | | | | | | | | | | | | | | | | | | | | | | | | | | | | | | | | | | | | | | | | | | | | | | | | | | | | | | | | | | | | | | | | | | | | | | | | | | | | | | | | | | | | | | | | | | | | | | | | | | | | | | | | | | | | | | | | | | | | | | | | | | | | | | | | | | | | | | | | | | | | | | | | | | | | | | |…	||||||||||||||||||||||||||||||||||||||||||||||||||||||||||||||||||||||||||||||||||||||||||||||||||||||||||||||||||||||||||||||||||||||||||||||||||||||||||||||||||||||||||||||||||||||||||||||||||||||||||||||||||||||||||||||||||||||||||||||||||||||||||||||||||||||||||||||||||||||||||||||||||||||||||||||||||||||||||||||||||||||||||||||||||||||||||||||||||||||||||||||||	EEF1A|STRAP, UNRIP|EIF5|EIF4A|XPO1, CRM1|NDC1, TMEM48|EIF3F|EIF3B|CYFIP|EIF2S1|EIF1, SUI1|RAN|EIF5|SUMO, SMT3|DDX20, GEMIN3|AAAS|UAP56, BAT1, SUB2|EIF4E|PABPC|EIF3D|NUP54, NUP57|EIF3I|EEF1A|THOC4, ALY|EIF3J|RAE1, GLE2|EIF4E|EEF1A|EIF4A3, FAL1|SUMO, SMT3|AAAS|MAGOH|ACIN1, ACINUS|EEF1A|NUP98, ADAR2, NUP116|UPF1, RENT1|EIF1, SUI1|CLNS1A|NUP85|EIF3F|EIF3I|NMD3|EIF4E|KPNB1, IPO1|EIF2B2|EIF3E, INT6|PAB…	http://www.genome.jp/kegg-bin/show_pathway?ko03013/K14301%09red/K14300%09red/K14303%09red/K14304%09red/K14306%09red/K14309%09red/K14308%09red/K12880%09red/K12881%09red/K12882%09red/K12883%09red/K13126%09red/K03239%09red/K03680%09red/K12812%09red/K03231%09red/K03237%09red/K03236%09red/K13137%09red/K13131%09red/K13130%09red/K09291%09red/K03754%09red/K10577%09red/K14328%09red/K14320%09red/K14327%09r…
Sulfur relay system	KEGG PATHWAY	ko04122	20	113	0.965399458	1	Cluster-60005.19135|Cluster-60005.46717|Cluster-60005.121927|Cluster-58992.0|Cluster-60005.42887|Cluster-60005.14402|Cluster-60005.37865|Cluster-60005.89294|Cluster-60005.86309|Cluster-60005.15379|Cluster-60005.45630|Cluster-60005.70480|Cluster-60005.76652|Cluster-60005.79133|Cluster-60005.59913|Cluster-60005.93737|Cluster-6640.0|Cluster-60005.70479|Cluster-60005.67554|Cluster-60005.73748	K04487|K04487|K14169|K04487|K04487|K11996|K14168|K14168|K04487|K04487|K04487|K04487|K04487|K04487|K04487|K03635|K01011|K04487|K04487|K01011|	| | | | | | | | | | | | | | | | | | | |	||||||||||||||||||||	iscS, NFS1|iscS, NFS1|CTU2, NCS2|iscS, NFS1|iscS, NFS1|MOCS3, UBA4|CTU1, NCS6|CTU1, NCS6|iscS, NFS1|iscS, NFS1|iscS, NFS1|iscS, NFS1|iscS, NFS1|iscS, NFS1|iscS, NFS1|MOCS2B, moaE|TST, MPST, sseA|iscS, NFS1|iscS, NFS1|TST, MPST, sseA|	http://www.genome.jp/kegg-bin/show_pathway?ko04122/K04487%09red/K03635%09red/K01011%09red/K11996%09red/K14169%09red/K14168%09red
Ubiquinone and other terpenoid-quinone biosynthesis	KEGG PATHWAY	ko00130	41	208	0.966449344	1	Cluster-60005.19821|Cluster-1524.0|Cluster-60005.33397|Cluster-60005.92604|Cluster-60005.57103|Cluster-60005.31277|Cluster-60005.74056|Cluster-60005.55612|Cluster-60005.105828|Cluster-60005.98369|Cluster-60005.74024|Cluster-60005.78175|Cluster-60005.72973|Cluster-60005.53084|Cluster-60005.50349|Cluster-60005.86097|Cluster-60005.79898|Cluster-60005.5936|Cluster-60005.119343|Cluster-60005.118157|Cl…	K14760|K03809|K18534|K14759|K12502|K03809|K00457|K14759|K00457|K00457|K00457|K14759|K12501|K00457|K18534|K06127|K12501|K03809|K00815|K03809|K14759|K09833|K12501|K18534|K02548|K03809|K14759|K01904|K00457|K18534|K03809|K12502|K00457|K00815|K00457|K01661|K12501|K00457|K00457|K00815|K00815|	| | | | | | | | | | | | | | | | | | | | | | | | | | | | | | | | | | | | | | | | |	|||||||||||||||||||||||||||||||||||||||||	AAE14|wrbA|K18534|PHYLLO|VTE3, APG1|wrbA|HPD, hppD|PHYLLO|HPD, hppD|HPD, hppD|HPD, hppD|PHYLLO|HST|HPD, hppD|K18534|COQ5|HST|wrbA|TAT|wrbA|PHYLLO|HPT, HGGT, ubiA|HST|K18534|menA|wrbA|PHYLLO|4CL|HPD, hppD|K18534|wrbA|VTE3, APG1|HPD, hppD|TAT|HPD, hppD|menB|HST|HPD, hppD|HPD, hppD|TAT|TAT|	http://www.genome.jp/kegg-bin/show_pathway?ko00130/K14760%09red/K01661%09red/K06127%09red/K03809%09red/K12501%09red/K18534%09red/K12502%09red/K14759%09red/K01904%09red/K09833%09red/K00457%09red/K02548%09red/K00815%09red
Non-homologous end-joining	KEGG PATHWAY	ko03450	14	87	0.973237774	1	Cluster-60005.75217|Cluster-60005.86771|Cluster-60005.39175|Cluster-60005.10097|Cluster-60005.111874|Cluster-60005.65842|Cluster-60005.7801|Cluster-60005.65841|Cluster-60005.33915|Cluster-60005.60916|Cluster-61407.0|Cluster-60005.112859|Cluster-60005.54435|Cluster-60005.29997	K10866|K10777|K04799|K06642|K10866|K10866|K10777|K10866|K10884|K06642|K10865|K03512|K10884|K03512|	| | | | | | | | | | | | | |	||||||||||||||	RAD50|LIG4, DNL4|FEN1, RAD2|PRKDC|RAD50|RAD50|LIG4, DNL4|RAD50|XRCC6, KU70, G22P1|PRKDC|MRE11|POLL|XRCC6, KU70, G22P1|POLL|	http://www.genome.jp/kegg-bin/show_pathway?ko03450/K04799%09red/K10777%09red/K06642%09red/K10866%09red/K10884%09red/K10865%09red/K03512%09red
Protein export	KEGG PATHWAY	ko03060	79	377	0.975167676	1	Cluster-60005.43983|Cluster-60005.92639|Cluster-7779.0|Cluster-60005.57346|Cluster-60005.97079|Cluster-60005.96561|Cluster-60005.63251|Cluster-60005.41874|Cluster-60005.43761|Cluster-60005.62720|Cluster-60005.87951|Cluster-60005.71951|Cluster-60005.124321|Cluster-60005.90332|Cluster-60005.32395|Cluster-37682.0|Cluster-60005.31214|Cluster-60005.50313|Cluster-60005.7889|Cluster-60005.56851|Cluster-…	K03217|K03217|K10956|K03100|K03106|K03217|K03110|K09490|K13431|K03217|K09540|K13431|K10956|K03118|K03118|K12947|K10956|K03100|K03217|K10956|K12948|K03217|K12947|K09490|K03106|K03217|K09490|K03116|K03109|K03106|K12948|K12947|K03110|K03109|K13431|K13280|K12948|K03217|K09490|K09648|K03217|K09490|K03116|K09481|K10956|K10956|K03100|K03110|K03106|K12948|K03106|K03107|K09490|K03107|K03217|K12946|K03105|…	| | | | | | | | | | | | | | | | | | | | | | | | | | | | | | | | | | | | | | | | | | | | | | | | | | | | | | | | | | | | | | | | | | | | | | | | | | | | | | |	|||||||||||||||||||||||||||||||||||||||||||||||||||||||||||||||||||||||||||||||	yidC, spoIIIJ, OXA1, ccfA|yidC, spoIIIJ, OXA1, ccfA|SEC61A|lepB, TPP|SRP54, ffh|yidC, spoIIIJ, OXA1, ccfA|ftsY|HSPA5, BIP|SRPR|yidC, spoIIIJ, OXA1, ccfA|SEC63, DNAJC23|SRPR|SEC61A|tatC|tatC|SPCS2, SPC2|SEC61A|lepB, TPP|yidC, spoIIIJ, OXA1, ccfA|SEC61A|SPCS3, SPC3|yidC, spoIIIJ, OXA1, ccfA|SPCS2, SPC2|HSPA5, BIP|SRP54, ffh|yidC, spoIIIJ, OXA1, ccfA|HSPA5, BIP|tatA|SRP9|SRP54, ffh|SPCS3, SPC3|SPCS2…	http://www.genome.jp/kegg-bin/show_pathway?ko03060/K03109%09red/K03108%09red/K03107%09red/K03106%09red/K09648%09red/K03104%09red/K03105%09red/K03100%09red/K12948%09red/K12947%09red/K12946%09red/K13431%09red/K03070%09red/K03217%09red/K03110%09red/K03116%09red/K03118%09red/K09481%09red/K09490%09red/K09540%09red/K13280%09red/K07342%09red/K12272%09red/K10956%09red
Inositol phosphate metabolism	KEGG PATHWAY	ko00562	93	437	0.976005224	1	Cluster-69733.0|Cluster-60005.90914|Cluster-60005.75907|Cluster-60005.97852|Cluster-60005.98096|Cluster-60005.47326|Cluster-60005.100838|Cluster-60005.122027|Cluster-4831.0|Cluster-60005.100538|Cluster-60005.84532|Cluster-60005.66240|Cluster-60005.30646|Cluster-79986.0|Cluster-60005.77480|Cluster-60005.25928|Cluster-60005.36433|Cluster-60005.40832|Cluster-60005.28766|Cluster-60005.106274|Cluster-…	K01803|K00469|K00914|K03103|K03103|K00140|K00140|K00469|K01110|K00889|K18649|K03103|K00140|K00889|K00889|K01110|K00921|K00889|K00888|K01114|K00889|K01858|K01858|K00999|K15422|K00889|K01803|K01858|K01110|K00889|K01114|K00914|K01092|K00913|K00889|K00140|K18081|K00469|K01114|K05857|K00915|K15422|K00140|K01114|K00921|K00010|K15422|K01110|K00888|K00889|K03103|K00915|K00469|K00140|K00140|K00914|K18081|…	| | | | | | | | | | | | | | | | | | | | | | | | | | | | | | | | | | | | | | | | | | | | | | | | | | | | | | | | | | | | | | | | | | | | | | | | | | | | | | | | | | | | | | | | | | | | |	|||||||||||||||||||||||||||||||||||||||||||||||||||||||||||||||||||||||||||||||||||||||||||||	TPI, tpiA|MIOX|PIK3C3, VPS34|MINPP1|MINPP1|mmsA, iolA, ALDH6A1|mmsA, iolA, ALDH6A1|MIOX|PTEN|PIP5K|IMPL2|MINPP1|mmsA, iolA, ALDH6A1|PIP5K|PIP5K|PTEN|PIKFYVE, FAB1|PIP5K|PI4KA|plcC|PIP5K|INO1, ISYNA1|INO1, ISYNA1|CDIPT|SAL|PIP5K|TPI, tpiA|INO1, ISYNA1|PTEN|PIP5K|plcC|PIK3C3, VPS34|E3.1.3.25, IMPA, suhB|ITPK1|PIP5K|mmsA, iolA, ALDH6A1|MTMR1_2|MIOX|plcC|PLCD|IPMK, IPK2|SAL|mmsA, iolA, ALDH6A1|plcC|P…	http://www.genome.jp/kegg-bin/show_pathway?ko00562/K00999%09red/K18649%09red/K01110%09red/K01114%09red/K00915%09red/K00914%09red/K01858%09red/K00913%09red/K03103%09red/K00010%09red/K00469%09red/K00889%09red/K00888%09red/K05857%09red/K00921%09red/K10047%09red/K00140%09red/K01092%09red/K01803%09red/K01099%09red/K18081%09red/K19801%09red/K15422%09red
ABC transporters	KEGG PATHWAY	ko02010	74	362	0.982660105	1	Cluster-25900.0|Cluster-60005.54869|Cluster-60005.96077|Cluster-60005.94919|Cluster-60005.65924|Cluster-60005.79868|Cluster-60005.32268|Cluster-60005.21324|Cluster-60005.54961|Cluster-60005.18209|Cluster-60005.65196|Cluster-60005.72536|Cluster-81193.0|Cluster-60005.46092|Cluster-6840.0|Cluster-60005.72534|Cluster-60005.54144|Cluster-60005.97279|Cluster-60005.20216|Cluster-54724.0|Cluster-60005.46…	K02045|K05643|K02046|K05665|K02045|K05655|K05643|K05661|K05658|K05681|K05662|K05681|K05681|K05643|K05665|K05681|K05643|K05658|K05661|K05665|K05677|K05677|K05658|K02046|K05681|K05681|K05661|K05643|K05658|K05678|K05658|K05658|K05665|K05658|K05681|K05658|K02047|K05658|K05661|K02046|K05677|K05665|K05658|K05658|K05681|K05661|K05663|K05663|K05658|K05655|K05665|K05681|K05658|K05658|K05658|K05663|K05681|…	| | | | | | | | | | | | | | | | | | | | | | | | | | | | | | | | | | | | | | | | | | | | | | | | | | | | | | | | | | | | | | | | | | | | | | | | | |	||||||||||||||||||||||||||||||||||||||||||||||||||||||||||||||||||||||||||	cysA|ABCA3|cysU|ABCC1|cysA|ABCB8|ABCA3|ABCB6|ABCB1, CD243|ABCG2, CD338|ABCB7|ABCG2, CD338|ABCG2, CD338|ABCA3|ABCC1|ABCG2, CD338|ABCA3|ABCB1, CD243|ABCB6|ABCC1|ABCD3, PMP70|ABCD3, PMP70|ABCB1, CD243|cysU|ABCG2, CD338|ABCG2, CD338|ABCB6|ABCA3|ABCB1, CD243|ABCD4, PXMP1L|ABCB1, CD243|ABCB1, CD243|ABCC1|ABCB1, CD243|ABCG2, CD338|ABCB1, CD243|cysW|ABCB1, CD243|ABCB6|cysU|ABCD3, PMP70|ABCC1|ABCB1, CD243…	http://www.genome.jp/kegg-bin/show_pathway?ko02010/K05677%09red/K05656%09red/K05681%09red/K05643%09red/K05678%09red/K02045%09red/K05658%09red/K02047%09red/K02046%09red/K05655%09red/K05661%09red/K05662%09red/K05663%09red/K05665%09red/K05666%09red
Biotin metabolism	KEGG PATHWAY	ko00780	22	131	0.984472214	1	Cluster-60005.93960|Cluster-61306.0|Cluster-60005.102390|Cluster-60005.16857|Cluster-60005.10200|Cluster-60005.76718|Cluster-60005.19088|Cluster-60005.108134|Cluster-60005.77328|Cluster-60005.86519|Cluster-60005.10471|Cluster-60005.112265|Cluster-60005.120308|Cluster-60005.33878|Cluster-60005.91088|Cluster-60005.41724|Cluster-60005.107883|Cluster-60005.115084|Cluster-60005.98166|Cluster-60005.100…	K00059|K01942|K00059|K09458|K00208|K00059|K00059|K09458|K00059|K00059|K19562|K09458|K00208|K00059|K01012|K00059|K09458|K00059|K19562|K00059|K00059|K01012|	| | | | | | | | | | | | | | | | | | | | | |	||||||||||||||||||||||	fabG|HLCS|fabG|fabF|fabI|fabG|fabG|fabF|fabG|fabG|BIO3-BIO1|fabF|fabI|fabG|bioB|fabG|fabF|fabG|BIO3-BIO1|fabG|fabG|bioB|	http://www.genome.jp/kegg-bin/show_pathway?ko00780/K19562%09red/K00059%09red/K01012%09red/K01942%09red/K00208%09red/K09458%09red
Other glycan degradation	KEGG PATHWAY	ko00511	28	162	0.987805689	1	Cluster-789.0|Cluster-60005.114960|Cluster-70478.0|Cluster-60005.34097|Cluster-13183.0|Cluster-60005.20273|Cluster-60005.85420|Cluster-60005.114836|Cluster-60005.78378|Cluster-60005.25830|Cluster-60005.20672|Cluster-21337.2|Cluster-60005.35439|Cluster-60005.92279|Cluster-60005.118249|Cluster-60005.66478|Cluster-60005.14038|Cluster-60005.30567|Cluster-60005.13292|Cluster-60005.91227|Cluster-16178.…	K01192|K12373|K12373|K01191|K01444|K12373|K01192|K01192|K01191|K12373|K01192|K01191|K01192|K12373|K01191|K01191|K01192|K01190|K12309|K01206|K12373|K12309|K01191|K01190|K01190|K01191|K12373|K01227|	| | | | | | | | | | | | | | | | | | | | | | | | | | | |	||||||||||||||||||||||||||||	E3.2.1.25, MANBA, manB|HEXA_B|HEXA_B|E3.2.1.24|AGA, aspG|HEXA_B|E3.2.1.25, MANBA, manB|E3.2.1.25, MANBA, manB|E3.2.1.24|HEXA_B|E3.2.1.25, MANBA, manB|E3.2.1.24|E3.2.1.25, MANBA, manB|HEXA_B|E3.2.1.24|E3.2.1.24|E3.2.1.25, MANBA, manB|lacZ|GLB1, ELNR1|FUCA|HEXA_B|GLB1, ELNR1|E3.2.1.24|lacZ|lacZ|E3.2.1.24|HEXA_B|E3.2.1.96|	http://www.genome.jp/kegg-bin/show_pathway?ko00511/K01192%09red/K01190%09red/K01191%09red/K12373%09red/K12309%09red/K01444%09red/K01206%09red/K01227%09red
Aminoacyl-tRNA biosynthesis	KEGG PATHWAY	ko00970	212	961	0.992944477	1	Cluster-23963.0|Cluster-60005.56019|Cluster-60005.30717|Cluster-60005.30719|Cluster-60005.43763|Cluster-60005.86594|Cluster-60005.114195|Cluster-60005.12020|Cluster-67648.1|Cluster-21051.0|Cluster-9673.0|Cluster-9673.1|Cluster-60005.67935|Cluster-60005.64394|Cluster-62754.0|Cluster-60005.17449|Cluster-60005.57796|Cluster-60005.27853|Cluster-60005.94660|Cluster-60005.84534|Cluster-60005.68513|Clus…	K01885|K01885|K14164|K14164|K01892|K14164|K01866|K01885|K01867|K01875|K01892|K01892|K01893|K01867|K01876|K01872|K01885|K01866|K01869|K01885|K01869|K01867|K01870|K01885|K01869|K01890|K02434|K01880|K01874|K01870|K01893|K01893|K03341|K14164|K01892|K01869|K14164|K01868|K01889|K01889|K01874|K01870|K01872|K01873|K01893|K01889|K01872|K01867|K01872|K01892|K01868|K04567|K01889|K04567|K01886|K01885|K01876|…	| | | | | | | | | | | | | | | | | | | | | | | | | | | | | | | | | | | | | | | | | | | | | | | | | | | | | | | | | | | | | | | | | | | | | | | | | | | | | | | | | | | | | | | | | | | | | | | | | | | | | | | | | | | | | | | | | | | | | | | | | | | | | | | | | | | | | | | | | | | | | | | | | | | | | | | | | | | | | | | | | | | | | | | | | | | | | | | | | | | | | | | | | | | | | | | | | | | | | | | |…	||||||||||||||||||||||||||||||||||||||||||||||||||||||||||||||||||||||||||||||||||||||||||||||||||||||||||||||||||||||||||||||||||||||||||||||||||||||||||||||||||||||||||||||||||||||||||||||||||||||||||||||||||||	EARS, gltX|EARS, gltX|glyQS|glyQS|HARS, hisS|glyQS|YARS, tyrS|EARS, gltX|WARS, trpS|SARS, serS|HARS, hisS|HARS, hisS|NARS, asnS|WARS, trpS|DARS, aspS|AARS, alaS|EARS, gltX|YARS, tyrS|LARS, leuS|EARS, gltX|LARS, leuS|WARS, trpS|IARS, ileS|EARS, gltX|LARS, leuS|FARSB, pheT|gatB, PET112|GARS, glyS1|MARS, metG|IARS, ileS|NARS, asnS|NARS, asnS|SEPSECS|glyQS|HARS, hisS|LARS, leuS|glyQS|TARS, thrS|FARSA…	http://www.genome.jp/kegg-bin/show_pathway?ko00970/K01870%09red/K01873%09red/K01872%09red/K01875%09red/K01874%09red/K01876%09red/K10837%09red/K01880%09red/K02434%09red/K14164%09red/K04567%09red/K02433%09red/K01893%09red/K01892%09red/K01890%09red/K01866%09red/K01867%09red/K01868%09red/K01869%09red/K03341%09red/K01881%09red/K01883%09red/K01885%09red/K01886%09red/K01887%09red/K01889%09red/K00604%09r…
Glycerolipid metabolism	KEGG PATHWAY	ko00561	93	464	0.994569916	1	Cluster-60005.65986|Cluster-60005.65985|Cluster-60005.22003|Cluster-60005.58919|Cluster-60005.30257|Cluster-60005.98364|Cluster-60005.105748|Cluster-60005.94091|Cluster-60005.37137|Cluster-46671.0|Cluster-60005.61493|Cluster-61793.0|Cluster-60005.36548|Cluster-7424.0|Cluster-60005.46495|Cluster-60005.118869|Cluster-60005.93512|Cluster-10328.1|Cluster-60005.123267|Cluster-60005.93594|Cluster-60005…	K09480|K09480|K14452|K14452|K00128|K14085|K14457|K13519|K00863|K15918|K14457|K14457|K09480|K13519|K00128|K14085|K11155|K00128|K00864|K13513|K06118|K14457|K14674|K07407|K00128|K09480|K03715|K01080|K15918|K09480|K11155|K06119|K00128|K00630|K07407|K01080|K11155|K11155|K00630|K00128|K14452|K14457|K00901|K00128|K00128|K00863|K13506|K13506|K09480|K14085|K14085|K14674|K00128|K13519|K00002|K11155|K14674|…	| | | | | | | | | | | | | | | | | | | | | | | | | | | | | | | | | | | | | | | | | | | | | | | | | | | | | | | | | | | | | | | | | | | | | | | | | | | | | | | | | | | | | | | | | | | | |	|||||||||||||||||||||||||||||||||||||||||||||||||||||||||||||||||||||||||||||||||||||||||||||	E2.4.1.241|E2.4.1.241|LIPF|LIPF|ALDH|ALDH7A1|MOGAT2, MGAT2|LPT1, ALE1|DAK, TKFC|GLYK|MOGAT2, MGAT2|MOGAT2, MGAT2|E2.4.1.241|LPT1, ALE1|ALDH|ALDH7A1|DGAT1|ALDH|glpK, GK|LCLAT1, AGPAT8|SQD1, sqdB|MOGAT2, MGAT2|TGL4|E3.2.1.22B, galA, rafA|ALDH|E2.4.1.241|E2.4.1.46|PPAP2|GLYK|E2.4.1.241|DGAT1|SQD2|ALDH|ATS1|E3.2.1.22B, galA, rafA|PPAP2|DGAT1|DGAT1|ATS1|ALDH|LIPF|MOGAT2, MGAT2|dgkA, DGK|ALDH|ALDH|DAK,…	http://www.genome.jp/kegg-bin/show_pathway?ko00561/K15918%09red/K03715%09red/K14085%09red/K11155%09red/K15728%09red/K14452%09red/K09480%09red/K14457%09red/K13519%09red/K01080%09red/K14674%09red/K13513%09red/K00901%09red/K00863%09red/K00630%09red/K00864%09red/K06119%09red/K06118%09red/K00002%09red/K07407%09red/K00128%09red/K01054%09red/K13506%09red
Ubiquitin mediated proteolysis	KEGG PATHWAY	ko04120	251	1136	0.995929256	1	Cluster-60005.52846|Cluster-60005.99640|Cluster-82415.0|Cluster-60005.5515|Cluster-60005.63351|Cluster-60005.79203|Cluster-60005.70581|Cluster-60005.20006|Cluster-60005.100900|Cluster-60005.65742|Cluster-60005.1971|Cluster-60005.111192|Cluster-60005.102057|Cluster-60005.59423|Cluster-60005.61532|Cluster-60005.71024|Cluster-60005.28473|Cluster-60005.99668|Cluster-60005.99266|Cluster-57488.0|Cluste…	K03347|K03869|K10580|K03178|K10580|K10260|K03178|K10588|K03178|K10260|K10592|K10606|K09561|K10579|K10260|K10260|K10260|K10592|K10686|K10577|K10610|K10615|K03094|K10592|K06689|K10579|K03178|K03094|K03178|K10260|K10599|K03869|K03869|K10590|K03347|K10571|K10684|K10599|K03364|K10579|K10686|K06689|K10260|K10592|K10590|K03094|K03350|K10575|K04706|K10592|K20217|K10685|K03178|K10589|K10590|K10590|K03353|…	| | | | | | | | | | | | | | | | | | | | | | | | | | | | | | | | | | | | | | | | | | | | | | | | | | | | | | | | | | | | | | | | | | | | | | | | | | | | | | | | | | | | | | | | | | | | | | | | | | | | | | | | | | | | | | | | | | | | | | | | | | | | | | | | | | | | | | | | | | | | | | | | | | | | | | | | | | | | | | | | | | | | | | | | | | | | | | | | | | | | | | | | | | | | | | | | | | | | | | | |…	|||||||||||||||||||||||||||||||||||||||||||||||||||||||||||||||||||||||||||||||||||||||||||||||||||||||||||||||||||||||||||||||||||||||||||||||||||||||||||||||||||||||||||||||||||||||||||||||||||||||||||||||||||||||||||||||||||||||||||||||||||||||||||	CUL1, CDC53|CUL3|UBE2N, BLU, UBC13|UBE1, UBA1|UBE2N, BLU, UBC13|FBXW7, SEL10|UBE1, UBA1|UBE3B|UBE1, UBA1|FBXW7, SEL10|HUWE1, MULE, ARF-BP1|FANCL, PHF9|STUB1, CHIP|UBE2M, UBC12|FBXW7, SEL10|FBXW7, SEL10|FBXW7, SEL10|HUWE1, MULE, ARF-BP1|UBE1C, UBA3|UBE2I, UBC9|DDB1|HERC4|SKP1, CBF3D|HUWE1, MULE, ARF-BP1|UBE2D, UBC4, UBC5|UBE2M, UBC12|UBE1, UBA1|SKP1, CBF3D|UBE1, UBA1|FBXW7, SEL10|PRPF19, PRP19|CUL…	http://www.genome.jp/kegg-bin/show_pathway?ko04120/K10578%09red/K10597%09red/K10590%09red/K10591%09red/K10606%09red/K10579%09red/K10576%09red/K10609%09red/K10575%09red/K10598%09red/K10599%09red/K10571%09red/K10601%09red/K03868%09red/K03869%09red/K04649%09red/K04706%09red/K20217%09red/K03352%09red/K03353%09red/K03350%09red/K03351%09red/K03355%09red/K10615%09red/K10143%09red/K10582%09red/K10580%09r…
Zeatin biosynthesis	KEGG PATHWAY	ko00908	1	25	0.997731162	1	Cluster-60005.69885	K00791|	|	|	miaA, TRIT1|	http://www.genome.jp/kegg-bin/show_pathway?ko00908/K00791%09red
mRNA surveillance pathway	KEGG PATHWAY	ko03015	173	827	0.998135033	1	Cluster-60005.95436|Cluster-59244.0|Cluster-60005.426|Cluster-60005.40117|Cluster-60005.52641|Cluster-60005.14552|Cluster-60005.36332|Cluster-60005.119848|Cluster-60005.79548|Cluster-60005.47636|Cluster-60005.34059|Cluster-60005.61840|Cluster-60005.47121|Cluster-60005.65872|Cluster-60005.54676|Cluster-60005.40064|Cluster-60005.16442|Cluster-60005.76054|Cluster-60005.32194|Cluster-48046.0|Cluster-…	K04382|K04382|K14407|K14400|K14402|K13126|K14962|K15542|K14401|K11583|K06269|K12881|K14403|K03265|K14416|K11583|K13126|K00565|K03267|K04382|K13025|K03456|K03265|K14376|K06269|K06269|K11584|K14404|K11583|K14399|K03267|K13126|K14326|K08873|K06269|K12812|K14406|K14324|K04382|K14408|K12812|K14416|K04354|K03456|K13126|K14411|K14403|K12812|K04382|K13126|K14324|K06269|K12812|K06965|K13025|K04354|K03265|…	| | | | | | | | | | | | | | | | | | | | | | | | | | | | | | | | | | | | | | | | | | | | | | | | | | | | | | | | | | | | | | | | | | | | | | | | | | | | | | | | | | | | | | | | | | | | | | | | | | | | | | | | | | | | | | | | | | | | | | | | | | | | | | | | | | | | | | | | | | | | | | | | | | | | | | | | | | | | | | | | | | | | | | | | | | | | |	|||||||||||||||||||||||||||||||||||||||||||||||||||||||||||||||||||||||||||||||||||||||||||||||||||||||||||||||||||||||||||||||||||||||||||||||||||||||||||||||||||||||||||||	PPP2C|PPP2C|CSTF2, RNA15|PCF11|CPSF2, CFT2|PABPC|WDR82, SWD2, CPS35|PFS2|CPSF1, CFT1|PPP2R3|PPP1C|THOC4, ALY|CPSF3, YSH1|ETF1, ERF1|HBS1|PPP2R3|PABPC|RNMT|ERF3, GSPT|PPP2C|EIF4A3, FAL1|PPP2R1|ETF1, ERF1|PAP|PPP1C|PPP1C|PPP2R5|CPSF4, YTH1|PPP2R3|CLP1, HERB|ERF3, GSPT|PABPC|UPF1, RENT1|SMG1|PPP1C|UAP56, BAT1, SUB2|CSTF1|SAP18|PPP2C|CSTF3, RNA14|UAP56, BAT1, SUB2|HBS1|PPP2R2|PPP2R1|PABPC|MSI|CPSF3, …	http://www.genome.jp/kegg-bin/show_pathway?ko03015/K08873%09red/K06965%09red/K03267%09red/K03265%09red/K14327%09red/K14326%09red/K14325%09red/K14324%09red/K04354%09red/K06100%09red/K11584%09red/K12881%09red/K12882%09red/K12883%09red/K00565%09red/K13025%09red/K15542%09red/K11583%09red/K06269%09red/K13126%09red/K03456%09red/K14962%09red/K13171%09red/K12875%09red/K12812%09red/K12877%09red/K12876%09r…
Nicotinate and nicotinamide metabolism	KEGG PATHWAY	ko00760	35	222	0.998979416	1	Cluster-11976.0|Cluster-60005.110476|Cluster-60005.110475|Cluster-60005.66989|Cluster-60005.104658|Cluster-60005.75228|Cluster-60005.52602|Cluster-60005.83451|Cluster-44550.0|Cluster-60005.49|Cluster-60005.88157|Cluster-60005.8654|Cluster-60005.20998|Cluster-60005.97511|Cluster-60005.95241|Cluster-60005.31914|Cluster-58686.1|Cluster-58686.0|Cluster-60005.69231|Cluster-60005.70627|Cluster-60005.16…	K01950|K06210|K06210|K03426|K00858|K01950|K03517|K18550|K18550|K03787|K01081|K00323|K00323|K00858|K01081|K00858|K18550|K18550|K03517|K00858|K01239|K00767|K00858|K18550|K01081|K18550|K18550|K06210|K01239|K01081|K00858|K01081|K03426|K00323|K00858|	| | | | | | | | | | | | | | | | | | | | | | | | | | | | | | | | | | |	|||||||||||||||||||||||||||||||||||	E6.3.5.1, NADSYN1, QNS1, nadE|NMNAT|NMNAT|E3.6.1.22, NUDT12, nudC|ppnK, NADK|E6.3.5.1, NADSYN1, QNS1, nadE|nadA|ISN1|ISN1|surE|E3.1.3.5|NNT|NNT|ppnK, NADK|E3.1.3.5|ppnK, NADK|ISN1|ISN1|nadA|ppnK, NADK|iunH|nadC, QPRT|ppnK, NADK|ISN1|E3.1.3.5|ISN1|ISN1|NMNAT|iunH|E3.1.3.5|ppnK, NADK|E3.1.3.5|E3.6.1.22, NUDT12, nudC|NNT|ppnK, NADK|	http://www.genome.jp/kegg-bin/show_pathway?ko00760/K18550%09red/K00323%09red/K06210%09red/K03787%09red/K00858%09red/K01950%09red/K01239%09red/K00767%09red/K01081%09red/K03426%09red/K03517%09red
RNA degradation	KEGG PATHWAY	ko03018	189	914	0.999283163	1	Cluster-60005.14552|Cluster-60005.48616|Cluster-60005.63685|Cluster-60005.104846|Cluster-60005.62744|Cluster-60005.62745|Cluster-60005.71041|Cluster-60005.62967|Cluster-60005.90700|Cluster-60005.110695|Cluster-49035.0|Cluster-60005.42438|Cluster-60005.22243|Cluster-60005.47030|Cluster-60005.17128|Cluster-60005.101756|Cluster-60005.16442|Cluster-60005.50285|Cluster-60005.97409|Cluster-69943.0|Clus…	K13126|K04077|K04077|K13126|K04077|K04077|K03679|K12599|K12600|K12622|K12614|K12625|K00850|K04077|K12624|K12614|K13126|K12581|K04077|K12622|K12618|K03514|K03514|K12620|K00850|K00850|K12613|K12591|K13126|K04077|K12616|K12618|K12586|K01689|K12608|K12619|K11600|K10643|K12626|K03678|K12599|K12604|K04077|K14442|K04077|K12598|K13126|K12608|K12604|K12590|K12606|K12571|K03514|K12602|K12598|K12598|K00850|…	| | | | | | | | | | | | | | | | | | | | | | | | | | | | | | | | | | | | | | | | | | | | | | | | | | | | | | | | | | | | | | | | | | | | | | | | | | | | | | | | | | | | | | | | | | | | | | | | | | | | | | | | | | | | | | | | | | | | | | | | | | | | | | | | | | | | | | | | | | | | | | | | | | | | | | | | | | | | | | | | | | | | | | | | | | | | | | | | | | | | | | | | | | | | |	|||||||||||||||||||||||||||||||||||||||||||||||||||||||||||||||||||||||||||||||||||||||||||||||||||||||||||||||||||||||||||||||||||||||||||||||||||||||||||||||||||||||||||||||||||||||||||||	PABPC|groEL, HSPD1|groEL, HSPD1|PABPC|groEL, HSPD1|groEL, HSPD1|RRP4, EXOSC2|SKI2, SKIV2L|SKI3, TTC37|LSM3|DDX6, RCK, DHH1|LSM6|pfkA, PFK|groEL, HSPD1|LSM5|DDX6, RCK, DHH1|PABPC|CNOT7_8, CAF1, POP2|groEL, HSPD1|LSM3|XRN1, SEP1, KEM1|PAPD5_7, TRF4|PAPD5_7, TRF4|LSM1|pfkA, PFK|pfkA, PFK|DCP2|RRP6, EXOSC10|PABPC|groEL, HSPD1|EDC4|XRN1, SEP1, KEM1|RRP43, EXOSC8, OIP2|ENO, eno|CAF16|XRN2, RAT1|RRP41, …	http://www.genome.jp/kegg-bin/show_pathway?ko03018/K03679%09red/K03678%09red/K00850%09red/K12590%09red/K01689%09red/K12627%09red/K12614%09red/K12617%09red/K12616%09red/K12611%09red/K12613%09red/K12591%09red/K12580%09red/K12586%09red/K12619%09red/K12618%09red/K12598%09red/K12599%09red/K18681%09red/K12622%09red/K03514%09red/K03681%09red/K13126%09red/K00962%09red/K01148%09red/K12620%09red/K12621%09r…
Mismatch repair	KEGG PATHWAY	ko03430	46	298	0.999881836	1	Cluster-60005.125061|Cluster-60005.62603|Cluster-60005.74432|Cluster-60005.2350|Cluster-31468.0|Cluster-60005.38371|Cluster-60005.84396|Cluster-60005.24780|Cluster-60005.20842|Cluster-60005.105891|Cluster-60005.72320|Cluster-60005.8837|Cluster-71287.0|Cluster-60005.60098|Cluster-60005.40451|Cluster-34140.0|Cluster-60005.116000|Cluster-58005.0|Cluster-60005.47669|Cluster-60005.111618|Cluster-60005…	K10740|K10747|K10747|K10754|K04802|K10755|K07466|K07466|K08737|K02328|K10858|K10755|K08734|K08734|K10754|K03505|K08736|K10756|K10739|K04802|K02327|K07466|K10756|K08737|K02327|K02327|K07466|K10754|K07466|K10747|K10756|K10747|K10739|K03657|K08736|K04802|K04802|K08735|K03657|K10746|K10747|K03657|K07466|K10756|K08735|K10756|	| | | | | | | | | | | | | | | | | | | | | | | | | | | | | | | | | | | | | | | | | | | | | |	||||||||||||||||||||||||||||||||||||||||||||||	RPA3|LIG1|LIG1|RFC1|PCNA|RFC2_4|RFA1, RPA1, rpa|RFA1, RPA1, rpa|MSH6|POLD2|PMS2|RFC2_4|MLH1|MLH1|RFC1|POLD4|MSH3|RFC3_5|RFA2, RPA2|PCNA|POLD1|RFA1, RPA1, rpa|RFC3_5|MSH6|POLD1|POLD1|RFA1, RPA1, rpa|RFC1|RFA1, RPA1, rpa|LIG1|RFC3_5|LIG1|RFA2, RPA2|uvrD, pcrA|MSH3|PCNA|PCNA|MSH2|uvrD, pcrA|EXO1|LIG1|uvrD, pcrA|RFA1, RPA1, rpa|RFC3_5|MSH2|RFC3_5|	http://www.genome.jp/kegg-bin/show_pathway?ko03430/K10756%09red/K08735%09red/K10754%09red/K08736%09red/K10740%09red/K10755%09red/K08734%09red/K10858%09red/K07466%09red/K02327%09red/K10747%09red/K04802%09red/K10746%09red/K03657%09red/K08737%09red/K02328%09red/K10739%09red/K03505%09red
Homologous recombination	KEGG PATHWAY	ko03440	43	285	0.999902105	1	Cluster-60005.125061|Cluster-60005.19455|Cluster-60005.84396|Cluster-60005.24780|Cluster-60005.59813|Cluster-60005.105891|Cluster-60005.46199|Cluster-34140.0|Cluster-7514.0|Cluster-69053.0|Cluster-37092.0|Cluster-60005.24603|Cluster-60005.47669|Cluster-60005.23791|Cluster-61407.0|Cluster-60005.58373|Cluster-60005.123916|Cluster-60005.28523|Cluster-50677.0|Cluster-60005.45019|Cluster-60005.42196|C…	K10740|K10869|K07466|K07466|K10901|K02328|K10870|K03505|K04482|K03165|K03553|K03553|K10739|K02327|K10865|K07466|K10870|K08775|K04482|K02327|K02327|K07466|K10866|K03553|K03553|K07466|K10870|K04482|K08991|K03553|K10739|K10901|K10866|K10901|K08775|K10871|K10866|K10866|K04482|K07466|K03165|K10901|K10875|	| | | | | | | | | | | | | | | | | | | | | | | | | | | | | | | | | | | | | | | | | | |	|||||||||||||||||||||||||||||||||||||||||||	RPA3|RAD51L1, RAD51B|RFA1, RPA1, rpa|RFA1, RPA1, rpa|BLM, RECQL3, SGS1|POLD2|RAD51L2, RAD51C|POLD4|RAD51|TOP3|recA|recA|RFA2, RPA2|POLD1|MRE11|RFA1, RPA1, rpa|RAD51L2, RAD51C|BRCA2, FANCD1|RAD51|POLD1|POLD1|RFA1, RPA1, rpa|RAD50|recA|recA|RFA1, RPA1, rpa|RAD51L2, RAD51C|RAD51|MUS81|recA|RFA2, RPA2|BLM, RECQL3, SGS1|RAD50|BLM, RECQL3, SGS1|BRCA2, FANCD1|RAD51L3, RAD51D|RAD50|RAD50|RAD51|RFA1, RPA1…	http://www.genome.jp/kegg-bin/show_pathway?ko03440/K10870%09red/K08991%09red/K04482%09red/K10901%09red/K10865%09red/K10866%09red/K03553%09red/K10740%09red/K10875%09red/K10739%09red/K10871%09red/K02327%09red/K02328%09red/K08775%09red/K03165%09red/K07466%09red/K03505%09red/K10869%09red
Basal transcription factors	KEGG PATHWAY	ko03022	48	312	0.999921351	1	Cluster-60005.74825|Cluster-60005.69918|Cluster-60005.52666|Cluster-45651.0|Cluster-60005.99211|Cluster-60005.45411|Cluster-60005.65091|Cluster-60005.67202|Cluster-60005.65256|Cluster-60005.113104|Cluster-60005.103184|Cluster-60005.90674|Cluster-60005.67244|Cluster-60005.110370|Cluster-60005.54673|Cluster-81947.0|Cluster-60005.4524|Cluster-60005.116767|Cluster-60005.104288|Cluster-60005.81837|Clu…	K03125|K10843|K03139|K03134|K03134|K03125|K03125|K03130|K03134|K03137|K03124|K03125|K03120|K10842|K10844|K03122|K03133|K03139|K03134|K03125|K10843|K03123|K03124|K10842|K03142|K14649|K03122|K02202|K10843|K03142|K03130|K14651|K03135|K03131|K03143|K03130|K03136|K03134|K10844|K03130|K06634|K03123|K03120|K10843|K03120|K03141|K03128|K03133|	| | | | | | | | | | | | | | | | | | | | | | | | | | | | | | | | | | | | | | | | | | | | | | | |	||||||||||||||||||||||||||||||||||||||||||||||||	TAF1|ERCC3, XPB|TFIIF2, GTF2F2, TFG2|TAF10|TAF10|TAF1|TAF1|TAF5|TAF10|TFIIE2, GTF2E2, TFA2|TFIIB, GTF2B, SUA7, tfb|TAF1|TBP, tbp|MNAT1|ERCC2, XPD|TFIIA1, GTF2A1, TOA1|TAF9B, TAF9|TFIIF2, GTF2F2, TFG2|TAF10|TAF1|ERCC3, XPB|TFIIA2, GTF2A2, TOA2|TFIIB, GTF2B, SUA7, tfb|MNAT1|TFIIH2, GTF2H2, SSL1|TAF8|TFIIA1, GTF2A1, TOA1|CDK7|ERCC3, XPB|TFIIH2, GTF2H2, SSL1|TAF5|TAF15, NPL3|TAF11|TAF6|TFIIH3, GTF2H3…	http://www.genome.jp/kegg-bin/show_pathway?ko03022/K03143%09red/K03142%09red/K03141%09red/K03125%09red/K03124%09red/K03120%09red/K03123%09red/K03122%09red/K03128%09red/K14651%09red/K06634%09red/K03136%09red/K03137%09red/K03134%09red/K03135%09red/K03133%09red/K03130%09red/K03131%09red/K02202%09red/K03139%09red/K10842%09red/K10843%09red/K10844%09red/K14649%09red
DNA replication	KEGG PATHWAY	ko03030	54	348	0.999958089	1	Cluster-60005.80850|Cluster-60005.125061|Cluster-60005.62603|Cluster-60005.50162|Cluster-60005.58356|Cluster-60005.41118|Cluster-60005.74432|Cluster-60005.2350|Cluster-31468.0|Cluster-60005.38371|Cluster-60005.84396|Cluster-60005.24780|Cluster-60005.71830|Cluster-60005.105891|Cluster-60005.8837|Cluster-60005.48444|Cluster-60005.48230|Cluster-60005.1652|Cluster-34140.0|Cluster-60005.67541|Cluster-…	K02324|K10740|K10747|K02684|K02685|K10747|K10747|K10754|K04802|K10755|K07466|K07466|K02685|K02328|K10755|K02321|K02212|K10744|K03505|K02321|K10756|K10739|K02541|K02327|K10742|K07466|K10742|K10756|K10754|K10744|K10743|K02540|K02327|K02327|K07466|K02209|K10754|K07466|K04802|K10756|K02320|K10747|K10739|K04802|K04802|K04799|K10747|K02684|K10744|K07466|K10756|K02210|K10756|K02684|	| | | | | | | | | | | | | | | | | | | | | | | | | | | | | | | | | | | | | | | | | | | | | | | | | | | | | |	||||||||||||||||||||||||||||||||||||||||||||||||||||||	POLE1|RPA3|LIG1|PRI1|PRI2|LIG1|LIG1|RFC1|PCNA|RFC2_4|RFA1, RPA1, rpa|RFA1, RPA1, rpa|PRI2|POLD2|RFC2_4|POLA2|MCM4, CDC54|RNASEH2B|POLD4|POLA2|RFC3_5|RFA2, RPA2|MCM3|POLD1|DNA2|RFA1, RPA1, rpa|DNA2|RFC3_5|RFC1|RNASEH2B|RNASEH2A|MCM2|POLD1|POLD1|RFA1, RPA1, rpa|MCM5, CDC46|RFC1|RFA1, RPA1, rpa|PCNA|RFC3_5|POLA1|LIG1|RFA2, RPA2|PCNA|PCNA|FEN1, RAD2|LIG1|PRI1|RNASEH2B|RFA1, RPA1, rpa|RFC3_5|MCM7, CDC…	http://www.genome.jp/kegg-bin/show_pathway?ko03030/K10744%09red/K10747%09red/K10740%09red/K10743%09red/K10742%09red/K02210%09red/K04802%09red/K02212%09red/K07466%09red/K10739%09red/K10756%09red/K10754%09red/K10755%09red/K02685%09red/K02684%09red/K02320%09red/K02321%09red/K02324%09red/K02209%09red/K02327%09red/K02328%09red/K04799%09red/K02540%09red/K02541%09red/K03505%09red
Nucleotide excision repair	KEGG PATHWAY	ko03420	81	504	0.999995803	1	Cluster-60005.39829|Cluster-60005.125061|Cluster-60005.81680|Cluster-9582.0|Cluster-60005.69918|Cluster-60005.78033|Cluster-60005.74432|Cluster-60005.2350|Cluster-31468.0|Cluster-60005.3222|Cluster-3309.0|Cluster-60005.62603|Cluster-60005.24780|Cluster-60005.77724|Cluster-60005.39767|Cluster-60005.106367|Cluster-3095.0|Cluster-60005.105891|Cluster-60005.8837|Cluster-60005.72481|Cluster-60005.2177…	K10849|K10740|K10838|K10609|K10843|K10609|K10747|K10754|K04802|K03143|K03142|K10747|K07466|K10848|K10844|K06634|K03868|K02328|K10755|K10843|K10838|K03505|K10846|K10844|K03868|K10755|K10609|K10843|K02202|K10842|K10610|K10610|K10610|K10739|K10610|K04802|K10846|K02327|K10839|K02324|K07466|K10609|K10846|K10756|K10754|K03868|K10846|K10842|K02327|K10756|K02327|K07466|K10839|K10839|K07466|K10754|K10843|…	| | | | | | | | | | | | | | | | | | | | | | | | | | | | | | | | | | | | | | | | | | | | | | | | | | | | | | | | | | | | | | | | | | | | | | | | | | | | | | | | |	|||||||||||||||||||||||||||||||||||||||||||||||||||||||||||||||||||||||||||||||||	ERCC1|RPA3|XPC|CUL4|ERCC3, XPB|CUL4|LIG1|RFC1|PCNA|TFIIH3, GTF2H3, TFB4|TFIIH2, GTF2H2, SSL1|LIG1|RFA1, RPA1, rpa|ERCC4, XPF|ERCC2, XPD|CCNH|RBX1, ROC1|POLD2|RFC2_4|ERCC3, XPB|XPC|POLD4|ERCC5, XPG, RAD2|ERCC2, XPD|RBX1, ROC1|RFC2_4|CUL4|ERCC3, XPB|CDK7|MNAT1|DDB1|DDB1|DDB1|RFA2, RPA2|DDB1|PCNA|ERCC5, XPG, RAD2|POLD1|RAD23, HR23|POLE1|RFA1, RPA1, rpa|CUL4|ERCC5, XPG, RAD2|RFC3_5|RFC1|RBX1, ROC1|ER…	http://www.genome.jp/kegg-bin/show_pathway?ko03420/K03143%09red/K03142%09red/K10747%09red/K10740%09red/K10609%09red/K03141%09red/K04802%09red/K03868%09red/K07466%09red/K10839%09red/K10838%09red/K06634%09red/K10739%09red/K10756%09red/K10754%09red/K10755%09red/K10610%09red/K02324%09red/K02327%09red/K02328%09red/K02202%09red/K10842%09red/K10843%09red/K10846%09red/K10844%09red/K10848%09red/K10849%09r…
RNA polymerase	KEGG PATHWAY	ko03020	70	473	0.999999545	1	Cluster-60005.70800|Cluster-8126.0|Cluster-60005.118456|Cluster-7146.1|Cluster-60005.44279|Cluster-60005.69342|Cluster-60005.104334|Cluster-60005.12890|Cluster-60005.42089|Cluster-60005.93129|Cluster-60005.65255|Cluster-60005.11433|Cluster-45439.0|Cluster-60005.48031|Cluster-60005.38071|Cluster-4396.0|Cluster-60005.22791|Cluster-8982.0|Cluster-60005.94292|Cluster-8982.2|Cluster-60005.51201|Cluste…	K03005|K03008|K03025|K03010|K03016|K03023|K03010|K03006|K03018|K03000|K03016|K03009|K02999|K03027|K14721|K03007|K03014|K03023|K14721|K03023|K03007|K03016|K03017|K03006|K03021|K03018|K03010|K03016|K03019|K03018|K03006|K03002|K03027|K03016|K03025|K03010|K03023|K03013|K03018|K03018|K03025|K03022|K03013|K03006|K03002|K03002|K03002|K03006|K03008|K03005|K03006|K03006|K03009|K03006|K03002|K02999|K03000|…	| | | | | | | | | | | | | | | | | | | | | | | | | | | | | | | | | | | | | | | | | | | | | | | | | | | | | | | | | | | | | | | | | | | | | |	||||||||||||||||||||||||||||||||||||||||||||||||||||||||||||||||||||||	RPA49, POLR1E|RPB11, POLR2J|RPC6, POLR3F|RPB2, POLR2B|RPB8, POLR2H|RPC3, POLR3C|RPB2, POLR2B|RPB1, POLR2A|RPC1, POLR3A|RPA12, ZNRD1|RPB8, POLR2H|RPB12, POLR2K|RPA1, POLR1A|RPC40, POLR1C|RPC5, POLR3E|RPB10, POLR2L|RPB6, POLR2F|RPC3, POLR3C|RPC5, POLR3E|RPC3, POLR3C|RPB10, POLR2L|RPB8, POLR2H|RPB9, POLR2I|RPB1, POLR2A|RPC2, POLR3B|RPC1, POLR3A|RPB2, POLR2B|RPB8, POLR2H|RPC11, POLR3K|RPC1, POLR3A|RP…	http://www.genome.jp/kegg-bin/show_pathway?ko03020/K03006%09red/K03021%09red/K03022%09red/K03005%09red/K03002%09red/K03025%09red/K03000%09red/K03027%09red/K03008%09red/K03009%09red/K02999%09red/K14721%09red/K03014%09red/K03017%09red/K03016%09red/K03011%09red/K03010%09red/K03013%09red/K03019%09red/K03018%09red/K03007%09red/K03023%09red
Base excision repair	KEGG PATHWAY	ko03410	30	263	0.999999604	1	Cluster-60005.80850|Cluster-60005.62603|Cluster-60005.74432|Cluster-60005.111618|Cluster-31468.0|Cluster-60005.72023|Cluster-60005.95410|Cluster-60005.105891|Cluster-60005.7144|Cluster-60005.45019|Cluster-60005.23791|Cluster-60005.112859|Cluster-60005.116344|Cluster-60871.0|Cluster-60005.77658|Cluster-60005.98920|Cluster-60005.20832|Cluster-34140.0|Cluster-60005.42196|Cluster-72847.0|Cluster-6000…	K02324|K10747|K10747|K04802|K04802|K01247|K10798|K02328|K10773|K02327|K02327|K03512|K04802|K10798|K10773|K10798|K10772|K03505|K02327|K10773|K10747|K10747|K10798|K10801|K03660|K04802|K10773|K04799|K10747|K03512|	| | | | | | | | | | | | | | | | | | | | | | | | | | | | | |	||||||||||||||||||||||||||||||	POLE1|LIG1|LIG1|PCNA|PCNA|alkA|PARP|POLD2|NTH|POLD1|POLD1|POLL|PCNA|PARP|NTH|PARP|APEX2|POLD4|POLD1|NTH|LIG1|LIG1|PARP|MBD4|OGG1|PCNA|NTH|FEN1, RAD2|LIG1|POLL|	http://www.genome.jp/kegg-bin/show_pathway?ko03410/K10747%09red/K10773%09red/K10772%09red/K01247%09red/K10798%09red/K04799%09red/K04802%09red/K02324%09red/K03505%09red/K02327%09red/K02328%09red/K03660%09red/K03512%09red/K10801%09red
Purine metabolism	KEGG PATHWAY	ko00230	303	1579	0.999999958	1	Cluster-8126.0|Cluster-60005.69342|Cluster-60005.63295|Cluster-77923.0|Cluster-60005.83108|Cluster-60005.70800|Cluster-60005.42089|Cluster-60005.93129|Cluster-60005.97210|Cluster-60005.45237|Cluster-60005.118456|Cluster-60005.65744|Cluster-60005.105891|Cluster-60005.58356|Cluster-60005.102551|Cluster-24653.0|Cluster-60005.35145|Cluster-60005.22791|Cluster-7922.0|Cluster-20110.0|Cluster-60005.8815…	K03008|K03023|K00939|K14977|K00856|K03005|K03018|K03000|K18453|K00873|K03025|K00939|K02328|K02685|K00940|K00939|K01952|K03014|K00106|K13484|K01081|K03005|K12319|K00873|K03018|K01466|K03018|K11808|K01835|K00988|K10808|K10808|K00939|K00939|K00940|K01939|K00088|K01515|K00106|K01427|K01488|K01835|K03027|K03002|K03002|K01835|K00106|K00106|K03006|K03006|K00988|K01081|K00602|K01933|K01466|K00940|K00602|…	| | | | | | | | | | | | | | | | | | | | | | | | | | | | | | | | | | | | | | | | | | | | | | | | | | | | | | | | | | | | | | | | | | | | | | | | | | | | | | | | | | | | | | | | | | | | | | | | | | | | | | | | | | | | | | | | | | | | | | | | | | | | | | | | | | | | | | | | | | | | | | | | | | | | | | | | | | | | | | | | | | | | | | | | | | | | | | | | | | | | | | | | | | | | | | | | | | | | | | | |…	|||||||||||||||||||||||||||||||||||||||||||||||||||||||||||||||||||||||||||||||||||||||||||||||||||||||||||||||||||||||||||||||||||||||||||||||||||||||||||||||||||||||||||||||||||||||||||||||||||||||||||||||||||||||||||||||||||||||||||||||||||||||||||||||||||||||||||||||||||||||||||||||||||||||||||||||	RPB11, POLR2J|RPC3, POLR3C|adk, AK|ylbA, UGHY|E2.7.1.20, ADK|RPA49, POLR1E|RPC1, POLR3A|RPA12, ZNRD1|NUDT23|PK, pyk|RPC6, POLR3F|adk, AK|POLD2|PRI2|ndk, NME|adk, AK|purL, PFAS|RPB6, POLR2F|XDH|TTHL|E3.1.3.5|RPA49, POLR1E|GUCY1B|PK, pyk|RPC1, POLR3A|allB|RPC1, POLR3A|ADE2|pgm|APA1_2|RRM2|RRM2|adk, AK|adk, AK|ndk, NME|purA, ADSS|IMPDH, guaB|nudF|XDH|URE|add, ADA|pgm|RPC40, POLR1C|RPA2, POLR1B|RPA2,…	http://www.genome.jp/kegg-bin/show_pathway?ko00230/K18151%09red/K00856%09red/K00939%09red/K00088%09red/K14977%09red/K01756%09red/K00601%09red/K00958%09red/K03022%09red/K00602%09red/K03002%09red/K01939%09red/K00764%09red/K03027%09red/K00873%09red/K01923%09red/K01427%09red/K03008%09red/K01933%09red/K01466%09red/K00988%09red/K03000%09red/K01835%09red/K03019%09red/K01519%09red/K01952%09red/K13293%09r…
Pyrimidine metabolism	KEGG PATHWAY	ko00240	203	1137	0.999999974	1	Cluster-8126.0|Cluster-60005.69342|Cluster-60005.58356|Cluster-60005.53739|Cluster-41570.0|Cluster-60005.43499|Cluster-58905.0|Cluster-60005.42089|Cluster-60005.93129|Cluster-60005.118456|Cluster-60005.105891|Cluster-60005.34643|Cluster-60005.102551|Cluster-77571.0|Cluster-60005.22791|Cluster-67394.0|Cluster-60005.88157|Cluster-60005.69416|Cluster-60005.41953|Cluster-9357.0|Cluster-60005.69418|Cl…	K03008|K03023|K02685|K00254|K00384|K00384|K00384|K03018|K03000|K03025|K02328|K01956|K00940|K00254|K03014|K00940|K01081|K00384|K03018|K00940|K00384|K03018|K00254|K14641|K10808|K03002|K00876|K00940|K01956|K00384|K03021|K16329|K00609|K03013|K01081|K03002|K01937|K00876|K00761|K03006|K03006|K01081|K00207|K13998|K13800|K13421|K00940|K00384|K00857|K13421|K14721|K00940|K00876|K02324|K03010|K03016|K13800|…	| | | | | | | | | | | | | | | | | | | | | | | | | | | | | | | | | | | | | | | | | | | | | | | | | | | | | | | | | | | | | | | | | | | | | | | | | | | | | | | | | | | | | | | | | | | | | | | | | | | | | | | | | | | | | | | | | | | | | | | | | | | | | | | | | | | | | | | | | | | | | | | | | | | | | | | | | | | | | | | | | | | | | | | | | | | | | | | | | | | | | | | | | | | | | | | | | | | | | | | |…	|||||||||||||||||||||||||||||||||||||||||||||||||||||||||||||||||||||||||||||||||||||||||||||||||||||||||||||||||||||||||||||||||||||||||||||||||||||||||||||||||||||||||||||||||||||||||||||||||||||||||||	RPB11, POLR2J|RPC3, POLR3C|PRI2|DHODH, pyrD|trxB|trxB|trxB|RPC1, POLR3A|RPA12, ZNRD1|RPC6, POLR3F|POLD2|carA, CPA1|ndk, NME|DHODH, pyrD|RPB6, POLR2F|ndk, NME|E3.1.3.5|trxB|RPC1, POLR3A|ndk, NME|trxB|RPC1, POLR3A|DHODH, pyrD|APY1_2|RRM2|RPA2, POLR1B|udk, UCK|ndk, NME|carA, CPA1|trxB|RPC2, POLR3B|psuG|pyrB, PYR2|RPB5, POLR2E|E3.1.3.5|RPA2, POLR1B|pyrG, CTPS|udk, UCK|upp, UPRT|RPB1, POLR2A|RPB1, POL…	http://www.genome.jp/kegg-bin/show_pathway?ko00240/K00857%09red/K01519%09red/K03006%09red/K03007%09red/K03022%09red/K03023%09red/K03002%09red/K03025%09red/K03000%09red/K03027%09red/K00609%09red/K01937%09red/K00876%09red/K03008%09red/K03009%09red/K02685%09red/K03787%09red/K01956%09red/K03019%09red/K01955%09red/K02324%09red/K00207%09red/K03021%09red/K11541%09red/K01081%09red/K02999%09red/K13800%09r…
Spliceosome	KEGG PATHWAY	ko03040	334	1872	1	1	Cluster-60005.58154|Cluster-60005.67670|Cluster-60005.68457|Cluster-60005.14319|Cluster-60005.51193|Cluster-60005.1873|Cluster-8399.0|Cluster-60005.85722|Cluster-60005.90542|Cluster-7927.0|Cluster-60005.64416|Cluster-60005.65748|Cluster-60005.35117|Cluster-60005.29052|Cluster-60005.42438|Cluster-60005.61840|Cluster-60005.100577|Cluster-60005.99097|Cluster-60005.70097|Cluster-60005.55372|Cluster-6…	K03283|K12819|K12850|K03283|K12823|K12850|K12812|K03283|K12862|K11092|K12820|K12825|K12823|K11092|K12625|K12881|K12871|K10599|K12823|K11097|K12896|K12624|K12873|K11087|K12836|K12624|K12835|K03283|K12879|K12818|K12863|K12845|K12858|K12831|K03283|K03283|K12893|K12847|K03283|K12885|K12823|K12837|K10599|K12662|K12821|K12878|K12812|K12837|K12857|K12874|K12893|K11093|K12885|K11093|K10599|K12820|K12855|…	| | | | | | | | | | | | | | | | | | | | | | | | | | | | | | | | | | | | | | | | | | | | | | | | | | | | | | | | | | | | | | | | | | | | | | | | | | | | | | | | | | | | | | | | | | | | | | | | | | | | | | | | | | | | | | | | | | | | | | | | | | | | | | | | | | | | | | | | | | | | | | | | | | | | | | | | | | | | | | | | | | | | | | | | | | | | | | | | | | | | | | | | | | | | | | | | | | | | | | | |…	||||||||||||||||||||||||||||||||||||||||||||||||||||||||||||||||||||||||||||||||||||||||||||||||||||||||||||||||||||||||||||||||||||||||||||||||||||||||||||||||||||||||||||||||||||||||||||||||||||||||||||||||||||||||||||||||||||||||||||||||||||||||||||||||||||||||||||||||||||||||||||||||||||||||||||||||||||||||||||||||||||||||||||||	HSPA1_8|SLU7|PRPF38B|HSPA1_8|DDX5, DBP2|PRPF38B|UAP56, BAT1, SUB2|HSPA1_8|PLRG1, PRL1, PRP46|SNRPA1|DHX15, PRP43|SF3A1, SAP114|DDX5, DBP2|SNRPA1|LSM6|THOC4, ALY|CCDC12|PRPF19, PRP19|DDX5, DBP2|SNRPE, SME|SFRS7|LSM5|BUD31, G10|SNRPD1, SMD1|U2AF1|LSM5|DDX42, SF3B125|HSPA1_8|THOC2|DHX8, PRP22|CWC15|SNU13, NHP2L|DDX23, PRP28|SF3B4, SAP49|HSPA1_8|HSPA1_8|SFRS4_5_6|USP39, SAD1|HSPA1_8|RBMX, HNRNPG|DDX5…	http://www.genome.jp/kegg-bin/show_pathway?ko03040/K10599%09red/K12733%09red/K11984%09red/K12881%09red/K12882%09red/K12883%09red/K12885%09red/K11099%09red/K12817%09red/K12816%09red/K12813%09red/K12812%09red/K12811%09red/K09564%09red/K12819%09red/K12818%09red/K12897%09red/K12896%09red/K12893%09red/K12890%09red/K12862%09red/K12863%09red/K12860%09red/K12861%09red/K06063%09red/K12867%09red/K12864%09r…
--------------------
#Term	Database	ID	Input number	Background number	P-Value	Corrected P-Value	Input	KO	Entrez_ID	Ensembl_ID	KO_name	Hyperlink
--------------------
#Term	Database	ID	Input number	Background number	P-Value	Corrected P-Value	Input	KO	Entrez_ID	Ensembl_ID	KO_name	Hyperlink
--------------------
