# Supplementary material for: Integrated Omics Approach to Discover Differences in the Metabolism of a New Tibetan Desmodesmus sp. in Two Types of Sewage Treatments
Source: Metabolites. 2023 Mar 6;13(3):388. doi: 10.3390/metabo13030388 (PMC10058882; doi:10.3390/metabo13030388)
Supplement: Supplementary file 1 [file metabolites-13-00388-s001.zip › Table S3.xls]

Compound_ID	Name	Formula	Molecular Weight	RT [min]	m/z	mzCloud_Results	mzVault_Results	MassList_Results	pos_YH_3_1	pos_YH_3_2	pos_YH_3_3	pos_YH_3_4	pos_YH_3_5	pos_YH_3_6	pos_YH_4_1	pos_YH_4_2	pos_YH_4_3	pos_YH_4_4	pos_YH_4_5	pos_YH_4_6	FC	log2FC	Pvalue	ROC	VIP	Up.Down
Com_1616_pos	S-Adenosylhomocysteine	C14 H20 N6 O5 S	384.12152	2.521	385.12869	Full match	Full match	Full match	94972038.19	106161410.2	115861344.3	112883511.9	103510692.6	100780624.9	3186203.091	3006260.436	3275335.456	3220716.362	3457821.138	2648488.649	33.74171441	5.076461374	2.07E-14	1	1.293148089	down
Com_2115_pos	Argininosuccinic acid	C10 H18 N4 O6	290.12232	1.44	291.12961	Full match	Full match	Full match	68722863.36	75800721.77	82789204.88	59457702.22	66899150.79	63619891.14	2441957.089	2649769.702	2889463.097	3443149.728	3682055.43	2771289.354	23.34136373	4.544816948	1.20E-11	1	1.201090099	down
Com_15276_pos	4-methoxyphenyl 3,5-dimethyl-1-phenyl-1H-pyrazole-4-carboxylate	C19 H18 N2 O3	344.10868	4.805	345.11578	Invalid mass	No results	No results	165407.199	196663.7927	168975.7825	155138.8242	202512.9645	248506.9139	7729198.407	10529099.2	8262899.974	5382627.058	8877343.249	8955044.556	0.022864738	-5.450731789	6.33E-11	1	1.310927884	down
Com_6348_pos	Wighteone	C20 H18 O5	338.11612	2.529	170.06538	No results	No results	Full match	16755200.2	12293630.93	18899001.87	18121309.53	13154218.07	18275109.22	1017736.423	873054.2875	653363.022	763605.3179	648291.5275	568158.4489	21.55039018	4.429642085	1.97E-10	1	1.254699801	down
Com_708_pos	Methionine sulfoxide	C5 H11 N O3 S	165.04591	1.453	166.05318	Full match	Full match	Full match	230154456.4	288533782.7	277803504.7	277303743.9	337601258.9	347779152.3	30331053.31	29675958.42	33543618.14	38794909.92	39242152.94	31164070.79	8.676501098	3.117113376	2.01E-10	1	1.197483928	down
Com_422_pos	4-oxododecanedioic acid	C12 H20 O5	226.11801	5.903	227.12524	Invalid mass	No results	No results	194213202.7	187613631	210865008.2	230846405.7	255764477.1	194975938.6	1026295979	1311825825	1278465516	1213454976	987132735.6	1197963583	0.181646969	-2.460790806	2.50E-10	1	1.397367231	down
Com_956_pos	QPH	C16 H24 N6 O5	380.18088	5.838	381.18814	Full match	No results	No results	30687279.29	34042273.94	26145531.24	33952061.51	45683920.71	31437499.38	382122977.8	504233805.5	597421283.1	364559477.5	465287722.8	421765167.8	0.073828059	-3.759686963	2.90E-10	1	1.429725698	down
Com_267_pos	LPE 18:1	C23 H46 N O7 P	441.34511	9.726	442.35333	No results	Invalid mass	No results	990192748.9	643888944.7	653593438	806880767.2	481541675.1	589118638.5	24923931.91	21042442.87	21365631.15	14964403.68	21742973.62	25466962.51	32.16225575	5.00729669	3.68E-10	1	1.31926649	down
Com_4393_pos	(2R,3S,4S,5R,6R)-2-(hydroxymethyl)-6-(2-phenylethoxy)oxane-3,4,5-triol	C14 H20 O6	306.10907	5.604	307.11652	Invalid mass	No results	No match	3205851.632	3015077.53	3384865.698	4292481.889	5179290.721	3795511.343	53721728.49	51079996.64	63043859.89	53664680.3	70785693.73	39541081.96	0.068928649	-3.858752458	5.24E-10	1	1.377145128	down
Com_16108_pos	pentane-1,2,3,4,5-pentol	C5 H12 O5	174.05287	3.774	175.0601	Invalid mass	No results	No match	742485.0401	1002856.174	1181395.684	927589.8962	1071189.753	936977.6556	7136132.474	9489288.075	7159952.309	6868291.643	6601666.78	7432259.533	0.131188415	-2.930287772	5.54E-10	1	1.374307225	down
Com_3653_pos	4-styrylpyridine	C13 H11 N	181.08514	1.414	182.09241	Invalid mass	No results	No results	23443985.13	25952420.59	32722409.02	22477214.95	28832063.18	27691311.51	1102938.051	855095.7787	1030196.58	1649455.862	1057513.324	1166463.39	23.4811014	4.553428176	6.04E-10	1	1.309086751	down
Com_7557_pos	LDGTS 22:4	C32 H55 N O6	549.40323	9.697	550.41034	No results	Full match	No results	14922102.87	14246423.28	13927874.95	14549510.44	8251686.016	10287953.14	586495.8732	741353.1732	576476.7666	410249.3652	786041.2158	536722.8188	20.94540714	4.388562023	8.25E-10	1	1.298628376	down
Com_193_pos	Dihydrocapsaicin	C18 H29 N O3	307.21456	7.743	308.22174	No results	No results	Full match	1090991257	1209998301	1351894778	1418896323	1432232206	1157848971	54081655.72	32532273.12	37766342.53	37110819.84	31772092.07	47389215.14	31.83787856	4.992672304	8.59E-10	1	1.292301009	down
Com_859_pos	alpha-Keto-gamma-(methylthio)butyric acid	C5 H8 O3 S	148.01935	1.461	149.02664	No results	No results	Full match	206462277	249679868.7	233566317.5	217882895.6	270729849.3	275708330.9	30811066.58	28838559.38	31113763.81	43590848.75	38253973.19	36279083.3	6.960832821	2.799259926	1.10E-09	1	1.144723604	down
Com_49_pos	9-Oxo-10(E),12(E)-octadecadienoic acid	C18 H30 O3	294.21885	8.1	317.20801	Full match	No results	Full match	620760832.1	831387712.4	911780590.8	866400729.9	1128896857	784083671	8213459991	11042277326	9653207886	6557679751	7647703362	8894131544	0.098893726	-3.337977189	1.29E-09	1	1.424256417	down
Com_23041_pos	Cepharanthine	C37 H38 N2 O6	606.27361	8.269	607.28088	No results	No results	Full match	1897168.935	1150934.592	1488684.872	1519866.955	1977466.102	1916516.613	124364.5059	197272.8044	144785.1071	120325.4794	123375.7314	136033.0774	11.75980525	3.555792263	1.31E-09	1	1.283095035	down
Com_14846_pos	Eleutheroside E	C34 H46 O18	742.2658	11.346	743.27325	No results	No results	Full match	261601.4048	286142.4838	178678.1038	290097.9173	177739.2763	329159.6671	8337839.831	11102977.42	5523999.731	8673641.452	6245758.834	5324904.647	0.033697156	-4.891229337	1.48E-09	1	1.264433204	down
Com_19147_pos	Auraptene	C19 H22 O3	298.15642	6.164	299.1637	No results	No results	Full match	543709.48	594777.0859	672158.9043	691103.2957	918106.285	668767.1436	5637469.631	6465545.41	4969201.062	5001658.041	6798029.193	5876787.031	0.117662627	-3.087271942	1.50E-09	1	1.356040177	down
Com_10686_pos	3-hydroxy-2-octylpentanedioic acid	C13 H24 O5	242.15165	7.422	243.15887	Invalid mass	No results	No results	1666713.146	2389623.824	1880557.129	2162355.901	2481756.085	1676531.84	13459226.26	14341405.92	14805305.22	13219507.63	19981152.64	13858943.49	0.136702882	-2.870884432	1.67E-09	1	1.148778335	down
Com_3369_pos	4-hydroxy-3-(3-methylbut-2-en-1-yl)benzoic acid	C12 H14 O3	206.09452	5.749	207.1019	Full match	No results	Full match	7739911.047	9801646.005	11214799.75	11005648.94	10221317.32	11448212.57	65432298.21	100049942	88023316.39	75672576.8	89777244.26	64055849.96	0.127184488	-2.975005372	1.96E-09	1	1.423784543	down
Com_8740_pos	3-(4-hydroxy-3-methoxyphenyl)propanoic acid	C10 H12 O4	178.06034	5.593	179.06767	Invalid mass	Invalid mass	No results	341792.931	525977.0882	743785.6092	551956.6955	755567.4258	624846.9603	16457194.35	26778384.06	19149193.06	26011786.09	22905190.29	19866221.33	0.027018233	-5.209922882	2.21E-09	1	1.406919513	down
Com_10645_pos	5-Phenyl-2,4-pentadienoic acid	C11 H10 O2	174.06815	5.502	175.07542	No results	No results	Full match	1089419.153	1817274.124	1396446.247	1327370.651	1698092.853	1272631.456	23047793.2	12696031.66	17006216.19	23380170.74	19267901.26	22410214.97	0.073010411	-3.775753982	2.60E-09	1	1.363873145	down
Com_3488_pos	DLK	C16 H30 N4 O6	374.21959	10.526	375.22656	Invalid mass	No results	No results	42847508.64	38188242.52	36667180.05	34819815.4	20811015.19	37989596.9	516165.956	700718.8464	1049066.911	792163.4716	1136530.264	502903.1413	44.98588032	5.49140035	2.88E-09	1	1.413775701	down
Com_17078_pos	TPH	C15 H23 N5 O5	335.15834	4.759	336.16568	Invalid mass	No results	No results	542252.7111	953030.1762	725283.3563	804379.3676	633080.6128	817424.9353	8014102.949	8466976.595	7576205.342	6969233.394	5731779.675	7808683.933	0.100420782	-3.315870234	2.97E-09	1	1.424040852	down
Com_8207_pos	Glabrene	C20 H18 O4	322.12088	1.436	323.1282	No results	No results	Full match	13125008.49	12594461.89	13038825.88	11040737.7	9689893.884	11277442.85	789993.2891	641881.1752	737891.2927	1181443.564	757457.2554	835494.1139	14.3131211	3.839266393	3.19E-09	1	1.226128921	down
Com_439_pos	Tetranor-PGDM	C16 H24 O7	310.14131	5.704	311.14804	Invalid mass	No results	No results	74700073.45	86388217.82	123329199	96301241.65	122016668.7	108234838.9	933476363.7	1241931252	1377977619	804232335.1	1019339860	832805095.6	0.098388664	-3.345364085	3.38E-09	1	1.391290674	down
Com_10032_pos	N6,N6-dimethyladenine	C7 H9 N5	163.08592	4.838	164.09314	No results	No results	Full match	1559055.267	1754588.188	2272293.917	1449012.521	1919441.779	1690870.057	16806653.3	21712198.64	24720046.74	13616357.15	19819472.87	22862934.43	0.089053621	-3.489181919	3.91E-09	1	1.085372532	down
Com_9819_pos	3-(3,4,5-trimethoxyphenyl)propanoic acid	C12 H16 O5	262.08185	5.628	263.08908	Invalid mass	No results	No results	1083315.194	1639795.826	1870967.244	2206874.388	1639040.123	1564651.553	15545223.99	18036240.15	23081556.08	14793350.64	22827187.12	24872751.66	0.083962355	-3.574113564	4.30E-09	1	1.366007296	down
Com_2177_pos	m-Cresol	C7 H8 O	108.05749	6.025	109.06476	No results	No results	Full match	10199732.49	14694572.73	16399710.72	15613277.59	19130175.4	14985696.81	120146931.6	180250022	118333785.9	130643635.2	178950488.7	117226461.6	0.107649486	-3.215586661	4.30E-09	1	1.418421027	down
Com_5338_pos	Catalpol	C15 H22 O10	362.12185	5.162	363.12909	No results	No results	Full match	14157513.16	17477795.25	23918230.75	16927758.54	16843361.55	19540405.28	3336356.899	2532143.232	2375604.935	3221451.223	2784982.917	3537825.249	6.120015407	2.613535285	4.79E-09	1	1.307363659	down
Com_5762_pos	Talatisamine	C24 H39 N O5	421.28286	8.705	422.28952	No results	No results	Full match	3937534.548	3593223.074	4881478.014	4820421.658	5214079.509	4345339.816	566020.3227	931273.0269	792439.3538	621063.7957	747183.8645	714785.2298	6.127032435	2.615188488	4.85E-09	1	1.075245101	down
Com_3729_pos	4-decyl-3-hydroxy-5-oxooxolane-2,3-dicarboxylic acid	C16 H26 O7	352.15017	5.504	353.15759	Invalid mass	No results	No results	5384788.71	6129955.387	6742308.173	5832663.877	3665973.178	6688002.292	47797718.72	67788479.53	68104418.25	42441067.94	64549908.12	52333913.54	0.100414387	-3.315962113	5.22E-09	1	1.305500377	down
Com_5675_pos	L(+)-Ornithine	C5 H12 N2 O2	132.08987	1.248	133.09714	Full match	Full match	Full match	11112557.67	17991946.64	19720751.2	14285132.57	21517281.02	24109632.46	676863.9841	807171.917	958068.2866	1128891.469	1094885.89	751929.5255	20.07033839	4.326993036	5.38E-09	1	1.334051054	down
Com_834_pos	N', N''-DiFeruloylspermidine	C27 H35 N3 O6	497.25239	8.67	498.26007	No results	No results	Full match	269154671.6	164474465.6	158109524.5	216203237.4	237103320.2	196292525.8	5001030.357	3234345.992	3649170.175	1909888.804	3533885.504	2236114.447	63.44868776	5.987518421	5.47E-09	1	1.275332808	down
Com_825_pos	5-(6-hydroxy-6-methyloctyl)-2,5-dihydrofuran-2-one	C13 H22 O3	208.14621	6.022	209.15347	Invalid mass	No results	No results	25239490.45	32965290.77	36847650.84	33296992.55	39226223.98	32842578.57	469281760.8	604122073.2	345359334	656703004.6	415604432.8	464569107.5	0.067808748	-3.882384792	5.53E-09	1	1.428248026	down
Com_18171_pos	HLK	C18 H32 N6 O4	396.2484	4.745	397.25577	Full match	No results	No results	2086358.258	2684240.465	3271049.277	2431822.424	2135694.967	2440773.048	394404.8344	582031.1752	393689.8449	461224.7675	369125.0782	461482.376	5.65370979	2.49919783	5.56E-09	1	1.084988716	down
Com_2709_pos	LDGTS 22:5	C32 H53 N O6	547.38698	9.42	548.3938	No results	Full match	No results	36475609.68	58255206.03	41099719.14	43149211.5	24788454.85	39943266.73	1489203.848	668445.6892	1018211.512	591777.7399	662350.2378	570415.2579	48.73835275	5.606985587	5.67E-09	1	1.396256122	down
Com_8724_pos	7-(2-hydroxypropan-2-yl)-1,4a-dimethyl-decahydronaphthalen-1-ol	C15 H28 O2	222.19827	7.558	223.20546	Invalid mass	No results	No match	2432820.359	3818242.793	2958674.408	3320367.835	3775321.213	3572917.79	21802825.99	26871369.1	31374858.61	17972563.22	23819320.31	20933042.29	0.139229462	-2.844463563	5.90E-09	1	1.377881396	down
Com_572_pos	YLK	C21 H34 N4 O5	444.23694	6.304	445.2442	Invalid mass	No results	No results	196669916.3	351747680.7	410760378.7	261943590.1	346964116.9	344101493.1	18362979.5	15358854.32	18343906.06	12932952.07	20508156.93	19323423.62	18.24079181	4.189096451	7.09E-09	1	1.390782695	down
Com_1594_pos	Perillartine	C10 H15 N O	165.11532	5.975	166.1226	Full match	No results	Full match	23561644.06	27144211.44	28936209.94	22627492.67	35854833.19	31667515.44	155126357.3	213786068.3	224542643.3	207152059.9	273803865.5	169665742.5	0.136480252	-2.873235878	7.49E-09	1	1.333687468	down
Com_7823_pos	Arenobufagin	C24 H32 O6	434.22786	6.765	435.23477	No results	Invalid mass	No results	3741934.898	4037845.557	4244101.072	3700393.969	6153290.325	4487675.782	30967176.04	31661789.18	23655394.33	26368024.27	26949118.39	34026140.69	0.151849332	-2.719287532	7.56E-09	1	1.399937658	down
Com_958_pos	Ganoderic acid C2	C30 H46 O7	518.32194	8.498	519.3302	No results	No results	Full match	226823361.9	154244835.2	146779305.5	216867964.4	140964640.6	192869424.4	15394942.35	6838907.137	8808739.93	8784299.538	8600722.241	11966631.73	17.85848253	4.158537592	7.69E-09	1	1.235461008	down
Com_5530_pos	Nonivamide	C17 H27 N O3	293.19872	7.333	294.20593	No results	No results	Full match	16767705.65	17620085.95	19484010.04	21063408.73	30448623.52	18874923.17	2032620.307	2117904.519	2319460.57	3631833.832	2372560.489	2332594.404	8.391907493	3.068998775	8.23E-09	1	1.359894219	down
Com_15817_pos	Gibberellic acid	C19 H22 O6	346.13999	5.7	347.14728	No results	No results	Full match	332181.607	410118.4156	420953.6559	533832.4598	747479.0971	580222.934	5703230.021	7695464.614	9831946.947	6608203.677	10002633.22	7310047.671	0.064150377	-3.96239845	1.08E-08	1	1.402222037	down
Com_3200_pos	LPE 17:1	C22 H44 N O7 P	465.28553	9.199	466.29272	No results	Full match	No results	23219869.07	30027143	47395356.42	33428195.11	31007095.88	34378538.71	1037644.108	2371525.434	1883046.625	1171010.765	1380171.483	1837132.363	20.6038494	4.364841995	1.13E-08	1	1.337474736	down
Com_4734_pos	Thiamine	C12 H16 N4 O S	264.10413	1.465	265.11145	Full match	Full match	No results	819069.3002	978837.6884	1227375.598	1078944.8	1381864.508	1433656.619	53769918.06	41287152.25	26295576.09	61198100.84	27629631.37	39176665.58	0.027750363	-5.171349542	1.13E-08	1	1.255362117	down
Com_3373_pos	17��-Ethynylestradiol	C20 H24 O2	296.17483	6.962	297.18216	Invalid mass	Invalid mass	No results	9111074.633	8795331.687	4934042.383	9985899.041	8927540.053	6411132.42	89225423.64	99928251.73	111955568.2	69160272.57	84195104.31	132098614.6	0.082113943	-3.606228971	1.23E-08	1	1.385803822	down
Com_5465_pos	LDGTS 17:2	C27 H49 N O6	483.35641	8.654	484.3638	No results	Full match	No results	23726490.06	17254770.92	11065142.31	17660314.7	11558112.29	16329969.25	1350625.599	827291.7246	687922.6674	614242.2747	1191323.649	879489.651	17.58181151	4.136011818	1.25E-08	1	1.254452838	down
Com_458_pos	4-Guanidinobutyric acid	C5 H11 N3 O2	145.0851	1.867	146.09232	Full match	Full match	Full match	207714783.6	221680520.6	266175125.1	282540048.5	394363858.1	203795417.6	14355588.6	10058952.97	13976258.87	12292148.14	13542439.52	12476669.08	20.55055381	4.361105368	1.26E-08	1	1.090014519	down
Com_15526_pos	HQH	C17 H24 N8 O5	458.1405	4.853	459.14752	Invalid mass	No results	No results	464577.631	491183.3618	792619.0932	464578.6932	914362.8548	537853.2258	7025320.149	8720703.352	8909304.478	6128037.145	10387598.49	12367110.25	0.068459222	-3.868611302	1.42E-08	1	1.309232366	down
Com_7727_pos	Thromoboxane B1	C20 H36 O6	394.2329	7.081	395.24017	Invalid mass	No results	No results	2493964.682	2992844.531	3308955.006	2822371.527	4144811.18	2989024.77	37678724.98	19190148.65	35494548.25	33681465.14	30137415.94	31496103.95	0.099915446	-3.32314847	1.45E-08	1	1.404171116	down
Com_20767_pos	Cyasterone	C29 H44 O8	520.3015	7.147	521.30804	No results	No results	Full match	546994.8467	649314.2912	792636.3606	712038.4866	970572.8587	802165.5902	4433977.258	4655948.034	3805862.474	4416383.434	5642441.493	5298382.462	0.158345068	-2.658856164	1.51E-08	1	1.35606876	down
Com_925_pos	5'-S-Methyl-5'-thioadenosine	C11 H15 N5 O3 S	297.08965	5.227	298.09708	Full match	Full match	Full match	112933217.1	140039995.4	191498125.5	187405775.5	304011198.1	176934545.4	7136496.262	10164798.42	10323085.66	5421189.936	8002096.105	8219813.549	22.58737119	4.497444469	1.71E-08	1	1.368670064	down
Com_6790_pos	Secoisolariciresinol diglucoside	C32 H46 O16	686.28054	5.467	687.28784	No results	No results	Full match	321615.3556	286974.0564	320291.3429	430369.8815	353354.4717	449021.1982	19923002.51	21897329.7	25396870.94	17131801.55	39796463.49	14375916.85	0.015605001	-6.001847771	1.84E-08	1	1.387315702	down
Com_16779_pos	2-Ethyl-3-hydroxy-4H-pyran-4-one	C7 H8 O3	140.0474	5.432	141.05464	No results	No results	Full match	1093015.738	1409094.571	1342678.23	1327958.144	1850655.851	1548494.587	6479431.472	7496986.77	5989568.413	7371554.1	5146148.65	7679769.414	0.213425272	-2.228197078	2.03E-08	1	1.293509088	down
Com_4844_pos	4-methoxy-6-(prop-2-en-1-yl)-2H-1,3-benzodioxole	C11 H12 O3	192.07614	5.765	193.0835	Invalid mass	No results	No results	2853886.795	4932510.033	3291550.228	3065067.726	5455773.696	3608047.101	53998896.34	59373856.49	50316716.48	76991442.5	52877938.7	57406032.54	0.066122956	-3.918704965	2.04E-08	1	1.408733534	down
Com_7339_pos	(4-benzoylpiperidino)[4-(tert-butyl)phenyl]methanone	C23 H27 N O2	387.16531	6.068	388.17285	Invalid mass	No results	No results	6830596.723	6761141.522	7410454.215	6838588.97	9803352.087	6682110.875	26493042.51	28608281.53	38485598.2	25571493.49	34639991.66	29075021.07	0.242387562	-2.044612428	2.05E-08	1	1.378410723	down
Com_1312_pos	5-trans prostaglandin F2��	C20 H34 O5	376.22221	7.335	377.2294	Invalid mass	No results	No results	62834625.59	69014803.78	77832414.8	79271525.98	97570922.87	86455856.98	260871799.4	343440187.4	362372934.1	295403455.1	318854464.7	273910111.7	0.254996036	-1.971453276	2.13E-08	1	1.374166859	down
Com_11528_pos	1-O-Palmitoylhexitol	C27 H44 O7	480.30747	8.126	481.31366	No results	No results	Full match	2639653.595	2057005.304	1989840.203	1498980.332	2522338.42	1925408.656	15641123.85	17295188.8	16691463.04	11156147.39	13797171.74	22397629.28	0.130268021	-2.940445124	2.25E-08	1	1.346567877	down
Com_7190_pos	6-O-Isobutyryl-alpha-D-glucopyranosyl alpha-D-glucopyranoside	C16 H28 O12	434.14075	4.893	435.14914	Invalid mass	No results	No results	799579.0816	875148.7764	885881.9868	690309.8711	1025117.632	1068859.185	20158398.59	35837657.64	41795048.93	19198271.4	31907930.61	29913699.96	0.029891317	-5.064129717	2.27E-08	1	1.249085804	down
Com_4689_pos	LPE 16:1	C21 H42 N O7 P	451.26971	9.22	452.27698	No results	Full match	No results	22460878.85	21830317.3	21179885.33	29475206.29	10366344.16	22994703.46	576545.3525	676165.2533	734520.972	534256.4086	956849.551	831619.4171	29.76998071	4.895786382	2.49E-08	1	1.354881777	down
Com_3099_pos	4'-Hydroxypropiophenone	C9 H10 O2	150.06812	5.562	151.07539	No results	No results	Full match	7958103.156	8279688.8	10021123.81	9196029.092	11300650.11	10147666.68	74393289.03	98712053.84	111956900.2	70681011.83	114301774.6	71805759.72	0.105016478	-3.251312374	2.61E-08	1	1.398026989	down
Com_13644_pos	Eugenyl acetate	C12 H14 O3	206.09462	5.355	207.1019	No results	No results	Full match	1253802.123	1165633.721	1133325.72	883113.812	1104055.16	1648917.837	8271823.094	7248533.179	13079434.03	10591110.76	13144005.79	8563366.803	0.118046834	-3.082568751	2.78E-08	1	1.381665876	down
Com_12879_pos	3-hydroxy-3-methylpentanedioic acid	C6 H10 O5	179.08084	4.745	180.08807	Invalid mass	No results	No results	1021456.954	996596.0452	1484214.009	999980.9482	1412379.994	1145518.765	8517072.413	10142239.06	11208719.83	13254799.63	14511324.65	7534014.613	0.108337348	-3.206397418	2.84E-08	1	1.399445143	down
Com_13482_pos	N-Acetylputrescine	C6 H14 N2 O	130.11089	5.65	131.1179	No results	No results	Full match	1528332.349	1456347.351	2007307.069	1543602.405	1967326.286	2208725.312	8338880.396	11662005.35	12169871.51	9659456.278	13432322.35	8112723.722	0.16901928	-2.564740268	2.86E-08	1	1.26553987	down
Com_1266_pos	Cuminaldehyde	C10 H12 O	148.08875	5.992	149.09605	Full match	No results	No results	39844314.94	48645817.38	55103935.37	39755116.35	68278784.42	56637372.75	230778976.7	326615348.9	332613135.2	291894954.3	367509240.3	254668439.4	0.170871206	-2.549018792	3.34E-08	1	1.367549728	down
Com_1820_pos	LDGTS 18:0	C28 H55 N O6	501.40276	10.243	502.41019	No results	Full match	No results	100504155.4	87918810.59	81726976.54	75368257.09	38405696.53	53804555.13	2314418.223	3422505.749	3758147.401	1565400.47	3506959.842	1649938.151	26.99133434	4.754424394	3.37E-08	1	1.359742722	down
Com_1575_pos	Diacetoxyscirpenol	C19 H26 O7	384.17729	5.68	367.17365	Invalid mass	No results	No match	27531671.82	32973015.19	38628830.8	31479790.44	44898534.7	30334733.9	178220369	206426371.4	284407834.6	164539175.8	278103123.1	213585241.1	0.155322836	-2.686658139	3.79E-08	1	1.301376779	down
Com_3435_pos	5-Aminolevulinic acid	C5 H9 N O3	131.05828	5.007	132.0656	Full match	Full match	Full match	13015870.93	11384129.01	12179737.41	12383653.96	17751675.79	12983480.5	59229570.82	78604899.32	96228692.26	62814337.2	99157133.19	75298991.51	0.169091581	-2.564123267	4.01E-08	1	1.317207938	down
Com_24586_pos	GMK	C13 H26 N4 O4 S	334.16295	4.761	335.17023	Invalid mass	No results	No results	272278.3692	335012.1582	381563.8238	439332.6376	445961.1863	324247.2131	2339290.514	2132686.483	1856722.774	2117294.557	1667371.599	2004850.115	0.18141246	-2.462654543	4.18E-08	1	1.277046575	down
Com_18385_pos	2,3-diphenylsuccinonitrile	C16 H12 N2	249.12166	3.422	232.11809	Invalid mass	No results	No results	1936837.499	2035638.47	1959934.702	1436405.349	2474777.798	1943482.121	8485864.122	6719395.581	7722300.289	8986282.916	6681831.622	9539303.401	0.244875482	-2.029879761	4.44E-08	1	1.386192981	down
Com_3492_pos	1-[4-hydroxy-3-(3-methylbut-2-en-1-yl)phenyl]ethan-1-one	C13 H16 O2	204.11491	6.125	205.12219	Full match	No results	No results	10764783.75	15405940.33	19384452.43	14669927.16	18446593.76	15823835.19	71641272.72	91684666.29	112614881.9	75699309.13	92246482.19	68623543.81	0.184377873	-2.439262562	4.59E-08	1	1.360906728	down
Com_15503_pos	Tracheloside	C27 H34 O12	550.20293	5.653	551.21021	No results	No results	Full match	641277.7061	536675.7942	661755.3094	473150.9312	754948.2056	668017.1284	5132837.349	10236181.45	9425775.96	5872258.912	9165495.732	7339038.865	0.079196508	-3.658419368	4.68E-08	1	1.285262573	down
Com_870_pos	Prostaglandin H1	C20 H34 O5	336.2288	7.502	337.2363	Invalid mass	No results	No results	48596540.68	74370340.53	89526483.06	80796019.34	90019881.24	77858666.48	414168577.6	571622991.2	462250305.6	338695882.9	561320313	494947360.8	0.162211414	-2.624052755	4.99E-08	1	1.378644397	down
Com_3696_pos	LPE 15:0	C20 H42 N O7 P	439.26999	8.948	440.27783	No results	Full match	No results	20669806.25	22981125.16	31612275.55	34763584.22	21537631.91	20762384.92	1347170.257	1348903.16	1197380.466	553843.2477	1422700.706	1303172.926	21.23563108	4.408415078	5.40E-08	1	1.215040392	down
Com_21148_pos	��-Cyclodextrin	C36 H60 O30	972.31616	4.759	973.32422	Full match	No results	No results	145028.5522	144258.455	178001.7984	165671.5725	211584.8778	184635.6403	3784137.022	2456473.385	3145582.068	2450993.247	5404595.273	3525349.181	0.049558167	-4.334733375	6.00E-08	1	1.334750502	down
Com_5706_pos	LPE 18:0	C23 H48 N O7 P	481.31675	10.373	482.32397	No results	Full match	Full match	22424710.58	9850038.98	7607266.205	9446271.213	7888981.939	10094460.4	465922.041	408951.23	628628.0023	270445.4619	412010.4557	487498.7827	25.17779607	4.654080098	6.07E-08	1	1.305364812	down
Com_1754_pos	Harpagide	C15 H24 O10	364.13691	5.034	365.14478	No results	No results	Full match	4196146.54	5767671.47	8617007.34	8485754.008	10280018.63	7885250.826	89986297.35	235154342.6	206729412.9	110838169.4	199238540.4	127370931.1	0.046663596	-4.421558715	6.24E-08	1	1.28487986	down
Com_19893_pos	GLK	C14 H28 N4 O4	316.2112	4.924	317.21848	Full match	No results	No results	1473451.891	2102982.405	2699687.175	2068022.105	2648339.187	2391198.386	281643.0982	306034.3953	247973.4519	496456.5259	257604.0473	304065.1826	7.067190731	2.821136845	6.30E-08	1	1.323076526	down
Com_3102_pos	(2R)-2-[(2R,5S)-5-[(2S)-2-hydroxybutyl]oxolan-2-yl]propanoic acid	C11 H20 O4	198.1255	5.835	199.13275	Invalid mass	No results	No results	28831070.62	35112708.92	40089793.36	33327114.39	42770998.4	38591804.61	97334489.11	92999607.49	121477279.8	122501963.9	113963871.6	112376074.7	0.331071524	-1.594785168	6.49E-08	1	1.355558414	down
Com_16510_pos	LDGTS 19:2	C29 H53 N O6	511.3876	9.505	512.39526	No results	Full match	No results	2696952.182	3903079.031	3515911.166	3067553.949	2194048.066	2510991.969	549082.3352	296548.8358	348296.5725	296735.205	240098.4157	292464.3239	8.841592151	3.144306187	6.89E-08	1	1.231959042	down
Com_1493_pos	N-Feruloyl putrescine	C14 H20 N2 O3	264.14745	5.412	265.15463	No results	No results	Full match	14928353.89	24387317.32	30258582.86	33538916.18	27910634.77	27486349.7	239948042.5	173322326.9	202838967.7	365391745	220672375.5	232391609.3	0.110493528	-3.177966233	6.92E-08	1	1.372518754	down
Com_4648_pos	2,6-Diethylaniline	C10 H15 N	149.1204	6.171	150.12772	Full match	No results	No results	12980441.96	14682339.77	22594475.77	29849958.52	33836978.65	25225023.96	715661.666	779350.4978	792744.2955	1344413.522	803189.6644	726388.4149	26.96164497	4.752836615	6.93E-08	1	1.411396828	down
Com_7926_pos	Parishin E	C19 H24 O13	460.12211	5.141	461.12964	No results	No results	Full match	13978327.07	11962380.24	10185679.82	14305579.21	14486089.48	14782445.55	399616.8736	384159.8887	596805.5696	815047.2361	724658.7629	636193.2375	22.40992955	4.486066208	7.09E-08	1	1.428743911	down
Com_1625_pos	Thymol	C10 H14 O	150.10439	6.059	151.11165	No results	No results	Full match	15097200.14	17608691.45	19062179.82	19977675.01	26476551.34	21726523.41	183189490.8	146606823.3	226125535.4	241873470.7	266584872.7	131684128.4	0.100286263	-3.317804092	7.59E-08	1	1.338824392	down
Com_6744_pos	Ethyl sorbate	C8 H12 O2	140.08376	5.441	141.091	Full match	No results	No results	1670690.167	1976859.188	1886594.977	1953156.604	2420931.197	1903064.172	22525899.88	39478231.97	24779131.17	20094509.05	19599197.53	25412291.97	0.07776255	-3.68478066	8.25E-08	1	1.389474623	down
Com_3476_pos	Cafestol	C20 H28 O3	316.20352	6.461	317.21133	Full match	Full match	Full match	27989469.29	22407480.34	21449969.85	28178273.8	26358350.54	19439030.73	92826683.03	65010339.9	80053638.77	73799180.95	91699876.35	101522495.3	0.288807778	-1.7918185	1.09E-07	1	1.3689945	down
Com_35_pos	Hypoxanthine	C5 H4 N4 O	136.03846	2.09	137.04575	Full match	Full match	Full match	4915610737	3632835071	3242263466	6068806099	5088444228	5444422723	112129645.6	207853916.7	287168592.6	108015641.6	153914924.6	102405691	29.22565207	4.869163309	1.10E-07	1	1.196992412	down
Com_4551_pos	LDGTS 15:1	C25 H47 N O6	457.34035	8.617	458.34769	No results	Full match	No results	19940585.34	28690157.79	19581984.38	29305458.36	11939945.12	22606009.15	1752556.955	2540064.897	2126196.793	1238038.305	2264130.522	1194083.583	11.88153809	3.570649703	1.16E-07	1	1.2887624	down
Com_5020_pos	Mupirocin	C26 H44 O9	522.28028	8.323	523.28729	Invalid mass	No results	No results	26396439.85	15731464.25	8940781.475	14548464.59	10912809.17	14895819.42	811795.7529	254451.1238	245658.016	200822.2086	348800.3116	443581.7244	39.66223433	5.309694047	1.27E-07	1	1.255277816	down
Com_1044_pos	L-Threonine	C4 H9 N O3	119.05824	1.434	120.06548	Full match	Full match	Full match	182007809.3	172822437.6	184146443.7	170050117	217324577.9	219925232.5	33501451.18	27773036.78	25053310.97	46215120.73	31848919.64	32800946.16	5.812974421	2.53927656	1.27E-07	1	1.12125528	down
Com_29258_pos	Chrysophanol 8-O-��-D-glucoside	C21 H20 O9	200.06732	1.333	439.09756	No results	Invalid mass	No results	119156.6979	105978.9669	136895.3275	144498.2432	165483.9262	144991.2314	481698.2141	601755.0485	526373.1165	559267.5038	492003.8857	526867.3677	0.256277706	-1.964220111	1.39E-07	1	1.048135688	down
Com_19355_pos	Tricin 4'-O-(syringyl alcohol) ether O-hexoside	C32 H34 O15	658.19141	6.744	659.19891	No results	No results	Full match	460425.1075	511892.2708	824371.8797	637966.582	819416.365	614707.8649	7421200.867	6513507.418	6363114.864	5538198.974	6508769.866	7159751.083	0.097932536	-3.352067952	1.39E-07	1	1.359933903	down
Com_14120_pos	Isoeugenyl acetate	C12 H14 O3	206.09416	6.413	207.10175	Full match	Full match	Full match	2885444.568	2961774.253	3347878.618	4220320.546	2742756.131	3755838.639	9194031.948	10436265.74	13165954.6	9884370.516	12351394.45	10646127.73	0.303206078	-1.721629421	1.42E-07	1	1.394102136	down
Com_8283_pos	Desthiobiotin	C10 H18 N2 O3	214.13173	3.789	215.13901	Full match	No results	Full match	2374931.927	3064414.709	4013037.3	4079259.054	3273467.358	3593235.944	20234169.48	20096257.73	16813096.59	36560833.4	22391240.93	20967447.99	0.148824551	-2.748315553	1.43E-07	1	1.330783999	down
Com_3458_pos	1,7-bis(3,4-dihydroxyphenyl)heptan-3-one	C19 H22 O5	330.14411	6.219	331.15143	Invalid mass	No results	No results	7097562.136	5872788.644	7036638.214	5456126.826	7105079.803	5755872.258	51088646.59	96674563.99	93672015.87	57527044.52	79556814.01	64622885.03	0.086482596	-3.531446363	1.51E-07	1	1.397299255	down
Com_11783_pos	RMK	C17 H35 N7 O4 S	415.23261	7.81	416.24054	Invalid mass	No results	No results	5070154.039	5443038.606	7351672.057	6211282.587	8305063.09	7117520.162	1314367.08	1286015.661	1435728.509	1545374.302	1692451.072	1346616.915	4.581925089	2.195953872	1.68E-07	1	1.321194327	down
Com_9404_pos	(+)-Anwulignan	C20 H24 O4	328.16661	7.419	329.17389	No results	No results	Full match	2574999.676	2956422.005	3033616.98	3414304.214	3289294.548	1607335.173	14696093.32	23947918.08	19104697.27	16503533.47	20014886.75	24643611.7	0.141921348	-2.816836477	1.75E-07	1	1.131909355	down
Com_7683_pos	(2E)-3-(3,4-dimethoxyphenyl)prop-2-enoic acid	C11 H12 O4	190.06335	5.549	191.07045	Invalid mass	No match	No match	3779249.941	5316353.132	3444601.728	4827522.411	5958773.891	5647725.295	22515296.91	24446436.78	27802809.32	26200248.01	33125417.72	24807294.57	0.182345385	-2.455254409	1.76E-07	1	1.251458147	down
Com_9697_pos	N-Stearoyl taurine	C20 H41 N O4 S	408.30252	10.024	409.30972	Invalid mass	No results	No results	607707.8332	1360628.947	624230.2709	1629375.193	687603.6122	769066.6089	12648785.48	22911577.4	26552917.71	12216755.44	15642391.37	17898096.41	0.052642856	-4.247618426	1.82E-07	1	1.248160192	down
Com_470_pos	D-(+)-Maltose	C12 H22 O11	364.0978	1.433	365.10516	Invalid mass	No results	No results	40544052.9	56676693.17	68829520.86	55039972.72	104280285.4	57967944.55	848316955.9	511571366.8	656343888.9	1110945019	505228537.8	1115913201	0.080731407	-3.630726161	1.82E-07	1	1.23745538	down
Com_10683_pos	15-Deoxy-��12,14-prostaglandin J2-2-glycerol ester	C23 H34 O5	412.22085	8.471	413.22897	Invalid mass	No results	No results	982942.8906	1758728.213	1445300.006	1077075.861	2156330.357	2069721.295	16056529.03	12995483.47	14515262.92	24604718.35	12135437.06	13266688.23	0.101417985	-3.301614576	1.86E-07	1	1.336982874	down
Com_3415_pos	N,N'-di[4-(2,6-dimethylmorpholino)phenyl]thiourea	C25 H34 N4 O2 S	476.22717	5.838	477.23428	Invalid mass	No results	No results	8788861.463	16104685.88	10532564.8	10026653.35	12553724.05	12024318.56	34826731.63	49978527.68	51573290.58	63198410.27	54687177.35	53949250.62	0.227215335	-2.13786789	1.99E-07	1	1.154204182	down
Com_5258_pos	6-(3-hydroxybutan-2-yl)-5-(hydroxymethyl)-4-methoxy-2H-pyran-2-one	C11 H16 O5	250.0818	5.682	251.08894	Invalid mass	No results	No results	9799134.941	12169707.02	13886179.53	13412015.47	15490326.9	12003216.79	48066640.18	54930549	52375520.76	55615393.97	48645999.78	56484278.6	0.242822262	-2.0420274	2.02E-07	1	1.348560471	down
Com_18885_pos	Ganoderic acid A	C30 H44 O7	516.30707	7.92	517.31409	No results	No results	Full match	2800964.777	1946726.782	2430588.755	2585414.663	2263284.863	2056291.296	4907893.165	6886954.959	6450185.262	6448655.469	5795930.004	7081797.794	0.374840035	-1.415653046	2.06E-07	1	1.262771158	down
Com_1544_pos	L-Leucyl-L-alanine Hydrate	C9 H18 N2 O3	202.1319	4.14	203.13916	No results	No results	Full match	12297214.95	19988495.4	25888662.78	22718168.46	24801676.64	23210359.11	167455016.3	116058630.6	126993964.3	269648246	164333915.8	182525017.9	0.125513847	-2.99408156	2.15E-07	1	1.277224608	down
Com_434_pos	DL-Lysine	C6 H14 N2 O2	146.10551	1.246	147.11276	Full match	Full match	Full match	470355429.4	539937783	458957429.2	371724515.2	440783460.3	558138936.2	18971057.89	16841958.35	14765189.45	37548122.46	22195308.42	15769227.63	22.5226274	4.493303231	2.18E-07	1	1.269093059	down
Com_9756_pos	L-Palmitoylcarnitine	C23 H45 N O4	399.33466	9.699	400.34177	No results	No results	Full match	10175806.41	6361837.464	7705587.536	6416363.409	3142613.554	6026110.076	395123.4499	240626.0733	515583.6236	178506.7555	327228.1424	524091.3182	18.26015977	4.190627483	2.44E-07	1	1.30742527	down
Com_2829_pos	1-(4-methoxyphenyl)propane-1,2-diol	C10 H14 O3	164.0837	5.711	165.09097	Invalid mass	No match	No match	14167023.73	16622689.43	18600288.71	19831104.48	21533865.2	18907324.47	83859662.43	125323230.5	70945634.29	98003595.88	129732440.5	89563258.6	0.183557397	-2.44569684	2.51E-07	1	1.396527428	down
Com_1357_pos	LDGTS 16:2	C26 H47 N O6	469.34034	8.225	470.34769	No results	Full match	No results	146176680.3	101198034	76061356.62	96708668.52	74965694.91	76669239.57	1629651.608	597344.2984	597656.5071	622461.947	1868013.281	1360034.643	85.65779372	6.420512613	2.62E-07	1	1.338939453	down
Com_4808_pos	LPE 20:3	C25 H46 N O7 P	503.30103	9.508	504.30856	No results	Full match	No results	27875984.4	10410756.31	17791334.1	24093590.87	13104141.2	17967649.96	1137177.92	698332.1675	721340.2192	614553.9599	1908777.738	605708.7441	19.56482489	4.290190293	2.62E-07	1	1.347570614	down
Com_7693_pos	Vitamin D2	C28 H44 O	396.33888	11.452	397.3461	No results	Full match	Full match	14575609.88	11748776.89	10828822.22	13019325.78	7196175.244	9218602.957	933195.2749	1533052.458	1799577.275	762806.8721	856190.2609	1128150.373	9.494877222	3.247149345	2.68E-07	1	1.32634595	down
Com_8112_pos	(2S)-2-(2-hydroxypropan-2-yl)-2H,3H,7H-furo[3,2-g]chromen-7-one	C14 H14 O4	246.08681	5.746	247.09393	Invalid mass	No results	No results	3328914.317	3671150.56	3505654.573	3333608.681	4147564.42	4464186.271	22836057.93	15608819.99	21618713.54	26379237.12	30718163.86	20714938.14	0.162835375	-2.618513947	2.70E-07	1	1.388069167	down
Com_4788_pos	LPE 16:0	C21 H44 N O7 P	453.28542	9.303	454.29269	No results	Full match	Full match	28030626.18	15237085.48	21258465.21	21720274.08	15450996.03	15042640.76	2355049.702	2421567.645	3171502.233	1585885.801	3866901.94	2438837.536	7.370073748	2.881679056	2.77E-07	1	1.267166859	down
Com_10275_pos	(12Z)-9,10,11-trihydroxyoctadec-12-enoic acid	C18 H34 O5	352.22346	6.179	353.2308	Invalid mass	No results	No results	989055.9516	1084732.192	1635895.584	1171978.853	1741497.697	993931.0728	9450031.768	20896292.57	12776581.6	7901387.476	11623408.72	10184896.43	0.104583545	-3.257272216	2.81E-07	1	1.294842908	down
Com_4923_pos	Isomucronulatol	C17 H18 O5	302.11599	8.869	303.12445	No results	No results	Full match	11959057.52	13396424.47	14638328.05	11852916.32	16373608.99	28846433.57	1698455.302	665921.7378	1115576.416	1271127.342	1522014.279	1862761.504	11.93073746	3.576611317	2.94E-07	1	1.316156423	down
Com_13446_pos	Sepiapterin	C9 H11 N5 O3	237.08621	4.719	238.09349	No results	No results	Full match	244359.1067	151361.4137	166971.7428	211208.6803	470669.2379	370368.3548	6134838.136	3786124.462	3915287.396	12282587.89	4251490.501	7767735.036	0.042344534	-4.561680425	3.06E-07	1	1.193919421	down
Com_3383_pos	Cytidine 5'-monophosphate (hydrate)	C9 H14 N3 O8 P	323.05146	1.541	324.05878	Full match	Full match	Full match	44549410.54	29521895.85	24670142.39	30010448.51	29077754.75	23825678.25	4022264.329	4792156.531	4376184.143	5200717.872	4676935.885	4051593.456	6.698241895	2.743782477	3.07E-07	1	1.232668611	down
Com_9259_pos	lupinine	C10 H19 N O	169.14655	11.479	170.15379	No results	No results	Full match	10987036.57	8700348.671	6917281.739	7148779.045	3139044.416	5133947.783	318179.7181	242521.5732	537099.1646	294942.2598	260011.2923	313488.0234	21.37399036	4.417784368	3.10E-07	1	1.337886654	down
Com_7887_pos	Valepotriate	C22 H30 O8	422.19323	5.425	440.22858	No results	No results	Full match	2081468.563	3045383.259	4007266.375	3120462.967	3455916.5	2994197.986	16042326.21	19149670.94	19453338.78	15012815.05	18587222.17	18408225.62	0.175378008	-2.51146025	3.13E-07	1	1.20236294	down
Com_5936_pos	MMK	C16 H32 N4 O4 S2	195.0872	1.455	196.09477	Invalid mass	No results	No results	11828446.67	13375251.03	20567366.12	13792259.18	16063271.72	22664138.97	3576532.503	2240475.406	2575597.1	4123808.814	2643891.763	2916278.1	5.437461823	2.442933367	3.19E-07	1	1.29564767	down
Com_2426_pos	N1-isopropyl-2-(1H-2-pyrrolylcarbonyl)-1-hydrazinecarboxamide	C9 H14 N4 O2	248.06624	5.185	249.07352	Invalid mass	No results	No results	1092055.256	1647797.839	1367278.684	323748.1873	2168553.115	1337524.22	42327149.26	50450277.08	184252984.5	80255448.02	139302724.6	104006485.8	0.013215156	-6.241662776	3.22E-07	1	1.253038576	down
Com_1988_pos	N3,N4-Dimethyl-L-arginine	C8 H18 N4 O2	202.14294	1.514	203.15018	Full match	Full match	Full match	56895941.89	66851352.64	83888959.84	71812016.05	83776234.59	80017378.25	5053008.259	3297525.11	5225309.694	9048879.758	5237376.398	4539489.382	13.67963431	3.773957759	3.49E-07	1	1.113697153	down
Com_1428_pos	MAG (18:2)	C21 H38 O4	354.27652	9.242	355.28384	No results	No results	Full match	138522644.2	84002197.87	67427628.62	94740969.94	45378287.35	86274558.1	9982561.122	7052317.294	7277624.005	3113730.333	6097978.038	5658939.055	13.17776361	3.720033647	3.54E-07	1	1.166744012	down
Com_2734_pos	N1-piperidinocarbonyl-4-methylbenzene-1-sulfonamide	C13 H18 N2 O3 S	300.11856	5.663	301.12598	Invalid mass	No results	No results	9727356.939	9006547.991	10167236.37	10668789.1	11759011.09	8238288.321	85767583.75	133391203.4	110921469.8	79055154.29	62424730.94	108526516.4	0.102686778	-3.283677666	3.59E-07	1	1.377452484	down
Com_17516_pos	Narasin	C43 H72 O11	781.52952	11.601	782.5368	Invalid mass	No results	No results	180374.1234	184920.7995	133009.5326	141146.5123	138463.2515	133864.1766	3019161.403	6649906.552	9494586.245	4201978.182	4851117.233	4881512.104	0.027547622	-5.181928415	3.96E-07	1	1.385802721	down
Com_21047_pos	Limonin	C26 H30 O8	492.18269	4.85	493.19012	Invalid mass	No results	No results	291425.233	260961.6088	573387.1951	235994.3669	315564.4061	425813.7113	3789761.137	5208051.02	4758294.476	3793905.147	5475130.936	4868009.556	0.075400102	-3.729289718	4.07E-07	1	1.29048891	down
Com_9577_pos	N-(2-hydroxyphenyl)acetamide	C8 H9 N O2	173.04781	5.649	174.05508	Invalid mass	No results	No results	6658605.981	6664666.366	10260665.37	8401017.3	8476241.623	9926030.697	2045517.466	1988700.331	2872317.437	3030570.348	2167861.114	2618339.954	3.422276567	1.774956354	4.16E-07	1	1.357197969	down
Com_4314_pos	Alanyltyrosine	C12 H16 N2 O4	252.11099	4.728	253.11833	Full match	No results	No results	3672140.703	5894238.41	6821218.077	6811257.343	7459209.329	7436724.195	50481852.5	35829509.07	38407879.23	88961758.24	47698229.6	43250389.39	0.125052804	-2.999390683	4.25E-07	1	1.357005056	down
Com_7331_pos	L-Cystine	C6 H12 N2 O4 S2	240.02382	1.464	241.03119	Full match	Full match	Full match	6603075.087	13116884.94	8579192.276	16004990.46	11439511.18	13051989.39	1466150.596	1103568.043	1109124.431	2174886.033	1355236.761	1526194.087	7.875716499	2.97741118	4.25E-07	1	1.10428587	down
Com_13544_pos	2-(1-adamantyl)-1-morpholinoethan-1-one	C16 H25 N O2	263.18834	7.536	264.19562	Full match	No results	Full match	4145090.802	3970274.468	4082905.019	6013892.52	6244168.208	4613064.683	738082.9477	907871.1472	836539.0789	777291.3727	891226.1595	796253.0574	5.875853217	2.554798357	4.45E-07	1	1.418101261	down
Com_30552_pos	7-Methoxy-4-methylcoumarin	C11 H10 O3	190.06281	6.082	191.07008	No results	No results	Full match	133256.3862	135755.1253	145752.7151	159185.5164	271736.2549	147811.8859	597363.4806	853109.2797	1099505.423	984621.0439	1297412.639	887752.5347	0.173695596	-2.525366923	4.48E-07	1	1.364592253	down
Com_6274_pos	Leonurine	C14 H21 N3 O5	311.14662	5.555	312.1539	No results	No results	Full match	935744.1365	1389083.881	2145011.052	2262492.57	2751154.705	1689696.853	34095462.98	35937540.75	40887131.84	54717748.15	40774059.13	35126853.41	0.046258338	-4.434142767	4.64E-07	1	1.353804485	down
Com_4915_pos	Ambroxane	C16 H28 O	236.21392	8.633	237.2213	No results	No results	Full match	20014325.5	26095517.96	23875013.88	23287981.72	10444261.03	17616121.73	2188372.51	1506106.733	1941548.2	1521341.108	1719360.424	2336799.922	10.82025319	3.435662353	4.71E-07	1	1.227296662	down
Com_6326_pos	Colchicine	C22 H25 N O6	399.16627	5.399	400.17334	No results	No results	Full match	1981576.908	3394487.009	4861775.3	2445283.554	3186548.518	3010457.382	41867414.89	43123800.7	25446878.86	26229531.85	16850700.37	38598053.7	0.098274435	-3.34704003	4.79E-07	1	1.347425444	down
Com_1614_pos	Biliverdin	C33 H34 N4 O6	582.24769	9.033	583.25476	No results	No results	Full match	118366683.9	84343198.46	81391700.35	90133611.4	40289037.9	82332093.9	8630000.334	5646239.616	6167004.053	2703756.324	3877712.577	7512321.645	14.38618956	3.846612614	4.94E-07	1	1.200166512	down
Com_1490_pos	LPC 16:2	C24 H46 N O7 P	491.3015	8.385	492.30865	No results	Full match	Full match	81251392.17	98113386.19	117238306.5	134375003.1	88050349.28	96835404.67	10062767.75	3162601.471	6042842.316	5601328.298	4683641.47	6515245.516	17.07487396	4.093803024	4.97E-07	1	1.358021569	down
Com_11018_pos	7-alpha-carboxy-17-alpha-carboxyethylandrostan lactone phenyl ester	C28 H38 O5	432.28615	8.47	433.29257	Invalid mass	No results	No results	4207271.832	5120223.742	4550204.977	6165294.549	5040714.242	5889014.373	21779560.5	13345987.87	17963763.44	13493116.2	18291182.44	18034863.59	0.300973501	-1.732291623	5.12E-07	1	1.093344071	down
Com_5534_pos	Carvone	C10 H14 O	150.10433	5.732	151.11163	Full match	Full match	Full match	9946572.555	13278698.13	14326546.04	13116089.75	15074013.25	14336142.97	32340164.15	32291871.02	32681528.18	40328618.45	35444684.51	37633399.43	0.380020699	-1.395850093	5.54E-07	1	1.308179092	down
Com_564_pos	LDGTS 16:3	C26 H45 N O6	467.32442	7.75	468.3317	No results	Full match	No results	432594291.3	320521828.6	131460096.8	296951217.4	265307227.7	256056858.3	3237990.18	2913027.446	3050415.467	3565619.894	3402053.543	3177623.866	88.01960255	6.459752952	6.53E-07	1	1.353538305	down
Com_4004_pos	LDGTS 20:3	C30 H53 N O6	523.38742	9.385	524.39539	No results	Full match	No results	11295004.9	17133076.13	18082994.38	14908699.63	9362884.531	12526467.58	3018105.68	2160938.975	2967370.888	1437175.746	2524699.959	2811789.747	5.583691348	2.481219195	6.62E-07	1	1.026062994	down
Com_1442_pos	1-(4-benzylpiperazino)-2-(pyridin-2-ylamino)propan-1-one	C19 H24 N4 O	324.1915	6.143	325.19882	Invalid mass	No results	No results	34267356.61	62204920.89	53601905.54	56056112.63	64979511.4	48221507.17	170610498.5	304468614.3	262531781.2	190497866.2	230021608.5	189614264.9	0.236937552	-2.077421227	6.71E-07	1	1.288290878	down
Com_1494_pos	PQH	C16 H24 N6 O5	362.17052	5.817	363.17776	Invalid mass	No results	No results	7752356.298	8597505.898	8412634.822	8796726.593	13039053.96	8845990.417	239175875.8	284443940.2	202189390.4	117239044.2	296322217.9	122900075.7	0.043924235	-4.50883903	7.06E-07	1	1.39739212	down
Com_3761_pos	Ligustilide	C12 H14 O2	190.09935	5.828	191.10657	No results	Full match	Full match	14064246.21	19344468.74	20959162.1	20003040.89	25708011.47	19450730.61	84011859.12	73022064.62	85186890.25	88303995.51	86511271.89	95055874.18	0.233414446	-2.099034244	7.12E-07	1	1.372740922	down
Com_30835_pos	Menadione	C11 H10 O5 S	254.02453	1.247	255.03185	No results	No results	Full match	98972.28308	95216.14636	110484.5717	97200.0824	113321.5838	109231.1523	201880.0054	183428.4436	221337.4677	252303.842	234785.3437	200914.9302	0.482312443	-1.051960066	7.13E-07	1	1.268268854	down
Com_10219_pos	ELK	C17 H32 N4 O6	388.23238	4.878	389.23969	Full match	No results	No results	3648365.076	4451342.499	6420068.071	4614306.534	5613550.078	6044864.601	300692.8793	442723.0379	462432.9938	799022.3869	606843.2601	324631.5491	10.48667144	3.390484922	7.65E-07	1	1.06943765	down
Com_10365_pos	Coumalic acid	C6 H4 O4	140.01103	5.14	141.0183	No results	No results	Full match	7337786.565	6380080.822	7533007.635	9476398.93	6837047.405	9429927.387	2524435.746	1925820.183	2209531.002	3091683.603	2104042.195	3015100.745	3.160209148	1.660020042	7.77E-07	1	1.365370395	down
Com_3502_pos	Artemisinin	C15 H22 O5	282.14435	5.983	283.15164	Invalid mass	No results	No results	4079758.884	4313093.272	5213627.231	5791873.874	6752863.575	4649193.093	62599383.87	72836093.31	34195958.46	92804973.93	96716721.76	70301191.43	0.071719874	-3.801483236	7.78E-07	1	1.264919189	down
Com_7464_pos	5,8-dihydroxy-10-methyl-5,8,9,10-tetrahydro-2H-oxecin-2-one	C10 H14 O4	180.07878	5.927	181.08601	Invalid mass	No match	No match	3402940.36	2914002.302	4077232.383	3345178.189	4639463.902	4558840.501	14561215.16	25342372.27	20886485.39	17359171.57	31686239.77	18314312.75	0.178990979	-2.482041214	7.79E-07	1	1.275363462	down
Com_724_pos	6-Hydroxynicotinic acid	C6 H5 N O3	139.02686	3.689	140.03409	Full match	No results	Full match	115692439	163960805.8	289754270.9	203792579.6	348791068	337320668.3	12920081.5	9142837.955	5695485.282	25365124.18	7168014.317	8747760.616	21.13740653	4.40172647	8.03E-07	1	1.363123722	down
Com_9833_pos	LysoPE 18:2 (2n isomer)	C23 H44 N O7 P	477.28533	5.758	478.2926	No results	No results	Full match	4920668.249	8760414.48	9828535.731	7526519.522	6917283.019	7529036.364	509955.9165	561673.3867	556698.4493	547866.8818	556662.5475	565106.1285	13.7910744	3.78566295	8.34E-07	1	1.331292765	down
Com_5349_pos	Tyrosylalanine	C12 H16 N2 O4	252.11087	3.397	253.11833	Full match	No results	No results	2308881.986	4652060.759	6011477.265	5479129.833	4398028.405	6296236.206	41298682.78	33338125.15	38251539.39	67950972.23	43100995.64	42189829.23	0.109517148	-3.190771311	8.44E-07	1	1.341038393	down
Com_3878_pos	1-morpholino-3-(4-nitrophenoxy)propan-2-ol	C13 H18 N2 O5	282.12173	4.815	283.129	Full match	No results	No results	3602586.062	4667539.26	5179999.092	4827436.643	9090347.59	9849022.216	67985582.06	43531182.7	42493306.94	102554772.2	55089860.13	68173170.34	0.097983675	-3.351314792	8.56E-07	1	1.364250972	down
Com_2050_pos	16��-Hydroxydehydroepiandrosterone	C19 H28 O3	321.23004	8.075	322.23737	Invalid mass	No results	No results	23060428.21	38657471.39	37317789.8	58450780.15	114073599.8	39817798.09	3126999.153	1152094.588	1683673.978	1602073.747	1527079.538	2409979.955	27.0718613	4.758722177	9.34E-07	1	1.388059244	down
Com_10367_pos	4-(2,3-dihydro-1,4-benzodioxin-6-yl)butanoic acid	C12 H14 O4	222.08862	5.316	223.09592	Full match	No results	Full match	535923.7635	768974.0827	1580429.261	1452100.202	1489518.594	1163943.667	15498695.3	13241665.52	24327423.6	7872704.38	18118176.06	10908403.38	0.077704984	-3.685849059	9.40E-07	1	1.305353298	down
Com_450_pos	3-(1-benzylpiperidin-4-yl)-3H-[1,2,3]triazolo[4,5-b]pyridine	C17 H19 N5	293.16242	6.216	294.16971	Invalid mass	No results	No results	206524196.3	298879159.3	523475436.9	391829122.4	534318731.7	506958679.9	34834891.02	21683948.61	15201616.98	51269698.62	18459866.38	35330918.77	13.92675772	3.799787519	9.80E-07	1	1.334022453	down
Com_23442_pos	ethyl 5-cyano-6-piperazino-2-(trifluoromethyl)nicotinate	C14 H15 F3 N4 O2	328.10923	2.801	329.1167	Invalid mass	No results	No results	325324.5983	576582.4484	569462.6157	540532.9713	544658.5506	592512.1233	2998358.156	2229826.129	2325956.876	5075547.749	2562851.805	2786356.055	0.175153868	-2.513305249	1.02E-06	1	1.311423457	down
Com_347_pos	��-Aminobutyric acid (GABA)	C4 H9 N O2	103.06344	1.451	104.07069	Full match	Full match	Full match	610737328.6	640078442.5	669288596.4	650382048	598935065.3	811961930.5	39832471.1	16499289.23	30432344.82	46466846.23	27401523.88	30812847.4	20.79645173	4.378265493	1.08E-06	1	1.419631715	down
Com_7624_pos	Citrinin	C13 H14 O5	232.0712	5.682	233.07838	Invalid mass	No results	No results	966761.1236	1584068.452	1425336.492	1829969.773	3025138.801	1852983.13	21518342.97	32854617.62	27107840.59	25524970.63	23527914.61	22316431.79	0.069900226	-3.838559074	1.22E-06	1	1.329330987	down
Com_5989_pos	O-7460	C25 H48 F O5 P	495.35365	10.21	496.36081	Invalid mass	No results	No results	21000581.73	11101695.93	7466334.827	7743649.428	5945512.262	9414859.545	652882.2219	534217.441	558117.9314	357983.4015	647644.4581	504842.9782	19.25019394	4.266801076	1.23E-06	1	1.305492682	down
Com_2055_pos	Roseoside	C19 H30 O8	386.19453	5.538	387.20053	No results	No results	Full match	5765075.373	14347194.34	12833993.8	8037045.569	8610611.153	6621514.422	72643247.85	194534052.7	128900949.5	56874079.75	117661941.2	93971341.51	0.084587198	-3.563416861	1.28E-06	1	1.375065486	down
Com_13120_pos	5-(hydroxymethyl)-4-methoxy-2,5-dihydrofuran-2-one	C6 H8 O4	166.02426	5.179	167.03156	Invalid mass	No results	No results	252847.8049	468622.4497	582728.5829	587829.5775	619466.4052	536279.9745	6363335.948	13842502.51	8668833.965	6057731.132	3783290.313	12478447.5	0.059533664	-4.07015051	1.30E-06	1	1.324465324	down
Com_2541_pos	Jasmone	C11 H16 O	164.12005	7.059	165.12735	Full match	No results	No results	22748124.58	28878090.59	34284635.82	34566702.8	43712840.21	30009634.96	92863459.44	88020221.91	112020758.9	124214949.1	149711141.2	100031335	0.291214776	-1.779844535	1.35E-06	1	1.316442123	down
Com_3920_pos	3'-Adenosine monophosphate (3'-AMP)	C10 H14 N5 O7 P	347.06279	2.991	348.07007	Full match	Full match	Full match	23089336.09	28958059.58	35426322.68	28323047.4	30813640.73	35706416.78	3152710.89	3714982.887	3193635.176	1975073.582	3970433.464	1662147.915	10.31846676	3.367156709	1.44E-06	1	1.188935692	down
Com_823_pos	Bakuchiol	C18 H24 O	256.18249	6.779	257.18982	No results	No results	Full match	114144058.8	144894008.8	129773954.6	96571249.85	156046876.6	101289363	381115082.1	606094332.9	495319738.2	307200549.8	437223140.1	464556783.5	0.275949045	-1.857526201	1.46E-06	1	1.300125263	down
Com_17600_pos	Sodium Houttuyfonate	C14 H27 Na O5 S	330.14817	9.707	331.15497	No results	No results	Full match	1582158.859	1889713.017	1743540.362	1480932.336	2746552.045	1521474.829	4903844.092	5392285.633	6914268.899	6710957.995	6359872.96	8172076.113	0.285134691	-1.810284517	1.47E-06	1	1.277583464	down
Com_148_pos	LDGTS 16:0	C26 H51 N O6	473.37122	9.399	474.37857	No results	Full match	No results	1415823478	1693403403	1883391376	1937193381	1088434283	1181547702	143294146.1	157136056.4	207347972.5	67338817.5	152230218.1	88269794.07	11.27955103	3.495637739	1.47E-06	1	1.309237604	down
Com_1701_pos	LPE 15:1	C20 H40 N O7 P	415.27209	8.502	416.27737	No results	Invalid mass	No results	25654203.75	58264823.12	107893506.4	88270070.36	47419177.3	46566349.54	823664.5561	725822.7975	1144357.68	1020054.584	872809.1961	910605.6367	68.04561278	6.088430242	1.51E-06	1	1.299178967	down
Com_24120_pos	Decursin	C19 H20 O5	328.13231	9.227	329.13962	No results	No results	Full match	822717.2033	637130.3831	632046.5573	608096.7932	1197101.04	877640.8613	2781232.766	2663144.307	4397030.215	2821870.12	3276476.498	4050466.509	0.238853436	-2.065802463	1.52E-06	1	1.358372365	down
Com_1587_pos	Trigonelline	C7 H7 N O2	137.04762	1.513	138.05489	Full match	No results	Full match	9799701.187	10948075.34	14547257.32	12610305.19	14481268.92	12456513.54	220713736.6	130165432	159343987.2	339153384.3	151279064.7	299424619.4	0.057568079	-4.118587109	1.53E-06	1	1.403552419	down
Com_11294_pos	L-threo-3-Phenylserine	C9 H11 N O3	181.07381	6.1	182.08113	Full match	No results	Full match	3506112.07	4978698.757	5667030.076	6471050.781	6292423.272	5210635.746	16198735.93	14587080.22	21099959.65	19632611.76	15007809.58	21412047.65	0.297632695	-1.748395079	1.54E-06	1	1.279812435	down
Com_1804_pos	Prostaglandin A3	C20 H28 O4	314.1856	8.019	315.19281	Invalid mass	No results	No results	7897700.655	14113322.42	11530601.67	13145260.12	22440035.29	13798367.19	181729369.4	189245032.3	208030606.5	175112559.7	230201061.8	177066723.9	0.071402043	-3.807890829	1.59E-06	1	1.422854749	down
Com_18826_pos	N-Methyl-L-arginine hydrochloride	C7 H17 Cl N4 O2	224.10365	6.111	466.24066	No results	No results	Full match	1275651.122	1406004.452	1098967.449	1109952.977	1411366.547	952996.3794	4023114.021	4242578.14	8175091.538	4692752.886	5345713.327	5480449.751	0.227002725	-2.139218476	1.61E-06	1	1.363484479	down
Com_1480_pos	LDGTS 17:0	C27 H53 N O6	487.38684	10.05	488.3941	No results	Full match	No results	131989723.5	123500977.2	101731442.5	98588743.54	78576183.66	72751585.61	19729400.44	29075398.52	23062484.26	11897376.36	17370977.4	15954232.82	5.185236409	2.374409767	1.78E-06	1	1.260268263	down
Com_78_pos	1,4-dihydroxyheptadec-16-en-2-yl acetate	C19 H36 O4	328.26101	9.724	329.26846	Full match	No results	No results	3223027375	2537248370	2115198321	1674655232	821683260.1	1482089517	94640515.53	85532369.26	143325491.9	29746060.89	97135481.49	129545801.4	20.44037996	4.353350109	1.81E-06	1	1.2891456	down
Com_28455_pos	Tigloylgomisin H	C28 H36 O8	500.23859	7.157	501.24646	No results	No results	Full match	376817.0661	478224.8545	524535.8676	469615.9351	617808.6454	470002.6791	1348025.296	1753357.633	2287294.967	1301494.722	2061056.966	1516072.708	0.28605421	-1.805639517	1.86E-06	1	1.368020097	down
Com_14070_pos	8-Hydroxy-2-Deoxyguanosine	C10 H13 N5 O5	283.09119	2.278	284.09738	No results	No results	Full match	2221786.784	2943206.726	5364916.002	3171279.408	6261105.148	4518628.558	277473.5802	230170.9237	273559.7816	371935.3982	246563.472	316669.9887	14.2631704	3.834222793	1.90E-06	1	1.396090851	down
Com_3867_pos	N1-(1H-1,2,4-triazol-3-yl)-2-hydroxybenzamide	C9 H8 N4 O2	204.06362	5.147	205.07088	Invalid mass	No results	No results	31615227.17	29023436.47	27075381.45	37734578.67	37708123.76	35306403.97	10263508.64	5257015.842	4587001.143	5576227.217	5803129.241	6055648.663	5.286355169	2.402273357	1.94E-06	1	1.4035277	down
Com_6563_pos	Xanthoxyline	C10 H12 O4	196.07114	5.685	197.07848	No results	Invalid mass	No results	4488092.002	3011934.847	3365938.303	3158243.524	4973288.197	3209605.983	39095194.14	24716882.34	27295287.79	51502479.82	18179220.23	37498210.02	0.111994594	-3.158498995	2.09E-06	1	1.33153069	down
Com_8151_pos	Linalool	C10 H18 O	154.13567	7.332	155.14288	No results	Full match	Full match	3629923.061	3504679.765	4127056.923	3326955.041	3881879.032	2637983.089	10722179.09	15700345.9	16402069.81	9216980.99	11782298.09	10449991.69	0.284197904	-1.815032181	2.26E-06	1	1.048970282	down
Com_642_pos	octadec-9-ynoic acid	C18 H32 O2	262.22942	9.694	263.23669	Invalid mass	No results	No results	359638929.3	257881533.3	226338703.5	222496708.8	98533273.31	213447753.5	9763880.257	5361515.233	9962940.185	2123635.204	11432524.13	9286817.633	28.75650229	4.845816304	2.27E-06	1	1.322727505	down
Com_13480_pos	2-[5-(2-hydroxypropyl)oxolan-2-yl]propanoic acid	C10 H18 O4	224.10224	6.927	225.10951	Invalid mass	Invalid mass	No results	1007672.674	1011084.589	480172.4787	1062333.228	1782982.019	967950.7926	15405527.05	4547945.378	13087810.65	14875380.67	12506722.75	11446728.72	0.087827823	-3.50917814	2.32E-06	1	1.288245654	down
Com_2531_pos	(5-L-Glutamyl)-L-amino acid	C8 H14 N2 O5	218.09031	1.795	219.09758	No results	No results	Full match	30069855.13	54164684.89	64960661.41	37776785.73	49843688.99	61227758.39	7567277.532	6612994.325	5554772.77	13358398.49	11435122.17	8006338.387	5.673246046	2.504174434	2.52E-06	1	1.314189855	down
Com_9342_pos	Tropine	C8 H15 N O	141.11543	5.59	142.1228	No results	No results	Full match	6295694.82	6089749.891	7579817.983	6032686.941	9060014.292	7442303.599	19510861.68	18175044.68	20928081.18	21735886.54	19252484.6	18744331.27	0.359116656	-1.477475528	2.56E-06	1	1.339780063	down
Com_15604_pos	10-Deacetylasperulosidic acid	C16 H22 O11	390.11638	5.126	391.12366	No results	No results	Full match	3804705.248	2760947.18	2524172.283	4637079.547	3795521.179	3861801.046	1216998.438	922609.5877	604368.0043	912112.173	1117208.757	728175.9584	3.887000227	1.958657192	2.62E-06	1	1.278075919	down
Com_11095_pos	7-(1-pyrrolidinyl)pyrimido[4,5-d]pyrimidin-4-amine	C10 H12 N6	216.11102	4.84	217.11824	Invalid mass	No results	No results	2249074.724	1447839.098	1599573.653	1066344.703	1613039.858	770738.9559	21547270.51	12700742.98	11572712.27	20318149.23	7271442.593	24304916.25	0.089511232	-3.48178746	2.65E-06	1	1.333637095	down
Com_10646_pos	Lenalidomide	C13 H13 N3 O3	281.07594	2.999	282.08331	Invalid mass	No results	No results	3312938.62	6707097.539	8185151.574	6037094.855	8391808.32	7605382.162	1004288.836	911501.3043	543069.0938	1574542.819	849462.2853	1153709.823	6.665945285	2.736809476	2.75E-06	1	1.158126254	down
Com_13542_pos	(2R,3S,4S,5R,6S)-2-(hydroxymethyl)-6-phenoxyoxane-3,4,5-triol	C12 H16 O6	273.1213	4.95	274.12857	Invalid mass	No results	No results	2253986.82	2765512.394	2651687.588	2565390.688	2577139.181	2855866.408	9289281.272	8732730.128	15443109.09	9828562.34	9280465.813	11205144.43	0.24568449	-2.025121312	2.76E-06	1	1.375420377	down
Com_22815_pos	Homoharringtonine	C29 H39 N O9	545.26262	5.609	546.26917	No results	No results	Full match	310163.7148	370951.0327	469654.8898	430579.6074	505349.2692	417602.0373	5065574.519	3359603.404	1819561.558	2717243.734	2651129.682	3622566.681	0.130190386	-2.941305178	2.77E-06	1	1.335609948	down
Com_4456_pos	3alpha-Dihydrocadambine	C27 H34 N2 O10	546.22307	7.571	547.23016	No results	No results	Full match	30617885.38	23434540.08	18682073.01	14760865.55	21728607.85	13644512.88	4272240.545	1462398.809	1597892.402	2102934.304	1154507.149	1898519.73	9.83853579	3.298443624	2.80E-06	1	1.271095902	down
Com_2664_pos	4-Methyl-5-thiazoleethanol	C6 H9 N O S	143.04067	4.863	144.04799	Full match	Full match	Full match	14342987.42	40351696.05	61077844.86	38709867.7	34602954.33	43488956.52	3343683.579	2418660.161	1721480.579	5992861.088	2086225.266	3046284.225	12.49781671	3.643604182	2.84E-06	1	1.269900511	down
Com_1311_pos	Muramic acid	C9 H17 N O7	251.10037	1.464	252.1077	Full match	Full match	Full match	68032707.87	94600108.72	78476029.64	77083497.07	121392538.7	87448659.92	10891052.15	8471705.981	12367431.72	4887133.231	12879330.04	13149500.42	8.412863552	3.072596945	2.86E-06	1	1.080868796	down
Com_19525_pos	Poricoic acid A	C31 H46 O5	498.33272	8.651	499.34012	No results	No results	Full match	543850.3138	482509.677	399689.1627	458848.6827	371007.1339	467831.788	3208355.809	6407083.708	6393026.576	2745165.133	4448162.933	4199688.171	0.099401073	-3.330594758	2.86E-06	1	1.125634926	down
Com_14801_pos	Schizandrol A	C24 H32 O7	432.21343	6.449	433.2207	No results	No results	Full match	127700.8885	146560.8133	147045.7145	223043.1063	383647.1497	148144.4875	1854025.805	2555647.484	2847365.67	2481301.388	2990826.726	2210691.306	0.078725121	-3.667032118	2.88E-06	1	1.199897527	down
Com_7276_pos	Octanedioic acid	C8 H14 O4	174.08938	5.499	175.09645	No results	No results	Full match	1740316.374	2535825.787	2619317.36	2683279.631	3686050.898	2794169.898	23728092.3	35244414.25	15915250.85	25633379.27	11445353.4	21616841.3	0.120216795	-3.056289633	2.94E-06	1	1.298923549	down
Com_2507_pos	Pterosin Z	C15 H20 O2	232.14628	6.911	233.15349	No results	No results	Full match	12186099.73	17755107.68	19901317.7	18862040.63	33716340.47	19726517.22	102161524	133916460.2	112890042.2	113491079.3	151629423.2	91213203.7	0.173184635	-2.529617152	2.98E-06	1	1.247756352	down
Com_16143_pos	FQH	C20 H26 N6 O5	860.40168	8.244	861.40833	Invalid mass	No results	No results	3975258.747	4083345.491	3689943.441	4120818.161	1809384.833	2676318.585	224611.6365	264658.878	242611.3337	211585.3773	239289.6024	243853.6476	14.26813388	3.834724753	3.04E-06	1	1.299618249	down
Com_169_pos	Proline	C5 H9 N O2	115.06321	1.514	116.07048	Full match	Full match	Full match	1057225434	1290706194	1340763065	1243785100	1575305744	1699044453	248748704.8	163272255	153205549.1	361563972.4	186904522.1	253769483.9	6.001494054	2.5853217	3.08E-06	1	1.190701969	down
Com_3896_pos	PC (18:0e/2:0)	C28 H58 N O7 P	551.39519	10.47	552.4024	No results	Full match	Full match	22440470.92	35168895.25	32154321.81	28452250.69	11621604.39	20108078.24	1904214.801	3532601.793	2830585.745	972962.4503	2599501.529	1372070.122	11.34925391	3.504525554	3.11E-06	1	1.325659354	down
Com_7848_pos	TMK	C15 H30 N4 O5 S	189.10011	1.581	190.10739	Invalid mass	No results	No results	5411276.751	5171759.026	9223027.788	4739102.403	7055501.648	8366533.768	36007123.64	31551889.2	21994158	36439545.71	18569680.45	32346284.55	0.225919955	-2.146116388	3.11E-06	1	1.333871338	down
Com_1548_pos	LNK	C16 H31 N5 O5	188.11613	2.204	189.1234	Invalid mass	No results	No match	20569307.42	35942728.83	48593376.25	41130011.56	39995248.26	50536104.98	205785475.3	170405552.8	140717943	308620731.9	183117207.9	200950650.8	0.195740125	-2.352988572	3.20E-06	1	1.264042732	down
Com_23476_pos	Daurisoline	C37 H42 N2 O6	610.30565	9.258	611.31293	No results	No results	Full match	1145608.641	1014011.295	1287592.955	1657765.237	2222959.319	1929115.325	270754.0766	305795.8322	315733.641	252723.4043	414730.0337	247288.6724	5.12281202	2.356935953	3.26E-06	1	1.217126861	down
Com_5948_pos	Gly-Tyr-Ala	C14 H19 N3 O5	309.13269	4.778	310.13986	No results	No results	Full match	3649660.207	4418758.45	5166542.547	5532938.119	5733173.789	6215498.454	36211149.62	21408964.86	25395625.64	59227435.75	35336039.73	36016520.44	0.143807045	-2.797793744	3.30E-06	1	1.32193518	down
Com_2925_pos	Palmitoleic acid	C16 H30 O2	254.22441	7.968	255.23169	Full match	No results	Full match	12692315.98	16124588.49	14468645.2	18447278.69	22678125.93	21422754.92	78440667.42	80387512.02	128171391.1	58910332.6	122793292	136991533	0.174731105	-2.516791639	3.69E-06	1	1.239361543	down
Com_462_pos	Olivetol	C11 H16 O2	180.11491	6.205	181.12221	No results	No results	Full match	33512582.62	39430277.96	39190239.93	42222590.92	50028205.54	47513504.56	603086029.2	642061270.2	446228941.6	1452041849	529732190.7	553634681	0.059595509	-4.068652572	3.70E-06	1	1.396151918	down
Com_8134_pos	15-OxoEDE	C20 H34 O3	304.23991	8.441	305.24701	Invalid mass	No results	No match	11342172.79	12968096.36	11950995.74	12851386.46	12892145.15	11548560.88	5077340.515	6259820.4	5387227.826	5140833.397	4343260.874	6230122.091	2.267463633	1.181079412	3.72E-06	1	1.069459727	down
Com_25581_pos	LPC(1-acyl 18:2)	C26 H50 N O7 P	519.33167	9.979	520.33942	No results	No results	Full match	1391284.134	1057681.546	1105114.997	1410830.624	780953.7329	1176839.241	362203.5465	325608.9839	385134.9034	287318.24	317503.4751	322104.6687	3.461570532	1.791426745	3.97E-06	1	1.236448419	down
Com_7002_pos	IAA-Asp	C14 H14 N2 O5	290.09037	5.219	291.09766	No results	No results	Full match	4218629.941	9104519.107	10834975.14	9897267.893	12357507.11	17811181.12	519401.7662	431787.6736	427062.2748	688985.2085	442064.2705	529796.9144	21.13261173	4.401399172	3.98E-06	1	1.264061121	down
Com_14689_pos	NG,NG-Dimethyl-L-arginine	C8 H20 Cl2 N4 O2	274.09551	5.054	292.12933	No results	No results	Full match	844630.4174	1287028.495	1360122.889	1303488.604	1469076.688	1677105.439	5826554.456	5319747.018	6678097.556	14175711.68	7120162.008	7110108.154	0.17177995	-2.541366435	4.05E-06	1	1.361187506	down
Com_7105_pos	LPE 16:3	C21 H38 N O7 P	447.2386	7.851	448.24588	No results	Full match	No results	16369279.6	14334746.64	11522713.13	13288549.23	12715145.87	12065740.27	2485446.412	1108382.888	2424657.917	1612567.935	1788588.374	1259877.699	7.518705477	2.910484289	4.23E-06	1	1.094445471	down
Com_2430_pos	Methyl Eugenol	C11 H14 O2	178.0994	6.497	179.10666	No results	No results	Full match	36328002.37	43643481.45	53123575.79	41916386.81	28720590.89	47724773.47	101718912.5	155937017	169582388.5	104529258.6	133635805.9	110207507.6	0.324204848	-1.62502243	4.24E-06	1	1.334063548	down
Com_4877_pos	1,7-bis(4-hydroxyphenyl)-5-methoxyheptan-3-one	C20 H24 O4	366.12984	5.72	367.13696	Invalid mass	No results	No results	10003455.74	9855425.712	17780045.69	17810348.89	12497761.98	9764272.14	49215787.69	48548590.05	71865413.21	41622192.65	58027024.35	44975685.02	0.247287668	-2.0157378	4.39E-06	1	1.199930583	down
Com_6165_pos	Panaxydol	C17 H24 O2	260.17748	6.594	261.18478	No results	No results	Full match	4836600.666	7009965.985	7850421.695	6578847.897	10060747.57	8116042.855	22837469.62	44739860.24	35925197.16	22246725.38	30705849.15	23808527.36	0.246597869	-2.019767765	4.48E-06	1	1.245049156	down
Com_8981_pos	LDGTS 14:1	C24 H45 N O6	443.32472	8.181	444.33215	No results	Full match	No results	11489962.85	9877276.056	10525933.3	11065627.11	4529351.19	7986109.558	1027701.799	1128906.02	988433.4209	893642.0013	1318548.067	964430.958	8.775264751	3.133442652	4.65E-06	1	1.357447605	down
Com_1498_pos	4-Phenyl-3-buten-2-one	C10 H10 O	146.07304	6.821	147.08028	Full match	No results	No results	23842852.66	28450581.04	45870970	29324217.95	34095280.98	39359983.77	151800930.8	178702133.2	154322142.4	167458793	175433791.3	155567128	0.204359777	-2.290816831	4.70E-06	1	1.303604584	down
Com_1205_pos	Choline bitartrate	C9 H19 N O7	253.11695	1.516	254.12343	No results	No results	Full match	145792400.1	166469491.8	134194176.2	126847458.7	152238727.9	179118897.2	5431601.037	1448662.408	2406268.469	4756360.498	2069843.986	4540169.641	43.80309242	5.45296082	4.81E-06	1	1.41140784	down
Com_2642_pos	Sorbic acid	C6 H8 O2	112.05245	5.325	113.0597	Full match	Full match	Full match	4564760.957	6102910.413	6475749.282	5785944.773	6278750.784	6356418.377	55461950.78	140828745.1	45236425.89	76885072.01	85261473.85	68144855.38	0.075377572	-3.729720869	4.86E-06	1	1.407111517	down
Com_1174_pos	LDGTS 20:5	C30 H49 N O6	519.35605	8.495	520.36389	No results	Full match	No results	33887316.7	50654301.82	47570873.35	61288175.92	30067798.07	41590403.97	1438889.871	702602.2097	1031368.411	987420.907	4108437.336	1292748.778	27.72156779	4.792936946	4.87E-06	1	1.05710968	down
Com_2836_pos	Polypodine B	C27 H44 O8	496.30372	8.55	497.31076	No results	No results	Full match	44527092.02	54744355.82	11892030.16	43429059.71	21137375.4	23210901.14	489413.6084	420365.7129	383722.2825	575693.8298	454517.2895	428692.5498	72.27889592	6.175502564	5.02E-06	1	1.294232791	down
Com_7052_pos	8-Aminooctanoic acid	C8 H17 N O2	159.1259	1.771	160.13312	No results	No results	Full match	4234588.105	5304294.02	5527161.703	4226478.161	6328834.511	6035908.194	33379040.56	18794133.68	21253333.54	46142767.32	26589169.16	30574564.35	0.179124799	-2.480963007	5.05E-06	1	1.340845993	down
Com_1294_pos	Glycerophospho-N-palmitoyl ethanolamine	C21 H44 N O7 P	453.28536	9.52	454.29269	Full match	Full match	Full match	156535164.1	49362915.14	71799931.28	83424204.3	52073964.69	79840769.2	7155939.757	13732308.62	13606265.15	6435894.025	10392986.56	13943179.48	7.554203043	2.917279561	5.17E-06	1	1.280969988	down
Com_3621_pos	Estriol	C18 H24 O3	288.17005	8.004	289.17734	Invalid mass	No results	No results	4292294.691	5212200.028	5454083.763	5605555.138	9336437.807	5475602.921	57101619.35	80376761.6	106231522.5	32830789.71	37770343.8	79840846.61	0.089752646	-3.477901723	5.25E-06	1	1.377080859	down
Com_7308_pos	D-Panthotenate	C9 H17 N O5	219.1107	1.509	220.11787	No results	No results	Full match	10046905.01	9848596.101	11651568.33	11826084.85	10888654.33	16762918.37	5329279.342	3005652.358	2924293.515	4629501.905	3482778.256	3460612.762	3.110737539	1.637256676	5.34E-06	1	1.198007472	down
Com_2593_pos	KNH	C16 H27 N7 O5	397.20821	5.425	398.21539	Full match	No results	No results	24920247.68	22314316.25	21081948.55	9491095.745	17160563.62	16022190.49	107769337	144254476.7	164493500.7	82207705.62	61984698.22	138523856.9	0.158731454	-2.655340052	5.36E-06	1	1.2932419	down
Com_386_pos	LDGTS 15:0	C25 H49 N O6	459.35562	9.193	460.36292	No results	Full match	No results	664815803.6	587447982.9	566679353	503552450.6	253440190.5	393822182.1	28786401.01	17970212.83	15068073.59	4588637.713	9304317.658	23844186.7	29.82827834	4.898608804	5.47E-06	1	1.309451798	down
Com_7532_pos	Jervine	C27 H39 N O3	425.29272	9.58	426.30051	No results	No results	Full match	6585315.508	5460446.265	9558553.088	7790421.814	3374070.827	7857183.314	842776.0998	800901.4029	1771027.619	573742.0631	1189635.882	713851.7312	6.895186761	2.785589629	5.51E-06	1	1.063477257	down
Com_13113_pos	PC (16:3/16:4)	C40 H66 N O8 P	719.44917	11.447	720.4563	No results	Full match	No results	3503095.067	5983038.057	2297253.379	5959037.592	1775867.776	3342248.32	280508.9019	582573.9254	531745.537	269606.5438	271282.1472	258339.2256	10.41930437	3.381187056	5.78E-06	1	1.099643699	down
Com_14755_pos	2-(2-chlorophenyl)-1H-indole	C14 H10 Cl N	227.04957	1.442	228.05701	Full match	No results	No results	622789.2779	739325.6394	805063.5294	780401.8314	873027.9329	799547.4365	5100412.531	4528548.845	9330903.015	8169460.755	11414657.57	6624866.5	0.102286326	-3.289314798	6.26E-06	1	1.365173292	down
Com_2354_pos	1-(4-hydroxyphenyl)propane-1,2-diol	C9 H12 O3	150.06803	6.032	151.07532	Invalid mass	No results	No match	18680285.87	28158687.03	27798830.29	29793549.75	37548445.14	35188968.2	87455196.87	155173036.6	191164018.9	94256766.59	158933610.4	108702506.8	0.222661903	-2.16707336	6.32E-06	1	1.330091818	down
Com_16664_pos	N-Phenylacetylglycine	C10 H11 N O3	193.07407	5.645	194.08148	No results	No results	Full match	2639457.715	3671953.324	3001986.547	2861812.797	2776076.303	2991562.323	5969687.605	4621452.972	4989910.039	4931694.348	5363009.856	6341820.684	0.556927352	-0.844438947	6.42E-06	1	1.103871546	down
Com_13747_pos	Anandamide (AEA)	C22 H37 N O2	347.28254	9.363	348.28983	Full match	No results	No results	3014268.307	3462506.787	5598727.033	5411272.672	1800948.325	4402189.603	688044.5423	790381.9662	561317.6022	361455.9003	467398.233	309377.3566	7.454403591	2.89809293	6.59E-06	1	1.318654915	down
Com_8197_pos	2'-O-Methyladenosine	C11 H15 N5 O4	281.11252	4.907	282.11987	Full match	Full match	Full match	5320959.902	7817941.903	10649055.59	12057582.58	11775896.45	14210740.36	1347463.657	1328238.671	1569304.542	1946484.72	1232955.915	1700742.618	6.775987784	2.760431274	6.65E-06	1	1.177123504	down
Com_2305_pos	1,N6-Etheno-2-Deoxy-Adenosine	C12 H13 N5 O3	275.10077	4.897	276.10806	No results	No results	Full match	42527085.97	41272759.85	73386903.16	41490008.13	64766094.29	57740869.63	6190359.09	3001291.192	3047227.256	10074303.76	5114303.608	6227814.827	9.543332658	3.254493162	6.66E-06	1	1.368155215	down
Com_17717_pos	Berbamine	C37 H40 N2 O6	608.2888	8.504	609.29608	No results	No results	Full match	3532685.249	2388190.829	2016855.013	2738407.789	2466198.422	3087074.426	730732.8883	240300.7665	352743.8662	337713.1434	288964.0827	265743.9129	7.323085255	2.872451592	6.71E-06	1	1.208758671	down
Com_1326_pos	1-(3-ethyl-2,4-dihydroxy-6-methoxyphenyl)butan-1-one	C13 H18 O4	198.12545	6.13	199.13272	Invalid mass	No results	No results	6181546.244	15705913.29	17350993.77	15419127.98	18451161.68	18978631.33	104401534.9	338862679.3	345613234.5	105664876	153716714.6	297441498.3	0.068430807	-3.869210221	7.22E-06	1	1.190857826	down
Com_10732_pos	5-Henicosyl-1,3-benzenediol	C27 H48 O2	404.36274	11.642	405.37009	Invalid mass	No results	No results	8535299.266	8301483.53	8564763.699	7526277.729	4113806.568	5418699.326	236456.7963	427189.2179	782294.3652	707999.9734	301086.7047	864013.0788	12.7929547	3.677277607	7.34E-06	1	1.078121352	down
Com_2244_pos	4-Acetylbutyric acid	C6 H10 O3	130.06309	5.138	131.07037	No results	Full match	Full match	14815568.89	24864744.82	45707366.52	22312551.7	29678603.04	30724559.97	168424895.6	172408997.1	112780570.2	173274282.6	118728074.2	200364547.1	0.177702649	-2.492462906	7.42E-06	1	1.370212732	down
Com_10_pos	LDGTS 18:4	C28 H47 N O6	493.33991	8.109	494.34711	No results	Full match	No results	10635106034	6353759198	2743465347	7079348418	5001282651	6268313691	81318328.38	7538602.374	6179886.576	6351697.271	20472379.87	38244602.89	237.8511417	7.89391514	7.48E-06	1	1.279358013	down
Com_16098_pos	3-Dehydroshikimic acid	C7 H8 O5	172.03731	5.123	173.04477	No results	No results	Full match	4002812.888	2586770.537	2253031.461	2867214.312	3405409.18	3227346.027	1148852.45	948647.0245	991498.1146	1181127.728	958457.761	1023862.844	2.933665422	1.552704344	8.34E-06	1	1.017698619	down
Com_4332_pos	Amitriptyline-d3	C20 H20 [2]H3 N	280.20134	8.882	281.20853	Full match	No results	No results	1182345.681	1381715.673	1458656.596	1205463.441	997231.6239	1153168.147	29060221.5	70729066.81	57074005.82	15650682.19	35361106.2	41493330.33	0.029589077	-5.078791498	8.43E-06	1	1.350159813	down
Com_6416_pos	3-hydroxy-1,5-diphenylpentan-1-one	C17 H18 O2	276.11108	5.3	277.11819	Invalid mass	No results	No results	2788334.678	3789162.531	4839335.021	4709796.046	7599143.677	7274283.483	29952217.81	21208597.72	20637698.13	53049124.63	28899945.73	25591838.81	0.172856893	-2.532349959	8.48E-06	1	1.29598849	down
Com_4207_pos	Galanthamine	C17 H21 N O3	287.15093	9.68	288.15811	No results	No results	Full match	32982671.1	21478814.38	5463112.448	25534575.84	16905113.39	32745583.67	678917.8797	1030613.582	807294.3882	405235.4788	566146.627	578467.1993	33.22366938	5.054139515	8.62E-06	1	1.357329816	down
Com_12297_pos	Retrorsine	C18 H25 N O6	351.16853	5.541	352.1763	Full match	No results	No results	1429190.145	2538320.08	2642948.631	2359368.408	2661330.896	2638907.01	8799379.106	6652782.399	6122812.6	12544453	6647627.313	8957134.098	0.286984375	-1.800955903	8.63E-06	1	1.161127551	down
Com_2751_pos	XLR11 N-(4-hydroxypentyl) metabolite-d5	C21 H23 [2]H5 F N O2	350.24531	11.695	351.2525	Invalid mass	No results	No match	59343462.06	51799276.05	50295976.36	54356437.99	24685981.99	41602266.56	11419706.41	8358103.331	9189843.611	3927379.289	4594710.174	5083235.102	6.625879016	2.728111861	8.86E-06	1	1.132093293	down
Com_5514_pos	KKK	C18 H38 N6 O4	384.28761	9.183	385.29507	Invalid mass	No results	No results	23432664.48	17570626.2	6609071.987	16653598.23	7161984.429	13891562.46	1002072.32	735870.7138	1039675.201	650948.7579	954373.6377	1196739.118	15.29111197	3.934621418	9.06E-06	1	1.241127859	down
Com_12333_pos	S-Adenosylmethionine	C15 H22 N6 O5 S	398.13702	1.408	399.14435	Full match	Full match	Full match	6856299.588	6646454.211	3442864.724	2877152.218	3202365.744	4863143.996	509657.5657	455688.224	493760.8461	662228.5764	475765.1406	570703.6536	8.803663492	3.138104001	9.15E-06	1	1.30707584	down
Com_2364_pos	LysoPC 16:1	C24 H48 N O7 P	493.31726	9.749	494.32446	No results	No results	Full match	39030443.98	62541882.54	70652273	74053542.16	41663721.47	35640829.6	5327110.862	8065252.161	8533545.224	2184425.817	6646411.772	5234111.823	8.990691353	3.168432058	9.23E-06	1	1.208210207	down
Com_618_pos	tert-Butyl N-[1-(aminocarbonyl)-3-methylbutyl]carbamate	C11 H22 N2 O3	230.16317	5.323	231.17049	Full match	No results	No results	104313132	173361722.4	237486468.7	197568140.1	220495656.7	182647373.3	678451201.1	696315514.9	499000809.6	1004943010	545265203.5	947009081.2	0.255290864	-1.969786183	9.33E-06	1	1.136900854	up
Com_14718_pos	methyl 3,4,5-trihydroxycyclohex-1-ene-1-carboxylate	C8 H12 O5	210.0505	4.824	211.05783	Invalid mass	No results	No results	270809.8483	293026.732	345161.7076	342960.0025	402670.4024	341880.6672	3640259.159	11264064.97	8272683.816	3724483.008	5749304.759	3967656.328	0.054521949	-4.197019065	9.66E-06	1	1.345089268	up
Com_1140_pos	13,14-dihydro-15-keto-tetranor Prostaglandin E2	C16 H26 O5	280.16701	6.368	281.17429	Invalid mass	No results	No results	76998758.22	106385229.4	139220209.5	112739894.8	137304198.5	109301326.3	324109083.1	322155014.6	213471786.3	351375687.3	418202262.2	294526375.6	0.354473107	-1.496251916	9.84E-06	1	1.305023034	up
Com_6446_pos	��-L-Glutamyl-L-glutamic acid	C10 H16 N2 O7	276.09522	1.606	277.10248	Full match	No results	Full match	18890426.7	15245432.73	14024877.29	11312289.88	14245979.21	16157969.57	1270428.195	3283066.264	3109142.907	1840920.041	1743193.041	1472929.232	7.065977889	2.820889235	1.00E-05	1	1.151703166	up
Com_24306_pos	Phytolaccagenin	C31 H48 O7	532.33816	7.498	533.34576	No results	No results	Full match	1632953.846	1348117.428	1431536.312	1346133.802	1459044.429	1361586.27	3321662.009	2788742.532	3543425.077	3946056.649	2545081.277	3450508.64	0.437824119	-1.191576664	1.01E-05	1	1.358988277	up
Com_1169_pos	3-Hydroxy-3-Methylpentane-1,5-Dioic Acid	C6 H10 O5	162.05272	1.502	163.06001	No results	No results	Full match	46766057.39	69046447.1	53494621.42	70216825.8	82864958.52	60281372.6	150018093.7	173357380.6	179382394.9	143727872.3	117253140.9	186125876.8	0.402868176	-1.311620249	1.01E-05	1	1.015966318	up
Com_8800_pos	2-Amino-6-methylmercaptopurine	C6 H7 N5 S	181.04236	5.243	182.04962	Full match	No results	No results	922992.5671	1013852.117	1712442.675	1168193.304	1708224.723	1777179.484	10250518.73	26454612.94	21800365.23	6427349.588	14175443.76	16744234.29	0.086621452	-3.529131831	1.02E-05	1	1.053547237	up
Com_15609_pos	TLK	C16 H32 N4 O5	360.2374	4.876	361.24515	Full match	No results	No results	2791100.443	4047986.689	4429476.833	4432692.995	4926988.292	4821620.051	759482.489	794786.9049	735127.4702	1798226.314	801008.9117	889923.7838	4.404191265	2.138877124	1.09E-05	1	1.168191805	up
Com_7586_pos	Glu-Val-Phe	C19 H27 N3 O6	393.19049	5.615	394.19751	No results	Full match	No results	6801776.207	8601820.034	9391943.963	8271527.782	11309636.39	8592859.717	17372059.86	19017796.15	18359470.23	21277741.75	14481967.43	18044092.51	0.487959814	-1.035165756	1.10E-05	1	1.094863672	up
Com_4967_pos	Bevirimat	C36 H56 O6	584.40736	10.788	585.41522	No results	No results	Full match	16203244.62	18978190.86	25016550.52	27384574.61	6386989.337	23328062.45	2152734.517	2187742.982	2717394.183	1001526.359	1975857.145	950360.25	10.67738199	3.416486048	1.10E-05	1	1.274861045	up
Com_6663_pos	D-Panthenol	C9 H19 N O4	227.1157	4.144	228.12299	Invalid mass	No results	No results	13113915.57	14444834.04	14149147.04	8705618.757	23564565.03	18051718.64	3398916.287	1771655.271	1630473.056	3612381.263	2054050.322	4006812.613	5.586268405	2.481884893	1.11E-05	1	1.06874379	up
Com_6619_pos	Fraxinellone	C14 H16 O3	232.10742	6.415	233.11465	No results	Invalid mass	No results	1655197.827	1600331.068	1579132.738	2083405.906	2332232.921	1490431.876	12291751.51	40574854.58	43905937.65	21350808.44	31391616.82	18791405.87	0.063816551	-3.969925553	1.12E-05	1	1.310713027	up
Com_4328_pos	VLH	C17 H29 N5 O4	389.20538	5.199	390.21259	Invalid mass	No results	No results	3169844.239	4336530.25	4657511.758	1311004.778	5289536.388	5527522.598	44084232.18	59513870.77	83514514.44	48902450.82	64404755.66	63690904.82	0.066715831	-3.90582704	1.12E-05	1	1.207644988	up
Com_179_pos	Xanthine	C5 H4 N4 O2	152.03334	2.274	153.04063	Full match	Full match	Full match	967337143	1294455567	1460899227	1448904980	1635013048	1592595568	8598805.492	31873725.82	39342530.09	8687756.32	34324849.25	11841606.5	62.36913082	5.962760248	1.15E-05	1	1.176710675	up
Com_20210_pos	3-Indolepropionic acid	C11 H11 N O2	189.07909	5.728	190.08636	No results	No results	Full match	816352.3196	1274381.318	1337129.373	1544274.453	1871629.554	1726157.927	4847775.232	5391108.595	6983983.692	5063671.034	5196009.734	4017290.402	0.272062503	-1.877989966	1.16E-05	1	1.234948294	up
Com_3272_pos	Guanosine monophosphate	C10 H14 N5 O8 P	363.05784	2.172	364.06512	No results	No results	Full match	30260141.9	34691732.56	38773174.5	35097208.99	43098847.63	37178484.41	1779921.352	2464684.128	1831683.289	1026542.889	1917609.392	604574.0029	22.76355817	4.508654177	1.16E-05	1	1.207228173	up
Com_2625_pos	trans-Cinnamaldehyde	C9 H8 O	132.05745	6.008	133.0647	Full match	Full match	Full match	26815567.44	32552867.73	38835653.55	35834531.09	53408929.38	48292111.67	88122263.02	125784945.1	167413059.5	126612922.7	106905553	101678638.8	0.329007595	-1.603807205	1.17E-05	1	1.307119897	up
Com_12711_pos	Benzoylhypacoitine	C31 H43 N O9	573.29139	5.803	574.29858	No results	No results	Full match	606323.4071	627378.7733	598026.2207	534867.8011	699644.2928	648000.6766	13172261.64	14665404.74	7177779.551	7742157.785	5527034.061	5710819.749	0.06878803	-3.861698643	1.21E-05	1	1.353707563	up
Com_19763_pos	N-[4-(benzyloxy)phenyl]-N'-[2-chloro-6-(4-methoxyphenoxy)benzyl]urea	C28 H25 Cl N2 O4	488.15079	5.007	489.15808	Full match	No results	No match	1527638.908	1047562.318	1119956.602	996218.024	1149794.563	1206289.89	4185667.513	4329903.812	6037710.304	4921371.523	3576876.129	8435484.601	0.223821171	-2.159581592	1.23E-05	1	1.331480074	up
Com_1760_pos	Astaxanthin	C40 H52 O4	596.38616	10.208	597.39374	Full match	No results	No results	104934857.7	28734087.1	21046680.92	32733662.35	27560031.89	21426817.91	2183973.642	630834.8597	1292079.734	328535.5101	670139.1503	2748275.13	30.10453451	4.911908905	1.28E-05	1	1.295066711	up
Com_4184_pos	N-Sinapoylputrescine	C15 H22 N2 O4	294.15697	9.011	295.16425	No results	No results	Full match	5784816.087	10618844.42	14495825.45	12765557.29	13163302.9	10364961.53	46461333.32	41690198.72	45567786.97	61136492.87	50723234.97	62106071.14	0.218383353	-2.19506521	1.30E-05	1	1.20407562	up
Com_11539_pos	1-(2'-fluoro[1,1'-biphenyl]-4-yl)propan-1-one	C15 H13 F O	228.09757	5.398	229.10474	Invalid mass	No results	No results	983719.4468	257107.4284	946486.3331	936441.4957	1481163.179	760738.6706	7061295.072	17278644.78	14196771.88	6495886.194	7531983.37	12621427.6	0.082313009	-3.602735729	1.30E-05	1	1.269308582	up
Com_21832_pos	6-Formyl-isoophiopogonanone A	C19 H16 O7	356.08953	6.013	357.09705	No results	No results	Full match	461045.6657	532356.4144	584718.9645	568945.5482	732830.5569	550332.1223	4344384.619	2610351.602	2473013.198	6139135.622	2797288.09	4472755.77	0.150205366	-2.734991738	1.32E-05	1	1.318089287	up
Com_4032_pos	LPE 20:1	C25 H50 N O7 P	507.33209	10.575	508.33957	No results	Full match	No results	34829115.17	16099259.61	11443677.53	15768319.06	8517284.106	13187073.68	780093.7232	1747260.961	1772154.377	403320.4733	1927609.658	895195.0133	13.26728438	3.729801197	1.40E-05	1	1.235180196	up
Com_4014_pos	Ala-Gln	C8 H15 N3 O4	217.10608	1.517	218.11351	No results	No results	Full match	10368183.25	16137419.89	21080160.45	11744529.96	16064817.32	17078643.35	40725902.51	39133572.59	37659607.29	69747851.57	50371819.01	45197280.94	0.326951814	-1.612850069	1.41E-05	1	1.210655213	up
Com_4165_pos	Ouabain	C29 H44 O12	584.2805	6.034	585.2879	Full match	No results	No results	7788444.192	7535751.513	4201581.971	4495833.662	5398520.751	1888457.224	36306082.14	44062307.05	59115064.24	44295305.56	75772348.32	56272344.15	0.0991332	-3.334487892	1.42E-05	1	1.228926589	up
Com_2558_pos	2,6-Di-tert-butyl-1,4-benzoquinone	C14 H20 O2	220.14612	6.659	221.15334	Full match	No results	No results	31340476.73	28754742.39	39471835.33	38922054.8	48115040.87	40532809.59	91895661.74	86693140.82	123273647.8	99369658.78	148692421	77310829.73	0.362123972	-1.465444412	1.62E-05	1	1.243150866	up
Com_8590_pos	4-Methoxycinnamaldehyde	C10 H10 O2	162.06812	5.115	163.07542	Full match	No results	Full match	1225223.182	1236677.959	1328054.3	1430001.585	1868002.168	1309037.477	28878992.72	13381737.33	10545632.15	34440721.78	12372094.66	20465508.88	0.069925624	-3.838034973	1.63E-05	1	1.351073516	up
Com_500_pos	Lysopg 18:1	C24 H47 O9 P	510.29756	8.963	511.30527	No results	No results	Full match	121087479.6	466695178.4	446795274.5	428891198.9	275258465.7	379334933.3	17127148.02	2632048.095	8548010.926	1860145.546	7946777.1	14337560.66	40.38120633	5.335612105	1.65E-05	1	1.285501092	up
Com_20741_pos	Gardenoside	C17 H24 O11	404.13051	4.75	405.13797	No results	No results	Full match	157568.1004	194567.6144	253382.0761	157487.8287	160470.3187	141572.2589	2674093.247	5559426.199	6050907.484	2231691.556	3062750.773	1344444.513	0.050902463	-4.296120735	1.66E-05	1	1.317904081	up
Com_571_pos	3-[4-methyl-1-(2-methylpropanoyl)-3-oxocyclohexyl]butanoic acid	C15 H24 O4	268.16722	6.396	269.1745	Full match	No results	No results	83644338.16	111182743.5	46263181.53	26043060.63	60810711.75	47144945.8	646542187.2	936556366.4	771038066.5	538413550.8	790150319.8	650565787.9	0.086560335	-3.530150105	1.67E-05	1	1.02968492	up
Com_7940_pos	4-[2-(trifluoromethyl)phenyl]-5-undecyl-4H-1,2,4-triazole-3-thiol	C20 H28 F3 N3 S	399.20177	7.185	400.20911	Invalid mass	No results	No results	4526698.936	10917797.67	13667173.9	12390695.55	14469960.07	14089589.17	628935.6882	691671.8215	744102.6968	681065.2301	712495.5333	649855.435	17.05446922	4.09207795	1.71E-05	1	1.397975811	up
Com_284_pos	Adenosine 5'-monophosphate	C10 H14 N5 O7 P	347.06278	1.667	348.07016	Full match	Full match	Full match	619874050.8	732121684.3	920244566.2	923669648.4	678319993.5	941158397.2	15155596.15	38922639.38	19937097.37	10289108.08	51392011.34	11079247.58	32.80780363	5.035967109	1.72E-05	1	1.391414031	up
Com_20934_pos	L-Homocystine	C8 H16 N2 O4 S2	268.05624	4.985	269.06381	No results	No results	Full match	1590305.585	1976004.915	2271996.148	2020974.303	2274283.85	2447135.879	3192498.318	3831599.277	4469185.697	3967005.089	3762533.55	4561887.225	0.528940699	-0.918822109	1.74E-05	1	1.22189518	up
Com_3030_pos	Cholecalciferol	C27 H44 O	384.33491	8.483	385.34204	Invalid mass	No results	No results	20734205.73	19383505.39	32217110.58	24030792.87	13091230.19	55288019.67	4070145.739	3732872.345	3693642.473	1771780.974	3559677.704	2779860.005	8.401929766	3.070720726	1.78E-05	1	1.152916603	up
Com_258_pos	LDGTS 16:1	C26 H49 N O6	471.35599	8.992	472.36316	No results	Full match	No results	1001437863	990910367	909917828.1	1018871125	527984566.7	785289349.9	44135936.44	12271516.19	29873628.15	6027627.992	20613783.52	32631033.53	35.96210446	5.168405543	1.83E-05	1	1.320911822	up
Com_884_pos	N6-Me-dA	C11 H15 N5 O3	265.11589	1.485	266.1232	Invalid mass	No results	No results	187688395.3	239276085.1	190066543.7	216656467.1	223135331.3	222648583.8	14371968.38	3610058.943	6125783.062	10894010.77	4776034.995	12020351.26	24.701075	4.626501925	1.91E-05	1	1.331922256	up
Com_665_pos	2,3-Dinor-11��-prostaglandin F2��	C18 H30 O5	326.20891	7.103	327.2171	Full match	No results	No results	228537358.4	282918714.2	325787843	280466218.1	449670239.9	276656085.6	102722985.3	146343396.3	147588357.5	89368417.81	118872937.2	102196210.7	2.607914761	1.382896716	1.92E-05	1	1.30535853	up
Com_1901_pos	LDGTS 17:1	C27 H51 N O6	485.37142	9.194	486.37869	No results	Full match	No results	92211034.2	79998331.12	62686783.98	97847260.39	39545518.68	65530282.85	5239717.65	3782377.345	6001681.347	1502066.691	10073723.66	4822487.114	13.93350078	3.800485874	1.96E-05	1	1.262824688	up
Com_19419_pos	D-(+)-Octopine	C9 H18 N4 O4	246.13201	5.023	531.22717	No results	No results	Full match	427391.431	531047.351	820773.3511	581168.7265	765516.5555	757647.1268	2040393.539	3951888.28	2110391.738	4205582.19	4321053.345	2115722.486	0.207177274	-2.271062338	1.97E-05	1	1.291239953	up
Com_3231_pos	LysoPC 16:2	C24 H46 N O7 P	491.30147	8.175	492.30896	No results	No results	Full match	44188705.25	45223389.57	39664452.11	48837442.15	41040318.79	46142109.17	6591367.739	1806796.501	2708228.237	1953018.718	2648679.647	3102050.576	14.09327081	3.816934571	1.99E-05	1	1.245628627	up
Com_3000_pos	6-Pentyl-2H-pyran-2-one	C10 H14 O2	166.09929	6.114	167.10652	Full match	No results	Full match	52289760.11	25710765.75	26181835.58	31246512.59	37811251.95	29563674.44	112838059.7	75760294.55	99729723.6	95389669.94	112213313.6	113920905.2	0.332545948	-1.588374403	2.01E-05	1	1.25618482	up
Com_6777_pos	2-piperidinobenzoic acid	C12 H15 N O2	205.11022	6.753	206.11742	Full match	No results	No results	6048757.804	10726958.84	16068333.5	17546855.85	22954605.79	16960207.73	895107.9967	966226.4542	827632.6787	785931.6961	887557.9902	949199.2206	17.00142458	4.087583732	2.23E-05	1	1.362104591	up
Com_195_pos	LDGTS 18:2	C28 H51 N O6	497.37122	9.053	498.37872	No results	Full match	No results	1369996552	792663001.4	606841852.8	993994315.4	601634726.6	900956582.1	35600910.18	7829229.153	23738089.52	6204359.26	43124987.5	25620920.6	37.05419893	5.211565131	2.25E-05	1	1.285676943	up
Com_3368_pos	5-(2,5-dihydroxyhexyl)oxolan-2-one	C10 H18 O4	184.11007	6.229	185.11737	Invalid mass	No results	No results	4277058.404	7590948.627	10497827.17	11309127.51	7562577.394	7559546.979	33339246.57	93392510.81	40813590.24	53731041.81	73306635.18	28079229.4	0.151232707	-2.725157912	2.33E-05	1	1.174324378	up
Com_21289_pos	Scopoletin	C10 H8 O4	192.04261	5.04	193.05	No results	No results	Full match	1207522.998	908830.0637	1725726.406	1535377.831	1731438.725	1758792.991	5005773.586	3359790.491	4286977.366	5814084.439	3607268.224	7092537.795	0.304037499	-1.717678822	2.34E-05	1	1.308191763	up
Com_6795_pos	ENK	C15 H27 N5 O7	778.37943	8.536	779.38812	Invalid mass	No results	No results	11199111.37	15723974.26	15827823	12810613.47	4368065.912	18685820.58	742974.5993	602438.5867	678852.7941	873397.3439	689557.8393	695915.7621	18.35463352	4.198072404	2.46E-05	1	1.317574707	up
Com_3962_pos	Canthaxanthin	C40 H52 O2	564.39662	10.242	565.40405	No results	No results	Full match	35676647.09	29542795.2	21607317.64	21932779.14	10600007.91	11928717.3	5975301.488	2113859.423	2698547.378	2914874.528	1587066.226	2829655.216	7.245767409	2.857138496	2.46E-05	1	1.066502214	up
Com_1460_pos	LPE 18:4	C23 H40 N O7 P	435.29823	8.224	436.30563	No results	Invalid mass	No results	133897509.3	82172464.16	44969341.47	98453016.03	60359301.26	11040304.2	2810594.31	1080998.251	1275072.182	991958.618	1185164.259	825535.2232	52.74512278	5.720965792	2.49E-05	1	1.303895032	up
Com_508_pos	N-Acetyl-D-galactosamine	C8 H15 N O6	221.08981	1.484	222.09705	Full match	Full match	Full match	159829877.6	201491565.5	204049846.6	157636995.3	225715314.1	238462071.1	990118408.4	577691826.5	655466837.9	1345844773	706372335.4	1226435692	0.215776227	-2.212392168	2.55E-05	1	1.357914341	up
Com_2270_pos	4-Phenylbutyric acid	C10 H12 O2	164.08364	6.969	165.09099	Full match	Full match	Full match	31823778.53	33070685.36	53456892.05	45556326.04	50104974.33	48501469.65	114563263	112185092.4	94437047.79	117842408.8	105147837.1	129385393.8	0.389740661	-1.359413642	2.55E-05	1	1.325532719	up
Com_10117_pos	PC (18:5e/4:0)	C30 H52 N O7 P	569.3476	9.436	570.3548	No results	Full match	No results	4096108.76	5644104.574	9415130.684	7710003.584	4308178.773	5345719.871	1636301.583	1697512.887	1808513.686	770088.8237	1496772.564	863789.4422	4.414280068	2.142178166	2.61E-05	1	1.167187598	up
Com_8821_pos	Uridine 5'-monophosphate	C9 H13 N2 O9 P	324.03566	1.956	325.04294	No results	No results	Full match	9271695.71	10725346.58	9675320.523	9201478.678	11701168.38	11079830.22	940558.3184	2199896.601	1649840.277	791096.0676	1317298.087	845398.085	7.961537186	2.993047008	2.65E-05	1	1.104596822	up
Com_19154_pos	Protostemonine	C25 H31 N O6	441.2131	5.438	442.21994	No results	No results	Full match	294834.849	595315.0128	534843.0231	542800.156	411819.4499	460912.0063	4088873.92	5811597.114	7875326.497	1750453.773	5438855.974	3403586.769	0.100128842	-3.320070487	2.70E-05	1	1.290224441	up
Com_1489_pos	L-Cysteine-glutathione gisulfide	C13 H22 N4 O8 S2	426.08768	1.505	427.09491	No results	No results	Full match	95408638.11	98920620.82	108575950.1	91825465.05	132258085.1	139927225.5	13747151.74	22235417.93	17944071.06	13864197.71	40075373.18	19249225.39	5.24653811	2.391365785	2.79E-05	1	1.275518779	up
Com_11227_pos	LysoPC 12:1	C20 H36 N O7 P	433.22113	5.542	434.22867	No results	No results	Full match	3646705.845	6072555.23	5339282.247	3602061.557	4783864.845	3792405.683	620935.6383	688157.8409	699455.6965	716087.171	1775971.377	1091935.5	4.870212767	2.283984801	2.83E-05	1	1.10022228	up
Com_903_pos	PC (14:1e/2:0)	C24 H48 N O7 P	493.3173	8.703	494.32507	No results	Full match	Full match	180695372	192940877.2	235811943.7	233286774.4	152584278.6	221179147.2	40596987.06	15891222.68	20574322.77	9002511.092	19785827.94	23513470.84	9.403660783	3.233222498	2.84E-05	1	1.146670716	up
Com_9681_pos	Adenylosuccinic acid	C14 H18 N5 O11 P	463.07427	4.763	464.08154	No results	Full match	Full match	6108802.283	5934151.139	5908511.334	5839893.83	6203003.797	10988699.8	2015905.771	817496.6541	686365.6665	640995.5789	457624.3305	565490.917	7.905867947	2.982923858	3.01E-05	1	1.153673432	up
Com_335_pos	Norbutorphanol	C16 H21 N O2	259.15695	6.829	260.16412	Full match	No results	No results	413127070.9	523820519.5	766819748.8	756749707.6	1029456075	701696045.7	13722420.54	2996539.031	3094816.414	31656562.6	3028498.53	4912599.034	70.55323754	6.140640381	3.13E-05	1	1.291365775	up
Com_2272_pos	4-Ethylbenzaldehyde	C9 H10 O	134.07303	5.66	135.08031	Full match	No results	No results	13329480.57	17211036.49	21195909.54	15653836.87	20741552.37	16903495.49	137225771.6	170696276.7	174983970.3	153918584.8	52518089.64	147890449.6	0.125455272	-2.994755001	3.32E-05	1	1.376998287	up
Com_24803_pos	Trans-Zeatin	C10 H13 N5 O	219.11137	4.747	220.11868	No results	No results	Full match	936829.6939	937467.1069	1477345.242	1025921.369	1621346.219	1138804.003	3353092.866	3422849.392	3235994.05	3696357.571	2795168.272	3116293.463	0.363802372	-1.458773145	3.33E-05	1	1.298998729	up
Com_22702_pos	Agarotetrol	C17 H18 O6	318.10921	3.553	319.11649	No results	No results	Full match	1105033.953	907218.6659	1524805.971	1312656.336	1858490.259	2104588.722	387646.8487	316877.5232	348289.7746	445351.7643	323746.294	418805.0039	3.933023709	1.975638883	3.48E-05	1	1.234101908	up
Com_27454_pos	Cinnamyl acetate	C11 H12 O2	176.08369	7.435	177.09099	No results	No results	Full match	863278.1418	522671.2615	466294.6791	686460.3179	925106.4591	951045.6085	1931435.809	2384994.408	2807944.484	2621710.28	2392984.346	2837444.055	0.294785332	-1.762263355	3.69E-05	1	1.352185921	up
Com_11583_pos	Ergocalciferol	C28 H44 O	396.33893	11.219	397.34619	Full match	No results	Full match	1110667.472	2428413.568	2086809.035	2078176.795	3488338.396	1010984.039	12156718.22	17186312.66	19095900.2	7960345.819	8898457.046	7476383.313	0.167688593	-2.576143545	3.74E-05	1	1.191520064	up
Com_1813_pos	6-Shogaol	C17 H24 O3	276.17222	6.418	277.17935	No results	No results	Full match	41473129.53	49959125.86	54049799.37	57083761.61	80830155.63	65345264.09	162451558.4	184979112.6	160571982.9	156165159.9	178094219.6	162496222.9	0.347089694	-1.526619565	3.86E-05	1	1.308561764	up
Com_820_pos	LPC 16:3	C24 H44 N O7 P	489.2856	7.886	490.29279	No results	Full match	No results	189785977.7	227668995.3	195111876.8	280152028	208313962.1	209738453	22510723.04	5108306.906	11716178.63	20994154.07	12105369	20242521.23	14.14339821	3.822056891	3.89E-05	1	1.354129233	up
Com_20955_pos	P-Aminohippuric Acid	C9 H10 N2 O3	194.06914	5.099	195.07649	No results	No results	Full match	702656.4192	1088459.991	1072789.699	1366577.413	1498090.865	1402125.222	3700258.509	2887140.946	3040377.597	6810816.152	3383846.617	4025000.796	0.299013203	-1.741718905	3.98E-05	1	1.222022178	up
Com_8013_pos	WLH	C23 H30 N6 O4	454.23252	7.286	455.23972	Full match	No results	No results	589240.8972	771123.1249	1203970.374	842535.8659	1106455.769	816688.8486	14164336.89	19418403.28	3768086.093	18336993.6	8413850.081	12608609.74	0.069482407	-3.847208456	4.05E-05	1	1.194885211	up
Com_19618_pos	Adenosine 5'-Diphosphate	C10 H15 N5 O10 P2	427.03011	2.336	428.03738	No results	No results	Full match	1926058.713	2735082.944	1946387.871	2329585.083	2818119.024	2850426.001	1032607.346	695899.8558	590560.6739	1009508.606	500263.7359	925438.6554	3.072108311	1.619229081	4.05E-05	1	1.317112941	up
Com_207_pos	2,4-dihydroxyheptadec-16-en-1-yl acetate	C19 H36 O4	350.24314	9.402	351.2504	Invalid mass	No results	No results	1264227853	273780851.1	423185255.4	628218308.9	184402511.5	671790532.2	30825918.47	32340060.19	32052193.41	15301559.41	46370624.78	90172737.85	13.94625662	3.801806029	4.08E-05	1	1.227160319	up
Com_2488_pos	T-2 Triol	C20 H30 O7	399.22586	5.611	382.22253	Invalid mass	No results	No results	46539930.49	56188069.66	56858651.54	55493218.93	47034273.56	61607125.01	90711853.67	105498830.3	106121747.7	79891026.18	117937331.5	81781308.36	0.556277455	-0.846123458	4.16E-05	1	1.17480058	up
Com_3686_pos	2��-deoxyuridine	C9 H12 N2 O5	228.0746	3.109	229.08192	No results	No results	Full match	24688426.43	29945704.74	38592552.45	26107768.83	35060725.6	39367566.23	5552871.926	2232124.424	2496297.524	7260853.944	2706236.114	5317509.602	7.578954517	2.921998849	4.23E-05	1	1.130854203	up
Com_2844_pos	Fexofenadine	C32 H39 N O4	501.29367	5.866	502.30069	Invalid mass	No results	No results	11450351.94	13077523.09	9179646.472	12623370.73	20418534.25	14823101.53	27265678.18	59115553.73	53009846.63	59414874.66	59108965.51	33726752.49	0.279701209	-1.838041606	4.24E-05	1	1.169128995	up
Com_1808_pos	Riboflavin	C17 H20 N4 O6	376.13842	5.404	377.14551	Full match	Full match	Full match	10345251.09	5144548.853	3917782.073	3878342.344	26430786.06	7162389.389	230757974.8	157783960.5	180785026.5	282841593.4	218662875.6	240232512.6	0.043383925	-4.526695608	4.48E-05	1	1.38373163	up
Com_5238_pos	3-(dimethylamino)-1-[4-(phenylsulfonyl)phenyl]prop-2-en-1-one	C17 H17 N O3 S	315.09297	3.52	316.10028	Full match	No results	No results	17722458	18251780.14	24531568.66	19819155.98	4900239.003	21399333.72	1848366.29	642522.1528	551641.518	3328721.285	605031.7492	1329535.644	12.83733009	3.682273276	4.65E-05	1	1.216415339	up
Com_29768_pos	Hordenine	C10 H15 N O	165.11319	4.869	166.12042	No results	Invalid mass	No results	324489.2733	623940.2728	692686.8335	604942.0224	735110.3017	620238.7031	191862.5654	161279.4731	159987.8081	223193.3119	167710.3913	196613.1294	3.272083108	1.710209392	5.26E-05	1	1.096167608	up
Com_5510_pos	Rosavin	C20 H28 O10	428.16692	5.483	429.1741	No results	No results	Full match	1153070.388	1229818.83	1019914.361	1380130.603	1587107.385	1274070.074	10616429.1	52295265.3	16764990.97	12871890.28	13679318.57	14392625.42	0.063373228	-3.979982696	5.37E-05	1	1.304501547	up
Com_8274_pos	LPE 16:2	C21 H40 N O7 P	449.2543	8.418	450.26019	No results	Full match	No results	4883803.917	7948571.724	12854531.5	11254293.31	6924109.559	6992307.346	1937780.819	2200458.88	1980638.937	3084400.062	2142296.118	1811382.045	3.865454443	1.950638035	5.42E-05	1	1.208922937	up
Com_3581_pos	11-Deoxy prostaglandin F1��	C20 H36 O4	362.24311	9.277	363.25079	Invalid mass	No results	No results	41016708.35	22746051.62	22196282.13	24541357.22	12279875.69	24580048.62	3808479.138	2445554.253	4257736.671	931856.8408	2313022.282	4639961.172	8.010188875	3.001836261	5.48E-05	1	1.162896235	up
Com_2923_pos	PC (14:1e/3:0)	C25 H50 N O7 P	507.33224	9.399	508.33969	No results	Full match	No results	50047314.37	44226210.37	45721744.26	55609231.01	35575440.99	52897005.01	13571487.99	7788272.631	8440534.724	3500677.415	6182253.76	8145048.717	5.964460073	2.576391545	5.57E-05	1	1.195743535	up
Com_14782_pos	ALK	C15 H30 N4 O4	330.22635	4.83	331.23383	Full match	No results	No results	2355849.254	3680893.524	4917825.568	4840812.071	5117639.86	3942290.895	486501.8772	1160212.634	1070308.395	1248251.251	947906.3011	469397.8779	4.61773329	2.207184849	5.63E-05	1	1.203071802	up
Com_3953_pos	2'-Deoxyadenosine-5'-monophosphate	C10 H14 N5 O6 P	331.06799	2.001	332.07513	No results	Full match	Full match	27518934	29624611.59	29197932.46	28671536.38	30593944.33	31840720.9	644670.9638	2523241.78	1445275.414	1009198.583	1734377.544	423227.992	22.80820769	4.511481176	6.07E-05	1	1.173708042	up
Com_720_pos	DGMG (18:2)	C33 H58 O14	678.38228	8.908	679.3894	No results	No results	Full match	318541863.2	227715005.6	176652917.7	241328587.9	136976388.3	213620807	13216745.78	2252721.938	6859455.258	1791941.222	10457922.32	11151681.09	28.75185053	4.845582909	6.70E-05	1	1.210328937	up
Com_4224_pos	LysoPC 20:2	C28 H54 N O7 P	547.36473	9.682	570.35358	No results	No results	Full match	18479118.66	24164657.65	32175322.8	30324372.82	7387661.649	6969335.308	1012157.143	3110034.381	2200559.856	517302.3026	1742013.254	945318.816	12.54283935	3.648792066	6.75E-05	1	1.1814	up
Com_102_pos	(��)13-HpODE	C18 H32 O4	294.21887	8.831	295.22641	Invalid mass	No results	No match	203678227.8	201651749	162668792.1	146019276.7	130714240.4	136350472.4	1891444560	6009712665	5405862828	982230254.6	3249510098	3352996723	0.04696028	-4.412415188	6.77E-05	1	1.141713952	up
Com_7373_pos	VPH	C16 H25 N5 O4	333.17888	4.959	334.18607	Invalid mass	No results	No results	2576659.347	3314279.194	4503061.238	3788141.952	5009059.656	1261738.536	25387869.81	34501818.39	30308402.24	25701494.49	27197300.32	29288107.59	0.118646871	-3.075254047	7.16E-05	1	1.326573549	up
Com_26401_pos	N1-(1,3-thiazol-2-yl)-2-(1-adamantyl)acetamide	C15 H20 N2 O S	276.13509	7.538	277.14194	Invalid mass	No results	No results	1072559.896	883231.7468	1023860.892	1000259.597	1622833.012	888967.07	1918449.463	2089779.788	2718788.303	2285305.586	2664420.742	2168323.913	0.46888266	-1.092701168	7.62E-05	1	1.231771865	up
Com_738_pos	LysoPC 20:4	C28 H50 N O7 P	543.33044	9.633	544.33795	No results	No results	Full match	257318588.5	196056920.1	305670600.4	312673003.8	99942126.94	148989042.9	36862392.75	50244190.23	69311490.26	21141376.06	51734348.93	35463707.42	4.988150494	2.318504992	7.87E-05	1	1.122614302	up
Com_29138_pos	(-)-Norepinephrine N-hexoside	C14 H21 N O8	331.12753	5.143	314.1246	No results	No results	Full match	327733.8588	461088.2539	745826.6216	722377.8336	493331.8966	634686.5019	1545711.689	1275663.809	1976418.074	1805026.601	1832884.519	1684745.699	0.334475723	-1.580026592	8.33E-05	1	1.281388537	up
Com_19403_pos	Angeloyl-(+)-gomisin K3	C28 H36 O7	484.24373	6.006	485.25101	No results	No results	Full match	344658.7196	691528.0909	838425.5718	1110139.964	1364876.622	892853.0323	4952618.19	4195532.942	4951605.496	3791068.098	6602926.148	5041865.56	0.177496956	-2.494133814	8.60E-05	1	1.263584692	up
Com_209_pos	LPC 18:3	C26 H48 N O7 P	517.31677	8.506	518.32397	No results	Full match	Full match	1156624079	830412597.1	811787016.8	1277071914	904614779.2	1200983591	89181024.91	20701130.32	21608981.5	7367656.603	23606817.98	51988533.76	28.82431568	4.849214452	8.83E-05	1	1.219659931	up
Com_2540_pos	LDGTS 19:1	C29 H55 N O6	513.40282	10.223	514.40997	No results	Full match	No results	52648213.48	60810443.02	64695244.77	57840131.23	16402396.32	37390835.24	6753644.896	15014054.85	8908724.786	4724953.096	7943586.286	5824323.015	5.893664157	2.559164853	8.90E-05	1	1.189152293	up
Com_9049_pos	Docosanoic acid	C22 H44 O2	340.33389	10.446	341.34106	No results	No results	Full match	11357465.8	7487853.371	7271092.721	8044161.192	3609406.895	6460459.708	1357796.705	2076603.689	2451630.249	863996.1139	1960290.165	2225377.252	4.044593694	2.015994782	8.93E-05	1	1.128004998	up
Com_236_pos	LPC 18:4	C26 H46 N O7 P	515.30159	8.267	516.30933	No results	Full match	No results	1099693086	718193527	605260934.8	931583141.6	524874443.9	857346113.7	40951965.36	2078423.2	3464011.158	6127675.177	3790687.122	17461172.8	64.12209202	6.00274959	9.14E-05	1	1.309450449	up
Com_23265_pos	RLH	C18 H32 N8 O4	212.12726	4.782	213.13454	Invalid mass	No results	No results	1194560.959	896341.154	1137212.154	1003467.989	985578.926	1973927.78	223024.5255	282958.1399	262335.966	547071.8302	504217.5725	260954.935	3.456318828	1.789236305	9.20E-05	1	1.015963019	up
Com_143_pos	Denin	C33 H56 O14	676.36666	8.41	677.37201	No results	No results	Full match	1935610971	1621879972	1174387402	1729607835	1085852223	1539746761	41684897.67	2639394.426	7163366.496	2623017.589	9559696.311	32632073.68	94.3598582	6.560101345	0.000100521	1	1.219775068	up
Com_396_pos	LDGTS 18:1	C28 H53 N O6	499.38702	9.615	500.39426	No results	Full match	No results	645009292.1	607227562.9	557013917.3	641847674.9	380087465.1	499917313.3	65968068.06	75450659.11	122374515.8	26696599.81	115959290.2	66362729.87	7.045303824	2.816661923	0.000104001	1	1.212415271	up
Com_90_pos	Valine	C5 H11 N O2	117.07888	1.87	118.08616	Full match	No results	Full match	1693338675	2529001800	2844234428	2137526281	2754145336	2826406392	577566557.4	323465449.7	262809942.7	938367129.3	341028187.8	552585454.6	4.935089385	2.303076215	0.0001077	1	1.13441097	up
Com_6756_pos	N-(9H-Purin-6-ylcarbamoyl)threonine	C10 H12 N6 O4	280.09217	5.499	281.09918	No results	No results	Full match	3129921.35	3944655.042	965203.1602	4688913.143	5007668.387	4002539.856	34574292.77	33997204.37	44861361.31	41452745.43	40110001.99	47240064.18	0.089742774	-3.478060414	0.00010942	1	1.371935686	up
Com_11683_pos	Taurodeoxycholic Acid	C26 H45 N O6 S	499.29305	6.64	500.3006	Invalid mass	No results	No results	2905679.082	4874394.227	6518636.049	4381358.784	7080758.898	8107536.397	2534228.175	1108803.949	1019073.813	1234715.076	968740.8369	1930989.675	3.850186444	1.94492831	0.000109568	1	1.056788391	up
Com_10623_pos	bicyclo[2.2.2]oct-2-en-1-yl 4-methylbenzene-1-sulfonate	C15 H18 O3 S	278.0937	4.003	279.1011	Invalid mass	No results	No match	1100274.794	1319325.428	1688014.085	1436056.012	1422839.333	1551208.945	9855181.696	8941017.942	5576004.547	24835759.58	10401242.66	7263826.578	0.127371501	-2.972885579	0.000120248	1	1.275518364	up
Com_702_pos	PC (16:2e/2:0)	C26 H50 N O7 P	519.33242	9.031	520.33966	No results	Full match	Full match	235940955.3	249801553.4	270880127.9	314282348.8	240923911.3	350909886	36548305.16	8995762.739	20695551.25	5390913.385	19597651.51	24675512.53	14.34586499	3.842563054	0.00012156	1	1.22364871	up
Com_3656_pos	Acetophenone	C8 H8 O	120.05755	5.723	121.06483	Full match	Full match	No results	15497699.52	15454062.28	18558996.54	21377372.14	19024370.54	19907184.06	40460066.75	74735676.82	70932261.53	55681862.51	90275379.11	40498561.59	0.294751631	-1.7624283	0.000123452	1	1.334734393	up
Com_6927_pos	Theobromine	C7 H8 N4 O2	180.06474	6.665	361.13675	No results	No results	Full match	5221085.923	5927503.045	16210503.89	13544358.03	22134426.56	17800575.22	799874.0476	862488.7964	935943.229	928222.3818	970405.1926	916794.81	14.93212179	3.900347276	0.000123583	1	1.297186986	up
Com_25287_pos	Bilobalide	C15 H18 O8	326.10057	5.553	327.108	No results	No results	Full match	255518.4724	395387.234	503188.6159	359830.8376	727359.496	590867.6819	1647209.834	1610910.161	1271022.207	2047809.031	1068772.901	1515937.851	0.309130848	-1.693710468	0.000127071	1	1.034320084	up
Com_5671_pos	Succinic anhydride	C4 H4 O3	100.01608	2.715	101.02341	No results	No results	Full match	17815316.99	15451170.21	20934137.63	13108547.86	19290040.42	24149740.96	8958577.552	4524048.183	4343062.423	8027768.441	5179452.628	8473629.36	2.803306947	1.48712972	0.000136847	1	1.051788543	up
Com_11816_pos	4'-Methoxychalcone	C16 H14 O2	238.09856	1.397	239.10583	No results	No results	Full match	2297562.601	3132847.191	2840467.953	2206301.3	3349974.041	3331766.628	12608020.42	6418030.322	6350222.136	13267091.54	7087143.122	12217315.17	0.296109826	-1.755795728	0.000139625	1	1.088007783	up
Com_26517_pos	Lapachol	C15 H14 O3	242.0936	5.772	243.10065	No results	No results	Full match	303787.9077	280488.15	273262.042	659169.9901	443628.2847	414131.4896	1463242.556	1185690.315	1376019.845	1524908.56	1425593.985	1415696.228	0.282972828	-1.821264569	0.000140362	1	1.121351705	up
Com_527_pos	(+/-)-CP 47,497-C7-Hydroxy metabolite	C21 H34 O3	334.25038	9.028	335.25766	Full match	No results	No results	462442978.4	178328511.5	134606913.3	136977855.6	109505520	178042738.1	30332293.4	12211170.02	37113947.83	6641022.693	20159381.92	35924607.95	8.427335936	3.075076636	0.000140646	1	1.106030745	up
Com_6909_pos	LPC 22:6	C30 H50 N O7 P	567.33871	6.056	568.34595	No results	Invalid mass	No results	9980756.291	8515455.712	8016475.981	3962095.173	3725450.076	6182447.661	18105348.34	22803504.52	23462341.13	15711567.33	38642336.98	26277494.57	0.278496268	-1.844270103	0.000143684	1	1.264177026	up
Com_6228_pos	(5E)-7-methylidene-10-oxo-4-(propan-2-yl)undec-5-enoic acid	C15 H24 O3	274.1548	6.708	275.16208	Invalid mass	No results	No results	1151417.08	1236679.83	1257313.546	1569039.205	1293052.636	1392805.892	9359612.102	44199735.64	11772186.74	11652241.75	9864511.5	10713381.65	0.080977583	-3.626333606	0.000149621	1	1.292305354	up
Com_4065_pos	Caprolactam	C6 H11 N O	113.08414	5.403	114.09138	Full match	No results	No results	7513324.056	9382792.55	10365323.08	9989524.889	10966931.69	10424476.23	60018482.71	39475595.99	29570135.95	96347637.72	39673449.13	80593911.09	0.169643908	-2.559418473	0.000149953	1	1.260059624	up
Com_29_pos	Cinnamic Acid	C9 H8 O2	148.05246	5.013	149.05975	No results	No results	Full match	3873257871	4879349625	5720587843	4568669418	5503722312	6206646461	1396619146	751537949.8	786841038.2	2346067156	1000601438	1346535200	4.031386927	2.011276258	0.00015093	1	1.001131073	up
Com_5798_pos	Anacardic Acid	C22 H36 O3	348.26583	9.784	349.27325	No results	No results	Full match	21943980.54	17287711.11	16307515.92	8680272.26	7702641.559	9091299.569	3383662.453	2067761.611	3427892.453	2657779.278	3629232.566	2995413.9	4.460663509	2.157258322	0.000153944	1	1.088423606	up
Com_1038_pos	Ala-Ile	C9 H18 N2 O3	202.1319	5.205	203.13916	No results	Full match	Full match	57686282.48	70573426.94	104009732.1	94725001.44	90600373.33	106416613.3	280767965	215681447.6	163342355.6	489023017.7	250792476.8	267493888.3	0.314324916	-1.669671457	0.000161193	1	1.143212717	up
Com_3326_pos	D-Raffinose	C18 H32 O16	526.15064	1.456	527.15778	Invalid mass	No results	No results	4493129.435	5541538.291	6098752.113	6244363.418	7089880.84	5257732.462	64609186.46	46300576.23	23417787.75	75212542.55	19637118.53	50624886.67	0.124106991	-3.010343706	0.00016295	1	1.076919912	up
Com_10846_pos	AMK	C14 H28 N4 O4 S	330.17937	5.405	331.18665	Invalid mass	No results	No results	1615184.474	3509344.979	2941852.773	2759585.622	3192311.784	2477699.816	16789185.46	6598264.194	8781145.881	21926494.81	8848931.234	17881638.79	0.204093346	-2.292698949	0.000165446	1	1.195629785	up
Com_26173_pos	L-Homocarnosine	C10 H16 N4 O3	240.12152	5.279	519.20587	No results	No results	Full match	752244.3001	933643.124	1049002.06	827962.9859	1035340.347	968688.4021	1520775.736	2490883.084	3390843.425	1871713.565	2112027.076	2383600.35	0.404280653	-1.306570929	0.000166478	1	1.274340368	up
Com_3979_pos	ethyl 4-({[(3-morpholinopropyl)amino]carbothioyl}amino)benzoate	C17 H25 N3 O3 S	373.14864	9.72	374.15414	Invalid mass	No results	No results	4827536.276	4312853.879	7704495.435	7757556.988	13893279.91	2094230.243	61931009.29	55155965.52	60517878.49	67539036.51	75195981.39	79924800.4	0.101407782	-3.30175972	0.000170852	1	1.260219248	up
Com_29589_pos	GPK	C13 H24 N4 O4	300.17957	4.881	301.18707	Full match	No results	No results	339454.1619	388423.3653	724938.3111	420571.4228	529273.4229	380117.9361	184411.4841	155016.102	175803.0244	214525.485	161197.2722	188977.5575	2.576811678	1.365587104	0.000177064	1	1.140707495	up
Com_18997_pos	ARH	C15 H26 N8 O4	382.21128	8.942	383.2175	Invalid mass	No results	No results	1299655.802	1338376.443	1537512.609	1302672.886	883048.9891	2542556.294	6494461.91	5742644.556	5134835.405	2534797.333	3495298.187	6270282.122	0.300071689	-1.736620886	0.000180809	0.972222222	1.105520612	up
Com_144_pos	Methionine	C5 H11 N O2 S	149.05099	2.102	150.05823	Full match	Full match	Full match	1187825647	1556961391	1896792780	1456480872	1724008295	2002634954	222784208.7	134637295.5	81281270.93	496502554.8	128836849.4	217661695	7.665346213	2.938350954	0.000181867	1	1.108876027	up
Com_50_pos	Pheophorbide A	C35 H36 N4 O5	592.26834	10.745	593.27551	No results	No results	Full match	4873447451	3167565329	1880159808	4040730119	2757670318	3555641187	29155649.02	164227958.2	228437579.6	15108209.93	117158922	27306221.81	34.87341692	5.124055822	0.000185662	1	1.195169022	up
Com_3764_pos	O-Phospho-L-serine	C3 H8 N O6 P	185.009	1.392	186.01622	No results	No results	Full match	17455377.66	32243922.29	33092534.5	25187128.11	43139188.88	40653271.59	7254888.617	15883504.71	11049068.46	11568191.31	11487371.64	6512986.516	3.007895558	1.588754474	0.000190027	1	1.205009746	up
Com_5177_pos	Octadecanamine	C18 H39 N	269.30803	8.759	270.31519	Full match	No results	No results	22097002.22	24457272.77	15494815.54	19673161.57	17921221.85	15798857.52	8028246.875	5850790.075	12443265.13	9167062.849	7217559.675	10060971.09	2.187738017	1.129439985	0.000191594	1	1.229250206	up
Com_13079_pos	iP9G	C16 H23 N5 O5	365.17001	5.391	366.17725	No results	No results	Full match	993363.6467	858854.1792	776193.6495	461922.8972	845209.6304	892551.6788	12717594.32	13920584.45	5066882.158	12233434.35	3509350.509	3330843.445	0.09508114	-3.394696982	0.00019768	1	1.217526593	up
Com_7296_pos	Prostaglandin E1	C20 H34 O5	336.22928	6.793	337.23651	Invalid mass	No results	No results	8553352	8755858.525	8292136.147	9402440.772	9428632.212	8473151.595	15336625.31	23783223.34	21891051.68	16382879.01	20666931.98	14464268.55	0.470167347	-1.088753747	0.00019779	1	1.185248768	up
Com_6_pos	MAG (18:3)	C21 H36 O4	352.26091	9.18	353.26822	No results	No results	Full match	14855141938	10542782187	9362547205	10211350787	6184162439	9886962673	890630334.2	199565141.9	704884604.6	106784385	358356589.5	1078619233	18.2826796	4.19240563	0.000199422	1	1.261423331	up
Com_5484_pos	Andrographolide	C20 H30 O5	350.20632	8.422	351.21359	Invalid mass	No results	No results	9405281.136	15536692.74	16485934.46	14477290.7	23547851.88	14208430.05	28020954.63	45491481.46	41861753.98	30361438.02	37510554.14	39211766.88	0.421030048	-1.248004896	0.000202078	1	1.165823895	up
Com_15866_pos	Geranylgeraniol	C20 H34 O	290.2606	10.205	291.26804	No results	No results	Full match	4270842.049	4215919.159	3548845.368	3535068.431	753302.7026	3000930.879	302327.7967	487941.1849	449794.6304	240389.9568	876809.1878	248452.1502	7.416355695	2.890710439	0.000209172	0.972222222	1.098028788	up
Com_5118_pos	Pleuromutilin	C22 H34 O5	395.26698	5.626	396.27435	Invalid mass	No results	No results	18283355.05	19757439.18	25249598.93	25455656.92	22739303.67	23438487.76	4360836.185	2149448.878	1171283.502	4334801.523	1491091.669	4489604.299	7.496990959	2.906311662	0.000226308	1	1.327869804	up
Com_2556_pos	PC (16:0e/2:0)	C26 H54 N O7 P	523.36371	10.566	524.37085	No results	Full match	Full match	65575194.16	46149483.74	46542928.53	62947927.45	25501827.3	19796604.82	14177224.57	8300732.878	9141086.583	6019908.408	14412008.53	9220373.791	4.349733314	2.120926951	0.000242469	1	1.065156132	up
Com_11753_pos	dGMP	C10 H14 N5 O7 P	347.06322	4.701	348.0705	No results	No results	Full match	6439257.061	7245766.599	6935729.723	7223679.412	7853713.31	7358836.333	3132883.034	1704584.844	1499609.252	890007.8841	1244341.665	1101493.359	4.497789835	2.169216251	0.000250954	1	1.295063388	up
Com_4922_pos	D-Alanyl-D-alanine	C6 H12 N2 O3	160.08471	1.531	161.09195	Full match	No results	Full match	13281225.67	16076121.78	20511894.57	21575704.53	26012053.7	24268537.1	51458318.61	43882868.32	29422734.75	71836821.57	50684313.28	47583072.91	0.412813476	-1.276438029	0.000251396	1	1.208826674	up
Com_15160_pos	Pseudoephedrine	C10 H15 N O	165.11516	6.85	166.12251	No results	No results	Full match	3132709.208	3616930.587	4696462.401	4453641.44	5771270.25	3719422.229	1816571.687	2412218.506	2116869.786	2211729.834	2240995.671	2000388.585	1.983817824	0.988279547	0.000253333	1	1.247222137	up
Com_11407_pos	Dehydroeffusol	C17 H14 O2	250.09865	3.82	251.10594	No results	No results	Full match	810048.2839	1117890.903	1661924.793	1307887.366	1262206.053	1199432.778	8239176.051	5761566.486	3790313.125	22042033.71	6876685.928	6787623.613	0.137565383	-2.861810618	0.000256544	1	1.237587152	up
Com_6286_pos	Adenine	C5 H5 N5	135.05446	5.232	136.06175	Full match	No results	Full match	9748459.628	10072539.34	11754752.48	16586668.05	25474851.83	12750104.28	3796433.128	4117830.51	3950743.781	3731395.43	3308654.705	3863166.017	3.794207982	1.923798763	0.000258355	1	1.286013239	up
Com_713_pos	Cmp_257	C20 H30 O4	351.24034	7.506	334.23703	Invalid mass	No results	No results	58258516.64	68104260.4	90511807.18	80546876.19	86324570.38	77434033.84	236684919.8	719968015.6	269517614.4	558179700.5	581773821.2	245536803.9	0.176584973	-2.501565519	0.000260125	1	1.280794027	up
Com_4022_pos	Lycoperodine	C12 H12 N2 O2	216.09018	5.429	217.09744	No results	No results	Full match	22457967.33	33606386.82	11779394.69	22007510.31	19925180.18	22009811.31	6931642.346	8082248.411	8494661.096	7461153.582	7329481.171	5860067.107	2.98434053	1.577412165	0.000267028	1	1.159137706	up
Com_1264_pos	Glycylproline	C7 H12 N2 O3	172.0848	1.873	173.09207	Full match	No results	Full match	103707596	144373812.7	157908898.1	116045877.7	141867220	147174358.1	23976926.13	9795200.09	11331617.2	51503606.28	17403503.53	18183340.05	6.135502192	2.617181434	0.00028677	1	1.070803663	up
Com_3224_pos	Oleic Acid	C18 H34 O2	282.25568	10.259	283.2627	No results	No results	Full match	47822199.59	30928225.85	30769206.87	29628105.68	10150043.06	24272605.96	4531178.763	4080351.88	6691965.587	2338756.878	11809100.21	4610096.278	5.095801531	2.349309089	0.000287798	0.972222222	1.143581325	up
Com_441_pos	Cycloleucine	C6 H11 N O2	129.07899	1.401	130.0863	No results	No results	Full match	464457128.4	533573134.8	123992022	113574678.3	134552738.7	551019666.4	21715125.6	17227365.55	16798598.21	34418761.86	20259358.15	19378619.93	14.8012442	3.88764655	0.000297587	1	1.098825428	up
Com_9638_pos	2,4-dichloro-N-{2-[(2-furylmethyl)amino]-1-methyl-2-oxoethyl}benzamide	C15 H14 Cl2 N2 O3	377.99995	1.346	379.00714	Invalid mass	No results	No results	2061341.147	5586146.769	7801476.705	6422976.561	3841608.293	4123181.438	10400020.82	22426953.94	22033430.35	22953613.7	21377343.58	11722378.56	0.269008426	-1.894276731	0.000313565	1	1.11506828	up
Com_17253_pos	trans-Zeatin-riboside	C15 H21 N5 O5	351.15478	5.483	352.16187	No results	No results	Full match	819295.3428	649325.9341	397470.8135	643409.398	1145836.046	1430307.888	2958011.596	3838468.592	3648325.007	2108720.104	2475485.414	2907776.876	0.283531563	-1.818418748	0.000316101	1	1.165229812	up
Com_60_pos	(3beta,9xi)-3-(beta-D-Glucopyranosyloxy)-14-hydroxycard-20(22)-enolide	C29 H44 O9	536.2962	8.733	537.30389	Full match	No results	No results	4434308939	2950414528	2283041973	3418164110	2912484806	3709348706	114549697.8	5652455.51	10158408.35	2734022.219	32814302.86	88276486.3	77.53303357	6.276739208	0.000361548	1	1.251630996	up
Com_3020_pos	3,5-Dimethoxybenzoic acid	C9 H10 O4	160.07372	5.5	183.06299	Invalid mass	No results	No match	8911298.571	8586895.966	10835891.69	9680499.755	11370167.15	10698268.91	65518179.61	36550803.53	32213995.99	65921552.41	23397687.29	73654226.87	0.202125212	-2.306678809	0.000364834	1	1.016467221	up
Com_400_pos	PC (16:1e/2:0)	C26 H52 N O7 P	521.34835	9.621	522.35675	No results	Full match	Full match	364217514.5	397747482.3	395900250.6	491254641.9	299801928.5	456331588.5	93952712.73	126449926.5	169100420.3	46890055.04	141794404.8	86800478.1	3.616987698	1.854788691	0.000383865	1	1.058758463	up
Com_5284_pos	Sphingosine (d18:1)	C18 H37 N O2	299.28225	7.783	300.28952	Full match	No results	Full match	24782629.13	20705991.36	18402389.4	16131912.66	7879958.85	12519672.68	5168438.559	4300646.512	5122056.001	3926015.433	4068285.051	4192536.078	3.750191873	1.906964411	0.000391128	1	1.169863377	up
Com_10040_pos	LPE 14:0	C19 H40 N O7 P	425.25464	8.615	426.26187	No results	Full match	Full match	9723233.262	8359265.313	7618442.996	5494334.527	8275200.756	6230657.011	1255129.16	404733.9608	461401.1629	1108354.781	2489674.82	1107453.848	6.694422536	2.742959613	0.000397884	1	1.266202211	up
Com_14433_pos	RLK	C18 H37 N7 O4	415.28289	7.554	416.29031	Invalid mass	No results	No results	4661485.149	5039433.793	4932290.656	4115342.898	1201622.343	2790370.931	491970.1149	605142.6523	557596.1726	518104.5398	524219.7396	530743.4745	7.045266116	2.816654202	0.000403814	1	1.275005326	up
Com_6694_pos	QKK	C17 H34 N6 O5	380.27265	9.696	381.27838	Invalid mass	No results	No results	11842133.04	7853783.486	12035708.11	11405192.13	9093543.248	11759138.14	1233932.101	1545967.327	2617578.753	490566.3111	2705371.372	1849245.289	6.127700326	2.615345744	0.000414542	1	1.146042005	up
Com_5661_pos	3-Butylidenephthalide	C12 H12 O2	188.0838	5.732	189.09106	No results	Full match	Full match	3585744.878	4418520.834	5966403.68	5219564.781	6953935.366	5099214.231	41626806.45	50588300.72	41775080.19	36831724.1	38842823.72	9087312.992	0.14282556	-2.807673909	0.000420269	1	1.302291651	up
Com_29580_pos	3-Hydroxy-9,10-Dimethoxypterocarpan	C17 H16 O5	300.09865	5.832	301.10593	No results	No results	Full match	110531.9476	133271.2341	145742.3971	127860.8821	174873.5999	139578.4841	330678.0971	661982.0891	916191.3103	544908.9312	1680901.503	789964.3024	0.168918108	-2.565604104	0.000422589	1	1.23616276	up
Com_22045_pos	Brassinolide	C28 H48 O6	480.34718	6.022	481.3541	No results	No results	Full match	724802.8839	1741141.034	2093846.861	1744648.555	2141655.292	1300334.736	364717.9384	424691.0593	413228.261	427714.0762	434442.2972	398321.0709	3.9569531	1.984389966	0.000436413	1	1.013491911	up
Com_1809_pos	Ala-Val	C8 H16 N2 O3	188.11612	3.025	189.12347	No results	Full match	Full match	20768319.5	32002421.98	42632523.93	37511875.43	31364491.08	46904119.7	148554123.1	82697566.92	70828542.31	247950226.6	94975389.32	115797964.3	0.277579776	-1.849025637	0.000444945	1	1.10674508	up
Com_1274_pos	L-Histidine	C6 H9 N3 O2	155.06949	1.375	156.07677	Full match	Full match	Full match	124249122.6	155037592.4	112291675.3	47082754.11	79436647.1	84740959.26	27109978.82	21940302.26	26206447.98	42932344.55	27784932.89	44021949.1	3.17290307	1.665803449	0.000450841	1	1.042876086	up
Com_28479_pos	2-Hydroxy-6-Aminopurine	C5 H5 N5 O	151.04926	8.488	152.05653	No results	No results	Full match	788686.3928	697075.7831	885868.243	809668.354	572059.9359	683406.4609	1269595.517	1085990.907	1114092.43	1119280.357	1169486.072	1113378.01	0.645645992	-0.631184743	0.000463999	1	1.10313576	up
Com_11186_pos	Saxitoxin	C10 H17 N7 O4	281.12448	5.684	282.13159	Invalid mass	No results	No results	3523783.851	4440910.952	4781088.711	8295300.908	6961080.832	4583386.587	11132506.42	15658789.37	13852030.28	11016793.07	12700056.25	11726880.93	0.428266691	-1.223418621	0.000466508	1	1.13780879	up
Com_23517_pos	Dethiobiotin	C10 H18 N2 O3	214.13614	5.657	215.14345	No results	Invalid mass	No results	193027.8282	1320808.785	333601.6322	247301.5438	269017.2772	187337.7267	1720066.147	4008639.376	2992041.977	1987988.247	2435019.655	2241073.321	0.165818862	-2.59231997	0.000466946	1	1.249607709	up
Com_4194_pos	Artesunate	C19 H28 O8	203.08036	5.683	407.16785	Invalid mass	No results	No results	4530085.197	3280848.486	4355369.031	3300267.605	4872765.103	3619527.312	16675097.88	21644841.26	87181310.81	15523386.35	25198433.68	24710501.26	0.125482714	-2.994439456	0.000476035	1	1.258326446	up
Com_8523_pos	1,3-Dihydro-1,3,3-trimethyl-2H-indol-2-ylidene acetaldehyde	C13 H15 N O	201.11533	7.277	202.12263	Full match	No results	No results	5885533.744	5280497.691	12243756.75	12220413.09	13729231.85	10789667.99	2406405.991	2501584.855	2564384.96	2861546.242	3043379.866	3144510.511	3.640587338	1.86417122	0.000499863	1	1.289719721	up
Com_2097_pos	L-5-Hydroxytryptophan	C11 H12 N2 O3	220.08473	2.817	221.09206	Full match	No results	Full match	24607594.79	50295846.48	64483121.33	74162611.54	82026076.91	90880819.15	19787338.3	14436549.85	12447407.16	24646704.82	11913803.12	22352434.33	3.660168214	1.871909953	0.000511337	0.972222222	1.102341248	up
Com_7453_pos	Epitestosterone	C19 H28 O2	288.20879	7.614	289.21606	Full match	No results	No results	4957667.844	5372384.351	6425192.725	5727388.125	5705513.844	5751938.18	10579149.09	33992538.14	30917227.1	18257629.22	30761058.41	19549075.29	0.235602304	-2.085574447	0.000525473	1	1.128485499	up
Com_8788_pos	Prostaglandin F2��-1-glyceryl ester	C23 H40 O7	450.25926	7.178	451.26645	Invalid mass	No results	No results	10792246.27	9167359.335	8768001.515	8923609.28	7935518.252	8270254.091	13061822.24	26514330.5	27052118.18	23683102.7	16612390.24	18212958.53	0.430385164	-1.216299749	0.000543259	1	1.239629969	up
Com_404_pos	LPC 16:4	C24 H42 N O7 P	487.2698	7.435	488.27695	No results	Full match	No results	619841110.2	442693460.6	233344996	469731194.7	423006445.6	510673457.2	87920079.24	10949441.21	25204671.61	72511395.44	40023985.44	90664282.67	8.24780415	3.044010075	0.000549225	1	1.159029473	up
Com_3063_pos	4-Hydroxymephenytoin	C12 H14 N2 O3	234.10037	5.269	235.10762	No results	No results	Full match	34236644.59	49149125.64	27780006.71	34017853.37	35582193.08	16405603.12	10858185.31	8518074.328	10208669.31	19487780.36	10486693.66	14485077.38	2.662878119	1.412986397	0.000578057	0.972222222	1.024278993	up
Com_9165_pos	Monensin	C36 H62 O11	692.41112	9.259	693.4184	Invalid mass	No results	No results	11150093.38	1351923.989	2606359.619	2730182.442	2525029.347	1555088.434	543521.6956	274191.7658	642439.5745	226604.385	371867.5936	478387.4829	8.639562174	3.110958203	0.000607152	1	1.018435663	up
Com_19835_pos	3-O-p-coumaroyl shikimic acid O-hexoside	C22 H26 O12	482.14089	5.25	483.14816	No results	No results	Full match	528792.539	656307.4229	737399.356	582019.2315	727795.8111	756699.8233	1646104.323	2845355.49	5082876.085	2750115.052	6290057.111	1864537.582	0.19478516	-2.360044327	0.000619828	1	1.25256756	up
Com_9455_pos	N-Acetylmethionine	C7 H13 N O3 S	191.06181	5.344	192.06906	No results	Full match	Full match	6715114.298	8003171.567	9125425.115	6868125.478	9511506.36	8615183.897	14401298.96	16469638.96	28053545.96	14185757.57	14783666.62	13504236.27	0.48165109	-1.053939665	0.00063188	1	1.176989273	up
Com_4181_pos	LysoPC 15:0	C23 H48 N O7 P	481.31693	9.357	482.32465	No results	No results	Full match	33267237.08	11522653.72	16930348.26	17172026.85	11333334.14	27466424.45	7014360.77	2498480.859	3312847.841	635727.3583	2167419.486	2804081.732	6.384882969	2.674660176	0.00064583	1	1.098774593	up
Com_65_pos	2-Arachidonoyl glycerol	C23 H38 O4	378.27425	10.276	379.28152	Invalid mass	No results	No results	4142452829	2458199460	2204525217	2276375609	563614476.1	2219897541	386867180.6	386529774.7	632245334.2	181173305.9	416802651.5	91844150.05	6.616709111	2.726113856	0.000668424	0.972222222	1.16218182	up
Com_1488_pos	Isophorone	C9 H14 O	138.10441	5.936	139.11171	Full match	No results	No results	70395936.72	89464442.54	119960777.4	118816040.9	144996670.3	101025259.6	231143977.9	205561580	133598849.9	220710012.6	232454179.3	216390164.7	0.519945615	-0.943567367	0.000669496	0.972222222	1.144786876	up
Com_24_pos	3-Amino-4-methylpentanoic acid	C6 H13 N O2	131.09456	3.543	132.10187	No results	No results	Full match	4069166178	5132848762	6781216993	5149334367	6386855093	6338367993	1871015936	962159718	784302885	3185056403	1330771515	1807591408	3.405908586	1.768039714	0.00077971	1	1.06599276	up
Com_21300_pos	Bisdemethoxycurcumin	C19 H16 O4	308.10391	4.839	309.11115	No results	No results	Full match	178792.8767	192632.3171	273842.7934	157705.0734	195752.539	157776.9418	1361918.821	5223112.406	4472810.258	796584.7094	975465.8265	1160724.351	0.08266273	-3.596619182	0.000791089	1	1.259572012	up
Com_56_pos	Monoolein	C21 H40 O4	356.29227	10.259	357.29959	Full match	No results	Full match	4636082675	2737167692	2474699882	2531076517	607752779.7	2464235665	413400721.9	410109137.2	670849467.2	189921731.8	440331284.9	555164369.7	5.765784566	2.527516933	0.000791455	0.972222222	1.165047461	up
Com_14649_pos	Levodopa	C9 H11 N O4	197.06915	5.472	198.0764	No results	No results	Full match	2407440.022	2984800.096	3881863.999	3721992.974	4522185.188	3646300.908	6065922.673	5153980.235	5697569.495	6563680.473	5809540.858	7020562.069	0.582865635	-0.778764749	0.000799633	1	1.032961973	up
Com_9318_pos	1-Phenyl-3-methyl-5-pyrazolone	C10 H10 N2 O	174.07937	4.093	175.08665	Full match	Full match	Full match	3474102.074	6316174.634	8662417.987	8881893.276	10850745.14	11617313.28	2881242.905	2539110.801	2032403.88	3676945.232	2129422.024	2459746.834	3.168334688	1.663724743	0.000860677	0.972222222	1.105058779	up
Com_6533_pos	Polygalic acid	C29 H44 O6	488.3133	10.169	489.31985	No results	No results	Full match	7631162.875	15281125.89	18220334.39	14641297.26	6627424.52	8033376.122	1690537.548	5069916.078	3798019.577	798594.3433	2568481.283	1402109.513	4.595269511	2.200149478	0.000939254	1	1.020413659	up
Com_175_pos	U-44069	C21 H34 O4	372.22724	8.71	373.2345	Invalid mass	No results	No results	1499645213	1154791725	1120920913	883549974.2	686659547.5	969798312.4	171122888.4	10882180.17	55629411.9	13465436.1	23522350.54	162681160.2	14.44161031	3.852159714	0.001044374	1	1.133042971	up
Com_1244_pos	1-Stearoylglycerol	C21 H42 O4	358.30788	10.915	359.31534	Full match	No results	No results	81472761.58	21990765.51	24345440.34	35578290.95	39748293.49	38995887.57	85240271.81	223298482.6	323064814.1	69990200.05	176387063.9	292948309.3	0.206785732	-2.273791452	0.001055934	0.972222222	1.137713589	up
Com_8315_pos	Sclareol Glycol	C16 H30 O2	254.22436	9.742	255.23145	No results	No results	Full match	13024227.16	10056015.42	12241355.53	5895806.727	3971728.338	5101071.172	1881014.788	1862389.401	2201331.248	1939320.336	2105657.827	2559415.25	4.007465773	2.002690199	0.001066677	1	1.16547595	up
Com_1208_pos	Artemether	C16 H26 O5	298.17921	5.685	321.16852	No results	No results	Full match	2733397.802	2904774.533	3048309.416	2752155.697	3881061.401	3518937.355	35416464.31	169003676.6	44283713.91	16011014.77	390838994.3	176949134.2	0.022628911	-5.465689036	0.001102093	1	1.252450991	up
Com_9871_pos	Scopolamine	C17 H21 N O4	303.14298	4.145	304.15021	Invalid mass	No results	No match	3106360.576	8112918.003	9775777.444	6640277.251	6533015.976	8001698.967	2819525.157	1109063.958	2041300.407	4103502.607	2175670.706	2303404.43	2.897793718	1.534954899	0.001152434	0.972222222	1.057851471	up
Com_53_pos	LDGTS 16:4	C26 H43 N O6	465.30872	7.656	466.31613	No results	Full match	No results	4232775526	4380838094	3711138938	4777958898	2657289182	3836942960	380599721	9392912.199	83430608.15	59934349.53	23222077.33	387592056.3	24.99221591	4.643406917	0.001154779	1	1.211916541	up
Com_3541_pos	Ingenol-3-angelate	C25 H34 O6	430.23332	6.829	431.2406	Invalid mass	No results	No results	9083809.943	1275578.374	7930559.457	7257178.451	735353.4502	6295712.594	49308490.99	31251906.84	47878742.07	39804598.83	31798901.58	126040152.2	0.099907732	-3.323259854	0.001227912	1	1.22372	up
Com_9149_pos	Pilocarpine	C11 H16 N2 O2	208.12144	5.47	209.12877	Full match	Full match	Full match	7108838.715	7444038.485	10963319.35	7621189.447	9598481.316	10810426.64	4014028.103	1939691.532	1633475.176	3693171.069	2032359.852	5320581.815	2.873687015	1.522902941	0.001240194	1	1.232843755	up
Com_16333_pos	PC (16:2/16:2)	C40 H72 N O8 P	743.50357	11.354	744.51031	No results	Invalid mass	No results	2215548.852	3943658.616	4061346.172	2525145.192	1774054.631	2170108.552	1956105.975	586403.8599	990414.193	1121127.964	675119.8168	590840.3198	2.819227673	1.49529999	0.001263639	0.972222222	1.052970316	up
Com_3915_pos	Senkyunolide A	C12 H16 O2	192.11498	6.913	193.12231	No results	Full match	Full match	25001913.74	21663006.27	32429435.48	29678929.83	41026707.16	38609506.55	55321450.22	48281493.94	62758849.79	59633177.13	47028678.8	52761739.49	0.578323968	-0.790050201	0.001357799	1	1.219628631	up
Com_13313_pos	4-methyl-5-oxo-2-pentyl-2,5-dihydrofuran-3-carboxylic acid	C11 H16 O4	212.10457	6.238	213.11191	Full match	No results	No results	1521630.493	3079733.33	3564705.809	2318190.755	3381787.346	4143969.663	4513526.495	12188872.99	11634974.98	5911560.102	13737774.72	6468995.266	0.330727837	-1.596283613	0.001369762	1	1.1460178	up
Com_4057_pos	N-[(4-hydroxy-3-methoxyphenyl)methyl]-8-methylnonanamide	C18 H29 N O3	329.19638	7.756	330.20364	Invalid mass	No results	No results	24334354.25	21913623.82	26178608.63	35409016.49	37113869.75	26245983.73	10881401.36	3993533.544	2386394.764	9773161.924	2790329.162	9679057.918	4.333636656	2.115578199	0.001522968	1	1.221985064	up
Com_3275_pos	1-Palmitoylglycerol	C19 H38 O4	330.27674	9.591	331.28403	Full match	No results	Full match	46807556.49	26262958.26	11673271.11	27270132.44	4835283.309	16914983.64	3580592.842	2388843.512	3657703.182	1749412.875	3134394.839	3092858.346	7.598594777	2.925732643	0.00155534	1	1.128577838	up
Com_18631_pos	Cytisine	C11 H14 N2 O	190.11077	4.996	191.11804	Full match	No results	Full match	783279.4187	973249.4155	1119035.133	995398.3634	1120161.904	1205297.388	5871695.27	2041247.468	2286627.01	8873278.062	3715305.692	6556529.802	0.211159942	-2.243591921	0.001571303	1	1.247856041	up
Com_2872_pos	Urocanic acid	C6 H6 N2 O2	138.0429	1.923	139.05019	Full match	Full match	Full match	30935756.43	41675230.64	54595033.03	56124155.42	44428576.38	45356873.62	6169370.644	12599014.08	16165095.08	8036127.247	28563368.13	15893133.43	3.123959534	1.643375766	0.001594303	1	1.061891427	up
Com_21492_pos	Stearoyl Ethanolamide	C20 H41 N O2	309.30291	10.444	310.31018	Invalid mass	No results	No results	658360.0559	678363.6012	523784.7932	668783.7585	360888.866	463370.8525	1850367.449	4566112.924	5532956.527	913540.3892	5207778.252	2235949.615	0.165145054	-2.598194329	0.001629649	1	1.109834196	up
Com_13490_pos	5,6-dimethyl-4-oxo-4H-pyran-2-carboxylic acid	C8 H8 O4	185.06618	1.34	186.07352	Invalid mass	Invalid mass	No results	1334474.451	1322748.747	1392814.315	1383846.799	1614853.681	1368867.784	11696188.65	3873943.442	3720852.138	10378644.88	4498816.726	17886252.93	0.161706935	-2.628546545	0.001744626	1	1.183867815	up
Com_17577_pos	YNK	C19 H29 N5 O6	846.41172	4.934	424.21313	Invalid mass	No results	No results	411012.1514	1873156.972	2503302.218	3135532.84	4675014.983	1439926.656	287157.7176	210082.4149	215624.0711	321096.1184	402029.0492	264398.3543	8.255732273	3.045396186	0.001964878	1	1.155340117	up
Com_9423_pos	LysoPC 18:0	C26 H54 N O7 P	523.36376	10.275	524.37067	No results	No results	Full match	5811411.237	7812586.205	10505409.39	9802820.586	4660018.051	5324514.704	1064819.983	3231267.908	3015184.671	996715.502	3403514.148	888128.0957	3.485559425	1.801390224	0.002192564	1	1.067093692	up
Com_16851_pos	DL-methionine sulfoxide	C5 H11 N O3 S	165.04008	1.298	166.04738	No results	Invalid mass	No results	701175.4462	798769.4299	1019525.111	838585.1401	772733.2375	846562.8577	6964819.964	2320615.15	2424813.459	9249233.152	2342423.869	11798696.2	0.141802447	-2.818045667	0.002291193	1	1.150097174	up
Com_135_pos	Nicotinic Acid	C6 H5 N O2	123.03201	2.01	124.03931	No results	No results	Full match	1128415561	1657794273	1859406304	1937685105	1491313866	2163894258	934166792	418322830.8	496058326.5	1347368957	630590615.9	720522898.5	2.251691416	1.171009127	0.002536238	0.972222222	1.066552698	up
Com_14634_pos	DL-Panthenol	C9 H19 N O4	205.13137	4.886	206.13885	No results	No results	Full match	1243104.346	1894653.213	2258163.179	2273595.005	1988677.263	2513337.81	10047365.6	4799656.848	3444144.637	14251995.51	3847218.368	9777469.609	0.263636506	-1.923377939	0.002586576	1	1.166064796	up
Com_1268_pos	Methyl dihydrojasmonate	C13 H22 O3	226.15677	6.281	227.16405	Full match	No results	Full match	71399470.54	102277644.1	158435097.7	117381477.1	168402543.2	149860667.9	22076832.84	68202832.46	48319546.64	30633430.61	82748166.8	46093772.47	2.575720801	1.364976219	0.002656218	0.972222222	1.125298739	up
Com_5826_pos	11(Z),14(Z),17(Z)-Eicosatrienoic acid	C20 H34 O2	306.25578	10.541	307.26309	Full match	Full match	No results	10050816.11	9461894.881	8570792.611	22330827.51	6447434.354	11874880.37	2523545.359	7864452.728	2165707.594	1108349.2	4433465.129	1647804.758	3.481513202	1.799714494	0.003150042	0.972222222	1.09438317	up
Com_243_pos	Oleamide	C18 H35 N O	281.27149	10.053	282.27866	Full match	No results	Full match	1083306340	745082378.2	770405677.9	815792439.5	504640315.9	610745730.3	1270427098	2398167022	2708807373	860190269	1763149789	1816042468	0.4187911	-1.255697311	0.003151197	0.972222222	1.05575483	up
Com_2185_pos	Oleanolic acid	C30 H48 O3	478.34073	6.035	479.34802	Invalid mass	No results	No results	38610200.43	66933339.31	78905195.96	66466004.99	95473423.78	80331408.62	12930846.55	2035101.067	2061360.559	26323419.95	2125331.755	16080580.94	6.932145215	2.793301876	0.003421185	1	1.180258597	up
Com_4395_pos	Ecgonine	C9 H15 N O3	185.10533	5.691	186.11267	Full match	No results	No results	17008178.34	21255068.07	30569407.48	19687495.91	20232606.13	20773801.34	52174371.43	30392951.28	32020279.52	80056421.08	33863804.55	54702884.26	0.457350488	-1.128627906	0.003683085	0.972222222	1.054412939	up
Com_2415_pos	Tramadol N-Oxide	C16 H25 N O3	279.18321	5.73	280.19058	Full match	No results	No results	38080261.48	54269117.14	66776779.06	52764745.45	67855350.56	74936249.95	22997612.41	7774068.074	5562188.333	33192666.86	7293583.37	22831858.87	3.55921188	1.831557819	0.003846247	1	1.154318168	up
Com_1571_pos	Hexadecanamide	C16 H33 N O	255.25598	9.831	256.26315	Full match	No results	No results	122833569.8	87197864.95	82136255.64	88568610.02	56632961.1	81196080.09	140337249.9	207489224.3	232095806.4	90812897.3	162683415.5	168538153.5	0.517552622	-0.950222539	0.003968547	0.972222222	1.003120557	up
Com_10204_pos	Triptolide	C20 H24 O6	360.15581	6.733	361.16315	No results	No results	Full match	241731.7203	3748396.177	2148241.013	2475619.374	1077136.06	1734640.538	5520098.956	21120026.11	8817626.819	7089005.326	10996600.05	5660902.183	0.1929889	-2.373410226	0.00415336	1	1.060438181	up
Com_1249_pos	1,11-Undecanedicarboxylic acid	C13 H24 O4	244.16727	6.284	245.1743	No results	No results	Full match	73845170.43	105778194.6	161677970.2	120789892.8	172052455	152999194.1	32486125.49	80635733.37	60093108.41	45031271.35	96942925.32	57083469.91	2.114425841	1.080265962	0.004240788	0.944444444	1.057596481	up
Com_18987_pos	1-[(3,5-dimethylisoxazol-4-yl)sulfonyl]piperidine	C10 H16 N2 O3 S	244.08832	5.443	245.0957	Full match	No results	Full match	596360.3541	868601.6622	1146579.077	1125570.683	1172660.111	899388.2303	3924380.707	1891321.797	1457144.071	8540224.976	2425661.74	4778190.766	0.252386466	-1.986293546	0.00442932	1	1.086993562	up
Com_8938_pos	4-(Diethylamino)benzaldehyde	C11 H15 N O	177.11526	6.159	178.12259	Full match	No results	No results	10073908.45	8074464.678	11078854.27	11861760.65	13839645.51	10515016.34	3910109.953	6959782.392	2459842.87	7952884.652	2099871.035	4103285.401	2.381000601	1.251567985	0.005354009	1	1.055390662	up
Com_11389_pos	DL-2-(acetylamino)-3-phenylpropanoic acid	C11 H13 N O3	224.11608	4.133	225.12332	Invalid mass	No results	No results	5043017.367	7621549.225	5620486.883	5666932.485	5683229.339	6920209.308	18976032.26	17389892.98	7053885.367	18786631.84	8232854.045	14643424.57	0.429645692	-1.218780664	0.005691881	0.972222222	1.015457246	up
Com_11825_pos	5-[5-(ethylsulfonyl)-2-hydroxyanilino]-5-oxopentanoic acid	C13 H17 N O6 S	332.10854	5.28	333.11581	Invalid mass	No results	No results	326197.0859	404857.3931	454880.7015	359031.1195	448956.5476	466786.6111	2282042.933	16606848.87	1262525.04	1728166.72	1096831.848	3362693.503	0.093424173	-3.420060307	0.005720551	1	1.139565512	up
Com_30560_pos	Bergapten	C12 H8 O4	216.04119	1.328	455.07159	No results	No results	Full match	153698.0018	136700.2925	176578.7293	186385.5884	213454.6295	187021.4846	279371.7311	1272968.95	750257.476	338192.0015	807672.4861	318514.5269	0.279757131	-1.837753189	0.005974756	1	1.155666989	up
Com_7255_pos	2-morpholino-1-phenyl-1-ethanol	C12 H17 N O2	225.13671	5.359	226.14412	Invalid mass	No results	No results	7428868.068	11924112.79	14438798.02	8679983.158	11269925.74	16406394.64	32339134.6	23254326.07	13609866.64	39568925.61	16573639.43	48107517.67	0.404420313	-1.306072632	0.007127863	0.944444444	1.057869209	up
Com_165_pos	Vitamin B3	C6 H6 N2 O	122.04798	2.134	123.05521	No results	No results	Full match	346184588.8	160424835.7	5193015.735	34050771.44	785113031.3	162363504.4	2809475074	1878938947	1261990013	4680417926	2031651269	2386255347	0.099232951	-3.33303693	0.007325694	1	1.142446631	up
Com_3392_pos	8-Isoprostaglandin F1��	C20 H36 O5	373.28282	5.966	374.29001	Invalid mass	No results	No results	19519210.04	19289709.99	18655857.21	18357856.01	23718012.94	16345976.97	91646807.17	46867210.38	26143587.22	100554881.4	32016014.04	134226661.4	0.268594824	-1.896496592	0.007948831	1	1.095882043	up
Com_2_pos	Reserpine	C33 H40 N2 O9	608.26308	10.104	609.27032	Invalid mass	No results	No results	18782504948	11973386575	12492544876	15342543939	9304022193	12837561773	2027224361	6584593532	5979718209	882367062.2	7035634539	2293421959	3.254956884	1.702638433	0.008106794	1	1.06795914	up
Com_16594_pos	Kynurenic acid	C10 H7 N O3	189.04303	5.598	190.05043	No results	No results	Full match	1609994.772	2957359.767	3628143.021	2673473.002	3782248.786	4287872.057	1761189.913	1692867.312	1847491.627	1570499.363	1578458.557	1574634.714	1.889159513	0.917744522	0.008472557	0.916666667	1.082395116	up
Com_20992_pos	(-)-Huperzine A	C15 H18 N2 O	242.14099	5.944	243.14827	No results	No results	Full match	137560.9975	159718.3745	193569.8604	186324.004	228378.1205	180194.8166	761779.7694	498461.7813	482494.9602	878160.6878	5511710.757	439745.4541	0.126656721	-2.981004461	0.009510929	1	1.097026714	up
Com_7379_pos	Prostaglandin E2-1-glyceryl ester	C23 H38 O7	443.28798	6.974	444.29523	Invalid mass	No results	No results	491447.4249	545846.0076	622606.4526	647759.6418	889500.8992	661702.0856	836522.4232	1174360.457	40683169.31	9979832.24	11057606.8	8237133.709	0.053618678	-4.221120546	0.014184595	0.972222222	1.049398033	up
Com_2308_pos	4-(2-furyl)-2-oxo-6-(2-thienyl)-1,2-dihydro-3-pyridinecarbonitrile	C14 H8 N2 O2 S	268.03215	1.417	269.03943	Invalid mass	No results	No results	24959449.84	35321600.09	39009128.16	32871399.66	25626438.6	43947314.45	194260900.8	57138564.74	53843781.24	208061004.7	42295418.04	215600843	0.261586095	-1.934642239	0.01446536	0.972222222	1.035967316	up
Com_23324_pos	Apigenin C-pentoside	C20 H18 O9	402.09316	5.04	403.10043	No results	No results	Full match	645585.7501	802160.6836	922318.5472	820416.0403	923247.242	993416.653	1126854.929	4101087.424	3326947.288	1199777.811	3885188.946	1202084.685	0.344102223	-1.539090884	0.016313411	1	1.04300543	up
