# Supplementary material for: Integrated Omics Approach to Discover Differences in the Metabolism of a New Tibetan Desmodesmus sp. in Two Types of Sewage Treatments
Source: Metabolites. 2023 Mar 6;13(3):388. doi: 10.3390/metabo13030388 (PMC10058882; doi:10.3390/metabo13030388)
Supplement: Supplementary file 1 [file metabolites-13-00388-s001.zip › Table S4.xls]

Compound_ID	Name	Formula	Molecular Weight	RT [min]	m/z	mzCloud_Results	mzVault_Results	MassList_Results	neg_YH_3_1	neg_YH_3_2	neg_YH_3_3	neg_YH_3_4	neg_YH_3_5	neg_YH_3_6	neg_YH_4_1	neg_YH_4_2	neg_YH_4_3	neg_YH_4_4	neg_YH_4_5	neg_YH_4_6	FC	log2FC	Pvalue	ROC	VIP	Up.Down
Com_982_neg	Salvinorin B	C21 H26 O7	390.17093	6.592	389.1637	Invalid mass	No results	No match	43172565.42	35076336.86	39625988.62	33980595.32	49959054.05	46773674.61	1180172.436	930335.0476	946196.7228	1214263.755	1533787.6	1147501.201	35.75647784	5.160132727	1.01E-11	1	1.198998239	down
Com_37_neg	DL-Malic acid	C4 H6 O5	134.02118	1.63	133.01393	Full match	Full match	Full match	2256532695	2696653353	3087028255	2694093667	2680801998	3558918994	128107365.2	116367310.7	110395236.6	173982063.2	139701315.8	112053493.4	21.74465978	4.442589231	2.29E-11	1	1.399459877	down
Com_1442_neg	Threonine	C4 H9 N O3	119.058	1.384	118.05074	Full match	Full match	Full match	30321368.33	32050245.08	37590068.02	22872190.53	35137425.64	48862542.35	878992.8852	543446.859	570733.2831	748874.471	679653.1746	799327.0591	49.0008247	5.614734125	1.33E-10	1	1.394627225	down
Com_4629_neg	Troxerutin	C33 H42 O19	742.23116	1.562	741.22394	No results	No results	Full match	467529.4087	596699.7501	568626.5699	541473.5247	820368.5769	615066.3836	12382884.42	11805130.74	10935097.59	18085549.87	10164526.33	9948914.682	0.049231596	-4.344271668	2.95E-10	1	1.40969868	down
Com_5201_neg	Maltopentaose	C30 H52 O26	828.2752	4.681	827.26788	No results	No results	Full match	465618.6306	610870.7266	681765.0166	552726.4158	541236.6159	812733.9015	9619348.554	6561084.431	8515775.963	8700733.658	11842807.44	9570725.22	0.066865892	-3.902585709	3.44E-10	1	1.018819495	down
Com_1797_neg	5-hex-1-ynyl-2-furoic acid	C11 H12 O3	192.07844	5.495	191.07121	Full match	No results	Full match	6527327.168	8654438.012	8053032.582	7491299.299	7151382.455	8718007.274	48834633.26	41647755.26	43577751.92	61871667.6	50107427.57	50062801.29	0.157362939	-2.667832287	3.91E-10	1	1.24692649	down
Com_149_neg	Gluconic acid	C6 H12 O7	196.05788	1.439	195.05058	Full match	Full match	Full match	400921410.7	590868620.7	779396517.9	542567605.5	583019398.9	623500264.9	14208945.24	24820579.34	21393916.78	19713374	28054018.92	15513049.7	28.45726185	4.830724948	6.15E-10	1	1.271181456	down
Com_2347_neg	Lipoic acid	C8 H14 O2 S2	206.04242	2.573	205.03513	Invalid mass	No results	No results	12457836.02	17991363.7	24761012.34	18374879.64	16356915.72	20707980.53	983434.6327	784600.1936	727081.0203	1349652.293	847224.9293	725493.8324	20.42459723	4.352235724	7.47E-10	1	1.399355685	down
Com_2511_neg	Jasmonic acid	C12 H18 O3	210.12529	6.608	209.11801	Full match	No results	Full match	2730095.79	3659791.731	3388956.178	3930584.96	4531257.958	3740071.636	24217685.11	30627936.37	30271679.43	30943576.43	32175033.07	23766643.32	0.127793209	-2.968116925	9.78E-10	1	1.4216035	down
Com_447_neg	3-methyl-4-[2-(2-methylphenyl)hydrazono]-4,5-dihydro-1H-pyrazol-5-one	C11 H12 N4 O	216.09956	5.662	215.09227	Invalid mass	No results	No results	28949112.04	32419964.11	42787172.98	38371877.58	45018743.11	37904390.61	273227199.2	300057057.2	199484505.9	298894230.2	250827079.5	313632400.1	0.137796078	-2.859393265	1.68E-09	1	1.375012649	down
Com_4301_neg	Ethyl ferulate	C12 H14 O4	222.08908	5.659	221.082	No results	No results	Full match	1432273.749	1594473.454	1828840.253	2188233.394	2286874.614	1892473.902	10866568.45	12173625.02	16583245.26	12780149.32	15254808.48	11852804.44	0.141152054	-2.824677968	2.66E-09	1	1.375040711	down
Com_2134_neg	Stachyose	C24 H42 O21	666.22244	2.535	665.21521	No results	No results	Full match	1064926.315	1464983.853	1421183.074	1596617.533	1256199.852	1435087.464	21949511.67	38309753.91	21332698.66	27681558.58	23926229.61	20320645.1	0.053667123	-4.219817634	3.69E-09	1	1.22483318	down
Com_4619_neg	2,5-Dimethylphenol	C8 H10 O	122.07291	5.321	121.06554	Full match	No results	Full match	746391.8406	1080773.359	1006950.402	807069.4291	907092.2474	876267.6412	13186197.56	11820020.8	8519769.915	9021957.441	14085256.21	9319418.648	0.082249119	-3.603855969	4.13E-09	1	1.446012862	down
Com_2137_neg	Skimmin	C15 H16 O8	324.08592	1.423	323.07861	No results	No results	Full match	27634575.7	19176986.24	22950986.84	14608048.72	24775446.38	21577577.18	507473.2263	465831.0946	543377.2757	590844.4983	546895.7859	603796.882	40.12119215	5.326292569	4.28E-09	1	1.431496478	down
Com_137_neg	L-Threonic acid	C4 H8 O5	136.03681	1.457	135.02959	Full match	Full match	No results	548678964.1	763703948.2	787624572.2	619584506	733191032.1	882048891.3	62302199.78	71668028.86	65169188.65	84337950	45606108.8	49089672.54	11.4625587	3.518857216	4.37E-09	1	1.372054613	down
Com_7240_neg	Prostaglandin A1 ethyl ester	C22 H36 O4	346.25068	8.693	345.24341	Invalid mass	No results	No match	3056204.69	3439277.361	4364240.167	5240927.21	3998903.126	3698391.927	323818.1247	410651.3597	414890.7995	224646.1229	277126.7681	359374.3985	11.8367843	3.565205292	4.59E-09	1	1.331322014	down
Com_1714_neg	2,3,6-Trimethylphenol	C9 H12 O	136.08852	5.537	135.08125	Full match	No results	No results	3045179.893	3869294.84	5110145.402	4862489.495	4553027.101	4093404.418	35232145.77	33355907.13	45643248.68	48059880.9	53616724.09	31393444.63	0.103248692	-3.275804584	4.71E-09	1	1.369753574	down
Com_3249_neg	3-Furoic acid	C5 H4 O3	112.01593	2.113	111.00861	No results	No results	Full match	14965649.09	13237076.05	15454226.47	11281678.04	17335217.27	16891503.28	1783660.896	2491605.651	1835522.441	2565824.25	2778851.809	2240369.634	6.510399131	2.702745993	4.77E-09	1	1.393220764	down
Com_9908_neg	Biopterin	C9 H11 N5 O3	237.0861	2.619	236.07881	Full match	No results	Full match	97377.39274	153282.7252	182540.2876	153673.5462	93623.78908	163303.4407	2710430.501	2261183.488	1796980.031	3781026.911	2166753.347	2443796.955	0.05565908	-4.167239131	4.93E-09	1	1.349962234	down
Com_1642_neg	Cytidine-5'-monophosphate	C9 H14 N3 O8 P	323.05132	1.749	322.04404	No results	Full match	Full match	35249085.94	38578218.07	30996398.19	34748106.62	33662304.67	37642636.61	1859603.353	2027978.103	2453182.742	2050413.313	2823992.317	1753166.212	16.26089496	4.023334757	5.14E-09	1	1.311486676	down
Com_4466_neg	8-O-acetyl shanzhiside methyl ester	C19 H28 O12	448.15843	5.138	447.15094	No results	No results	Full match	1294044.699	1716096.304	1753434.037	1469402.429	1672579.593	1905308.618	8086529.385	13910445.36	9309100.134	10379536.53	10346007.62	9735513.998	0.158836345	-2.654387023	5.48E-09	1	1.261742348	down
Com_14924_neg	(+)-epipinoresinol-4-O-beta-D-glucoside	C26 H32 O11	520.1919	5.138	519.18445	No results	No results	Full match	848523.8352	704487.4422	640172.5947	1083999.148	960220.7886	873185.1125	119490.9156	97314.55387	88478.71341	150435.8458	100478.8933	120497.8374	7.552258599	2.916908165	5.57E-09	1	1.234853546	down
Com_1413_neg	Deoxyarbutin	C11 H14 O3	194.09394	5.988	193.08658	No results	No results	Full match	2674109.204	3131916.357	3338288.111	3345504.643	4370223.937	3406296.695	44824697.59	43477245.7	48454276.59	56840850.43	69360195.98	33983478.69	0.068250448	-3.873017669	6.21E-09	1	1.264317052	down
Com_2345_neg	5-Ethyl-2'-deoxyuridine	C11 H16 N2 O5	256.10547	5.205	557.20935	No results	No results	Full match	444299.6383	684076.5935	447309.395	284026.7399	235418.6307	264054.5916	22217499.84	34202111.16	30011179.94	16706347.36	17733741.4	29608667.98	0.015677782	-5.995134692	6.30E-09	1	1.381699346	down
Com_9238_neg	Coixol	C8 H7 N O3	165.04223	5.754	164.03496	No results	No results	Full match	1214990.3	1261478.032	1381964.446	1294008.348	1624533.405	1340643.47	5035326.968	3829726.183	4059514.57	5119595.018	4669981.347	5070654.96	0.2921604	-1.77516745	7.36E-09	1	1.388124702	down
Com_240_neg	LPE 18:2	C23 H44 N O7 P	477.28537	9.174	476.27802	No results	Full match	Full match	477661601.1	309162085.6	279176099.7	317467369.2	248190716.6	252602789.5	3492743.207	1243598.855	1100548.998	1083929.335	1644771.464	1453197.554	188.0726886	7.55514655	7.90E-09	1	1.35079892	down
Com_3295_neg	4-Hydroxy-2,5-dimethyl-3(2H)furanone	C6 H8 O3	128.04705	5.488	127.03977	No results	No results	Full match	873204.3014	932679.7982	1396645.58	1382508.112	1225419.669	974725.0706	17072426.82	21472784.43	16937646.25	18225330.78	17770587.87	20618576.85	0.060529373	-4.046220775	8.05E-09	1	1.28604275	down
Com_1373_neg	Genipin	C11 H14 O5	226.08412	5.178	225.07674	No results	No results	Full match	2531980.109	3075025.221	3655340.263	3276062.972	3739704.137	2656133.608	35006138.49	46709497.84	52715099.25	49135382.43	72573971.23	38687693.18	0.064221377	-3.96080258	9.21E-09	1	1.424906967	down
Com_134_neg	Methyl jasmonate	C13 H20 O3	224.14099	6.53	223.13365	No results	No results	Full match	37348293.44	37133533.31	42317493.42	43179102.1	45410024.59	44240657.87	905460764.1	666415027.4	857004921.9	1028427901	1245219118	930775791.2	0.044313093	-4.496123151	9.34E-09	1	1.082765198	down
Com_58_neg	2,3-dinor Prostaglandin E1	C18 H30 O5	308.19878	7.023	307.19171	Invalid mass	No results	No results	776208870.9	698374230.6	660416874.7	693909587.4	944509609.4	679630165.8	2551685863	2943559571	2781193099	2278068059	2918434233	2603244766	0.276996637	-1.852059636	1.15E-08	1	1.316339706	down
Com_1561_neg	Syringenone	C17 H24 O9	372.14201	5.408	371.13464	No results	No results	Full match	1942737.208	2461091.2	2457879.765	2015773.091	3384182.213	3769113.602	38872226.76	46900698.9	54510637.27	36144027.51	61204697.37	26794200.41	0.060624702	-4.043950436	1.23E-08	1	1.272154025	down
Com_3795_neg	Adrenic acid	C22 H36 O2	332.27129	10.841	331.26407	Full match	No results	No results	12682795.96	9223223.831	11050730.58	12722915.15	4053055.79	9100164.94	103145.2251	207837.2727	227986.9787	84853.20784	216305.7152	160021.6663	58.82405877	5.878334426	1.25E-08	1	1.407975909	down
Com_884_neg	19(R)-Hydroxy prostaglandin F1��	C20 H36 O6	372.25081	6.288	371.24359	Full match	No results	No results	41296186.56	56923771.71	63084215.33	45086658.67	58403209.46	45241521.7	9989840.723	9224077.457	9308894.746	12418127.62	9608933.353	8777356.041	5.225856048	2.385667385	1.39E-08	1	1.099943912	down
Com_882_neg	Alpha-Linolenic acid	C18 H30 O2	278.22436	6.669	277.21689	No results	No results	Full match	47704061.1	66160827.32	91806310.07	81059717.55	74665180.99	68797346.18	10770859.99	7277854.828	7687821.063	10347905.63	8333944.774	10590195.08	7.820478778	2.967256934	1.44E-08	1	1.382055318	down
Com_2910_neg	L-arginine	C6 H14 N4 O2	174.11131	1.344	173.10402	No results	No results	Full match	9974895.938	8717405.363	8779563.125	6851511.389	6892877.623	8780761.436	370134.7802	321200.9634	647623.2552	485840.8914	523197.3628	561491.8747	17.18412157	4.1030042	1.46E-08	1	1.077538926	down
Com_10832_neg	Vincosamide	C26 H30 N2 O8	498.2014	8.385	497.19412	No results	No results	Full match	177122.4637	259256.8541	139187.9183	221403.7739	264445.2987	147810.3504	2860682.303	3255367.681	3585382.142	2415255.298	2619554.155	3760742.568	0.06537426	-3.935133469	1.77E-08	1	1.419023661	down
Com_80_neg	tetranor-PGFM	C16 H26 O7	312.15734	5.75	311.15002	Invalid mass	No results	No results	121470592.8	134884614.2	219430651.5	114154786.6	145503999.8	144083610.3	1379967635	1854611972	1741092550	1578772235	1718867074	1348619356	0.091408707	-3.451524596	1.97E-08	1	1.436511507	down
Com_10676_neg	Sinapaldehyde glucoside	C17 H22 O9	370.12727	5.525	369.1192	No results	No results	Full match	220803.4115	378722.3634	304839.7925	306753.9946	426463.8095	356013.5351	3572842.014	3035218.989	2986196.46	4035591.99	3532420.38	2824844.808	0.099744107	-3.325624578	1.99E-08	1	1.35614558	down
Com_7205_neg	Docosapentaenoic acid	C22 H34 O2	330.25568	10.345	329.24838	Full match	No results	No results	4315936.137	3911234.769	4990165.76	4711766.968	2280630.944	4590219.715	218396.3016	379289.4361	331562.5883	163153.4437	296030.6305	251856.7059	15.11925806	3.91831544	2.11E-08	1	1.350926303	down
Com_1919_neg	D-Sedoheptulose 7-phosphate	C7 H15 O10 P	290.04021	1.299	289.0329	Full match	Full match	No results	8713462.672	12430481.67	15682945.75	15816710.29	12000681.71	14109675.51	876136.1699	1009137.447	622139.929	1309453.216	1140666.948	649998.7177	14.04431604	3.811914461	2.32E-08	1	1.217666384	down
Com_2666_neg	3,4,5-Trimethoxycinnamic acid	C12 H14 O5	238.08406	5.484	237.07678	No results	No results	Full match	300556.2043	618970.6144	643399.3399	687127.4207	684397.3921	539392.8398	17377488.85	28418607.27	9468642.149	14018183.9	11258315.77	16254287.17	0.035888475	-4.800335558	2.46E-08	1	1.32058528	down
Com_16032_neg	Arctiin	C27 H34 O11	534.20844	5.062	533.20087	No results	No results	Full match	526684.2255	690674.2042	650703.2984	827222.5026	675900.1889	687821.1064	151057.3232	120593.238	96775.66172	164015.5859	117229.1012	133557.0915	5.18240604	2.373622055	2.47E-08	1	1.371135151	down
Com_768_neg	Suberic acid	C8 H14 O4	128.08348	5.665	127.07618	Invalid mass	Invalid mass	No results	17318470.06	18842067.77	25394008.04	22570319.61	24751325.55	20151154.98	163081266	155353141.7	110669558.5	176813181.9	105522519.8	150656299.4	0.149667034	-2.740171614	2.56E-08	1	1.392591177	down
Com_1679_neg	Lactobionic acid	C12 H22 O12	358.11075	1.457	357.10342	No results	No results	Full match	23526389.16	24750257.68	37770304.21	37489090.4	35783662.98	31271997.9	1881370.096	2993300.271	3140931.502	2087227.273	3171519.917	1615881.017	12.79978223	3.67804736	2.93E-08	1	1.413551149	down
Com_5333_neg	Methyl gallate	C8 H8 O5	184.03687	4.936	183.02956	No results	No results	Full match	3875721.103	6852696.405	7864184.498	7182248.428	5802361.881	7041347.377	517749.0313	622996.5382	537636.6908	459338.073	676125.6361	469037.7484	11.76360877	3.556258804	2.94E-08	1	1.302289647	down
Com_2300_neg	Orcinol glucoside	C13 H18 O7	286.1052	5.426	285.09778	No results	No results	Full match	1619189.265	2962177.251	3078858.909	2783600.675	2517240.579	2235063.508	15205265.45	35067825.15	25595775.09	21345701.79	22732173	24926049.51	0.104892921	-3.253010771	3.75E-08	1	1.388295481	down
Com_1937_neg	Inosine-5'-monophosphate	C10 H13 N4 O8 P	348.04719	2.021	347.03992	No results	No results	Full match	27445626.89	30373076.23	30006813.69	27413283.64	29206778.67	32935829.3	1420453.17	1139382.639	1938821.842	1339961.703	1671114.199	1147981.535	20.48824737	4.356724672	3.90E-08	1	1.438830731	down
Com_1878_neg	Inosine-5'-monophosphate (IMP)	C10 H13 N4 O8 P	348.04672	1.64	347.03998	Full match	Full match	Full match	27250508.83	28494058.98	29284158.06	26822848.23	35364451.2	34340510.7	1629134.307	1063968.927	1066111.448	2094266.162	1258739.171	1541549.713	20.98005167	4.390946326	4.06E-08	1	1.408212992	down
Com_6671_neg	Hypoxanthine-9-beta-D-Arabinofuranoside	C10 H12 N4 O5	268.08069	4.759	267.07336	No results	No results	Full match	1722197.331	2180347.254	3241232.88	2421934.605	1988082.268	2793729.149	423680.2778	277604.151	290186.3949	465935.2756	291953.8391	382709.2603	6.729389222	2.750475568	4.64E-08	1	1.001325613	down
Com_1218_neg	6-(4-methoxyphenyl)pyrimidine-2,4-diamine	C11 H12 N4 O	216.09959	5.518	215.09235	Invalid mass	No results	No results	15502332.75	19274100.56	18576790.09	19044716.57	15899009.55	17166870.49	71075323.42	70872879.77	91024697.16	78562443.75	59347324.24	88876647.07	0.229389197	-2.124130647	4.79E-08	1	1.417290118	down
Com_1427_neg	Esculin	C15 H16 O9	294.07532	1.436	293.06805	Invalid mass	No results	No results	46721939.86	36470100.17	36466750.31	19187821.4	38048494.69	40453145.92	862179.281	732896.9066	795859.0167	1045969.358	917264.2845	929666.0526	41.13456542	5.362279297	5.08E-08	1	1.396973956	down
Com_767_neg	ethyl 3-cyano-2-hydroxy-6-phenylisonicotinate	C15 H12 N2 O3	268.08071	3.588	267.07349	Invalid mass	No match	No match	44838766.68	78230103.5	78591385.89	90174129.2	56022423.3	83084713.94	7111779.454	8829305.498	6752781.18	10830550.65	8728372.593	6367412.306	8.863425236	3.14786433	5.52E-08	1	1.153739026	down
Com_520_neg	10-Nitrolinoleate	C18 H31 N O4	325.22511	7.523	324.21732	Full match	No results	No results	124953849.9	132107727	183215306.6	168960766.1	195378614.2	185169180.5	2327793.59	687675.7613	917650.0425	1678590.885	1119023.177	1366182.19	122.2422818	6.933599568	5.54E-08	1	1.351908006	down
Com_214_neg	all-cis-4,7,10,13,16-Docosapentaenoic acid	C22 H34 O2	330.25576	10.523	329.24847	Full match	No results	No results	556083310.2	497632410.2	441660673.2	551934494.3	215701680.6	417734724.1	5586835.12	8626755.534	11299205.08	4454869.48	11457345.62	3298168.036	59.94089331	5.90546868	6.61E-08	1	1.403889539	down
Com_3307_neg	L-Serine	C3 H7 N O3	105.04238	1.35	104.03511	Full match	Full match	Full match	12742508.77	13016038.04	12030289.71	12534779.85	11729900.31	16369642.58	753635.9052	706201.6039	593146.9803	1099443.15	648933.2668	1092154.899	16.02593358	4.002336497	6.66E-08	1	1.383600645	down
Com_9851_neg	3-Methylhistidine	C7 H11 N3 O2	169.08493	5.338	168.07759	Full match	No results	Full match	1633026.333	2801190.421	2058448.582	2294137.937	2241683.798	2699702.173	160028.4419	173253.5907	147573.8573	163514.0472	164038.9724	153899.3695	14.26589539	3.834498395	9.95E-08	1	1.438091216	down
Com_1096_neg	Thymidine 5'-monophosphate	C10 H15 N2 O8 P	322.05644	2.44	321.04913	Full match	Full match	No results	36049855.46	37037499.6	69369821.91	61407414.84	58871778.5	69027081.88	2865474.74	4449917.155	2574046.746	4975652.612	3937173.468	1835865.747	16.07526673	4.006770771	1.01E-07	1	1.231073314	down
Com_5015_neg	Sinapinic Acid	C11 H12 O5	224.06836	5.302	223.06117	No results	No results	Full match	768167.7124	756115.3505	989299.7783	1153828.443	1033205.517	1192535.386	10378099.33	8930920.011	13331422.84	5843701.864	11562708.04	7920044.357	0.101664097	-3.298117817	1.07E-07	1	1.331717059	down
Com_98_neg	D-(-)-Arabinose	C5 H10 O5	150.05235	1.468	149.0451	Full match	Full match	Full match	511344552.5	765070169.8	1102019898	935488240.6	949725562.5	906482039.9	60064147.74	73119531.56	83194376.53	81907365.77	86189834.25	86553924.44	10.97624241	3.456312343	1.09E-07	1	1.330300995	down
Com_1673_neg	Levulinic acid	C5 H8 O3	116.04722	5.349	115.03985	No results	No results	Full match	9884325.76	13661433.66	14473433.7	12256015.73	12962063.9	12015688.03	34943856.08	37186606.85	29048142.64	32946182.48	31804697.12	42536949.48	0.360983584	-1.469994863	1.10E-07	1	1.212929286	down
Com_10099_neg	Corticosterone	C21 H30 O4	346.21397	7.843	345.20663	Full match	No results	No results	226081.7956	264275.947	230870.3657	285636.6977	266262.2139	186445.704	2229991.197	2009160.632	4076052.768	3041056.672	3936943.795	3044354.517	0.079594709	-3.651183653	1.13E-07	1	1.305458524	down
Com_7466_neg	5-O-Methylvisammioside	C22 H28 O10	452.16683	5.6	451.1604	No results	No results	Full match	241160.1223	163579.8497	267969.0367	246238.0665	478879.3992	243178.0943	2861730.892	5625387.301	6313540.839	2900058.68	6864817.043	3851749.299	0.057746707	-4.114117517	1.25E-07	1	1.365257319	down
Com_3929_neg	ethyl 5-amino-1-(4-nitrophenyl)-1H-pyrazole-4-carboxylate	C12 H12 N4 O4	276.0858	5.277	275.07861	Full match	No results	No results	1311178.165	2096333.795	1965373.077	2092590.35	2382951.555	1814672.435	19807922.44	10796028.98	10662794.22	18733816.57	17623616.51	17863574.68	0.122142358	-3.033364491	1.27E-07	1	1.250094599	down
Com_308_neg	Arachidonic acid	C20 H32 O2	304.24003	10.131	303.23279	Full match	No results	Full match	244784624	333950684.5	341781622.4	332593780.8	160019002.1	260704994.7	6884908.337	15372376.73	12853430.11	5756352.776	12293072.03	5525671.33	28.52196588	4.834001518	1.46E-07	1	1.380963155	down
Com_3087_neg	Hydrocinnamic acid	C9 H10 O2	150.0678	5.252	149.06055	Full match	No results	Full match	1412626.82	1804333.423	2154582.501	2041208.82	2252506.969	2045079.225	12130994.49	12561834.17	19634709.46	20261089.33	24775748.3	17463374.87	0.109618874	-3.189431871	1.56E-07	1	1.318259947	down
Com_8407_neg	Nicotinuric acid	C8 H8 N2 O3	180.05329	4.834	179.04604	Full match	No results	Full match	1469852.437	3022110.956	2232787.538	2968786.269	2990794.095	4035166.137	114510.0442	113093.6601	94747.06283	108834.8496	80749.30327	123828.3517	26.29830658	4.716897998	1.59E-07	1	1.354944796	down
Com_438_neg	D-Glucose 6-phosphate	C6 H13 O9 P	260.02945	1.641	259.02219	Full match	Not the top hit	Full match	168124994.9	171029862.3	204268110.6	222928246.4	264336187.7	215447029.3	27082367.21	35807419.4	25577225.14	43134070.45	29033623.94	20464295.79	6.880956924	2.782609212	1.60E-07	1	1.312042572	down
Com_2039_neg	Cantharidin	C10 H12 O4	196.07325	5.519	195.06595	No results	No results	Full match	2694652.505	2378278.156	2811102.612	3859649.303	3845157.124	2890106.934	38246385.6	40368272.32	22884733.27	21262488.69	39118722.74	23081412.34	0.099906711	-3.323274594	1.80E-07	1	1.254734854	down
Com_314_neg	Parthenolide	C15 H20 O3	248.14122	6.21	293.13947	No results	No results	Full match	14429285.79	18304262.48	17068992.88	16601943.59	18426537.73	18460643.48	274574110.5	272402149	398518637.4	346476328.1	477030193.2	230585453.8	0.051656503	-4.2749062	1.81E-07	1	1.424268669	down
Com_11434_neg	Phe-Phe	C18 H20 N2 O3	312.14841	5.562	311.14081	No results	No results	Full match	285388.903	240849.264	494013.9429	524481.9349	346177.0128	324992.9534	2746989.906	2294667.977	2716157.181	3936749.395	2745597.743	4066545.696	0.119735181	-3.062080989	1.82E-07	1	1.229213675	down
Com_1310_neg	Butylparaben	C11 H14 O3	194.09406	5.552	193.08678	Full match	No results	Full match	3949306.999	4444663.374	4958007.208	6402635.934	6358206.241	3333586.305	61964900.67	72601706.2	28209306.02	55957787.14	43534908.9	41650149.07	0.096889071	-3.367522253	2.10E-07	1	1.273376974	down
Com_228_neg	9-Hydroxy-(10E,12Z,15Z)-Octadecatrienoic Acid	C18 H30 O3	294.21928	8.093	293.21201	No results	No results	Full match	105962392	137682950.2	143242804.7	159151901	135625302.5	113706993.7	509934362.3	717075856	553319293	385429025.6	460529051.6	546225562.2	0.250707343	-1.99592384	3.01E-07	1	1.397047672	down
Com_1599_neg	Uric acid	C5 H4 N4 O3	168.02802	2.779	167.02072	Full match	Full match	No results	8731795.218	24460503.52	40356606.06	28849878.48	23970850.81	34343770.99	150570.6311	108937.229	113712.0171	140705.873	89953.38448	124533.961	220.6349749	7.785517694	3.38E-07	1	1.310296833	down
Com_121_neg	Sucrose	C12 H22 O11	342.11576	1.513	341.10818	Full match	Full match	Full match	135199264.9	169403430.4	233020165.3	206396050.4	248036000.9	165835064	765275785.7	839802004.1	1161270866	795162088.9	891974113	974061041.5	0.213335824	-2.228801848	3.39E-07	1	1.274217123	down
Com_276_neg	13,14-dihydro-19(R)-hydroxy Prostaglandin E1	C20 H36 O6	354.24038	7.321	353.23331	Invalid mass	No results	No results	122556418.1	133653802.6	173755510.9	163004717.1	179040363.9	153746938.2	375509360.2	482265011.4	371680817.1	373152284.8	480130986.3	364830490.3	0.378235616	-1.402642874	3.68E-07	1	1.283033846	down
Com_1448_neg	1,4-Cyclohexanedicarboxylic acid	C8 H12 O4	172.07328	5.793	171.06595	No results	Full match	No results	8369649.701	7599496.817	9216697.06	9842108.585	8448263.878	13299677.14	41770071.53	63425327.38	36815736.54	32618461.15	36572410.62	40054089.84	0.225968221	-2.145808203	3.91E-07	1	1.38444007	down
Com_153_neg	Eicosapentaenoic acid	C20 H30 O2	302.22429	9.618	301.21713	Full match	No results	Full match	219708389	235955258.2	300547664.6	361227570.7	133069968.8	248133054.3	18075332.26	39437645.03	15686753.23	18019980.47	30280997.48	17305073.24	10.79668215	3.432516131	4.13E-07	1	1.106120298	down
Com_5876_neg	N-Acetyl-Asp-Glu	C11 H16 N2 O8	304.09052	2.617	303.08322	No results	No results	Full match	3714997.805	5573998.82	6269383.798	5931102.622	2388142.432	7203948.307	311312.5509	345189.2377	321037.7737	608788.5378	438073.5741	245253.7624	13.69440193	3.775514356	4.62E-07	1	1.381091859	down
Com_3079_neg	Citramalate	C5 H8 O5	148.03677	1.542	147.02962	No results	No results	Full match	11394260.46	14870117.56	17089665.83	12118892.84	13372389.82	17435576.81	4692667.589	3261223.785	3378749.193	4699106.332	3647650.11	5173245.289	3.471699399	1.795642036	4.65E-07	1	1.266223888	down
Com_1454_neg	Eugenol	C10 H12 O2	164.08346	5.523	163.07616	No results	No results	Full match	6022622.646	6241183.832	12789843.33	9180122.151	8670167.025	7599318.201	45155661.73	45870498.6	70698807.96	58615922.81	51523298.52	50943370.85	0.156450044	-2.676226026	4.74E-07	1	1.146865479	down
Com_8518_neg	p-Coumaric acid ethyl ester	C11 H12 O3	192.07849	5.7	191.07121	No results	No results	Full match	338020.6102	418948.2457	514577.6899	626905.9623	340450.75	367457.1101	5318640.823	4426054.127	4776786.14	4778433.296	5411379.499	4830843.905	0.088225178	-3.502665752	5.16E-07	1	1.319094249	down
Com_4409_neg	Gallic acid	C7 H6 O5	170.02128	5.415	169.01398	Full match	No results	Full match	1306685.117	1220642.245	1260863.967	1267990.531	1636058.844	1219206.323	7044587.569	11005229.02	12194898.79	13014279.52	14972615.43	9866801.618	0.116176674	-3.105607658	5.29E-07	1	1.357343966	down
Com_7288_neg	3-(2-thienyl)-1,2,4-oxadiazole-5-carbohydrazide	C7 H6 N4 O2 S	210.01961	4.186	209.01237	Invalid mass	No results	No results	1243222.751	1988964.608	1402820.864	1282381.638	3278269.493	2801969.384	134086.822	176347.249	105801.5374	177410.4279	196295.6152	88690.17491	13.65489888	3.771346725	5.37E-07	1	1.19661053	down
Com_6393_neg	(+)-Tetrandrine	C38 H42 N2 O6	622.30145	5.725	621.29395	No results	No results	Full match	126818.0085	155631.0564	170702.6035	406371.1491	295103.0713	443722.0401	9825312.656	7350235.71	4990769.486	11322841.63	6387581.02	5164972.794	0.035485949	-4.816608312	5.94E-07	1	1.345162264	down
Com_822_neg	Uridine monophosphate (UMP)	C9 H13 N2 O9 P	288.05887	1.571	323.02826	Invalid mass	Invalid mass	No match	84748884.97	86472721.45	102259907.2	76323423.67	89510450.93	82654422.59	4031039.476	4839825.078	2697808.531	3399599.565	6813483.946	3548066.839	20.60692654	4.365057442	6.11E-07	1	1.310702248	down
Com_7917_neg	Glycoursodeoxycholic acid	C26 H43 N O5	449.31375	8.971	448.30661	Full match	No results	No results	2255337.852	2208031.317	4267336.781	3733758.435	2274326.263	3220534.418	214251.5915	171274.7169	183010.1292	197378.7431	172079.0315	185408.5233	15.98654205	3.998786007	7.00E-07	1	1.241662109	down
Com_1693_neg	8Z,11Z,14Z-Eicosatrienoic acid	C20 H34 O2	306.25575	10.543	305.24863	Full match	No results	No results	35784522.97	33426037.59	35668277.21	39494396.86	13465663.26	29190650.4	1662155.908	3228767.356	3009466.405	1303725.111	3287471.619	1483972.812	13.38261643	3.742288299	7.06E-07	1	1.342733573	down
Com_2590_neg	LPE 9:0	C14 H30 N O7 P	355.17561	6.568	354.16833	No results	Full match	No results	21325686.45	12956950.35	8024550.762	6830114.687	21753987.67	11364045.25	647133.4432	440714.4885	453853.1838	1587825.215	551717.723	536967.3403	19.50005049	4.285405954	7.83E-07	1	1.269537804	down
Com_871_neg	Lysope 16:0	C21 H44 N O7 P	453.28545	9.522	452.27805	No results	No results	Full match	93134488.12	35098772.61	34097258.86	58286755.8	33377442.92	54985901.36	2902219.245	5413546.296	5492133.288	2590526.541	4111948.554	6245341.067	11.54821016	3.529597363	8.66E-07	1	1.300811303	down
Com_10512_neg	Phenylglyoxylic acid	C8 H6 O3	150.03139	6.222	149.02425	No results	No results	Full match	1553833.259	2470604.668	2164101.065	2061750.979	2430574.774	2212243.74	567110.0885	682057.1625	661714.259	660919.2601	672419.8497	588667.5991	3.363810199	1.750096305	8.92E-07	1	1.179815808	down
Com_3870_neg	L-lysine	C6 H14 N2 O2	146.10523	1.293	145.09795	No results	No results	Full match	7943987.999	12243472.07	9325055.427	12421827.13	3062067.937	11872738	132455.2591	94603.68879	100717.4871	131451.2162	105113.8114	160177.9459	78.49223623	6.294478057	9.22E-07	1	1.388477756	down
Com_12665_neg	Coumarin 151	C10 H6 F3 N O2	229.03499	1.312	228.02771	No results	No results	Full match	699479.9428	1627174.82	1476025.195	1381503.842	1182043.673	1439126.996	230910.8331	165889.9515	175581.9966	261508.2402	183246.1613	279240.1237	6.02089718	2.58997848	9.48E-07	1	1.366804102	down
Com_173_neg	LPE 18:3	C23 H42 N O7 P	475.26972	8.658	474.26239	No results	Full match	No results	689030279.6	406254089.3	363166775.8	508683895.7	387366618.9	427496301.2	6719985.984	1362104.336	1074599.253	1022927.003	1683898.314	1846860.917	202.9118676	7.664709435	1.27E-06	1	1.298423961	down
Com_965_neg	Toddalolactone	C16 H20 O6	308.12586	5.724	307.11847	No results	No results	Full match	10444924.29	11714696.75	15908292.22	11957563.86	15228159.18	15500874.08	53159269.61	83628767.97	75610802.07	84061046.39	117463407.3	55891957.87	0.171885672	-2.540478801	1.28E-06	1	1.381409064	down
Com_6351_neg	Pyridoxal-5'-phosphate	C8 H10 N O6 P	247.02434	2.49	246.01706	No results	Full match	Full match	5998717.255	4346816.402	6119224.937	5439634.02	5396618.581	5148184.384	168483.464	281410.0725	395518.642	225061.0488	340768.7006	153317.314	20.74015142	4.374354522	1.34E-06	1	1.4214651	down
Com_4822_neg	alpha-Hederin	C41 H66 O12	750.45513	7.723	749.44763	No results	No results	Full match	6973071.718	9021811.683	3798404.351	7419511.877	4149505.357	6762618.51	564291.6975	420342.7165	450186.3552	591732.0126	498028.5434	573922.68	12.30430021	3.621090704	1.36E-06	1	1.250338504	down
Com_3430_neg	13,14-Dihydro prostaglandin E1	C20 H36 O5	356.25604	6.684	355.24854	Full match	No results	No results	10062595.33	11002231.27	14682086.46	13747246.25	15857155.91	11518398.31	2315815.111	4401489.527	4285156.03	3159160.769	3562736.617	3518655.093	3.618588051	1.855426877	1.42E-06	1	1.329953315	down
Com_1041_neg	trans-3,5-Dimethoxy-4-hydroxycinnamaldehyde	C11 H12 O4	208.07262	5.497	207.06604	No results	No results	Full match	5332731.73	5650190.069	3169495.431	3429060.603	9466374.84	4199058.237	36854391.27	102628708.2	82341631.45	34162810.42	72809261.45	49137687.52	0.082678114	-3.596350709	1.63E-06	1	1.082463377	down
Com_2154_neg	Pterosin G	C14 H18 O3	234.12504	6.457	233.11781	No results	No results	Full match	17728595.99	20791317.45	27476725.23	24146426.71	26889625.9	21614032.07	9760022.913	8769784.214	7965920.904	10808506.72	10556337.97	8255757.682	2.470701886	1.304920946	1.79E-06	1	1.272149337	down
Com_6148_neg	Tetracycline	C22 H24 N2 O8	444.15236	5.51	443.14505	Full match	No results	No results	231195.6	469021.0865	539341.8553	591040.4449	929102.1294	632036.7472	7009881.729	4731450.783	5242756.712	9595009.443	9333616.412	6063001.046	0.080802382	-3.62945836	1.84E-06	1	1.323874372	down
Com_1533_neg	Arbutin	C12 H16 O7	272.08963	5.246	271.08246	No results	No results	Full match	1096648.052	1615532.017	1953809.588	2032982.339	1881738.92	1648460.003	25473252.95	40721703.23	38273821.74	15822848.58	62766080.47	28525772.44	0.048345792	-4.370465862	1.85E-06	1	1.420698008	down
Com_11947_neg	1-[4-mercapto-2-(2-methoxyphenyl)-6-methylpyrimidin-5-yl]ethan-1-one	C14 H14 N2 O2 S	274.08005	4.161	273.07285	Invalid mass	No results	No match	930103.5163	1513804.809	1673202.843	1353036.412	1019005.315	1676030.454	380517.8161	297925.458	271847.8379	433580.9344	291344.9028	406157.0775	3.92297744	1.971949039	1.88E-06	1	1.047151002	down
Com_1063_neg	LPC 14:0	C22 H46 N O7 P	513.30662	8.723	512.29913	No results	Invalid mass	No results	72019942.73	12689118.82	22703809.37	48749379.77	25165316.79	42726812.18	846491.5556	122300.8299	246904.3482	118874.6047	120435.6646	659062.2609	105.982516	6.727682473	1.89E-06	1	1.275571133	down
Com_8770_neg	LPC 22:5	C30 H52 N O7 P	615.35315	9.618	614.34589	No results	Invalid mass	No results	1311839.751	1792924.665	3532253.1	3101668.498	1244961.962	2409583.803	159525.5429	113912.6698	148251.4451	99898.14636	149228.2473	104602.931	17.27225162	4.110384261	1.91E-06	1	1.367137131	down
Com_1193_neg	Coniferin	C16 H22 O8	342.13141	5.463	341.12408	No results	No results	Full match	12369418.27	23985373.64	22185391.54	18957403.1	17716023.59	18167255.48	65015332.67	79905454.44	79243777.66	74528246.49	88392549.95	44962909.21	0.262426385	-1.930015317	1.94E-06	1	1.160920426	down
Com_5041_neg	L-Argininosuccinate	C10 H18 N4 O6	290.12217	1.421	289.11484	No results	No results	Full match	4880950.524	5159113.799	6528374.094	3586835.669	5742577.49	9032957.186	744948.1907	629969.6217	684089.3981	931343.7909	788444.6355	799104.7121	7.630312173	2.931742082	2.11E-06	1	1.201955853	down
Com_206_neg	alpha-Zearalanol	C18 H26 O5	322.17812	6.268	321.17096	No results	No results	Full match	57817449.49	73170313.8	78966381.64	59436236.89	75010972.13	63083792.21	443964872.2	777677663.3	560962682.3	305303372.3	485662688.7	507280015.1	0.132263815	-2.918509673	2.12E-06	1	1.422772935	down
Com_5240_neg	L-Dopa	C9 H11 N O4	197.06856	5.518	196.06131	Full match	No results	Full match	1548539.946	1993021.832	2443393.77	1678379.675	2217611.421	1737821.437	4378628.338	5447549.466	5447581.946	5061249.165	8012182.894	5577346.705	0.342488611	-1.54587208	2.15E-06	1	1.22449388	down
Com_3330_neg	Hippuric acid	C9 H9 N O3	179.05792	6.068	178.05063	Full match	Full match	Full match	6483429.015	8518060.081	8014417.581	8243958.031	8715720.022	6808599.377	17629804.71	21201586.24	16697304.67	14092888.06	20190242.82	15450612	0.444452787	-1.169897923	2.50E-06	1	1.112560371	down
Com_10287_neg	Cholic acid	C24 H40 O5	408.28733	7.38	407.28021	Full match	No results	No results	887490.7647	752667.8459	963407.4131	1175998.409	1234965.001	1012604.906	3184300.514	2761759.227	3612374.944	3014143.628	2975909.934	5311661.548	0.28893054	-1.791205391	2.51E-06	1	1.264307079	down
Com_369_neg	7-Methylxanthine	C6 H6 N4 O2	166.04729	1.425	165.04004	Invalid mass	No results	No match	203332404.9	259551708.5	254461202.5	143783677.1	220292271.1	279293968.9	4692256.995	16772035.41	11551776.39	12220335.46	14348482.48	5900869.593	20.77879694	4.377040221	2.52E-06	1	1.326536464	down
Com_4792_neg	(2S)-4-Oxo-2-phenyl-3,4-dihydro-2H-chromen-7-yl beta-D-glucopyranoside	C21 H22 O8	448.14114	7.043	447.1337	Invalid mass	No results	No results	1088964.775	1496657.602	1260332.8	1259744.475	2243793.54	1802071.345	5695964.037	4959437.494	5244200.649	8906076.161	5029431.948	7529407.254	0.244926608	-2.029578584	2.55E-06	1	1.137396884	down
Com_1123_neg	(��)9(10)-DiHOME	C18 H34 O4	314.24546	7.581	313.23813	Full match	No results	No results	3241423.224	4864985.152	8024112.757	8530825.5	9677132.542	8702649.835	64650877.88	93442664.56	72995704.1	47837653.79	75875926.81	90638063.37	0.096625905	-3.371446174	2.60E-06	1	1.387056971	down
Com_217_neg	MGMG (18:2)	C27 H48 O9	516.32967	9.247	515.32208	No results	No results	Full match	545719134.9	319209078.8	165089437.2	255068339.8	228101810	202762878.1	14314183.02	2316433.73	4576134.695	1777568.009	2113561.122	3451520.654	60.10461183	5.909403788	2.68E-06	1	1.279517644	down
Com_4669_neg	Sattabacin	C13 H18 O2	206.13028	6.908	205.12302	No results	No results	Full match	2344281.567	4191430.097	3284981.898	4015147.989	4107264.902	3432386.564	13066087.14	10362889.1	12140034.1	13920136.43	13917521.14	12287145.52	0.282394189	-1.824217696	2.77E-06	1	1.371685419	down
Com_6636_neg	Vanillyl alcohol	C8 H10 O3	154.0627	5.349	153.05542	Full match	No results	Full match	1336837.01	2251648.498	2195890.364	1913443.514	1823125.222	1608301.295	7304096.514	7865050.738	8159522.328	7062096.754	8135378.668	7490802.604	0.241851024	-2.047809448	2.97E-06	1	1.361864764	down
Com_670_neg	Nobiletin	C21 H22 O8	402.12968	8.303	401.12228	No results	No results	Full match	2672632.035	4414457.371	6796748.802	4438048.07	7792640.829	4626570.618	36322770.3	34151067.48	41857224.99	40788972.08	29750412.54	54430348.41	0.129544857	-2.948476351	3.06E-06	1	1.048825169	down
Com_818_neg	L-Aspartic acid	C4 H7 N O4	133.03716	1.386	132.02988	Full match	Full match	Full match	43154189.13	55649899.53	72600757	44063583.63	59527183.96	76240876.98	7710244.769	15114234.18	10663835.62	12872039.6	17740079.99	9109665.86	4.797650736	2.262328135	3.11E-06	1	1.103096533	down
Com_11924_neg	Ginkgolic Acid	C22 H34 O3	346.25056	9.212	345.24329	No results	No results	Full match	909509.7642	1455470.364	1910160.811	1954040.713	1052096.007	1428956.108	318271.5538	383421.4221	361067.4519	197096.7125	282652.2338	282809.1191	4.771898055	2.254563222	3.34E-06	1	1.356366614	down
Com_2523_neg	Santacruzamate A	C15 H22 N2 O3	278.16284	5.537	277.15558	No results	No results	Full match	3403965.071	5022128.651	6053945.666	6372505.276	6355460.936	5145290.728	29172903.28	18315182.12	21311890.07	41301792.17	20386360.22	33316732.36	0.197511211	-2.339993549	3.35E-06	1	1.307057784	down
Com_7245_neg	N-Feruloyltyramine	C18 H19 N O4	313.12988	5.48	671.25806	No results	No results	Full match	1744436.905	1406610.621	1611528.438	1588198.767	1916805.02	1996177.451	7832981.768	5139215.184	4984908.09	8266549.554	7209142.227	9027316.532	0.241727033	-2.048549275	3.38E-06	1	1.132860339	down
Com_5553_neg	Guaiacol	C7 H8 O2	124.05222	5.251	123.04494	No results	No results	Full match	782288.89	943464.8343	916891.7911	1164547.385	1178654.24	1147663.25	5091462.58	5077924.086	11484977.81	6133118.983	7877403.737	4950858.505	0.151013118	-2.72725422	3.97E-06	1	1.169301667	down
Com_252_neg	Citric acid	C6 H8 O7	192.02676	2.112	191.01952	Full match	Full match	Full match	208458526.1	343697958.8	315295547.8	399012926.2	531395644	474214303.6	17865823.87	38892581.34	20110691.19	36762230.87	57573745.42	16233353.51	12.12171353	3.599521748	4.07E-06	1	1.350659614	down
Com_8740_neg	Sinapoyl O-hexoside	C17 H22 O10	386.12208	5.261	385.11481	No results	No results	Full match	267409.8305	435523.9146	707772.0735	548411.5627	358237.522	261124.2895	6583039.543	2052240.076	4550540.944	4309417.501	3039915.075	2450003.726	0.112180187	-3.156110203	4.13E-06	1	1.349670883	down
Com_9955_neg	N'1-(3,4,5-trimethoxybenzylidene)-3-(4-hydroxyphenyl)propanohydrazide	C19 H22 N2 O5	358.15447	7.923	357.14719	Full match	No results	No results	829732.3086	1514789.767	1886040.786	2939487.394	2720591.454	2113390.315	308477.9191	142490.6827	153777.2128	165946.5986	163503.1463	189061.2033	10.68681037	3.41775942	4.56E-06	1	1.146356149	down
Com_9577_neg	N-Acetylphenylalanine	C11 H13 N O3	207.08927	5.07	206.08197	No results	No results	Full match	1220046.526	1547342.504	1791790.029	1588874.13	1605826.558	1627852.9	441636.2381	335855.6648	533164.1801	645813.0555	390919.2058	504580.7106	3.289563269	1.717896061	4.81E-06	1	1.022340595	up
Com_1811_neg	Prostaglandin F1��	C20 H36 O5	712.50898	9.193	711.50153	Invalid mass	Invalid mass	No results	34000367.47	29318912.78	24395381	21291222.6	5095172.227	17663481.11	131213.5823	99694.7772	114560.7726	92879.48755	104061.7935	107726.0731	202.6721158	7.663003802	5.43E-06	1	1.278642055	up
Com_307_neg	8-iso-13,14-dihydro-15-keto Prostaglandin F2��	C20 H34 O5	354.24038	7.494	353.23331	Full match	No results	No results	51831750.7	75010639.28	114870802.3	86997438.18	73896351.98	75399334.93	263794393.8	352347416.3	273066269.2	243942933.6	319855344	241415124.5	0.282105912	-1.825691194	5.48E-06	1	1.275538628	up
Com_444_neg	13,14-dihydro-15-keto-tetranor Prostaglandin D2	C16 H26 O5	280.16721	6.94	279.15997	Invalid mass	No results	No results	137965069.3	215334289.9	214512608.5	224630622.1	225772984.7	201505438.8	74919771.46	67035237.62	61029294.51	72344129.55	74109163	72670238.31	2.889595771	1.530867686	6.39E-06	1	1.205207444	up
Com_14014_neg	Xanthosine Dihydrate	C10 H12 N4 O6	284.07573	3.73	283.06857	No results	No results	Full match	566194.243	977766.0386	1243473.798	1064202.399	522299.1272	1199195.067	117930.0882	114462.196	118770.8494	167072.8027	193193.06	127356.725	6.644284149	2.732113773	6.87E-06	1	1.186805148	up
Com_183_neg	6-Paradol	C17 H26 O3	278.18814	6.085	277.18069	No results	No results	Full match	207402092	99198224.79	84206636.54	83120770.19	96873214.15	91324027.04	424940568.1	881930990.1	553375853.8	460870629.6	659039247.7	364332258.3	0.197974894	-2.336610605	7.27E-06	1	1.197190898	up
Com_3419_neg	L-Ornithine	C5 H12 N2 O2	132.0895	1.391	131.0822	No results	No results	Full match	5850900.691	7839468.666	12108696.27	14731590.64	12490821.74	10569006.16	1200736.635	1728497.069	2104271.644	1364749.926	2733927.003	2748339.142	5.352499434	2.420212738	7.40E-06	1	1.174622477	up
Com_737_neg	LPG 16:2	C22 H41 O9 P	480.24843	9.232	479.24109	No results	Full match	No results	118624594.7	49337431.24	21082087.04	37425713.43	38884671.34	42246927.59	3154494.357	634348.9832	618313.9483	293654.1622	505401.6842	1647186.151	44.88304454	5.488098636	7.75E-06	1	1.155463067	up
Com_2058_neg	3,4,5-trihydroxycyclohex-1-ene-1-carboxylic acid	C7 H10 O5	174.05249	4.916	173.04523	Full match	Full match	Full match	5131365.211	7860606.246	8906666.595	4866217.528	4736853.977	7362753.764	28790602.08	26636503.33	17136456.61	20402215.08	17058366.68	25268889.6	0.287261379	-1.799564053	7.98E-06	1	1.099133507	up
Com_7372_neg	Tanshinone I	C18 H12 O3	276.07768	2.231	275.0704	No results	No results	Full match	3150993.312	3955761.151	4367284.749	4301984.65	2702316.478	5078482.367	816866.8482	314447.6477	576590.3233	814582.7954	782993.8735	809995.1745	5.723959735	2.517013523	8.29E-06	1	1.307090707	up
Com_9313_neg	2,6-Dihydroxypurine	C5 H4 N4 O2	152.03402	2.27	303.06064	No results	No results	Full match	1251496.793	1251196.417	3155272.826	1274344.03	666446.9516	1612193.826	112147.9995	66766.93186	106396.7629	128441.033	96222.82199	96352.61936	15.19136223	3.925179339	8.55E-06	1	1.123509496	up
Com_7779_neg	LPE 19:1	C24 H48 N O7 P	493.31652	10.066	492.30923	No results	Full match	Full match	4293105.507	3706127.971	4392784.587	4372307.758	4205974.912	4647133.689	418487.1139	641278.5954	683094.1142	281570.3117	367936.9299	504026.349	8.844597664	3.144796517	8.93E-06	1	1.395452327	up
Com_784_neg	1,3,5-Trimethoxybenzene	C9 H12 O3	168.07836	5.875	167.07076	No results	No results	Full match	11003774.28	14777645.31	14640941.51	12675573.27	14214313.17	12520979.65	69619029.83	150187475.4	116978151.4	69583918.83	159228531	114719023.5	0.11734725	-3.091144058	1.01E-05	1	1.398228268	up
Com_8752_neg	S-Adenosyl-L-homocysteine	C14 H20 N6 O5 S	384.12327	5.276	383.116	No results	No results	Full match	89138.83678	69164.11353	76778.42875	72167.77722	92810.70225	74091.26307	2440443.379	726254.3426	1226958.882	1855735.253	1197795.989	2444631.191	0.047933663	-4.382816993	1.05E-05	1	1.201497167	up
Com_8445_neg	4-[2-(2-oxo-1-imidazolidinyl)ethyl]-1lambda~6~,4-thiazinane-1,1-dione	C9 H17 N3 O3 S	124.05094	5.964	247.0946	Invalid mass	No results	No results	591838.4394	881672.1432	355315.9538	734765.1034	620408.5212	343868.6128	7000173.393	2673045.296	2482687.8	6039888.83	3066205.429	5233285.651	0.133150807	-2.908866919	1.06E-05	1	1.29804102	up
Com_1414_neg	Linoleic acid	C18 H32 O2	280.23999	7.986	279.23325	No results	No results	Full match	13742868.95	30918819.82	15205652.74	30161166.87	41682869.65	25905619.65	1793440.526	2073682.607	2076145.124	1495159.935	1778443.151	1779755.523	14.33321323	3.841290165	1.08E-05	1	1.196092845	up
Com_7458_neg	[1,1'-biphenyl]-2,2'-dicarboxylic acid	C14 H10 O4	242.05385	4.127	241.04666	Invalid mass	No results	No results	1232785.598	2536308.223	4723556.649	3366309.312	2608304.265	3993205.039	492905.8563	262190.3423	203062.8877	632450.5894	268222.8862	388627.6608	8.213924723	3.038071726	1.19E-05	1	1.342323497	up
Com_338_neg	Docosahexaenoic acid	C22 H32 O2	328.24003	10.036	327.23282	Full match	Full match	No results	257027832.9	281823572.5	292503161.5	299744617.3	146318123.1	246114533.7	19141865.13	27275227.13	37241953.93	14684386.68	38681106.15	10728295.69	10.31135439	3.366161938	1.21E-05	1	1.328939321	up
Com_11854_neg	2-Hydroxyisocaproic Acid	C6 H12 O3	132.0783	6.789	113.06044	No results	No results	Full match	554424.5279	758371.4901	861926.9456	814068.3864	923903.1129	1178543.524	2596780.72	2168953.995	1928573.931	3620434.464	2384787.789	2284092.994	0.339786825	-1.557298181	1.22E-05	1	1.334494308	up
Com_1205_neg	5-Aminovaleric acid	C5 H11 N O2	117.07862	2.028	116.07138	Full match	No results	Full match	31035190.7	40008527.18	51185121.7	38131409.83	31375416.78	42039786.99	3216787.734	1131901.034	1349922.196	4253068.395	1336006.139	2452702.762	17.01374435	4.088628777	1.25E-05	1	1.232119325	up
Com_2304_neg	N1-cyclohexyl-4-(4-fluorobenzyl)-1,4-diazepane-1-carbothioamide	C19 H28 F N3 S	349.20146	8.874	348.19394	Invalid mass	No results	No results	4999217.173	6353909.926	4821507.235	5455596.245	2376262.89	5228453.42	13186483.62	35041421.45	36869160.34	21965744.18	28077659.06	22121776.89	0.185899335	-2.427406484	1.27E-05	1	1.23880638	up
Com_3861_neg	Paracetamol	C8 H9 N O2	151.063	5.724	150.05569	Full match	No results	Full match	1785548.325	3058542.099	3214838.899	4398348.123	3497256.476	4576563.848	14187516.19	17139278.27	18116388.59	12265734.79	16907150.71	11577462.24	0.227633818	-2.13521319	1.44E-05	1	1.210878492	up
Com_6166_neg	IAA-Glu	C15 H16 N2 O5	304.10568	6.077	303.09854	No results	No results	Full match	2294751.502	3202122.651	3519557.595	2950452.99	4163822.384	2594545.165	8348422.96	7719930.672	8138067.623	9386100.795	9309144.854	9615137.587	0.356557343	-1.487793978	1.45E-05	1	1.067358646	up
Com_6652_neg	Verbenalin	C17 H24 O10	388.13869	5.072	387.13141	No results	No results	Full match	15691.57066	20450.85497	19233.20855	26657.39363	28688.26542	22035.29425	9881338.497	875823.2845	5124934.268	7418259.063	5607592.638	11550662.7	0.003281294	-8.251519511	1.50E-05	1	1.254336328	up
Com_4684_neg	13,14-dihydro Prostaglandin F1��	C20 H38 O5	716.54019	9.696	715.53302	Invalid mass	No results	No results	9486284.089	2534304.7	6029553.103	5496171.088	1237231.793	5011392.097	115564.6779	164140.1598	167311.6407	76497.86693	159041.2704	109659.8108	37.60963984	5.233030586	1.67E-05	1	1.164609233	up
Com_775_neg	D-Phenylalanine	C9 H11 N O2	165.07865	5.053	164.07144	No results	No results	Full match	63009758.51	85549384.5	94021447.13	67201406.05	82772297.47	100633802.2	5612627.261	2420766.424	2085280.778	8739624.009	3203319.573	5971842.792	17.5928366	4.136916211	1.69E-05	1	1.187958627	up
Com_869_neg	Guanosine monophosphate (GMP)	C10 H14 N5 O8 P	363.05792	2.162	362.05063	Full match	Full match	Full match	59817230.21	60092785.2	61560205.01	53605530.36	73478803.8	46079672.67	1641582.338	2643993.932	1742396.656	726835.471	1592818.435	426544.4131	40.41797423	5.33692511	1.78E-05	1	1.237439831	up
Com_3867_neg	Androsin	C15 H20 O8	328.11577	5.478	327.10849	No results	No results	Full match	3484264.41	1665536.119	4060138.613	2004855.611	3016072.919	1729570.629	12510469.76	17099836.85	13806371.26	12193054.62	18022833.95	11651712.69	0.187143967	-2.417779556	1.83E-05	1	1.296466284	up
Com_5994_neg	Citrulline	C6 H13 N3 O3	175.09527	1.402	174.088	No results	Full match	Full match	1962623.148	2762830.243	4344439.835	7023616.374	4156828.252	3377693.913	482396.2682	602232.6195	828936.8464	752571.0327	828715.3216	365481.9517	6.120722073	2.61370186	1.85E-05	1	1.25331796	up
Com_2789_neg	N-Acetylalanine	C5 H9 N O3	131.05792	2.847	130.05067	No results	Full match	Full match	11045006.3	15073615.54	15864325.98	12023909.72	13703680.59	20605555.16	6160052.374	3594105.566	4119631.054	6680199.759	3947069.008	5738066.55	2.920590305	1.546259994	1.97E-05	1	1.306115411	up
Com_265_neg	2'-Deoxyuridine	C9 H12 N2 O5	228.07455	3.108	227.06723	Full match	Full match	Full match	211638416.5	310322360.8	426656785.1	282548198.4	194009803.9	341132503.4	26263502.61	9689983.246	8177529.943	40733140.47	11311088.77	21160154.79	15.05349682	3.912026748	2.05E-05	1	1.24597364	up
Com_4786_neg	2-Hydroxy-4-methylthiobutanoic acid	C5 H10 O3 S	150.03479	5.2	149.02748	Full match	No results	No results	6839731.209	7611152.175	7770651.219	5101393.077	9388109.771	6137132.552	2098714.503	1018773.901	1392083.024	2123095.053	1338800.799	2523667.806	4.082669699	2.029512854	2.08E-05	1	1.162985827	up
Com_2016_neg	LPE 20:5	C25 H42 N O7 P	499.26981	8.617	498.26251	No results	Full match	No results	10922862.56	11888078.93	12296989.66	18403796.81	8527015.359	9397118.226	509677.6821	158479.5901	489928.4918	670939.7459	1131210.082	704961.7387	19.49031801	4.284685725	2.15E-05	1	1.186275611	up
Com_2965_neg	MGDG (16:4/16:4)	C41 H62 O10	760.43995	11.147	759.43268	No results	Invalid mass	No results	17769939.07	8147146.042	7783457.181	8000827.675	4152342.008	8916964.314	1341753.931	716132.6116	1174285.538	1249404.853	1347816.802	1376700.54	7.600605015	2.926114263	2.17E-05	1	1.027757223	up
Com_841_neg	D-��-Hydroxyglutaric acid	C5 H8 O5	148.03689	2.062	147.02965	Full match	Full match	Full match	34325844.79	69131832.56	85296412	54633290.54	56380387.33	104925887	15155697.34	14066861.1	8252969.158	18389928.9	11958072.54	14019773.53	4.944737585	2.30589396	2.18E-05	1	1.227187816	up
Com_2436_neg	alpha-Asarone	C12 H16 O3	208.10962	5.911	207.10231	No results	No results	Full match	1492952.912	2808785.109	2932811.387	4090870.935	3492177.082	3135661.571	19485888.27	30381250.35	30612113.09	29312096.13	33935842.12	8595372.7	0.117863425	-3.084811995	2.32E-05	1	1.205567602	up
Com_1653_neg	Yuheinoside	C16 H24 O9	360.14233	5.362	359.13495	No results	No results	Full match	11375867.6	16707241.72	20341563.4	17960045.73	17386732.44	16535711.8	43592433.66	53312661.37	47698678.89	30426184.04	49612953.5	32306502.85	0.390377082	-1.357059735	2.50E-05	1	1.134844817	up
Com_3190_neg	DL-Methionine	C5 H11 N O2 S	149.05076	2.147	148.04346	No results	No results	Full match	6663478.777	8544890.414	10964016.18	7549310.3	7082161.649	17267688.22	1679507.947	1044079.386	552558.284	2408029.318	786438.9034	1269055.835	7.503103878	2.907487532	2.63E-05	1	1.148174964	up
Com_5743_neg	D-Proline	C5 H9 N O2	115.06288	1.533	114.05556	No results	No results	Full match	3142282.181	4496345.973	5170993.075	4660970.097	5432761.594	5936731.565	2042877.649	1659759.308	1300989.753	2472026.001	1567520.948	2083432.245	2.591992988	1.374061815	2.71E-05	1	1.041586478	up
Com_3609_neg	Ascorbyl stearate	C24 H42 O7	442.29229	7.694	441.28491	Full match	No results	No results	4504584.274	8353749.667	8150182.953	7775681.962	7603642.536	6753922.075	1594626.453	1187842.419	3126788.272	1672169.774	2468752.783	1621842.554	3.696168712	1.88603061	3.11E-05	1	1.048408217	up
Com_3543_neg	Prostaglandin E3	C20 H30 O5	386.18021	5.075	385.17294	Invalid mass	No results	No results	6146395.322	9169564.574	9440172.158	8637698.146	10012532.06	9927123.285	4081867.918	3572625.3	2452080.347	4749243.594	2897968.6	2753870.31	2.60066218	1.378879009	3.14E-05	1	1.022836607	up
Com_3902_neg	Syringic acid	C9 H10 O5	198.0527	5.042	197.04564	No results	No results	Full match	3882939.433	4087312.227	5002863.716	4654737.629	5268615.815	4482856.845	7173578.59	8936228.445	10221673.51	10726043.47	9822374.96	12995932.05	0.457268404	-1.12888686	3.28E-05	1	1.088136024	up
Com_3376_neg	LPS 8:0	C14 H28 N O9 P	385.15019	5.421	384.14291	No results	Full match	No results	2302601.763	1878293.676	3670703.179	4678673.684	2752875.929	2837760.547	9025189.941	20755996.9	18031983.96	8306817.723	14419108.79	10101871.22	0.224710952	-2.153857657	3.31E-05	1	1.225030623	up
Com_13047_neg	Saikosaponin B2	C42 H68 O13	780.46923	8.723	779.46283	No results	No results	Full match	1521044.515	984966.8723	776577.1257	618910.083	507580.9997	475714.1381	150536.631	119649.2021	99325.42022	116297.2616	87611.17136	105947.0718	7.190215999	2.846035111	3.36E-05	1	1.103576745	up
Com_10757_neg	Momordin Ic	C41 H64 O13	764.43341	6.795	763.42596	No results	No results	Full match	403460.2341	415853.885	724110.3256	445232.5239	527333.331	759168.6468	2713633.354	1601552.339	1780500.721	4477550.332	1786892.897	3002930.959	0.213184015	-2.229828827	3.42E-05	1	1.257950292	up
Com_5604_neg	Adenosine diphosphate ribose	C15 H23 N5 O14 P2	559.07049	1.512	558.06348	Full match	No results	Full match	3729881.615	5538440.598	5857668.458	5969496.373	8503950.909	7725635.49	1467073.824	1056574.058	1040480.095	847438.3021	2666830.523	958606.8387	4.64415286	2.215415459	3.53E-05	1	1.276870017	up
Com_1923_neg	Tuberonic acid hexoside	C18 H28 O9	388.17359	5.627	387.1662	No results	No results	Full match	7952140.06	8284501.287	14613047.7	10779862.11	12436386.71	10892457.77	25599035.37	43215961.34	38685301.61	23752301.95	34918993.1	22505826.05	0.344282829	-1.538333868	3.56E-05	1	1.132167243	up
Com_10848_neg	PEtOH (15:0-16:3)	C36 H65 O8 P	656.446	8.333	655.43909	No results	Invalid mass	No results	2339738.612	1696928.462	1249693.592	1162315.325	472725.0605	1306986.276	122396.7452	89219.61254	112560.3741	126070.0446	104426.0295	162083.4279	11.48003594	3.521055254	3.80E-05	1	1.236920949	up
Com_2478_neg	gamma-Glutamylglutamic acid	C10 H16 N2 O7	276.09555	1.614	275.08829	No results	No results	Full match	10552845.44	12825785.83	19363237.03	11887667.22	8317103.938	11563696	1370972.591	3306771.153	2011475.411	2328398.128	3313551.281	1028489.581	5.577263627	2.479557466	4.37E-05	1	1.049523966	up
Com_1466_neg	methyl oxo pentanoate	C6 H10 O3	130.06275	5.192	129.05551	No results	No results	Full match	7013052.756	8539022.617	10607612.42	9082565.16	8969633.853	9415259.891	82463574.57	39517185.03	35405941.44	84206909.86	39861194.27	75996431	0.150026469	-2.736711042	4.50E-05	1	1.369920855	up
Com_17044_neg	di-C,C-pentosyl-luteolin	C25 H26 O14	550.13154	3.093	549.12427	No results	No results	Full match	172800.9281	378719.0678	546242.4212	324453.652	179533.3922	507285.9735	38758.98816	28883.92117	30652.52266	42477.27261	30822.67455	38627.86542	10.03236079	3.326589231	4.55E-05	1	1.305377399	up
Com_903_neg	Cucurbitacin E	C32 H44 O8	556.30429	6.816	277.14487	No results	No results	Full match	6868558.381	9939192.112	2566426.226	9910298.967	2634785.062	2407527.171	132208216.5	79835911.98	99268225.65	128510276.4	128491214.9	95124778.3	0.051740714	-4.272556234	4.68E-05	1	1.337239024	up
Com_88_neg	5-oxoproline	C5 H7 N O3	129.0423	2.29	128.03503	No results	No results	Full match	1039329770	1138517102	1043593903	1116723936	1150944054	1288279745	134038768.4	74276603.16	60135468.44	185441296	89556466.92	173636906.9	9.451297533	3.240512405	4.69E-05	1	1.40464179	up
Com_8584_neg	11-keto Testosterone (CRM)	C19 H26 O3	348.19089	7.795	347.18372	Invalid mass	No results	No results	366394.7318	392745.7739	424958.147	480744.7368	580013.9813	492222.8208	2083638.841	5057533.161	2140937.745	1492963.901	2207988.879	2771062.268	0.173737369	-2.52502	4.78E-05	1	1.347587282	up
Com_12204_neg	Kaempferol-3-gentiobioside	C27 H30 O16	610.15625	9.309	609.14844	No results	No results	Full match	680393.3229	803536.862	840376.3001	653966.0518	1151415.867	802941.5103	2104564.084	1192663.184	1883428.234	1934494.074	1982859.625	2116653.239	0.439837573	-1.184957242	4.78E-05	1	1.158010959	up
Com_187_neg	3,4-Dihydroxybenzaldehyde	C7 H6 O3	138.03134	5.985	137.024	No results	No results	Full match	413308936.2	337799753.2	334331001.8	351389084.4	592841983.7	357842559	1090948782	714140311.5	877670987.1	756955639.3	920302469.1	1282417810	0.423135206	-1.240809368	4.90E-05	1	1.115825737	up
Com_9787_neg	Ethyl gallate	C9 H10 O5	198.05012	5.183	197.04285	No results	Invalid mass	No results	729602.7282	300730.6007	365899.0469	264691.3254	270195.6078	342366.2996	5191226.382	2258610.964	2040471.117	4360032.05	1344004.862	5847289.915	0.108047002	-3.210269054	5.01E-05	1	1.273555859	up
Com_8565_neg	Hordatine B	C29 H40 N8 O5	580.31009	11.898	289.14777	No results	No results	Full match	1342002.924	2541278.961	3678310.947	2061622.195	1212721.654	1948173.118	563551.7641	116335.3327	149710.1311	207819.3022	81429.81732	110123.905	10.40229393	3.378829804	5.28E-05	1	1.02706521	up
Com_4424_neg	12-Hydroxydodecanoic acid	C12 H24 O3	216.17227	7.818	215.16496	Full match	No results	No results	736370.4059	625435.0378	803247.8985	960082.5838	606100.8847	696755.4706	4855540.193	14129128.95	12162167.6	3679019.475	5112922.467	7897826.257	0.092564936	-3.43339039	6.53E-05	1	1.063949255	up
Com_1185_neg	Lindenenol	C15 H18 O2	230.13037	6.665	229.12308	No results	No results	Full match	7586940.314	13763788.69	25437043.86	12974726.61	13556100.99	11667065.44	42692570.16	85156044.66	61611714.23	44388411.64	77615353.96	34633266.29	0.245554215	-2.025886506	6.63E-05	1	1.26747031	up
Com_1366_neg	Geranylacetone	C13 H22 O	194.1669	6.81	193.15929	No results	No results	Full match	8400640.907	15017732.35	12082816.52	21075466.1	21188484.14	19506136.53	60026470.02	42157766.19	40890201.99	83255435.31	73004697.53	49750221.5	0.27864656	-1.843491752	6.64E-05	1	1.140400636	up
Com_300_neg	Fumaric Acid	C4 H4 O4	116.01063	2.436	115.00339	No results	No results	Full match	220201018.4	269102112.8	239022397.3	237370032	182646454.2	371867939.1	36384300.43	12310348.12	14249661	56897476.98	18358007.37	30973793.37	8.986095161	3.16769434	6.95E-05	1	1.358886738	up
Com_1626_neg	D-3-Phosphoglyceric acid	C3 H7 O7 P	185.99263	1.637	184.98512	No results	No results	Full match	32689955.33	39112028.34	31051804.59	30004771.87	24513370.16	41306750.06	1919059.822	6208066.522	4418937.247	2373303.209	5981562.537	1837082.901	8.73773302	3.127259025	7.28E-05	1	1.365413736	up
Com_17810_neg	Abrine	C12 H14 N2 O2	218.1051	5.955	217.09782	No results	No results	Full match	94437.22977	123570.4988	149791.8058	130367.0029	153432.4218	129356.3499	266037.7823	272015.6847	243426.3347	242282.2705	264954.9319	230157.9645	0.514166949	-0.959691219	7.67E-05	1	1.169790593	up
Com_1917_neg	2'-Deoxyadenosine 5'-monophosphate (dAMP)	C10 H14 N5 O6 P	331.06799	2.034	330.06076	Full match	Full match	Full match	22495611.56	30315209.42	31423603.01	30112753.94	28354669.11	29270337.99	353627.987	2187640.102	1233561.744	809290.6719	1305562.777	312755.0381	27.72654497	4.793195947	7.68E-05	1	1.24103707	up
Com_1541_neg	Tyrosol	C8 H10 O2	138.06784	5.174	137.06059	Full match	No results	Full match	3410089.803	4594700.548	5249449.402	4270254.967	4889596.327	4306646.045	32120926.54	59293239.09	15296339.45	27163350.14	49315127.94	26869070.92	0.127206439	-2.974756393	7.93E-05	1	1.267606822	up
Com_8961_neg	Maltitol	C12 H24 O11	344.13244	1.436	389.13065	No results	No results	Full match	1367517.195	1028751.336	1155581.591	1388460.308	4069754.676	1669058.134	155892.3007	151155.5891	166921.7788	181503.3846	174757.85	185482.2682	10.51391627	3.394228246	7.95E-05	1	1.271099709	up
Com_3531_neg	��-Muricholic acid	C24 H40 O5	454.29292	8.589	453.28592	Invalid mass	No results	No results	14040738.64	5958022.974	3030630.643	4948464.137	5786163.594	5853234.015	1155262.334	654462.0662	867208.8521	940698.9045	901095.3418	805978.403	7.44027083	2.895355137	8.15E-05	1	1.122324319	up
Com_5431_neg	11(Z),14(Z)-Eicosadienoic Acid	C20 H36 O2	308.27141	11.087	307.26419	Full match	No results	No results	7570464.184	4438793.129	6352237.948	5511893.34	2846698.441	4961470.248	397071.4296	1008660.724	960795.9742	238106.4822	982062.9623	382361.2382	7.982133499	2.996774408	8.23E-05	1	1.235667472	up
Com_967_neg	Xanthosine	C10 H12 N4 O6	284.07569	4.776	283.06836	Full match	Full match	Full match	67900324.28	76347269.91	80531615.18	64574849.7	57155311.24	83930643.53	7292312.861	2134215.198	2335448.684	10837028.3	3498079.367	5511218.953	13.61794111	3.767436695	8.58E-05	1	1.382010075	up
Com_578_neg	ADP-ribose	C15 H23 N5 O14 P2	559.0712	1.747	558.0639	No results	No results	Full match	65886270.2	159899999.9	87642545.5	121330714.4	134784287.9	110859225.4	17295325.8	11079363.76	3101273.168	17851777.66	14162834.24	7945785.758	9.52460399	3.25165911	8.72E-05	1	1.291288663	up
Com_14109_neg	Saikosaponin C	C48 H78 O17	926.52689	7.367	925.52161	No results	No results	Full match	472113.9607	1208020.958	1128839.467	780589.1296	415657.2582	1232272.609	132902.7343	117014.7764	117961.0698	120474.1071	113076.6578	358363.1012	5.456902064	2.448082152	8.83E-05	1	1.115708077	up
Com_1267_neg	Pterosin B	C14 H18 O2	218.1304	5.895	217.12321	No results	No results	Full match	732497.744	3524268.295	4836508.141	4825286.526	4922879.421	3998389.152	36778989.32	56618091.01	52996437.37	41624031.49	80152847.15	32896985.65	0.075862849	-3.720462641	9.18E-05	1	1.337115294	up
Com_2636_neg	Pyridoxine	C8 H11 N O3	169.07362	5.961	168.06625	No results	No results	Full match	9152574.179	11088104.01	16616721.91	18644263.98	24969833.35	18648548.72	3328780.47	3515013.666	2879130.467	3216544.746	3341894.735	3605769.234	4.984129415	2.317341529	0.00010214	1	1.356401636	up
Com_599_neg	LPC 16:1	C24 H48 N O7 P	539.32214	8.934	538.31494	No results	Invalid mass	No results	92620045.48	115875117	140847217.4	159734604	63837508.33	107969061.6	11449160.2	943839.4236	3188079.821	1418072.152	2991907.227	7201577.063	25.03926271	4.646120177	0.000110766	1	1.258015964	up
Com_500_neg	Antiarol	C9 H12 O4	184.0733	5.303	183.06606	No results	No results	Full match	3088402.102	3488365.424	4094613.413	3377619.712	4073086.068	3471130.809	93721878.09	264606570.8	128173735.8	79704056.68	26304597.44	160632208.8	0.028670805	-5.124273773	0.000115666	1	1.344119074	up
Com_1103_neg	LPI 16:1	C25 H47 O12 P	570.2798	9.304	569.27234	No results	Full match	No results	68785649.6	14685973.27	8640402.996	13506726.85	42679884.86	17511400.02	3074698.793	845875.7172	747538.7668	350160.8191	839291.5492	3267392.5	18.17104637	4.183569594	0.000115701	1	1.068199656	up
Com_3142_neg	LPA 16:4	C19 H31 O7 P	402.18032	7.67	401.173	No results	Full match	No results	1714983.752	1021049.823	704145.3851	709075.1601	1464181.194	1088338.452	19924382.23	5431995.485	13078406.08	5267860.324	13202277.41	33840468.11	0.073852499	-3.759209457	0.000120392	1	1.258523397	up
Com_7246_neg	OxPG (18:0-18:1+2O)	C42 H81 O12 P	808.53382	8.066	807.52563	No results	Invalid mass	No results	4934432.723	3059611.999	1086534.93	2656197.017	1131753.837	1509369.301	175848.4464	173453.2044	147723.024	143806.7068	149347.2228	174834.5524	14.8991749	3.897160533	0.000120528	1	1.205748491	up
Com_602_neg	Cyclic ADP-ribose	C15 H21 N5 O13 P2	541.06075	1.754	540.05371	Full match	Full match	No results	57025946.5	148981274.5	77139624.61	110920961.5	122902718.9	100090610.2	12569532.15	8823616.799	1814441.461	14297085.97	10517473.03	5800644.81	11.46468044	3.519124238	0.000136661	1	1.277227936	up
Com_322_neg	LPI 18:2	C27 H49 O12 P	596.29599	9.765	595.28857	No results	Full match	No results	51575148.36	164868365.1	77173594.09	169240882.4	384988089.4	226314436.6	6957439.519	354727.3088	454456.0672	170409.4612	265550.9821	4433039.231	85.01049395	6.409569038	0.000136925	1	1.191061258	up
Com_2989_neg	Estrone	C18 H22 O2	270.16372	6.578	269.15652	Invalid mass	No results	No results	10831136.43	14589987.82	17669668.04	14056569.68	16577784.29	17977356.42	1613009.65	765225.6155	953234.5597	3324107.983	1118916.188	3112870.289	8.42283773	3.074306372	0.000141652	1	1.289326347	up
Com_449_neg	LPC 18:2	C26 H50 N O7 P	565.33781	9.271	564.33063	No results	Invalid mass	No results	215605739.3	154556897.7	133080156.3	168736103.8	133117948.3	143114112.2	9798733.219	829787.2469	3045232.535	754114.0476	2133457.019	6183849.862	41.68844611	5.381575693	0.000149704	1	1.32572857	up
Com_2823_neg	Perillic acid	C10 H14 O2	120.09351	6.965	119.08625	Invalid mass	No results	No results	11329138.45	15029833.83	19224408.59	19891755.42	21766297.44	18484649.94	6253796	2972501.746	3203731.961	8904841.827	4494902.837	4562518.733	3.47871361	1.798553912	0.000155154	1	1.16519391	up
Com_100_neg	Succinic acid	C4 H6 O4	118.02634	2.699	117.01903	No results	Full match	Full match	785869502.9	1058441236	1061426651	864599475	753622448.1	1101177522	291530495.7	102441629.9	135484432.4	312932247.4	174563739.2	251732218.1	4.433833369	2.148554552	0.0001561	1	1.223321228	up
Com_4061_neg	FAHFA (3:0/18:3)	C21 H34 O4	350.2455	9.783	349.23828	No results	Full match	Full match	741373.3468	690475.385	430494.0891	624602.1766	729096.1604	813689.9109	5721241.738	16031913.35	9495170.65	2325528.413	5460305.75	5644904.648	0.090192825	-3.470843514	0.000159055	1	1.163707627	up
Com_4588_neg	Swertiamarin	C16 H22 O10	374.12217	5.403	373.11526	No results	No results	Full match	2091647.908	3650325.187	5390992.79	4589311.366	3852313.613	3002622.839	8315825.308	11430398.11	11781721.63	7733255.654	14216271.96	8476257.68	0.36442057	-1.456323701	0.000165818	1	1.023436883	up
Com_13912_neg	3,6'-Disinapoyl sucrose	C34 H42 O19	754.23446	6.122	753.22711	No results	No results	Full match	131667.0431	167884.3191	178705.7281	173390.5225	191024.5175	177320.2112	2350902.795	916861.4968	994717.3613	1527045.888	514119.994	1375334.855	0.132829103	-2.912356819	0.000171559	1	1.261641813	up
Com_2314_neg	FAHFA (16:4/2:0)	C18 H26 O4	306.18316	8.414	305.17596	No results	Full match	No results	2090609.488	1967834.864	2962204.969	5088583.102	2944287.674	1930059.279	46684477.55	8969651.558	16045521.16	10649553.91	12769244.91	16746733.04	0.151821854	-2.719548618	0.00017964	1	1.268947339	up
Com_1352_neg	(+)-Dihydrojasmonic acid	C12 H20 O3	212.14099	6.728	211.13365	No results	No results	Full match	31275304.93	26938715.77	37057734.81	34497789.54	44185421.4	41024000.95	7926668.383	16739630.4	17911734.16	8692054.919	10329642.66	14304034.78	2.832256958	1.501952161	0.00019093	1	1.069597909	up
Com_705_neg	D-(+)-Tryptophan	C11 H12 N2 O2	204.08966	5.265	203.08232	Full match	Full match	Full match	98109134.07	118287695.1	126491987	85239339.53	87928299.2	112191014.9	25943272.94	10625842.67	12163820.45	38242482.89	13582948.76	22405993.29	5.109183383	2.353092719	0.000193684	1	1.223187234	up
Com_1105_neg	Monocrotaline	C16 H23 N O6	325.1524	5.837	324.14502	No results	No results	Full match	36404182.43	61887415.96	68791301.45	50588674.65	51610507.23	60780354.46	16994826.27	6965630.048	6325730.719	18282405.33	7082695.232	15648510.75	4.629219771	2.210769056	0.000196498	1	1.21473739	up
Com_4283_neg	Ala-Leu	C9 H18 N2 O3	202.1316	5.109	201.12428	No results	Full match	Full match	2240969.976	3049790.833	3539157.678	3772411.354	2666490.428	3807068.077	13063661.66	8092892.603	6693886.895	18714901.37	7887012.424	13263741.23	0.281703899	-1.827748561	0.000201438	1	1.208275908	up
Com_568_neg	2-Ethylhexanoic acid	C8 H16 O2	144.1147	5.87	143.10739	Full match	No results	No results	27583133.72	29105659.74	38169920.88	31254186.85	36038704.24	33810544.1	143412250.8	95052969.03	73877745.17	146183174.1	66633184.6	141584447.4	0.293909232	-1.76655742	0.000219655	1	1.017001941	up
Com_113_neg	LPG 18:1	C24 H47 O9 P	510.29559	10.921	509.28854	No results	Full match	Full match	932924202.7	237438180.7	223957195.2	335138387.2	391912829.7	420594909	10559142.55	554344.1511	1048069.246	352650.1466	146016.6715	7215302.621	127.8942647	6.998807759	0.0002237	1	1.273945	up
Com_8005_neg	Ferulaldehyde	C10 H10 O3	178.06273	5.532	177.0554	No results	No results	Full match	516789.1476	625505.0178	508239.8664	762120.4278	620426.7159	539087.6854	7731946.851	1499573.729	5020749.767	6935501.665	5754369.392	7103093.567	0.104924195	-3.252580705	0.000230765	1	1.146691226	up
Com_5097_neg	3-[(methoxycarbonyl)amino]-2,2,3-trimethylbutanoic acid	C9 H17 N O4	203.11563	4.961	202.10832	Full match	No results	No results	858732.3635	1313963.463	1287441.671	1383501.606	1274733.054	1324734.297	12647275.24	4900952.549	3791169.132	15750416.25	6210919.546	7645378	0.146097638	-2.774995238	0.000248702	1	1.262702995	up
Com_2483_neg	Tussilagone	C23 H34 O5	390.2405	8.017	389.23318	No results	No results	Full match	20486753.38	16088345.81	20473104.49	21020367.69	19056906.21	23857370.83	2167772.014	521568.5858	1739718.367	2514655.903	3827946.634	1157210.147	10.14201946	3.342273042	0.000248891	1	1.281542949	up
Com_4455_neg	4-tert-Amylphenol	C11 H16 O	164.11976	6.645	163.11249	Full match	No results	No results	7062400.576	9419909.926	8216764.772	9474103.406	10528430.62	10718976.3	3711294.485	1779475.062	3023087.243	4289619.479	4119503.857	4048381.625	2.642679396	1.402001411	0.000274195	1	1.153699943	up
Com_3182_neg	Gluconolactone	C6 H10 O6	178.04726	1.499	177.0401	No results	No results	Full match	8994447.273	11542424.17	15072332.45	12111500.45	14273510.45	17311428.75	5768330.098	6695442.773	6597561.676	6998207.306	5908194.905	5801991.082	2.099714456	1.070193146	0.000290498	1	1.007286462	up
Com_24_neg	Azelaic acid	C9 H16 O4	188.10455	5.869	187.0972	Full match	No results	Full match	688081181.9	940336674.1	937880058	850472592.8	930106989.8	807666943.3	3534476229	2534451843	1781516095	3651740027	1694520948	3727541894	0.304565658	-1.715174817	0.000308647	1	1.00919279	up
Com_3579_neg	Tyramine	C8 H11 N O	137.08369	6.088	136.07639	No results	No results	Full match	6044612.711	9177134.987	7730514.129	9977393.241	10526022.32	11321972.5	18615154.49	19077819.7	15278932.17	17903840.95	18311273.46	19873456.03	0.502268571	-0.993469091	0.000312498	1	1.015085067	up
Com_6265_neg	2-[(3S)-1-(Cyclohexylmethyl)-3-pyrrolidinyl]-5-fluoro-1H-benzimidazole	C18 H24 F N3	301.20019	5.46	300.19312	Invalid mass	No results	No results	3219747.142	4912026.563	6246395.514	6126705.597	7286963.929	5450770.891	1120963.522	2043186.017	2187890.194	2703488.777	2376495.803	1121761.363	2.877204976	1.524668004	0.000335164	1	1.142755567	up
Com_15292_neg	Eupalinolide A	C24 H30 O9	462.18968	5.515	461.1824	No results	No results	Full match	69903.54513	121910.5506	100433.0717	89155.04298	104082.6147	103089.4788	892181.9879	1291580.161	863593.9366	433501.2458	895949.6449	236054.336	0.12759419	-2.970365454	0.000365064	1	1.2216704	up
Com_5569_neg	4-Pyridoxic acid	C8 H9 N O4	183.05296	3.79	182.04568	Full match	Full match	Full match	1301234.749	2181619.885	5304835.974	2970453.03	2797052.313	7810270.886	709372.4762	383686.7823	366963.67	850385.417	415136.2004	695093.7358	6.538389913	2.708935414	0.000370558	1	1.262912419	up
Com_9422_neg	1-phenyl-5-[5-(trifluoromethyl)-1H-pyrazol-4-yl]-1H-1,2,3,4-tetraazole	C11 H7 F3 N6	280.06943	5.528	279.0621	Full match	No results	No results	3073010.963	1012842.397	1002006.984	1043756.827	1806229.31	2407951.854	299223.6228	306012.8296	278354.0096	332807.3311	328784.6035	307407.5807	5.584505186	2.481429457	0.000424517	1	1.125722725	up
Com_1204_neg	LPC 16:0	C24 H50 N O7 P	541.33782	9.625	540.33063	No results	Invalid mass	No results	51459147.63	41188563.18	48954325.17	63323307.32	37206916.08	48117023.62	23881535.07	12601848.58	12029071.83	7489369.33	7561181.45	18526524.35	3.535764924	1.82202236	0.00043514	1	1.144891941	up
Com_1345_neg	Kaji-ichigoside F1	C36 H58 O10	650.40267	6.297	649.39545	No results	No results	Full match	1705989.977	5850534.677	4800388.041	4773300.098	6375188.193	6408475.253	12998381.31	70793073.24	45092478.44	16598346.28	45696758.51	18555589.54	0.142627265	-2.809678299	0.000463395	1	1.168651492	up
Com_2480_neg	Abscisic acid glucose ester	C21 H30 O9	426.18784	5.837	425.18011	No results	No results	Full match	4670063.847	4561553.895	3211173.778	3548279.976	4116474.288	4585076.966	18629621.94	31194627.49	7302916.291	16580824.49	27015030.07	21820883.11	0.201500214	-2.311146724	0.000477187	1	1.287638837	up
Com_8188_neg	Sedoheptulose Anhydride	C7 H12 O6	192.0631	2.254	191.05576	No results	No results	Full match	1931206.286	3281822.923	2552337.722	2637523.391	2006796.264	2978808.064	4059592.752	5553723.41	4702338.823	4786540.393	3481957.674	4196673.746	0.574608647	-0.799348392	0.000509877	1	1.162885701	up
Com_316_neg	Glycerol 3-phosphate	C3 H9 O6 P	172.01333	1.456	171.00598	Full match	No results	No results	286345839.9	312511962.2	309197508.2	248128858.8	321839781.8	345710536.4	77341331.39	96437998.57	66216490.44	93163511.83	23946707.95	43895936.43	4.547943885	2.185214454	0.000551613	1	1.206055277	up
Com_2574_neg	8-Isoprostaglandin F1��	C20 H36 O5	356.25592	7.118	355.24863	Full match	No results	No results	5019891.368	4241436.054	8479740.937	9184111.169	25893075.53	8662333.875	1169042.432	1172319.633	1255475.187	1682030.239	1494390.814	1165001.277	7.744844862	2.95323634	0.000565522	1	1.289018158	up
Com_82_neg	LPG 16:0	C22 H45 O9 P	484.27997	10.411	483.27274	No results	Full match	No results	1311860986	445377361.3	205696781	380287558.3	727249482.1	549071035	26159277.25	938242.6288	648364.1831	368233.5248	275714.9184	17812509.38	78.34111987	6.291697846	0.000568436	1	1.168908218	up
Com_666_neg	LPC 18:1	C26 H52 N O7 P	567.35312	9.844	566.34589	No results	Invalid mass	No results	126161990.8	131296296.4	134837601.3	137879799.5	117795139.5	117162004	50043898.38	27018520.79	30598055.84	13476063.52	19937104.09	44147374.5	4.130917989	2.046462419	0.000572756	1	1.23587307	up
Com_4249_neg	Ferulic acid O-hexoside	C16 H20 O9	356.11089	5.429	355.10355	No results	No results	Full match	2408380.406	2952671.02	5589083.91	5430163.619	6685606.305	3286374.913	12917576.73	11477960.16	14784231.95	10263979.28	15799209.25	11311715.14	0.34422824	-1.538562637	0.000576649	1	1.23213161	up
Com_9311_neg	N-benzyl-N'-methyl-N-(pyridin-3-ylmethyl)thiourea	C15 H17 N3 S	271.11668	4.169	270.10934	Invalid mass	No results	No results	2247688.783	2994846.374	3157279.779	3292589.888	1977546.526	3280644.803	993900.9616	392701.9787	386044.9537	1372604.556	452026.9123	840994.3351	3.819186762	1.933265471	0.000642428	1	1.228038901	up
Com_2507_neg	Adenosine diphosphate (ADP)	C10 H15 N5 O10 P2	389.07349	1.527	388.06522	Invalid mass	No results	No results	6935733.417	3881518.548	8230635.084	8371068.724	26603674.99	12203543.75	1357371.387	1186861.929	1460228.327	1512826.448	1842076.504	1390686.784	7.568661217	2.920038132	0.00065867	1	1.216145301	up
Com_2991_neg	DL-m-Tyrosine	C9 H11 N O3	181.07361	6.091	180.06627	No results	No results	Full match	7505344.392	12357061.05	9989721.381	12731001.59	14335650.6	14776113.44	24198449.99	24385359.64	21313184.41	25336370.22	25463727.88	24088034.05	0.495181338	-1.013971152	0.000676042	1	1.048757984	up
Com_78_neg	LPI 18:1	C27 H51 O12 P	598.31191	10.306	597.3045	No results	Full match	No results	1379164287	194701677.6	102357886.6	138372209.3	617831465.7	358821437.5	24767216.07	1365345.914	2671954.049	134018.0059	1340217.538	16259681.36	59.97728734	5.906344368	0.000726975	1	1.048912129	up
Com_12406_neg	C-pentosyl-luteolin-C-hexoside	C26 H28 O15	580.14371	3.506	579.13641	No results	No results	Full match	124483.9309	539074.7823	1108994.256	558383.2626	419407.608	1829022.32	44010.08205	34739.9973	35567.08177	47739.37273	36019.27544	46118.58602	18.75295358	4.229045932	0.000777937	1	1.253713264	up
Com_1666_neg	N-lactoyl-phenylalanine	C12 H15 N O4	237.10008	5.068	236.09293	No results	No results	Full match	12420223.77	17936983.32	22021661.72	14119004.4	15719958.34	18532165.17	542074.0635	236768.119	2328435.196	1047772.823	3670100.132	1149636.671	11.22589279	3.488758281	0.00080427	1	1.064825876	up
Com_1375_neg	Ethyl paraben	C9 H10 O3	120.05722	5.738	119.04996	Invalid mass	No results	No results	39578395.99	42922400.72	49727960.21	42625198.22	55368031.07	51678696.7	17398186.81	25386565.84	24425134.04	24455828.36	31216433.1	13751897.14	2.06318039	1.044869966	0.000804554	1	1.269785154	up
Com_4377_neg	5-Hydroxytryptophan	C11 H12 N2 O3	220.08453	2.827	219.07727	Full match	Full match	Full match	2214720.448	6578403.77	7359362.325	10997003.35	5571231.173	6197476.867	2226918.805	1163402.029	1130704.949	2471608.909	1070146.894	1977969.377	3.87602462	1.954577735	0.000807409	0.944444444	1.174375005	up
Com_7207_neg	LPC 15:0	C23 H48 N O7 P	527.32203	9.16	526.31445	No results	Invalid mass	No results	4970218.371	4636049.04	4212897.591	4675371.992	2270882.65	5076875.941	1601625.705	292497.5036	367302.4887	189907.9248	467937.1683	1116753.398	6.402908996	2.678727505	0.000829646	1	1.1603847	up
Com_15200_neg	Sibiricose A5	C22 H30 O14	518.16475	5.38	517.15747	No results	No results	Full match	242879.7467	454132.4612	571120.5409	669182.4327	450220.5056	316006.7401	1036617.352	1324308.326	1316246.45	866316.1713	1071825.598	967300.7743	0.410709507	-1.283809752	0.000867409	1	1.037002166	up
Com_3326_neg	Shikimic Acid	C7 H10 O5	174.05249	3.15	173.04521	No results	No results	Full match	6514605.257	9916201.615	11860496.17	9237473.626	5908615.06	9406284.254	19082607.67	14693385.32	13586416.19	22420054.51	13992006.15	16425384.2	0.527382764	-0.923077673	0.00088696	1	1.071990624	up
Com_210_neg	OxPG (16:0-18:2+2O)	C40 H75 O12 P	778.48638	7.68	777.47894	No results	Invalid mass	No results	545556766.5	554480761.1	409269422.1	514223842.1	413216376.7	412719189.9	23552260.73	550864.5052	589974.9753	1529589.161	652672.7747	28258679.1	51.68252307	5.691604597	0.000932674	1	1.143304472	up
Com_274_neg	Salicylic acid	C7 H6 O3	138.03128	6.149	137.024	Full match	Full match	Full match	237062967.6	218193305	171975978.3	153338039.3	274414607.3	214721955.4	625729689.1	560624262.2	427669100.4	549644937.4	263216899.1	769495772.8	0.397232679	-1.331943782	0.000972946	0.972222222	1.086446584	up
Com_3803_neg	N-(3-Indolylacetyl)-L-Alanine	C13 H14 N2 O3	246.10061	5.223	245.09322	No results	No results	Full match	7995705.803	10603816.32	12264464.43	10613402.39	9776297.81	13417918.26	4301331.131	1611407.92	1779440.172	5761344.09	2427063.275	3790105.933	3.287713686	1.717084666	0.001022975	1	1.126214392	up
Com_8284_neg	Ixoside	C16 H20 O11	388.10094	1.443	387.09366	No results	No results	Full match	3170054.336	3196434.703	2615215.219	1595275.419	1123154.777	4158168.593	716256.6152	561010.8426	609206.4703	829395.4928	702138.6016	711631.7873	3.840117728	1.941150541	0.001065412	1	1.064405538	up
Com_473_neg	LPI 18:3	C27 H47 O12 P	594.28043	8.718	593.27319	No results	Full match	No results	205476217.1	37436473.49	6691403.8	16372581.39	111659155.4	23309399.71	6200734.29	544868.5047	380810.5971	155704.6881	351674.5203	5652118.217	30.17822688	4.915436138	0.001125486	1	1.001788554	up
Com_12724_neg	Alnustone	C19 H18 O	262.1345	5.255	261.12701	No results	No results	Full match	250758.6928	383017.4712	438819.9234	368246.831	474700.9641	360573.8965	1091250.367	1080197.286	634316.9922	2093023.256	695455.7484	933269.4327	0.348696012	-1.519958231	0.00116781	1	1.028983143	up
Com_1703_neg	8,8'-dicarboxy-1,1'-binaphthalene	C22 H14 O4	342.09179	4.957	341.08459	Invalid mass	No results	No results	8619040.555	11776294.01	10158744.35	10137085.23	10948576.4	15141843.13	51531988.93	21556354.65	20429653.61	69475787.42	31238680.35	48562779.6	0.275053096	-1.862217954	0.001205779	1	1.040446019	up
Com_1073_neg	LPG 16:4	C22 H37 O9 P	476.21707	7.705	475.2099	No results	Full match	No results	56187678.37	60154479.23	57365823.34	75679405.29	49862257.83	74477086.76	11437111.4	841945.5368	2202720.015	3128986.784	712566.2774	9770898.025	13.30261612	3.733638092	0.001208964	1	1.172194775	up
Com_13790_neg	Peimisine	C27 H41 N O3	427.30822	10.071	426.30081	No results	No results	Full match	630223.177	770348.6269	1061054.605	926565.2381	269909.3648	993361.7166	185579.825	59358.61783	231467.5906	82425.89687	355975.1625	151286.4128	4.363090764	2.125350486	0.001237483	0.972222222	1.047359487	up
Com_546_neg	Prostaglandin K2	C20 H30 O5	350.2093	6.474	349.20203	Full match	No results	Full match	74939409.92	83208751.15	65185504.95	85638383.35	112103818.3	80287784.27	260088980.7	137024866.3	150997891.6	286248504.1	146089376.4	353621210.7	0.375814867	-1.411905954	0.001547519	1	1.117926315	up
Com_352_neg	Capsaicin	C18 H27 N O3	305.19892	7.309	304.19162	Full match	No results	Full match	113491396	150541248.7	278410987.7	189603348	284284056.2	173727005.3	15181389.57	622359.8234	944263.2272	20827244.26	1116715.608	14691334.05	22.29270008	4.478499461	0.001700716	1	1.226871069	up
Com_2202_neg	D-ribose 5-phosphate	C5 H11 O8 P	194.04225	1.527	193.03499	Invalid mass	Invalid mass	No match	20359194.39	22504550.31	26813978.71	22778651.61	24412264.79	27814151.91	8890701.201	19131318.28	12973567.33	12738475.21	12524863.27	7982800.59	1.948806954	0.962591187	0.001714357	1	1.090168742	up
Com_4144_neg	Nardosinone	C15 H22 O3	250.15667	7.184	249.14934	No results	No results	Full match	234688.8231	722932.8298	965944.9166	6466815.845	1029843.066	943925.7476	11629244.41	8622547.139	10166294.6	18494659.66	16328608.53	10074885	0.137608454	-2.861358994	0.001716868	1	1.130197802	up
Com_5911_neg	1-(4-methylphenyl)-3-(2-pyridylthio)pyrrolidine-2,5-dione	C16 H14 N2 O2 S	299.07685	3.7	298.06961	Invalid mass	No results	No results	3538772.537	5021271.922	6756405.504	5462686.677	5181933.826	6595356.261	1380581.737	1693748.723	1226305.109	3096308.148	2793747.41	728612.1394	2.981547992	1.576061559	0.001815701	1	1.067525305	up
Com_12759_neg	Ziyuglycoside I	C41 H66 O13	766.44911	7.004	765.44183	No results	No results	Full match	1110612.108	1596531.548	815416.5442	666424.8249	873356.3377	1102920.896	502746.8015	454076.2091	443792.0198	504608.1758	487884.8039	489159.1348	2.139032209	1.096958207	0.001867462	1	1.217943077	up
Com_1241_neg	N-Acetyl-D-alloisoleucine	C8 H15 N O3	173.10496	5.685	172.09767	Full match	Full match	Full match	46531016.49	48080208.14	46804707.39	50556006.69	48794999.86	59605185.62	19262885.35	7918647.531	8384735.817	31495465.18	9952127.566	18292075.98	3.15166224	1.656112931	0.002178485	1	1.207405437	up
Com_14107_neg	4-Hydroxy-L-Glutamic Acid	C5 H7 N O5	161.03213	2.474	160.02486	No results	No results	Full match	454468.6027	652282.4579	948737.3417	1290464.564	970606.1963	1037920.988	390761.2781	369350.0365	345054.1152	363063.267	321000.9878	464262.8749	2.376080688	1.248583829	0.002192655	0.972222222	1.159255223	up
Com_3071_neg	19(R)-Hydroxy-prostaglandin E2	C20 H32 O6	350.20903	6.981	349.20175	Invalid mass	No results	No match	6271503.641	5172457.284	9216390.766	4860996.292	9142331.539	7320781.253	27312633.22	14046148.65	11162392.08	32136574.73	11918900.82	34406909.69	0.320532295	-1.641458375	0.002509474	1	1.152823357	up
Com_385_neg	Bornyl acetate	C12 H20 O2	196.14597	6.529	195.13869	No results	No results	Full match	101347674.3	204533739	256892852.9	190936555.4	246786841.9	220537789.5	104689772.3	48498230.76	50068870.84	136464468.1	82566108.58	97643180.78	2.348458389	1.231714032	0.002661168	0.944444444	1.073969866	up
Com_395_neg	��-D-Mannose 1-phosphate	C6 H13 O9 P	260.02952	1.45	259.02225	Full match	Not the top hit	Full match	178665965.2	186542885.8	253891042.1	35898178.09	278512646.1	257005824.4	30374408.74	42930592.61	38652095.15	43435688.36	36991555.76	21945465.33	5.55460094	2.473683268	0.003164744	0.888888889	1.02320999	up
Com_3183_neg	3-Hydroxydecanoic acid	C10 H20 O3	188.14093	6.739	187.13373	Full match	No results	No results	7990614.075	12264816.24	16362222.08	13249718.28	15238340.75	13343926.25	7032781.291	3465513.868	3731286.769	10485392.09	4506435.711	6588060.364	2.190751147	1.131425614	0.003173547	0.972222222	1.103837057	up
Com_1604_neg	5-Methylcytidine	C10 H15 N3 O5	257.10105	2.002	256.09378	No results	No results	Full match	32741688.77	39110555.79	27006144.58	42546154.58	19760291.83	28713386.8	10335816.12	6925578.137	6997687.979	26657462.46	9198215.15	15437008.31	2.5132201	1.329537024	0.003255775	0.972222222	1.123725644	up
Com_2631_neg	N-Acetyl-L-methionine	C7 H13 N O3 S	191.06156	5.344	190.05434	Full match	Full match	Full match	16376877.26	16984817.52	20949911.41	16736365.14	20461941.74	22095975.24	8249705.538	2720241.937	1961411.039	9977358.198	2613526.38	6750130.87	3.520220993	1.815666001	0.003367798	1	1.143191428	up
Com_2898_neg	7beta-Hydroxylathyrol	C20 H30 O5	350.20874	7.146	349.20193	No results	No results	Full match	1987695.638	1759245.386	3124911.854	2413814.128	3570873.072	2861992.249	30230524.72	5408901.667	7438390.653	34785343.05	7179655.394	6867899.5	0.171019585	-2.547766545	0.005484207	1	1.128936348	up
Com_2804_neg	(R)-3-Hydroxy myristic acid	C14 H28 O3	244.20367	8.412	243.1964	Full match	Full match	No results	8004782.558	12481180.01	19347844.13	15657405.73	11267043.95	12726808.69	6558384.195	8786413.317	7546248.671	6564437.277	7621189.557	8169029.452	1.756742867	0.812903041	0.005658003	0.944444444	1.127650358	up
Com_2091_neg	2-deoxyglucose-6-phosphate	C6 H13 O8 P	244.03457	1.565	243.02736	No results	No results	Full match	15847007.19	23500235.94	27027050.71	30120507.56	19868137.39	23420809.59	1912153.496	11208289.4	11573974.79	7229653.645	5392649.099	1572018.624	3.594453093	1.845772277	0.006684936	1	1.106040557	up
Com_1570_neg	Mestranol	C21 H26 O2	310.18129	8.79	309.17386	No results	Invalid mass	No results	11642969.27	6225878.697	6932612.599	14509209.87	31800942.02	13997424.51	17473028.72	30041564.14	41636421.91	24008381.95	60626914.06	69899649.27	0.349257039	-1.517638901	0.007630182	0.916666667	1.009240892	up
Com_6310_neg	(+)-Camphor	C10 H16 O	152.11981	6.019	151.1125	No results	No results	Full match	2571539.324	4934772.097	6180063	5125519.66	5138730.824	6408211.808	2266493.048	1446672.658	1318403.157	4453322.551	2373535.021	3088544.427	2.031102957	1.022263372	0.009354248	0.944444444	1.010334789	up
Com_4581_neg	Integrifoside A	C21 H36 O8	416.24026	5.959	415.23282	No results	No results	Full match	4146665.374	7247647.413	1705488.106	3387065.384	2071607.834	5505850.094	9085424.676	11826947.62	8392526.685	9793932.953	5712316.587	7863008.465	0.456852574	-1.130199411	0.00964713	0.972222222	1.021504598	up
Com_2963_neg	beta-Hydroxyisobutyrate	C4 H8 O3	104.0472	2.999	103.03993	No results	No results	Full match	2986931.637	4041231	5688315.014	4614507.889	4299265.767	4559141.978	23078529.5	8966198.591	5435201.662	33393701.3	7122995.206	16066676.17	0.278423068	-1.844649346	0.011734593	0.972222222	1.041100265	up
Com_3260_neg	PG (16:0/16:1)	C38 H73 O10 P	720.49454	11.887	719.48737	No results	Full match	No results	867804.9446	295938.1149	2065411.705	4639250.924	2263017.211	9518332.091	8728882.314	9764327.972	24636897.51	29052002.03	13587814.88	4463718.618	0.217765284	-2.199154114	0.012175825	0.916666667	1.010926215	up
Com_5059_neg	Lactitol	C12 H24 O11	344.13181	2.017	343.12445	No results	Full match	Full match	4420821.395	7495322.786	8285252.505	6579008.414	4005746.172	8997461.829	4220306.709	1299104.108	1568008.437	5751387.126	2865295.354	2818465.695	2.1478455	1.10289022	0.013217471	0.916666667	1.002240061	up
Com_4053_neg	Porphobilinogen	C10 H14 N2 O4	226.09526	4.993	225.08798	Full match	No results	No results	3454724.406	4096339.054	4748139.294	3578334.558	3513188.16	4206445.331	15884574.85	5854716.01	4370555.403	21793678.24	6674701.317	13282123.21	0.34773135	-1.523954953	0.017202706	0.972222222	1.022989802	up
Com_15847_neg	3-Methylxanthine	C6 H6 N4 O2	166.04869	3.974	165.04141	No results	No results	Full match	18825.27241	360254.5535	370741.5606	252870.4064	300869.6513	389911.014	828457.9638	1011812.174	893233.4007	902536.7605	1191311.517	930077.6149	0.294136902	-1.765440299	0.024134832	1	1.002717689	up
