# Supplementary material for: Integrated Omics Approach to Discover Differences in the Metabolism of a New Tibetan Desmodesmus sp. in Two Types of Sewage Treatments
Source: Metabolites. 2023 Mar 6;13(3):388. doi: 10.3390/metabo13030388 (PMC10058882; doi:10.3390/metabo13030388)
Supplement: Supplementary file 1 [file metabolites-13-00388-s001.zip › Table S5.xls]

ID	Name	Formula	Molecular Weight	RT [min]	m/z	mzCloud_Results	mzVault_Results	MassList_Results	YH_4_1	YH_4_2	YH_4_3	YH_4_4	YH_4_5	YH_4_6	YH_3_1	YH_3_2	YH_3_3	YH_3_4	YH_3_5	YH_3_6	FC	log2FC	Pvalue	ROC	VIP	Up_Down
Com_1616_pos	S-Adenosylhomocysteine	C14 H20 N6 O5 S	384.12152	2.521	385.12869	Full match	Full match	Full match	3186203.091	3006260.436	3275335.456	3220716.362	3457821.138	2648488.649	94972038.19	106161410.2	115861344.3	112883511.9	103510692.6	100780624.9	0.029636905	-5.076461374	2.07E-14	1	1.237646571	down
Com_2115_pos	Argininosuccinic acid	C10 H18 N4 O6	290.12232	1.44	291.12961	Full match	Full match	Full match	2441957.089	2649769.702	2889463.097	3443149.728	3682055.43	2771289.354	68722863.36	75800721.77	82789204.88	59457702.22	66899150.79	63619891.14	0.042842398	-4.544816948	1.20E-11	1	1.234802086	down
Com_15276_pos	4-methoxyphenyl 3,5-dimethyl-1-phenyl-1H-pyrazole-4-carboxylate	C19 H18 N2 O3	344.10868	4.805	345.11578	Invalid mass	No results	No results	7729198.407	10529099.2	8262899.974	5382627.058	8877343.249	8955044.556	165407.199	196663.7927	168975.7825	155138.8242	202512.9645	248506.9139	43.73546686	5.450731789	6.33E-11	1	1.232840027	down
Com_6348_pos	Wighteone	C20 H18 O5	338.11612	2.529	170.06538	No results	No results	Full match	1017736.423	873054.2875	653363.022	763605.3179	648291.5275	568158.4489	16755200.2	12293630.93	18899001.87	18121309.53	13154218.07	18275109.22	0.046402872	-4.429642085	1.97E-10	1	1.229896742	down
Com_708_pos	Methionine sulfoxide	C5 H11 N O3 S	165.04591	1.453	166.05318	Full match	Full match	Full match	30331053.31	29675958.42	33543618.14	38794909.92	39242152.94	31164070.79	230154456.4	288533782.7	277803504.7	277303743.9	337601258.9	347779152.3	0.115253832	-3.117113376	2.01E-10	1	1.230953613	down
Com_422_pos	4-oxododecanedioic acid	C12 H20 O5	226.11801	5.903	227.12524	Invalid mass	No results	No results	1026295979	1311825825	1278465516	1213454976	987132735.6	1197963583	194213202.7	187613631	210865008.2	230846405.7	255764477.1	194975938.6	5.505184083	2.460790806	2.50E-10	1	1.228748056	down
Com_956_pos	QPH	C16 H24 N6 O5	380.18088	5.838	381.18814	Full match	No results	No results	382122977.8	504233805.5	597421283.1	364559477.5	465287722.8	421765167.8	30687279.29	34042273.94	26145531.24	33952061.51	45683920.71	31437499.38	13.54498567	3.759686963	2.90E-10	1	1.228417416	down
Com_267_pos	LPE 18:1	C23 H46 N O7 P	441.34511	9.726	442.35333	No results	Invalid mass	No results	24923931.91	21042442.87	21365631.15	14964403.68	21742973.62	25466962.51	990192748.9	643888944.7	653593438	806880767.2	481541675.1	589118638.5	0.031092347	-5.00729669	3.68E-10	1	1.230117933	down
Com_4393_pos	(2R,3S,4S,5R,6R)-2-(hydroxymethyl)-6-(2-phenylethoxy)oxane-3,4,5-triol	C14 H20 O6	306.10907	5.604	307.11652	Invalid mass	No results	No match	53721728.49	51079996.64	63043859.89	53664680.3	70785693.73	39541081.96	3205851.632	3015077.53	3384865.698	4292481.889	5179290.721	3795511.343	14.50775576	3.858752458	5.24E-10	1	1.22714993	down
Com_16108_pos	pentane-1,2,3,4,5-pentol	C5 H12 O5	174.05287	3.774	175.0601	Invalid mass	No results	No match	7136132.474	9489288.075	7159952.309	6868291.643	6601666.78	7432259.533	742485.0401	1002856.174	1181395.684	927589.8962	1071189.753	936977.6556	7.622624307	2.930287772	5.54E-10	1	1.228373776	down
Com_3653_pos	4-styrylpyridine	C13 H11 N	181.08514	1.414	182.09241	Invalid mass	No results	No results	1102938.051	855095.7787	1030196.58	1649455.862	1057513.324	1166463.39	23443985.13	25952420.59	32722409.02	22477214.95	28832063.18	27691311.51	0.04258744	-4.553428176	6.04E-10	1	1.232168614	down
Com_7557_pos	LDGTS 22:4	C32 H55 N O6	549.40323	9.697	550.41034	No results	Full match	No results	586495.8732	741353.1732	576476.7666	410249.3652	786041.2158	536722.8188	14922102.87	14246423.28	13927874.95	14549510.44	8251686.016	10287953.14	0.047743164	-4.388562023	8.25E-10	1	1.226079083	down
Com_193_pos	Dihydrocapsaicin	C18 H29 N O3	307.21456	7.743	308.22174	No results	No results	Full match	54081655.72	32532273.12	37766342.53	37110819.84	31772092.07	47389215.14	1090991257	1209998301	1351894778	1418896323	1432232206	1157848971	0.031409128	-4.992672304	8.59E-10	1	1.233859528	down
Com_859_pos	alpha-Keto-gamma-(methylthio)butyric acid	C5 H8 O3 S	148.01935	1.461	149.02664	No results	No results	Full match	30811066.58	28838559.38	31113763.81	43590848.75	38253973.19	36279083.3	206462277	249679868.7	233566317.5	217882895.6	270729849.3	275708330.9	0.143660971	-2.799259926	1.10E-09	1	1.228870117	down
Com_49_pos	9-Oxo-10(E),12(E)-octadecadienoic acid	C18 H30 O3	294.21885	8.1	317.20801	Full match	No results	Full match	8213459991	11042277326	9653207886	6557679751	7647703362	8894131544	620760832.1	831387712.4	911780590.8	866400729.9	1128896857	784083671	10.11186491	3.337977189	1.29E-09	1	1.225071486	down
Com_23041_pos	Cepharanthine	C37 H38 N2 O6	606.27361	8.269	607.28088	No results	No results	Full match	124364.5059	197272.8044	144785.1071	120325.4794	123375.7314	136033.0774	1897168.935	1150934.592	1488684.872	1519866.955	1977466.102	1916516.613	0.085035422	-3.555792263	1.31E-09	1	1.225953184	down
Com_14846_pos	Eleutheroside E	C34 H46 O18	742.2658	11.346	743.27325	No results	No results	Full match	8337839.831	11102977.42	5523999.731	8673641.452	6245758.834	5324904.647	261601.4048	286142.4838	178678.1038	290097.9173	177739.2763	329159.6671	29.67609454	4.891229337	1.48E-09	1	1.225385278	down
Com_19147_pos	Auraptene	C19 H22 O3	298.15642	6.164	299.1637	No results	No results	Full match	5637469.631	6465545.41	4969201.062	5001658.041	6798029.193	5876787.031	543709.48	594777.0859	672158.9043	691103.2957	918106.285	668767.1436	8.498875346	3.087271942	1.50E-09	1	1.227920468	down
Com_10686_pos	3-hydroxy-2-octylpentanedioic acid	C13 H24 O5	242.15165	7.422	243.15887	Invalid mass	No results	No results	13459226.26	14341405.92	14805305.22	13219507.63	19981152.64	13858943.49	1666713.146	2389623.824	1880557.129	2162355.901	2481756.085	1676531.84	7.315134711	2.870884432	1.67E-09	1	1.224816903	down
Com_3369_pos	4-hydroxy-3-(3-methylbut-2-en-1-yl)benzoic acid	C12 H14 O3	206.09452	5.749	207.1019	Full match	No results	Full match	65432298.21	100049942	88023316.39	75672576.8	89777244.26	64055849.96	7739911.047	9801646.005	11214799.75	11005648.94	10221317.32	11448212.57	7.862594067	2.975005372	1.96E-09	1	1.225583975	down
Com_8740_pos	3-(4-hydroxy-3-methoxyphenyl)propanoic acid	C10 H12 O4	178.06034	5.593	179.06767	Invalid mass	Invalid mass	No results	16457194.35	26778384.06	19149193.06	26011786.09	22905190.29	19866221.33	341792.931	525977.0882	743785.6092	551956.6955	755567.4258	624846.9603	37.0120434	5.209922882	2.21E-09	1	1.229197138	down
Com_10645_pos	5-Phenyl-2,4-pentadienoic acid	C11 H10 O2	174.06815	5.502	175.07542	No results	No results	Full match	23047793.2	12696031.66	17006216.19	23380170.74	19267901.26	22410214.97	1089419.153	1817274.124	1396446.247	1327370.651	1698092.853	1272631.456	13.69667671	3.775753982	2.60E-09	1	1.224945314	down
Com_3488_pos	DLK	C16 H30 N4 O6	374.21959	10.526	375.22656	Invalid mass	No results	No results	516165.956	700718.8464	1049066.911	792163.4716	1136530.264	502903.1413	42847508.64	38188242.52	36667180.05	34819815.4	20811015.19	37989596.9	0.022229197	-5.49140035	2.88E-09	1	1.225912683	down
Com_17078_pos	TPH	C15 H23 N5 O5	335.15834	4.759	336.16568	Invalid mass	No results	No results	8014102.949	8466976.595	7576205.342	6969233.394	5731779.675	7808683.933	542252.7111	953030.1762	725283.3563	804379.3676	633080.6128	817424.9353	9.958098145	3.315870234	2.97E-09	1	1.227391736	down
Com_8207_pos	Glabrene	C20 H18 O4	322.12088	1.436	323.1282	No results	No results	Full match	789993.2891	641881.1752	737891.2927	1181443.564	757457.2554	835494.1139	13125008.49	12594461.89	13038825.88	11040737.7	9689893.884	11277442.85	0.069865964	-3.839266393	3.19E-09	1	1.230575979	down
Com_439_pos	Tetranor-PGDM	C16 H24 O7	310.14131	5.704	311.14804	Invalid mass	No results	No results	933476363.7	1241931252	1377977619	804232335.1	1019339860	832805095.6	74700073.45	86388217.82	123329199	96301241.65	122016668.7	108234838.9	10.16377251	3.345364085	3.38E-09	1	1.222270956	down
Com_10032_pos	N6,N6-dimethyladenine	C7 H9 N5	163.08592	4.838	164.09314	No results	No results	Full match	16806653.3	21712198.64	24720046.74	13616357.15	19819472.87	22862934.43	1559055.267	1754588.188	2272293.917	1449012.521	1919441.779	1690870.057	11.22918968	3.489181919	3.91E-09	1	1.225636723	down
Com_9819_pos	3-(3,4,5-trimethoxyphenyl)propanoic acid	C12 H16 O5	262.08185	5.628	263.08908	Invalid mass	No results	No results	15545223.99	18036240.15	23081556.08	14793350.64	22827187.12	24872751.66	1083315.194	1639795.826	1870967.244	2206874.388	1639040.123	1564651.553	11.91009952	3.574113564	4.30E-09	1	1.221326212	down
Com_2177_pos	m-Cresol	C7 H8 O	108.05749	6.025	109.06476	No results	No results	Full match	120146931.6	180250022	118333785.9	130643635.2	178950488.7	117226461.6	10199732.49	14694572.73	16399710.72	15613277.59	19130175.4	14985696.81	9.289408012	3.215586661	4.30E-09	1	1.221176383	down
Com_5338_pos	Catalpol	C15 H22 O10	362.12185	5.162	363.12909	No results	No results	Full match	3336356.899	2532143.232	2375604.935	3221451.223	2784982.917	3537825.249	14157513.16	17477795.25	23918230.75	16927758.54	16843361.55	19540405.28	0.163398281	-2.613535285	4.79E-09	1	1.221211986	down
Com_5762_pos	Talatisamine	C24 H39 N O5	421.28286	8.705	422.28952	No results	No results	Full match	566020.3227	931273.0269	792439.3538	621063.7957	747183.8645	714785.2298	3937534.548	3593223.074	4881478.014	4820421.658	5214079.509	4345339.816	0.163211148	-2.615188488	4.85E-09	1	1.223909106	down
Com_3729_pos	4-decyl-3-hydroxy-5-oxooxolane-2,3-dicarboxylic acid	C16 H26 O7	352.15017	5.504	353.15759	Invalid mass	No results	No results	47797718.72	67788479.53	68104418.25	42441067.94	64549908.12	52333913.54	5384788.71	6129955.387	6742308.173	5832663.877	3665973.178	6688002.292	9.958732354	3.315962113	5.22E-09	1	1.221731744	down
Com_5675_pos	L(+)-Ornithine	C5 H12 N2 O2	132.08987	1.248	133.09714	Full match	Full match	Full match	676863.9841	807171.917	958068.2866	1128891.469	1094885.89	751929.5255	11112557.67	17991946.64	19720751.2	14285132.57	21517281.02	24109632.46	0.04982477	-4.326993036	5.38E-09	1	1.225330196	down
Com_834_pos	N', N''-DiFeruloylspermidine	C27 H35 N3 O6	497.25239	8.67	498.26007	No results	No results	Full match	5001030.357	3234345.992	3649170.175	1909888.804	3533885.504	2236114.447	269154671.6	164474465.6	158109524.5	216203237.4	237103320.2	196292525.8	0.015760767	-5.987518421	5.47E-09	1	1.228946449	down
Com_825_pos	5-(6-hydroxy-6-methyloctyl)-2,5-dihydrofuran-2-one	C13 H22 O3	208.14621	6.022	209.15347	Invalid mass	No results	No results	469281760.8	604122073.2	345359334	656703004.6	415604432.8	464569107.5	25239490.45	32965290.77	36847650.84	33296992.55	39226223.98	32842578.57	14.74735983	3.882384792	5.53E-09	1	1.227341097	down
Com_18171_pos	HLK	C18 H32 N6 O4	396.2484	4.745	397.25577	Full match	No results	No results	394404.8344	582031.1752	393689.8449	461224.7675	369125.0782	461482.376	2086358.258	2684240.465	3271049.277	2431822.424	2135694.967	2440773.048	0.176875014	-2.49919783	5.56E-09	1	1.220513759	down
Com_2709_pos	LDGTS 22:5	C32 H53 N O6	547.38698	9.42	548.3938	No results	Full match	No results	1489203.848	668445.6892	1018211.512	591777.7399	662350.2378	570415.2579	36475609.68	58255206.03	41099719.14	43149211.5	24788454.85	39943266.73	0.020517723	-5.606985587	5.67E-09	1	1.224128134	down
Com_8724_pos	7-(2-hydroxypropan-2-yl)-1,4a-dimethyl-decahydronaphthalen-1-ol	C15 H28 O2	222.19827	7.558	223.20546	Invalid mass	No results	No match	21802825.99	26871369.1	31374858.61	17972563.22	23819320.31	20933042.29	2432820.359	3818242.793	2958674.408	3320367.835	3775321.213	3572917.79	7.182387862	2.844463563	5.90E-09	1	1.220704412	down
Com_572_pos	YLK	C21 H34 N4 O5	444.23694	6.304	445.2442	Invalid mass	No results	No results	18362979.5	15358854.32	18343906.06	12932952.07	20508156.93	19323423.62	196669916.3	351747680.7	410760378.7	261943590.1	346964116.9	344101493.1	0.054822182	-4.189096451	7.09E-09	1	1.226771476	down
Com_1594_pos	Perillartine	C10 H15 N O	165.11532	5.975	166.1226	Full match	No results	Full match	155126357.3	213786068.3	224542643.3	207152059.9	273803865.5	169665742.5	23561644.06	27144211.44	28936209.94	22627492.67	35854833.19	31667515.44	7.327067354	2.873235878	7.49E-09	1	1.220217596	down
Com_7823_pos	Arenobufagin	C24 H32 O6	434.22786	6.765	435.23477	No results	Invalid mass	No results	30967176.04	31661789.18	23655394.33	26368024.27	26949118.39	34026140.69	3741934.898	4037845.557	4244101.072	3700393.969	6153290.325	4487675.782	6.585475131	2.719287532	7.56E-09	1	1.22338199	down
Com_958_pos	Ganoderic acid C2	C30 H46 O7	518.32194	8.498	519.3302	No results	No results	Full match	15394942.35	6838907.137	8808739.93	8784299.538	8600722.241	11966631.73	226823361.9	154244835.2	146779305.5	216867964.4	140964640.6	192869424.4	0.055995799	-4.158537592	7.69E-09	1	1.223496247	down
Com_5530_pos	Nonivamide	C17 H27 N O3	293.19872	7.333	294.20593	No results	No results	Full match	2032620.307	2117904.519	2319460.57	3631833.832	2372560.489	2332594.404	16767705.65	17620085.95	19484010.04	21063408.73	30448623.52	18874923.17	0.119162419	-3.068998775	8.23E-09	1	1.220285332	down
Com_15817_pos	Gibberellic acid	C19 H22 O6	346.13999	5.7	347.14728	No results	No results	Full match	5703230.021	7695464.614	9831946.947	6608203.677	10002633.22	7310047.671	332181.607	410118.4156	420953.6559	533832.4598	747479.0971	580222.934	15.58837297	3.96239845	1.08E-08	1	1.221088286	down
Com_3200_pos	LPE 17:1	C22 H44 N O7 P	465.28553	9.199	466.29272	No results	Full match	No results	1037644.108	2371525.434	1883046.625	1171010.765	1380171.483	1837132.363	23219869.07	30027143	47395356.42	33428195.11	31007095.88	34378538.71	0.04853462	-4.364841995	1.13E-08	1	1.222505223	down
Com_4734_pos	Thiamine	C12 H16 N4 O S	264.10413	1.465	265.11145	Full match	Full match	No results	53769918.06	41287152.25	26295576.09	61198100.84	27629631.37	39176665.58	819069.3002	978837.6884	1227375.598	1078944.8	1381864.508	1433656.619	36.03556454	5.171349542	1.13E-08	1	1.225600783	down
Com_3373_pos	17��-Ethynylestradiol	C20 H24 O2	296.17483	6.962	297.18216	Invalid mass	Invalid mass	No results	89225423.64	99928251.73	111955568.2	69160272.57	84195104.31	132098614.6	9111074.633	8795331.687	4934042.383	9985899.041	8927540.053	6411132.42	12.17819971	3.606228971	1.23E-08	1	1.218755261	down
Com_5465_pos	LDGTS 17:2	C27 H49 N O6	483.35641	8.654	484.3638	No results	Full match	No results	1350625.599	827291.7246	687922.6674	614242.2747	1191323.649	879489.651	23726490.06	17254770.92	11065142.31	17660314.7	11558112.29	16329969.25	0.056876961	-4.136011818	1.25E-08	1	1.217304426	down
Com_458_pos	4-Guanidinobutyric acid	C5 H11 N3 O2	145.0851	1.867	146.09232	Full match	Full match	Full match	14355588.6	10058952.97	13976258.87	12292148.14	13542439.52	12476669.08	207714783.6	221680520.6	266175125.1	282540048.5	394363858.1	203795417.6	0.048660489	-4.361105368	1.26E-08	1	1.230208025	down
Com_15526_pos	HQH	C17 H24 N8 O5	458.1405	4.853	459.14752	Invalid mass	No results	No results	7025320.149	8720703.352	8909304.478	6128037.145	10387598.49	12367110.25	464577.631	491183.3618	792619.0932	464578.6932	914362.8548	537853.2258	14.60723592	3.868611302	1.42E-08	1	1.217541689	down
Com_7727_pos	Thromoboxane B1	C20 H36 O6	394.2329	7.081	395.24017	Invalid mass	No results	No results	37678724.98	19190148.65	35494548.25	33681465.14	30137415.94	31496103.95	2493964.682	2992844.531	3308955.006	2822371.527	4144811.18	2989024.77	10.00846257	3.32314847	1.45E-08	1	1.221716597	down
Com_20767_pos	Cyasterone	C29 H44 O8	520.3015	7.147	521.30804	No results	No results	Full match	4433977.258	4655948.034	3805862.474	4416383.434	5642441.493	5298382.462	546994.8467	649314.2912	792636.3606	712038.4866	970572.8587	802165.5902	6.315321429	2.658856164	1.51E-08	1	1.221284313	down
Com_925_pos	5'-S-Methyl-5'-thioadenosine	C11 H15 N5 O3 S	297.08965	5.227	298.09708	Full match	Full match	Full match	7136496.262	10164798.42	10323085.66	5421189.936	8002096.105	8219813.549	112933217.1	140039995.4	191498125.5	187405775.5	304011198.1	176934545.4	0.044272527	-4.497444469	1.71E-08	1	1.222083719	down
Com_6790_pos	Secoisolariciresinol diglucoside	C32 H46 O16	686.28054	5.467	687.28784	No results	No results	Full match	19923002.51	21897329.7	25396870.94	17131801.55	39796463.49	14375916.85	321615.3556	286974.0564	320291.3429	430369.8815	353354.4717	449021.1982	64.08202224	6.001847771	1.84E-08	1	1.229330343	down
Com_16779_pos	2-Ethyl-3-hydroxy-4H-pyran-4-one	C7 H8 O3	140.0474	5.432	141.05464	No results	No results	Full match	6479431.472	7496986.77	5989568.413	7371554.1	5146148.65	7679769.414	1093015.738	1409094.571	1342678.23	1327958.144	1850655.851	1548494.587	4.685480735	2.228197078	2.03E-08	1	1.215527297	down
Com_4844_pos	4-methoxy-6-(prop-2-en-1-yl)-2H-1,3-benzodioxole	C11 H12 O3	192.07614	5.765	193.0835	Invalid mass	No results	No results	53998896.34	59373856.49	50316716.48	76991442.5	52877938.7	57406032.54	2853886.795	4932510.033	3291550.228	3065067.726	5455773.696	3608047.101	15.12334079	3.918704965	2.04E-08	1	1.226003936	down
Com_7339_pos	(4-benzoylpiperidino)[4-(tert-butyl)phenyl]methanone	C23 H27 N O2	387.16531	6.068	388.17285	Invalid mass	No results	No results	26493042.51	28608281.53	38485598.2	25571493.49	34639991.66	29075021.07	6830596.723	6761141.522	7410454.215	6838588.97	9803352.087	6682110.875	4.125624243	2.044612428	2.05E-08	1	1.215035485	down
Com_1312_pos	5-trans prostaglandin F2��	C20 H34 O5	376.22221	7.335	377.2294	Invalid mass	No results	No results	260871799.4	343440187.4	362372934.1	295403455.1	318854464.7	273910111.7	62834625.59	69014803.78	77832414.8	79271525.98	97570922.87	86455856.98	3.921629592	1.971453276	2.13E-08	1	1.216829291	down
Com_11528_pos	1-O-Palmitoylhexitol	C27 H44 O7	480.30747	8.126	481.31366	No results	No results	Full match	15641123.85	17295188.8	16691463.04	11156147.39	13797171.74	22397629.28	2639653.595	2057005.304	1989840.203	1498980.332	2522338.42	1925408.656	7.676481065	2.940445124	2.25E-08	1	1.215345791	down
Com_7190_pos	6-O-Isobutyryl-alpha-D-glucopyranosyl alpha-D-glucopyranoside	C16 H28 O12	434.14075	4.893	435.14914	Invalid mass	No results	No results	20158398.59	35837657.64	41795048.93	19198271.4	31907930.61	29913699.96	799579.0816	875148.7764	885881.9868	690309.8711	1025117.632	1068859.185	33.45453107	5.064129717	2.27E-08	1	1.228187207	down
Com_4689_pos	LPE 16:1	C21 H42 N O7 P	451.26971	9.22	452.27698	No results	Full match	No results	576545.3525	676165.2533	734520.972	534256.4086	956849.551	831619.4171	22460878.85	21830317.3	21179885.33	29475206.29	10366344.16	22994703.46	0.033590885	-4.895786382	2.49E-08	1	1.2231605	down
Com_3099_pos	4'-Hydroxypropiophenone	C9 H10 O2	150.06812	5.562	151.07539	No results	No results	Full match	74393289.03	98712053.84	111956900.2	70681011.83	114301774.6	71805759.72	7958103.156	8279688.8	10021123.81	9196029.092	11300650.11	10147666.68	9.522315128	3.251312374	2.61E-08	1	1.224619433	down
Com_13644_pos	Eugenyl acetate	C12 H14 O3	206.09462	5.355	207.1019	No results	No results	Full match	8271823.094	7248533.179	13079434.03	10591110.76	13144005.79	8563366.803	1253802.123	1165633.721	1133325.72	883113.812	1104055.16	1648917.837	8.471214094	3.082568751	2.78E-08	1	1.215839974	down
Com_12879_pos	3-hydroxy-3-methylpentanedioic acid	C6 H10 O5	179.08084	4.745	180.08807	Invalid mass	No results	No results	8517072.413	10142239.06	11208719.83	13254799.63	14511324.65	7534014.613	1021456.954	996596.0452	1484214.009	999980.9482	1412379.994	1145518.765	9.23042719	3.206397418	2.84E-08	1	1.218834062	down
Com_13482_pos	N-Acetylputrescine	C6 H14 N2 O	130.11089	5.65	131.1179	No results	No results	Full match	8338880.396	11662005.35	12169871.51	9659456.278	13432322.35	8112723.722	1528332.349	1456347.351	2007307.069	1543602.405	1967326.286	2208725.312	5.916484781	2.564740268	2.86E-08	1	1.214764627	down
Com_1266_pos	Cuminaldehyde	C10 H12 O	148.08875	5.992	149.09605	Full match	No results	No results	230778976.7	326615348.9	332613135.2	291894954.3	367509240.3	254668439.4	39844314.94	48645817.38	55103935.37	39755116.35	68278784.42	56637372.75	5.852361111	2.549018792	3.34E-08	1	1.214496983	down
Com_1820_pos	LDGTS 18:0	C28 H55 N O6	501.40276	10.243	502.41019	No results	Full match	No results	2314418.223	3422505.749	3758147.401	1565400.47	3506959.842	1649938.151	100504155.4	87918810.59	81726976.54	75368257.09	38405696.53	53804555.13	0.037048928	-4.754424394	3.37E-08	1	1.212706169	down
Com_1575_pos	Diacetoxyscirpenol	C19 H26 O7	384.17729	5.68	367.17365	Invalid mass	No results	No match	178220369	206426371.4	284407834.6	164539175.8	278103123.1	213585241.1	27531671.82	32973015.19	38628830.8	31479790.44	44898534.7	30334733.9	6.438203322	2.686658139	3.79E-08	1	1.214700782	down
Com_3435_pos	5-Aminolevulinic acid	C5 H9 N O3	131.05828	5.007	132.0656	Full match	Full match	Full match	59229570.82	78604899.32	96228692.26	62814337.2	99157133.19	75298991.51	13015870.93	11384129.01	12179737.41	12383653.96	17751675.79	12983480.5	5.913955003	2.564123267	4.01E-08	1	1.216472215	down
Com_24586_pos	GMK	C13 H26 N4 O4 S	334.16295	4.761	335.17023	Invalid mass	No results	No results	2339290.514	2132686.483	1856722.774	2117294.557	1667371.599	2004850.115	272278.3692	335012.1582	381563.8238	439332.6376	445961.1863	324247.2131	5.51230052	2.462654543	4.18E-08	1	1.221200336	down
Com_18385_pos	2,3-diphenylsuccinonitrile	C16 H12 N2	249.12166	3.422	232.11809	Invalid mass	No results	No results	8485864.122	6719395.581	7722300.289	8986282.916	6681831.622	9539303.401	1936837.499	2035638.47	1959934.702	1436405.349	2474777.798	1943482.121	4.083708138	2.029879761	4.44E-08	1	1.212082694	down
Com_3492_pos	1-[4-hydroxy-3-(3-methylbut-2-en-1-yl)phenyl]ethan-1-one	C13 H16 O2	204.11491	6.125	205.12219	Full match	No results	No results	71641272.72	91684666.29	112614881.9	75699309.13	92246482.19	68623543.81	10764783.75	15405940.33	19384452.43	14669927.16	18446593.76	15823835.19	5.42364429	2.439262562	4.59E-08	1	1.211105232	down
Com_15503_pos	Tracheloside	C27 H34 O12	550.20293	5.653	551.21021	No results	No results	Full match	5132837.349	10236181.45	9425775.96	5872258.912	9165495.732	7339038.865	641277.7061	536675.7942	661755.3094	473150.9312	754948.2056	668017.1284	12.62681933	3.658419368	4.68E-08	1	1.221500741	down
Com_870_pos	Prostaglandin H1	C20 H34 O5	336.2288	7.502	337.2363	Invalid mass	No results	No results	414168577.6	571622991.2	462250305.6	338695882.9	561320313	494947360.8	48596540.68	74370340.53	89526483.06	80796019.34	90019881.24	77858666.48	6.164794293	2.624052755	4.99E-08	1	1.211261577	down
Com_3696_pos	LPE 15:0	C20 H42 N O7 P	439.26999	8.948	440.27783	No results	Full match	No results	1347170.257	1348903.16	1197380.466	553843.2477	1422700.706	1303172.926	20669806.25	22981125.16	31612275.55	34763584.22	21537631.91	20762384.92	0.047090665	-4.408415078	5.40E-08	1	1.219267347	down
Com_21148_pos	��-Cyclodextrin	C36 H60 O30	972.31616	4.759	973.32422	Full match	No results	No results	3784137.022	2456473.385	3145582.068	2450993.247	5404595.273	3525349.181	145028.5522	144258.455	178001.7984	165671.5725	211584.8778	184635.6403	20.17830903	4.334733375	6.00E-08	1	1.226030904	down
Com_5706_pos	LPE 18:0	C23 H48 N O7 P	481.31675	10.373	482.32397	No results	Full match	Full match	465922.041	408951.23	628628.0023	270445.4619	412010.4557	487498.7827	22424710.58	9850038.98	7607266.205	9446271.213	7888981.939	10094460.4	0.039717535	-4.654080098	6.07E-08	1	1.21555676	down
Com_1754_pos	Harpagide	C15 H24 O10	364.13691	5.034	365.14478	No results	No results	Full match	89986297.35	235154342.6	206729412.9	110838169.4	199238540.4	127370931.1	4196146.54	5767671.47	8617007.34	8485754.008	10280018.63	7885250.826	21.42998173	4.421558715	6.24E-08	1	1.210837635	down
Com_19893_pos	GLK	C14 H28 N4 O4	316.2112	4.924	317.21848	Full match	No results	No results	281643.0982	306034.3953	247973.4519	496456.5259	257604.0473	304065.1826	1473451.891	2102982.405	2699687.175	2068022.105	2648339.187	2391198.386	0.14149894	-2.821136845	6.30E-08	1	1.210755869	down
Com_3102_pos	(2R)-2-[(2R,5S)-5-[(2S)-2-hydroxybutyl]oxolan-2-yl]propanoic acid	C11 H20 O4	198.1255	5.835	199.13275	Invalid mass	No results	No results	97334489.11	92999607.49	121477279.8	122501963.9	113963871.6	112376074.7	28831070.62	35112708.92	40089793.36	33327114.39	42770998.4	38591804.61	3.020495355	1.594785168	6.49E-08	1	1.211407339	down
Com_116_pos	9,17-Octadecadiene-12,14-diyne-1,11,16-triol	C18 H26 O3	290.18778	6.492	291.19498	No results	No results	Full match	1499661436	1590486019	1564966428	1252770814	1381739214	1439954041	388679147.9	427590980.7	320677993.9	423843003.2	499484984.8	430681997.8	3.504506127	1.809211147	6.72E-08	1	1.219934244	down
Com_16510_pos	LDGTS 19:2	C29 H53 N O6	511.3876	9.505	512.39526	No results	Full match	No results	549082.3352	296548.8358	348296.5725	296735.205	240098.4157	292464.3239	2696952.182	3903079.031	3515911.166	3067553.949	2194048.066	2510991.969	0.113101801	-3.144306187	6.89E-08	1	1.212509502	down
Com_1493_pos	N-Feruloyl putrescine	C14 H20 N2 O3	264.14745	5.412	265.15463	No results	No results	Full match	239948042.5	173322326.9	202838967.7	365391745	220672375.5	232391609.3	14928353.89	24387317.32	30258582.86	33538916.18	27910634.77	27486349.7	9.050303871	3.177966233	6.92E-08	1	1.209127312	down
Com_4648_pos	2,6-Diethylaniline	C10 H15 N	149.1204	6.171	150.12772	Full match	No results	No results	715661.666	779350.4978	792744.2955	1344413.522	803189.6644	726388.4149	12980441.96	14682339.77	22594475.77	29849958.52	33836978.65	25225023.96	0.037089725	-4.752836615	6.93E-08	1	1.220597624	down
Com_7926_pos	Parishin E	C19 H24 O13	460.12211	5.141	461.12964	No results	No results	Full match	399616.8736	384159.8887	596805.5696	815047.2361	724658.7629	636193.2375	13978327.07	11962380.24	10185679.82	14305579.21	14486089.48	14782445.55	0.044623076	-4.486066208	7.09E-08	1	1.226832895	down
Com_1625_pos	Thymol	C10 H14 O	150.10439	6.059	151.11165	No results	No results	Full match	183189490.8	146606823.3	226125535.4	241873470.7	266584872.7	131684128.4	15097200.14	17608691.45	19062179.82	19977675.01	26476551.34	21726523.41	9.971455406	3.317804092	7.59E-08	1	1.215984636	down
Com_6744_pos	Ethyl sorbate	C8 H12 O2	140.08376	5.441	141.091	Full match	No results	No results	22525899.88	39478231.97	24779131.17	20094509.05	19599197.53	25412291.97	1670690.167	1976859.188	1886594.977	1953156.604	2420931.197	1903064.172	12.85966059	3.68478066	8.25E-08	1	1.225967042	down
Com_3476_pos	Cafestol	C20 H28 O3	316.20352	6.461	317.21133	Full match	Full match	Full match	92826683.03	65010339.9	80053638.77	73799180.95	91699876.35	101522495.3	27989469.29	22407480.34	21449969.85	28178273.8	26358350.54	19439030.73	3.462510629	1.7918185	1.09E-07	1	1.205978063	down
Com_35_pos	Hypoxanthine	C5 H4 N4 O	136.03846	2.09	137.04575	Full match	Full match	Full match	112129645.6	207853916.7	287168592.6	108015641.6	153914924.6	102405691	4915610737	3632835071	3242263466	6068806099	5088444228	5444422723	0.034216516	-4.869163309	1.10E-07	1	1.219103232	down
Com_4551_pos	LDGTS 15:1	C25 H47 N O6	457.34035	8.617	458.34769	No results	Full match	No results	1752556.955	2540064.897	2126196.793	1238038.305	2264130.522	1194083.583	19940585.34	28690157.79	19581984.38	29305458.36	11939945.12	22606009.15	0.084164188	-3.570649703	1.16E-07	1	1.204713536	down
Com_5020_pos	Mupirocin	C26 H44 O9	522.28028	8.323	523.28729	Invalid mass	No results	No results	811795.7529	254451.1238	245658.016	200822.2086	348800.3116	443581.7244	26396439.85	15731464.25	8940781.475	14548464.59	10912809.17	14895819.42	0.025212901	-5.309694047	1.27E-07	1	1.210672788	down
Com_1044_pos	L-Threonine	C4 H9 N O3	119.05824	1.434	120.06548	Full match	Full match	Full match	33501451.18	27773036.78	25053310.97	46215120.73	31848919.64	32800946.16	182007809.3	172822437.6	184146443.7	170050117	217324577.9	219925232.5	0.17202897	-2.53927656	1.27E-07	1	1.220967263	down
Com_29258_pos	Chrysophanol 8-O-��-D-glucoside	C21 H20 O9	200.06732	1.333	439.09756	No results	Invalid mass	No results	481698.2141	601755.0485	526373.1165	559267.5038	492003.8857	526867.3677	119156.6979	105978.9669	136895.3275	144498.2432	165483.9262	144991.2314	3.902017129	1.964220111	1.39E-07	1	1.221490601	down
Com_19355_pos	Tricin 4'-O-(syringyl alcohol) ether O-hexoside	C32 H34 O15	658.19141	6.744	659.19891	No results	No results	Full match	7421200.867	6513507.418	6363114.864	5538198.974	6508769.866	7159751.083	460425.1075	511892.2708	824371.8797	637966.582	819416.365	614707.8649	10.21111109	3.352067952	1.39E-07	1	1.226140969	down
Com_14120_pos	Isoeugenyl acetate	C12 H14 O3	206.09416	6.413	207.10175	Full match	Full match	Full match	9194031.948	10436265.74	13165954.6	9884370.516	12351394.45	10646127.73	2885444.568	2961774.253	3347878.618	4220320.546	2742756.131	3755838.639	3.29808692	1.721629421	1.42E-07	1	1.206564011	down
Com_8283_pos	Desthiobiotin	C10 H18 N2 O3	214.13173	3.789	215.13901	Full match	No results	Full match	20234169.48	20096257.73	16813096.59	36560833.4	22391240.93	20967447.99	2374931.927	3064414.709	4013037.3	4079259.054	3273467.358	3593235.944	6.719321466	2.748315553	1.43E-07	1	1.207906612	down
Com_3458_pos	1,7-bis(3,4-dihydroxyphenyl)heptan-3-one	C19 H22 O5	330.14411	6.219	331.15143	Invalid mass	No results	No results	51088646.59	96674563.99	93672015.87	57527044.52	79556814.01	64622885.03	7097562.136	5872788.644	7036638.214	5456126.826	7105079.803	5755872.258	11.56302017	3.531446363	1.51E-07	1	1.224111578	down
Com_11783_pos	RMK	C17 H35 N7 O4 S	415.23261	7.81	416.24054	Invalid mass	No results	No results	1314367.08	1286015.661	1435728.509	1545374.302	1692451.072	1346616.915	5070154.039	5443038.606	7351672.057	6211282.587	8305063.09	7117520.162	0.218248876	-2.195953872	1.68E-07	1	1.219226733	down
Com_9404_pos	(+)-Anwulignan	C20 H24 O4	328.16661	7.419	329.17389	No results	No results	Full match	14696093.32	23947918.08	19104697.27	16503533.47	20014886.75	24643611.7	2574999.676	2956422.005	3033616.98	3414304.214	3289294.548	1607335.173	7.046156298	2.816836477	1.75E-07	1	1.208080546	down
Com_7683_pos	(2E)-3-(3,4-dimethoxyphenyl)prop-2-enoic acid	C11 H12 O4	190.06335	5.549	191.07045	Invalid mass	No match	No match	22515296.91	24446436.78	27802809.32	26200248.01	33125417.72	24807294.57	3779249.941	5316353.132	3444601.728	4827522.411	5958773.891	5647725.295	5.484098216	2.455254409	1.76E-07	1	1.215472554	down
Com_9697_pos	N-Stearoyl taurine	C20 H41 N O4 S	408.30252	10.024	409.30972	Invalid mass	No results	No results	12648785.48	22911577.4	26552917.71	12216755.44	15642391.37	17898096.41	607707.8332	1360628.947	624230.2709	1629375.193	687603.6122	769066.6089	18.99592981	4.247618426	1.82E-07	1	1.207502435	down
Com_470_pos	D-(+)-Maltose	C12 H22 O11	364.0978	1.433	365.10516	Invalid mass	No results	No results	848316955.9	511571366.8	656343888.9	1110945019	505228537.8	1115913201	40544052.9	56676693.17	68829520.86	55039972.72	104280285.4	57967944.55	12.38675308	3.630726161	1.82E-07	1	1.202929903	down
Com_10683_pos	15-Deoxy-��12,14-prostaglandin J2-2-glycerol ester	C23 H34 O5	412.22085	8.471	413.22897	Invalid mass	No results	No results	16056529.03	12995483.47	14515262.92	24604718.35	12135437.06	13266688.23	982942.8906	1758728.213	1445300.006	1077075.861	2156330.357	2069721.295	9.860184048	3.301614576	1.86E-07	1	1.205704623	down
Com_3415_pos	N,N'-di[4-(2,6-dimethylmorpholino)phenyl]thiourea	C25 H34 N4 O2 S	476.22717	5.838	477.23428	Invalid mass	No results	No results	34826731.63	49978527.68	51573290.58	63198410.27	54687177.35	53949250.62	8788861.463	16104685.88	10532564.8	10026653.35	12553724.05	12024318.56	4.401111403	2.13786789	1.99E-07	1	1.201110251	down
Com_5258_pos	6-(3-hydroxybutan-2-yl)-5-(hydroxymethyl)-4-methoxy-2H-pyran-2-one	C11 H16 O5	250.0818	5.682	251.08894	Invalid mass	No results	No results	48066640.18	54930549	52375520.76	55615393.97	48645999.78	56484278.6	9799134.941	12169707.02	13886179.53	13412015.47	15490326.9	12003216.79	4.118238549	2.0420274	2.02E-07	1	1.223986767	down
Com_18885_pos	Ganoderic acid A	C30 H44 O7	516.30707	7.92	517.31409	No results	No results	Full match	4907893.165	6886954.959	6450185.262	6448655.469	5795930.004	7081797.794	2800964.777	1946726.782	2430588.755	2585414.663	2263284.863	2056291.296	2.667804681	1.415653046	2.06E-07	1	1.200610003	down
Com_1544_pos	L-Leucyl-L-alanine Hydrate	C9 H18 N2 O3	202.1319	4.14	203.13916	No results	No results	Full match	167455016.3	116058630.6	126993964.3	269648246	164333915.8	182525017.9	12297214.95	19988495.4	25888662.78	22718168.46	24801676.64	23210359.11	7.967248425	2.99408156	2.15E-07	1	1.200679942	down
Com_434_pos	DL-Lysine	C6 H14 N2 O2	146.10551	1.246	147.11276	Full match	Full match	Full match	18971057.89	16841958.35	14765189.45	37548122.46	22195308.42	15769227.63	470355429.4	539937783	458957429.2	371724515.2	440783460.3	558138936.2	0.044399793	-4.493303231	2.18E-07	1	1.22464013	down
Com_9756_pos	L-Palmitoylcarnitine	C23 H45 N O4	399.33466	9.699	400.34177	No results	No results	Full match	395123.4499	240626.0733	515583.6236	178506.7555	327228.1424	524091.3182	10175806.41	6361837.464	7705587.536	6416363.409	3142613.554	6026110.076	0.054764033	-4.190627483	2.44E-07	1	1.200311001	down
Com_2829_pos	1-(4-methoxyphenyl)propane-1,2-diol	C10 H14 O3	164.0837	5.711	165.09097	Invalid mass	No match	No match	83859662.43	125323230.5	70945634.29	98003595.88	129732440.5	89563258.6	14167023.73	16622689.43	18600288.71	19831104.48	21533865.2	18907324.47	5.447887231	2.44569684	2.51E-07	1	1.211499385	down
Com_1357_pos	LDGTS 16:2	C26 H47 N O6	469.34034	8.225	470.34769	No results	Full match	No results	1629651.608	597344.2984	597656.5071	622461.947	1868013.281	1360034.643	146176680.3	101198034	76061356.62	96708668.52	74965694.91	76669239.57	0.011674361	-6.420512613	2.62E-07	1	1.220837263	down
Com_4808_pos	LPE 20:3	C25 H46 N O7 P	503.30103	9.508	504.30856	No results	Full match	No results	1137177.92	698332.1675	721340.2192	614553.9599	1908777.738	605708.7441	27875984.4	10410756.31	17791334.1	24093590.87	13104141.2	17967649.96	0.051112136	-4.290190293	2.62E-07	1	1.201847672	down
Com_7693_pos	Vitamin D2	C28 H44 O	396.33888	11.452	397.3461	No results	Full match	Full match	933195.2749	1533052.458	1799577.275	762806.8721	856190.2609	1128150.373	14575609.88	11748776.89	10828822.22	13019325.78	7196175.244	9218602.957	0.105319951	-3.247149345	2.68E-07	1	1.204236207	down
Com_8112_pos	(2S)-2-(2-hydroxypropan-2-yl)-2H,3H,7H-furo[3,2-g]chromen-7-one	C14 H14 O4	246.08681	5.746	247.09393	Invalid mass	No results	No results	22836057.93	15608819.99	21618713.54	26379237.12	30718163.86	20714938.14	3328914.317	3671150.56	3505654.573	3333608.681	4147564.42	4464186.271	6.14117173	2.618513947	2.70E-07	1	1.21771682	down
Com_4788_pos	LPE 16:0	C21 H44 N O7 P	453.28542	9.303	454.29269	No results	Full match	Full match	2355049.702	2421567.645	3171502.233	1585885.801	3866901.94	2438837.536	28030626.18	15237085.48	21258465.21	21720274.08	15450996.03	15042640.76	0.135683853	-2.881679056	2.77E-07	1	1.200220227	down
Com_10275_pos	(12Z)-9,10,11-trihydroxyoctadec-12-enoic acid	C18 H34 O5	352.22346	6.179	353.2308	Invalid mass	No results	No results	9450031.768	20896292.57	12776581.6	7901387.476	11623408.72	10184896.43	989055.9516	1084732.192	1635895.584	1171978.853	1741497.697	993931.0728	9.561733634	3.257272216	2.81E-07	1	1.20404199	down
Com_4923_pos	Isomucronulatol	C17 H18 O5	302.11599	8.869	303.12445	No results	No results	Full match	1698455.302	665921.7378	1115576.416	1271127.342	1522014.279	1862761.504	11959057.52	13396424.47	14638328.05	11852916.32	16373608.99	28846433.57	0.083817115	-3.576611317	2.94E-07	1	1.198721619	down
Com_13446_pos	Sepiapterin	C9 H11 N5 O3	237.08621	4.719	238.09349	No results	No results	Full match	6134838.136	3786124.462	3915287.396	12282587.89	4251490.501	7767735.036	244359.1067	151361.4137	166971.7428	211208.6803	470669.2379	370368.3548	23.61579872	4.561680425	3.06E-07	1	1.197450792	down
Com_3383_pos	Cytidine 5'-monophosphate (hydrate)	C9 H14 N3 O8 P	323.05146	1.541	324.05878	Full match	Full match	Full match	4022264.329	4792156.531	4376184.143	5200717.872	4676935.885	4051593.456	44549410.54	29521895.85	24670142.39	30010448.51	29077754.75	23825678.25	0.149292906	-2.743782477	3.07E-07	1	1.221660005	down
Com_9259_pos	lupinine	C10 H19 N O	169.14655	11.479	170.15379	No results	No results	Full match	318179.7181	242521.5732	537099.1646	294942.2598	260011.2923	313488.0234	10987036.57	8700348.671	6917281.739	7148779.045	3139044.416	5133947.783	0.046785836	-4.417784368	3.10E-07	1	1.209354549	down
Com_7887_pos	Valepotriate	C22 H30 O8	422.19323	5.425	440.22858	No results	No results	Full match	16042326.21	19149670.94	19453338.78	15012815.05	18587222.17	18408225.62	2081468.563	3045383.259	4007266.375	3120462.967	3455916.5	2994197.986	5.701969215	2.51146025	3.13E-07	1	1.219436843	down
Com_5936_pos	MMK	C16 H32 N4 O4 S2	195.0872	1.455	196.09477	Invalid mass	No results	No results	3576532.503	2240475.406	2575597.1	4123808.814	2643891.763	2916278.1	11828446.67	13375251.03	20567366.12	13792259.18	16063271.72	22664138.97	0.183909337	-2.442933367	3.19E-07	1	1.19843196	down
Com_2426_pos	N1-isopropyl-2-(1H-2-pyrrolylcarbonyl)-1-hydrazinecarboxamide	C9 H14 N4 O2	248.06624	5.185	249.07352	Invalid mass	No results	No results	42327149.26	50450277.08	184252984.5	80255448.02	139302724.6	104006485.8	1092055.256	1647797.839	1367278.684	323748.1873	2168553.115	1337524.22	75.67069426	6.241662776	3.22E-07	1	1.198552032	down
Com_1988_pos	N3,N4-Dimethyl-L-arginine	C8 H18 N4 O2	202.14294	1.514	203.15018	Full match	Full match	Full match	5053008.259	3297525.11	5225309.694	9048879.758	5237376.398	4539489.382	56895941.89	66851352.64	83888959.84	71812016.05	83776234.59	80017378.25	0.073101369	-3.773957759	3.49E-07	1	1.220457342	down
Com_1428_pos	MAG (18:2)	C21 H38 O4	354.27652	9.242	355.28384	No results	No results	Full match	9982561.122	7052317.294	7277624.005	3113730.333	6097978.038	5658939.055	138522644.2	84002197.87	67427628.62	94740969.94	45378287.35	86274558.1	0.07588541	-3.720033647	3.54E-07	1	1.196895964	down
Com_2734_pos	N1-piperidinocarbonyl-4-methylbenzene-1-sulfonamide	C13 H18 N2 O3 S	300.11856	5.663	301.12598	Invalid mass	No results	No results	85767583.75	133391203.4	110921469.8	79055154.29	62424730.94	108526516.4	9727356.939	9006547.991	10167236.37	10668789.1	11759011.09	8238288.321	9.738352115	3.283677666	3.59E-07	1	1.220464795	down
Com_127_pos	DL-Arginine	C6 H14 N4 O2	157.08506	1.387	158.09247	Invalid mass	Invalid mass	No results	48609269.85	47296370.27	79348664.19	95556213.2	79598221.6	70166458.61	813493703.1	867155170.1	946606828.3	813690770.5	1087579233	912848163.3	0.077292097	-3.693535279	3.94E-07	1	1.22511325	down
Com_17516_pos	Narasin	C43 H72 O11	781.52952	11.601	782.5368	Invalid mass	No results	No results	3019161.403	6649906.552	9494586.245	4201978.182	4851117.233	4881512.104	180374.1234	184920.7995	133009.5326	141146.5123	138463.2515	133864.1766	36.30077426	5.181928415	3.96E-07	1	1.224252274	down
Com_4232_pos	3-(5-phenyl-1,3-oxazol-2-yl)-4-(trifluoromethyl)pyridine	C15 H9 F3 N2 O	268.08064	3.589	269.08792	Invalid mass	No results	No match	7633690.46	6364963.087	6349812.409	8157092.659	6372258.384	5637712.339	17649919.6	23597514.43	30456702.57	29380456.23	28061645.99	27642300.03	0.258408744	-1.952273208	3.97E-07	1	1.206276863	down
Com_21047_pos	Limonin	C26 H30 O8	492.18269	4.85	493.19012	Invalid mass	No results	No results	3789761.137	5208051.02	4758294.476	3793905.147	5475130.936	4868009.556	291425.233	260961.6088	573387.1951	235994.3669	315564.4061	425813.7113	13.26258156	3.729289718	4.07E-07	1	1.218806207	down
Com_9577_pos	N-(2-hydroxyphenyl)acetamide	C8 H9 N O2	173.04781	5.649	174.05508	Invalid mass	No results	No results	2045517.466	1988700.331	2872317.437	3030570.348	2167861.114	2618339.954	6658605.981	6664666.366	10260665.37	8401017.3	8476241.623	9926030.697	0.292203152	-1.774956354	4.16E-07	1	1.195636064	down
Com_4314_pos	Alanyltyrosine	C12 H16 N2 O4	252.11099	4.728	253.11833	Full match	No results	No results	50481852.5	35829509.07	38407879.23	88961758.24	47698229.6	43250389.39	3672140.703	5894238.41	6821218.077	6811257.343	7459209.329	7436724.195	7.996621941	2.999390683	4.25E-07	1	1.197272649	down
Com_7331_pos	L-Cystine	C6 H12 N2 O4 S2	240.02382	1.464	241.03119	Full match	Full match	Full match	1466150.596	1103568.043	1109124.431	2174886.033	1355236.761	1526194.087	6603075.087	13116884.94	8579192.276	16004990.46	11439511.18	13051989.39	0.126972575	-2.97741118	4.25E-07	1	1.199883099	down
Com_13544_pos	2-(1-adamantyl)-1-morpholinoethan-1-one	C16 H25 N O2	263.18834	7.536	264.19562	Full match	No results	Full match	738082.9477	907871.1472	836539.0789	777291.3727	891226.1595	796253.0574	4145090.802	3970274.468	4082905.019	6013892.52	6244168.208	4613064.683	0.17018805	-2.554798357	4.45E-07	1	1.224161377	down
Com_30552_pos	7-Methoxy-4-methylcoumarin	C11 H10 O3	190.06281	6.082	191.07008	No results	No results	Full match	597363.4806	853109.2797	1099505.423	984621.0439	1297412.639	887752.5347	133256.3862	135755.1253	145752.7151	159185.5164	271736.2549	147811.8859	5.757198373	2.525366923	4.48E-07	1	1.19481258	down
Com_6274_pos	Leonurine	C14 H21 N3 O5	311.14662	5.555	312.1539	No results	No results	Full match	34095462.98	35937540.75	40887131.84	54717748.15	40774059.13	35126853.41	935744.1365	1389083.881	2145011.052	2262492.57	2751154.705	1689696.853	21.61772451	4.434142767	4.64E-07	1	1.219797619	down
Com_4915_pos	Ambroxane	C16 H28 O	236.21392	8.633	237.2213	No results	No results	Full match	2188372.51	1506106.733	1941548.2	1521341.108	1719360.424	2336799.922	20014325.5	26095517.96	23875013.88	23287981.72	10444261.03	17616121.73	0.092419279	-3.435662353	4.71E-07	1	1.212549343	down
Com_6326_pos	Colchicine	C22 H25 N O6	399.16627	5.399	400.17334	No results	No results	Full match	41867414.89	43123800.7	25446878.86	26229531.85	16850700.37	38598053.7	1981576.908	3394487.009	4861775.3	2445283.554	3186548.518	3010457.382	10.17558639	3.34704003	4.79E-07	1	1.196360544	down
Com_1614_pos	Biliverdin	C33 H34 N4 O6	582.24769	9.033	583.25476	No results	No results	Full match	8630000.334	5646239.616	6167004.053	2703756.324	3877712.577	7512321.645	118366683.9	84343198.46	81391700.35	90133611.4	40289037.9	82332093.9	0.06951111	-3.846612614	4.94E-07	1	1.196567336	down
Com_1490_pos	LPC 16:2	C24 H46 N O7 P	491.3015	8.385	492.30865	No results	Full match	Full match	10062767.75	3162601.471	6042842.316	5601328.298	4683641.47	6515245.516	81251392.17	98113386.19	117238306.5	134375003.1	88050349.28	96835404.67	0.058565586	-4.093803024	4.97E-07	1	1.216770584	down
Com_11018_pos	7-alpha-carboxy-17-alpha-carboxyethylandrostan lactone phenyl ester	C28 H38 O5	432.28615	8.47	433.29257	Invalid mass	No results	No results	21779560.5	13345987.87	17963763.44	13493116.2	18291182.44	18034863.59	4207271.832	5120223.742	4550204.977	6165294.549	5040714.242	5889014.373	3.322551642	1.732291623	5.12E-07	1	1.199132242	down
Com_5534_pos	Carvone	C10 H14 O	150.10433	5.732	151.11163	Full match	Full match	Full match	32340164.15	32291871.02	32681528.18	40328618.45	35444684.51	37633399.43	9946572.555	13278698.13	14326546.04	13116089.75	15074013.25	14336142.97	2.63143561	1.395850093	5.54E-07	1	1.206421618	down
Com_564_pos	LDGTS 16:3	C26 H45 N O6	467.32442	7.75	468.3317	No results	Full match	No results	3237990.18	2913027.446	3050415.467	3565619.894	3402053.543	3177623.866	432594291.3	320521828.6	131460096.8	296951217.4	265307227.7	256056858.3	0.011361106	-6.459752952	6.53E-07	1	1.230219224	down
Com_4004_pos	LDGTS 20:3	C30 H53 N O6	523.38742	9.385	524.39539	No results	Full match	No results	3018105.68	2160938.975	2967370.888	1437175.746	2524699.959	2811789.747	11295004.9	17133076.13	18082994.38	14908699.63	9362884.531	12526467.58	0.179092994	-2.481219195	6.62E-07	1	1.191389735	down
Com_1442_pos	1-(4-benzylpiperazino)-2-(pyridin-2-ylamino)propan-1-one	C19 H24 N4 O	324.1915	6.143	325.19882	Invalid mass	No results	No results	170610498.5	304468614.3	262531781.2	190497866.2	230021608.5	189614264.9	34267356.61	62204920.89	53601905.54	56056112.63	64979511.4	48221507.17	4.220521363	2.077421227	6.71E-07	1	1.19093659	down
Com_1494_pos	PQH	C16 H24 N6 O5	362.17052	5.817	363.17776	Invalid mass	No results	No results	239175875.8	284443940.2	202189390.4	117239044.2	296322217.9	122900075.7	7752356.298	8597505.898	8412634.822	8796726.593	13039053.96	8845990.417	22.76647506	4.50883903	7.06E-07	1	1.217384574	down
Com_3761_pos	Ligustilide	C12 H14 O2	190.09935	5.828	191.10657	No results	Full match	Full match	84011859.12	73022064.62	85186890.25	88303995.51	86511271.89	95055874.18	14064246.21	19344468.74	20959162.1	20003040.89	25708011.47	19450730.61	4.284224982	2.099034244	7.12E-07	1	1.217519181	down
Com_30835_pos	Menadione	C11 H10 O5 S	254.02453	1.247	255.03185	No results	No results	Full match	201880.0054	183428.4436	221337.4677	252303.842	234785.3437	200914.9302	98972.28308	95216.14636	110484.5717	97200.0824	113321.5838	109231.1523	2.07334481	1.051960066	7.13E-07	1	1.202543754	down
Com_10219_pos	ELK	C17 H32 N4 O6	388.23238	4.878	389.23969	Full match	No results	No results	300692.8793	442723.0379	462432.9938	799022.3869	606843.2601	324631.5491	3648365.076	4451342.499	6420068.071	4614306.534	5613550.078	6044864.601	0.095359143	-3.390484922	7.65E-07	1	1.208027433	down
Com_10365_pos	Coumalic acid	C6 H4 O4	140.01103	5.14	141.0183	No results	No results	Full match	2524435.746	1925820.183	2209531.002	3091683.603	2104042.195	3015100.745	7337786.565	6380080.822	7533007.635	9476398.93	6837047.405	9429927.387	0.316434753	-1.660020042	7.77E-07	1	1.191033702	down
Com_3502_pos	Artemisinin	C15 H22 O5	282.14435	5.983	283.15164	Invalid mass	No results	No results	62599383.87	72836093.31	34195958.46	92804973.93	96716721.76	70301191.43	4079758.884	4313093.272	5213627.231	5791873.874	6752863.575	4649193.093	13.94313659	3.801483236	7.78E-07	1	1.212313035	down
Com_7464_pos	5,8-dihydroxy-10-methyl-5,8,9,10-tetrahydro-2H-oxecin-2-one	C10 H14 O4	180.07878	5.927	181.08601	Invalid mass	No match	No match	14561215.16	25342372.27	20886485.39	17359171.57	31686239.77	18314312.75	3402940.36	2914002.302	4077232.383	3345178.189	4639463.902	4558840.501	5.586873731	2.482041214	7.79E-07	1	1.200046236	down
Com_724_pos	6-Hydroxynicotinic acid	C6 H5 N O3	139.02686	3.689	140.03409	Full match	No results	Full match	12920081.5	9142837.955	5695485.282	25365124.18	7168014.317	8747760.616	115692439	163960805.8	289754270.9	203792579.6	348791068	337320668.3	0.047309494	-4.40172647	8.03E-07	1	1.192101424	down
Com_9833_pos	LysoPE 18:2 (2n isomer)	C23 H44 N O7 P	477.28533	5.758	478.2926	No results	No results	Full match	509955.9165	561673.3867	556698.4493	547866.8818	556662.5475	565106.1285	4920668.249	8760414.48	9828535.731	7526519.522	6917283.019	7529036.364	0.072510667	-3.78566295	8.34E-07	1	1.230306099	down
Com_5349_pos	Tyrosylalanine	C12 H16 N2 O4	252.11087	3.397	253.11833	Full match	No results	No results	41298682.78	33338125.15	38251539.39	67950972.23	43100995.64	42189829.23	2308881.986	4652060.759	6011477.265	5479129.833	4398028.405	6296236.206	9.130990141	3.190771311	8.44E-07	1	1.200426003	down
Com_3878_pos	1-morpholino-3-(4-nitrophenoxy)propan-2-ol	C13 H18 N2 O5	282.12173	4.815	283.129	Full match	No results	No results	67985582.06	43531182.7	42493306.94	102554772.2	55089860.13	68173170.34	3602586.062	4667539.26	5179999.092	4827436.643	9090347.59	9849022.216	10.20578177	3.351314792	8.56E-07	1	1.190818608	down
Com_2050_pos	16��-Hydroxydehydroepiandrosterone	C19 H28 O3	321.23004	8.075	322.23737	Invalid mass	No results	No results	3126999.153	1152094.588	1683673.978	1602073.747	1527079.538	2409979.955	23060428.21	38657471.39	37317789.8	58450780.15	114073599.8	39817798.09	0.036938724	-4.758722177	9.34E-07	1	1.200162168	down
Com_10367_pos	4-(2,3-dihydro-1,4-benzodioxin-6-yl)butanoic acid	C12 H14 O4	222.08862	5.316	223.09592	Full match	No results	Full match	15498695.3	13241665.52	24327423.6	7872704.38	18118176.06	10908403.38	535923.7635	768974.0827	1580429.261	1452100.202	1489518.594	1163943.667	12.86918744	3.685849059	9.40E-07	1	1.187624909	down
Com_450_pos	3-(1-benzylpiperidin-4-yl)-3H-[1,2,3]triazolo[4,5-b]pyridine	C17 H19 N5	293.16242	6.216	294.16971	Invalid mass	No results	No results	34834891.02	21683948.61	15201616.98	51269698.62	18459866.38	35330918.77	206524196.3	298879159.3	523475436.9	391829122.4	534318731.7	506958679.9	0.071804222	-3.799787519	9.80E-07	1	1.190286725	down
Com_23442_pos	ethyl 5-cyano-6-piperazino-2-(trifluoromethyl)nicotinate	C14 H15 F3 N4 O2	328.10923	2.801	329.1167	Invalid mass	No results	No results	2998358.156	2229826.129	2325956.876	5075547.749	2562851.805	2786356.055	325324.5983	576582.4484	569462.6157	540532.9713	544658.5506	592512.1233	5.709265874	2.513305249	1.02E-06	1	1.191965123	down
Com_347_pos	��-Aminobutyric acid (GABA)	C4 H9 N O2	103.06344	1.451	104.07069	Full match	Full match	Full match	39832471.1	16499289.23	30432344.82	46466846.23	27401523.88	30812847.4	610737328.6	640078442.5	669288596.4	650382048	598935065.3	811961930.5	0.048085126	-4.378265493	1.08E-06	1	1.223710407	down
Com_21928_pos	Resiniferatoxin	C37 H40 O9	650.2368	9.157	651.24408	Invalid mass	No results	No results	205156.7649	234083.2961	234345.3386	154941.2312	197959.3147	232197.2494	831209.3011	760414.4363	657635.4151	655280.6187	462286.0093	608433.8654	0.316629178	-1.659133885	1.18E-06	1	1.189248411	down
Com_7624_pos	Citrinin	C13 H14 O5	232.0712	5.682	233.07838	Invalid mass	No results	No results	21518342.97	32854617.62	27107840.59	25524970.63	23527914.61	22316431.79	966761.1236	1584068.452	1425336.492	1829969.773	3025138.801	1852983.13	14.30610544	3.838559074	1.22E-06	1	1.216506395	down
Com_5989_pos	O-7460	C25 H48 F O5 P	495.35365	10.21	496.36081	Invalid mass	No results	No results	652882.2219	534217.441	558117.9314	357983.4015	647644.4581	504842.9782	21000581.73	11101695.93	7466334.827	7743649.428	5945512.262	9414859.545	0.051947529	-4.266801076	1.23E-06	1	1.209801774	down
Com_2055_pos	Roseoside	C19 H30 O8	386.19453	5.538	387.20053	No results	No results	Full match	72643247.85	194534052.7	128900949.5	56874079.75	117661941.2	93971341.51	5765075.373	14347194.34	12833993.8	8037045.569	8610611.153	6621514.422	11.82211997	3.563416861	1.28E-06	1	1.186659294	down
Com_13120_pos	5-(hydroxymethyl)-4-methoxy-2,5-dihydrofuran-2-one	C6 H8 O4	166.02426	5.179	167.03156	Invalid mass	No results	No results	6363335.948	13842502.51	8668833.965	6057731.132	3783290.313	12478447.5	252847.8049	468622.4497	582728.5829	587829.5775	619466.4052	536279.9745	16.79721922	4.07015051	1.30E-06	1	1.193904126	down
Com_2541_pos	Jasmone	C11 H16 O	164.12005	7.059	165.12735	Full match	No results	No results	92863459.44	88020221.91	112020758.9	124214949.1	149711141.2	100031335	22748124.58	28878090.59	34284635.82	34566702.8	43712840.21	30009634.96	3.43389169	1.779844535	1.35E-06	1	1.184149153	down
Com_3920_pos	3'-Adenosine monophosphate (3'-AMP)	C10 H14 N5 O7 P	347.06279	2.991	348.07007	Full match	Full match	Full match	3152710.89	3714982.887	3193635.176	1975073.582	3970433.464	1662147.915	23089336.09	28958059.58	35426322.68	28323047.4	30813640.73	35706416.78	0.096913623	-3.367156709	1.44E-06	1	1.211960243	down
Com_823_pos	Bakuchiol	C18 H24 O	256.18249	6.779	257.18982	No results	No results	Full match	381115082.1	606094332.9	495319738.2	307200549.8	437223140.1	464556783.5	114144058.8	144894008.8	129773954.6	96571249.85	156046876.6	101289363	3.623857438	1.857526201	1.46E-06	1	1.18497341	down
Com_17600_pos	Sodium Houttuyfonate	C14 H27 Na O5 S	330.14817	9.707	331.15497	No results	No results	Full match	4903844.092	5392285.633	6914268.899	6710957.995	6359872.96	8172076.113	1582158.859	1889713.017	1743540.362	1480932.336	2746552.045	1521474.829	3.507114464	1.810284517	1.47E-06	1	1.187083657	down
Com_148_pos	LDGTS 16:0	C26 H51 N O6	473.37122	9.399	474.37857	No results	Full match	No results	143294146.1	157136056.4	207347972.5	67338817.5	152230218.1	88269794.07	1415823478	1693403403	1883391376	1937193381	1088434283	1181547702	0.088656011	-3.495637739	1.47E-06	1	1.200898267	down
Com_1701_pos	LPE 15:1	C20 H40 N O7 P	415.27209	8.502	416.27737	No results	Invalid mass	No results	823664.5561	725822.7975	1144357.68	1020054.584	872809.1961	910605.6367	25654203.75	58264823.12	107893506.4	88270070.36	47419177.3	46566349.54	0.014696025	-6.088430242	1.51E-06	1	1.22189603	down
Com_24120_pos	Decursin	C19 H20 O5	328.13231	9.227	329.13962	No results	No results	Full match	2781232.766	2663144.307	4397030.215	2821870.12	3276476.498	4050466.509	822717.2033	637130.3831	632046.5573	608096.7932	1197101.04	877640.8613	4.186667839	2.065802463	1.52E-06	1	1.185789416	down
Com_1587_pos	Trigonelline	C7 H7 N O2	137.04762	1.513	138.05489	Full match	No results	Full match	220713736.6	130165432	159343987.2	339153384.3	151279064.7	299424619.4	9799701.187	10948075.34	14547257.32	12610305.19	14481268.92	12456513.54	17.37073759	4.118587109	1.53E-06	1	1.216006416	down
Com_11294_pos	L-threo-3-Phenylserine	C9 H11 N O3	181.07381	6.1	182.08113	Full match	No results	Full match	16198735.93	14587080.22	21099959.65	19632611.76	15007809.58	21412047.65	3506112.07	4978698.757	5667030.076	6471050.781	6292423.272	5210635.746	3.359845933	1.748395079	1.54E-06	1	1.186872081	down
Com_1804_pos	Prostaglandin A3	C20 H28 O4	314.1856	8.019	315.19281	Invalid mass	No results	No results	181729369.4	189245032.3	208030606.5	175112559.7	230201061.8	177066723.9	7897700.655	14113322.42	11530601.67	13145260.12	22440035.29	13798367.19	14.00520144	3.807890829	1.59E-06	1	1.221081457	down
Com_18826_pos	N-Methyl-L-arginine hydrochloride	C7 H17 Cl N4 O2	224.10365	6.111	466.24066	No results	No results	Full match	4023114.021	4242578.14	8175091.538	4692752.886	5345713.327	5480449.751	1275651.122	1406004.452	1098967.449	1109952.977	1411366.547	952996.3794	4.405233454	2.139218476	1.61E-06	1	1.197564985	down
Com_1480_pos	LDGTS 17:0	C27 H53 N O6	487.38684	10.05	488.3941	No results	Full match	No results	19729400.44	29075398.52	23062484.26	11897376.36	17370977.4	15954232.82	131989723.5	123500977.2	101731442.5	98588743.54	78576183.66	72751585.61	0.192855238	-2.374409767	1.78E-06	1	1.185607115	down
Com_78_pos	1,4-dihydroxyheptadec-16-en-2-yl acetate	C19 H36 O4	328.26101	9.724	329.26846	Full match	No results	No results	94640515.53	85532369.26	143325491.9	29746060.89	97135481.49	129545801.4	3223027375	2537248370	2115198321	1674655232	821683260.1	1482089517	0.04892277	-4.353350109	1.81E-06	1	1.182279769	down
Com_28455_pos	Tigloylgomisin H	C28 H36 O8	500.23859	7.157	501.24646	No results	No results	Full match	1348025.296	1753357.633	2287294.967	1301494.722	2061056.966	1516072.708	376817.0661	478224.8545	524535.8676	469615.9351	617808.6454	470002.6791	3.495840874	1.805639517	1.86E-06	1	1.1892909	down
Com_14070_pos	8-Hydroxy-2-Deoxyguanosine	C10 H13 N5 O5	283.09119	2.278	284.09738	No results	No results	Full match	277473.5802	230170.9237	273559.7816	371935.3982	246563.472	316669.9887	2221786.784	2943206.726	5364916.002	3171279.408	6261105.148	4518628.558	0.07011064	-3.834222793	1.90E-06	1	1.212638415	down
Com_3867_pos	N1-(1H-1,2,4-triazol-3-yl)-2-hydroxybenzamide	C9 H8 N4 O2	204.06362	5.147	205.07088	Invalid mass	No results	No results	10263508.64	5257015.842	4587001.143	5576227.217	5803129.241	6055648.663	31615227.17	29023436.47	27075381.45	37734578.67	37708123.76	35306403.97	0.189166253	-2.402273357	1.94E-06	1	1.205275191	down
Com_6563_pos	Xanthoxyline	C10 H12 O4	196.07114	5.685	197.07848	No results	Invalid mass	No results	39095194.14	24716882.34	27295287.79	51502479.82	18179220.23	37498210.02	4488092.002	3011934.847	3365938.303	3158243.524	4973288.197	3209605.983	8.929002384	3.158498995	2.09E-06	1	1.199620519	down
Com_8151_pos	Linalool	C10 H18 O	154.13567	7.332	155.14288	No results	Full match	Full match	10722179.09	15700345.9	16402069.81	9216980.99	11782298.09	10449991.69	3629923.061	3504679.765	4127056.923	3326955.041	3881879.032	2637983.089	3.51867479	1.815032181	2.26E-06	1	1.189343437	down
Com_642_pos	octadec-9-ynoic acid	C18 H32 O2	262.22942	9.694	263.23669	Invalid mass	No results	No results	9763880.257	5361515.233	9962940.185	2123635.204	11432524.13	9286817.633	359638929.3	257881533.3	226338703.5	222496708.8	98533273.31	213447753.5	0.034774744	-4.845816304	2.27E-06	1	1.190078093	down
Com_13480_pos	2-[5-(2-hydroxypropyl)oxolan-2-yl]propanoic acid	C10 H18 O4	224.10224	6.927	225.10951	Invalid mass	Invalid mass	No results	15405527.05	4547945.378	13087810.65	14875380.67	12506722.75	11446728.72	1007672.674	1011084.589	480172.4787	1062333.228	1782982.019	967950.7926	11.38591351	3.50917814	2.32E-06	1	1.177022217	down
Com_5725_pos	Dendrobine	C16 H25 N O2	263.18831	6.807	264.19556	No results	No results	Full match	12005421.64	14834977.2	11451318.01	9388775.058	8672643.362	17624559.59	1434210.314	2117168.858	3082565.52	2530056.916	3261607.635	2668769.366	4.901009626	2.29307898	2.33E-06	1	1.177711926	down
Com_2531_pos	(5-L-Glutamyl)-L-amino acid	C8 H14 N2 O5	218.09031	1.795	219.09758	No results	No results	Full match	7567277.532	6612994.325	5554772.77	13358398.49	11435122.17	8006338.387	30069855.13	54164684.89	64960661.41	37776785.73	49843688.99	61227758.39	0.176265932	-2.504174434	2.52E-06	1	1.177214176	down
Com_9342_pos	Tropine	C8 H15 N O	141.11543	5.59	142.1228	No results	No results	Full match	19510861.68	18175044.68	20928081.18	21735886.54	19252484.6	18744331.27	6295694.82	6089749.891	7579817.983	6032686.941	9060014.292	7442303.599	2.784610471	1.477475528	2.56E-06	1	1.210298969	down
Com_15604_pos	10-Deacetylasperulosidic acid	C16 H22 O11	390.11638	5.126	391.12366	No results	No results	Full match	1216998.438	922609.5877	604368.0043	912112.173	1117208.757	728175.9584	3804705.248	2760947.18	2524172.283	4637079.547	3795521.179	3861801.046	0.257267801	-1.958657192	2.62E-06	1	1.176276619	down
Com_11095_pos	7-(1-pyrrolidinyl)pyrimido[4,5-d]pyrimidin-4-amine	C10 H12 N6	216.11102	4.84	217.11824	Invalid mass	No results	No results	21547270.51	12700742.98	11572712.27	20318149.23	7271442.593	24304916.25	2249074.724	1447839.098	1599573.653	1066344.703	1613039.858	770738.9559	11.1717823	3.48178746	2.65E-06	1	1.179610349	down
Com_10646_pos	Lenalidomide	C13 H13 N3 O3	281.07594	2.999	282.08331	Invalid mass	No results	No results	1004288.836	911501.3043	543069.0938	1574542.819	849462.2853	1153709.823	3312938.62	6707097.539	8185151.574	6037094.855	8391808.32	7605382.162	0.150016233	-2.736809476	2.75E-06	1	1.175719155	down
Com_13542_pos	(2R,3S,4S,5R,6S)-2-(hydroxymethyl)-6-phenoxyoxane-3,4,5-triol	C12 H16 O6	273.1213	4.95	274.12857	Invalid mass	No results	No results	9289281.272	8732730.128	15443109.09	9828562.34	9280465.813	11205144.43	2253986.82	2765512.394	2651687.588	2565390.688	2577139.181	2855866.408	4.070261012	2.025121312	2.76E-06	1	1.212146514	down
Com_22815_pos	Homoharringtonine	C29 H39 N O9	545.26262	5.609	546.26917	No results	No results	Full match	5065574.519	3359603.404	1819561.558	2717243.734	2651129.682	3622566.681	310163.7148	370951.0327	469654.8898	430579.6074	505349.2692	417602.0373	7.681058717	2.941305178	2.77E-06	1	1.201933064	down
Com_4456_pos	3alpha-Dihydrocadambine	C27 H34 N2 O10	546.22307	7.571	547.23016	No results	No results	Full match	4272240.545	1462398.809	1597892.402	2102934.304	1154507.149	1898519.73	30617885.38	23434540.08	18682073.01	14760865.55	21728607.85	13644512.88	0.101641141	-3.298443624	2.80E-06	1	1.186892758	down
Com_2664_pos	4-Methyl-5-thiazoleethanol	C6 H9 N O S	143.04067	4.863	144.04799	Full match	Full match	Full match	3343683.579	2418660.161	1721480.579	5992861.088	2086225.266	3046284.225	14342987.42	40351696.05	61077844.86	38709867.7	34602954.33	43488956.52	0.080013976	-3.643604182	2.84E-06	1	1.175414388	down
Com_1311_pos	Muramic acid	C9 H17 N O7	251.10037	1.464	252.1077	Full match	Full match	Full match	10891052.15	8471705.981	12367431.72	4887133.231	12879330.04	13149500.42	68032707.87	94600108.72	78476029.64	77083497.07	121392538.7	87448659.92	0.118865591	-3.072596945	2.86E-06	1	1.19987585	down
Com_19525_pos	Poricoic acid A	C31 H46 O5	498.33272	8.651	499.34012	No results	No results	Full match	3208355.809	6407083.708	6393026.576	2745165.133	4448162.933	4199688.171	543850.3138	482509.677	399689.1627	458848.6827	371007.1339	467831.788	10.06025353	3.330594758	2.86E-06	1	1.211700124	down
Com_14801_pos	Schizandrol A	C24 H32 O7	432.21343	6.449	433.2207	No results	No results	Full match	1854025.805	2555647.484	2847365.67	2481301.388	2990826.726	2210691.306	127700.8885	146560.8133	147045.7145	223043.1063	383647.1497	148144.4875	12.70242568	3.667032118	2.88E-06	1	1.209570979	down
Com_7276_pos	Octanedioic acid	C8 H14 O4	174.08938	5.499	175.09645	No results	No results	Full match	23728092.3	35244414.25	15915250.85	25633379.27	11445353.4	21616841.3	1740316.374	2535825.787	2619317.36	2683279.631	3686050.898	2794169.898	8.318305283	3.056289633	2.94E-06	1	1.191141927	down
Com_2507_pos	Pterosin Z	C15 H20 O2	232.14628	6.911	233.15349	No results	No results	Full match	102161524	133916460.2	112890042.2	113491079.3	151629423.2	91213203.7	12186099.73	17755107.68	19901317.7	18862040.63	33716340.47	19726517.22	5.774184283	2.529617152	2.98E-06	1	1.196432282	down
Com_16143_pos	FQH	C20 H26 N6 O5	860.40168	8.244	861.40833	Invalid mass	No results	No results	224611.6365	264658.878	242611.3337	211585.3773	239289.6024	243853.6476	3975258.747	4083345.491	3689943.441	4120818.161	1809384.833	2676318.585	0.07008625	-3.834724753	3.04E-06	1	1.22168573	down
Com_169_pos	Proline	C5 H9 N O2	115.06321	1.514	116.07048	Full match	Full match	Full match	248748704.8	163272255	153205549.1	361563972.4	186904522.1	253769483.9	1057225434	1290706194	1340763065	1243785100	1575305744	1699044453	0.166625175	-2.5853217	3.08E-06	1	1.199344938	down
Com_3896_pos	PC (18:0e/2:0)	C28 H58 N O7 P	551.39519	10.47	552.4024	No results	Full match	Full match	1904214.801	3532601.793	2830585.745	972962.4503	2599501.529	1372070.122	22440470.92	35168895.25	32154321.81	28452250.69	11621604.39	20108078.24	0.088111519	-3.504525554	3.11E-06	1	1.175628477	down
Com_7848_pos	TMK	C15 H30 N4 O5 S	189.10011	1.581	190.10739	Invalid mass	No results	No results	36007123.64	31551889.2	21994158	36439545.71	18569680.45	32346284.55	5411276.751	5171759.026	9223027.788	4739102.403	7055501.648	8366533.768	4.42634649	2.146116388	3.11E-06	1	1.172599963	down
Com_1548_pos	LNK	C16 H31 N5 O5	188.11613	2.204	189.1234	Invalid mass	No results	No match	205785475.3	170405552.8	140717943	308620731.9	183117207.9	200950650.8	20569307.42	35942728.83	48593376.25	41130011.56	39995248.26	50536104.98	5.10881457	2.352988572	3.20E-06	1	1.176545149	down
Com_23476_pos	Daurisoline	C37 H42 N2 O6	610.30565	9.258	611.31293	No results	No results	Full match	270754.0766	305795.8322	315733.641	252723.4043	414730.0337	247288.6724	1145608.641	1014011.295	1287592.955	1657765.237	2222959.319	1929115.325	0.195205289	-2.356935953	3.26E-06	1	1.190941015	down
Com_5948_pos	Gly-Tyr-Ala	C14 H19 N3 O5	309.13269	4.778	310.13986	No results	No results	Full match	36211149.62	21408964.86	25395625.64	59227435.75	35336039.73	36016520.44	3649660.207	4418758.45	5166542.547	5532938.119	5733173.789	6215498.454	6.953762258	2.797793744	3.30E-06	1	1.194977572	down
Com_8094_pos	Sugiol	C20 H28 O2	300.20854	9.704	301.21582	No results	No results	Full match	344672.9851	324996.1604	338784.9379	241096.1096	336830.6982	315422.264	1265884.708	943955.5519	1081555.588	1109599.787	666715.5185	942745.1124	0.316415771	-1.660106584	3.60E-06	1	1.18975988	down
Com_2925_pos	Palmitoleic acid	C16 H30 O2	254.22441	7.968	255.23169	Full match	No results	Full match	78440667.42	80387512.02	128171391.1	58910332.6	122793292	136991533	12692315.98	16124588.49	14468645.2	18447278.69	22678125.93	21422754.92	5.723079467	2.516791639	3.69E-06	1	1.183990107	down
Com_462_pos	Olivetol	C11 H16 O2	180.11491	6.205	181.12221	No results	No results	Full match	603086029.2	642061270.2	446228941.6	1452041849	529732190.7	553634681	33512582.62	39430277.96	39190239.93	42222590.92	50028205.54	47513504.56	16.77978786	4.068652572	3.70E-06	1	1.212932901	down
Com_8134_pos	15-OxoEDE	C20 H34 O3	304.23991	8.441	305.24701	Invalid mass	No results	No match	5077340.515	6259820.4	5387227.826	5140833.397	4343260.874	6230122.091	11342172.79	12968096.36	11950995.74	12851386.46	12892145.15	11548560.88	0.441021406	-1.181079412	3.72E-06	1	1.206335797	down
Com_25581_pos	LPC(1-acyl 18:2)	C26 H50 N O7 P	519.33167	9.979	520.33942	No results	No results	Full match	362203.5465	325608.9839	385134.9034	287318.24	317503.4751	322104.6687	1391284.134	1057681.546	1105114.997	1410830.624	780953.7329	1176839.241	0.288886212	-1.791426745	3.97E-06	1	1.201289053	down
Com_7002_pos	IAA-Asp	C14 H14 N2 O5	290.09037	5.219	291.09766	No results	No results	Full match	519401.7662	431787.6736	427062.2748	688985.2085	442064.2705	529796.9144	4218629.941	9104519.107	10834975.14	9897267.893	12357507.11	17811181.12	0.047320228	-4.401399172	3.98E-06	1	1.210306289	down
Com_6955_pos	1-Methylhistidine	C7 H11 N3 O2	169.08509	1.461	170.09235	Full match	Full match	Full match	2139158.782	3083074.588	2563599.3	3781856.832	2747329.397	2039899.833	8439806.893	8846771.792	13445886.79	7113453.219	12713044.59	13160696.21	0.256669902	-1.962013966	3.98E-06	1	1.174235426	down
Com_14689_pos	NG,NG-Dimethyl-L-arginine	C8 H20 Cl2 N4 O2	274.09551	5.054	292.12933	No results	No results	Full match	5826554.456	5319747.018	6678097.556	14175711.68	7120162.008	7110108.154	844630.4174	1287028.495	1360122.889	1303488.604	1469076.688	1677105.439	5.821401145	2.541366435	4.05E-06	1	1.182522301	down
Com_7105_pos	LPE 16:3	C21 H38 N O7 P	447.2386	7.851	448.24588	No results	Full match	No results	2485446.412	1108382.888	2424657.917	1612567.935	1788588.374	1259877.699	16369279.6	14334746.64	11522713.13	13288549.23	12715145.87	12065740.27	0.133001619	-2.910484289	4.23E-06	1	1.208969806	down
Com_2430_pos	Methyl Eugenol	C11 H14 O2	178.0994	6.497	179.10666	No results	No results	Full match	101718912.5	155937017	169582388.5	104529258.6	133635805.9	110207507.6	36328002.37	43643481.45	53123575.79	41916386.81	28720590.89	47724773.47	3.084469606	1.62502243	4.24E-06	1	1.168708909	down
Com_4877_pos	1,7-bis(4-hydroxyphenyl)-5-methoxyheptan-3-one	C20 H24 O4	366.12984	5.72	367.13696	Invalid mass	No results	No results	49215787.69	48548590.05	71865413.21	41622192.65	58027024.35	44975685.02	10003455.74	9855425.712	17780045.69	17810348.89	12497761.98	9764272.14	4.04387331	2.0157378	4.39E-06	1	1.180131147	down
Com_6165_pos	Panaxydol	C17 H24 O2	260.17748	6.594	261.18478	No results	No results	Full match	22837469.62	44739860.24	35925197.16	22246725.38	30705849.15	23808527.36	4836600.666	7009965.985	7850421.695	6578847.897	10060747.57	8116042.855	4.055185091	2.019767765	4.48E-06	1	1.170521992	down
Com_1350_pos	PC (18:5e/2:0)	C28 H48 N O7 P	541.31729	8.667	542.3255	No results	Full match	No results	6051015.18	2284712.083	5781523.411	3401858.562	4935534.376	6878135.996	22868808.7	43272751.39	48521220.22	57074575.96	26382290.41	28587744.98	0.129386075	-2.950245736	4.61E-06	1	1.168418938	down
Com_8981_pos	LDGTS 14:1	C24 H45 N O6	443.32472	8.181	444.33215	No results	Full match	No results	1027701.799	1128906.02	988433.4209	893642.0013	1318548.067	964430.958	11489962.85	9877276.056	10525933.3	11065627.11	4529351.19	7986109.558	0.113956676	-3.133442652	4.65E-06	1	1.207796535	down
Com_1498_pos	4-Phenyl-3-buten-2-one	C10 H10 O	146.07304	6.821	147.08028	Full match	No results	No results	151800930.8	178702133.2	154322142.4	167458793	175433791.3	155567128	23842852.66	28450581.04	45870970	29324217.95	34095280.98	39359983.77	4.893330852	2.290816831	4.70E-06	1	1.214863764	down
Com_1205_pos	Choline bitartrate	C9 H19 N O7	253.11695	1.516	254.12343	No results	No results	Full match	5431601.037	1448662.408	2406268.469	4756360.498	2069843.986	4540169.641	145792400.1	166469491.8	134194176.2	126847458.7	152238727.9	179118897.2	0.022829438	-5.45296082	4.81E-06	1	1.218157987	down
Com_2642_pos	Sorbic acid	C6 H8 O2	112.05245	5.325	113.0597	Full match	Full match	Full match	55461950.78	140828745.1	45236425.89	76885072.01	85261473.85	68144855.38	4564760.957	6102910.413	6475749.282	5785944.773	6278750.784	6356418.377	13.26654569	3.729720869	4.86E-06	1	1.21186007	down
Com_1174_pos	LDGTS 20:5	C30 H49 N O6	519.35605	8.495	520.36389	No results	Full match	No results	1438889.871	702602.2097	1031368.411	987420.907	4108437.336	1292748.778	33887316.7	50654301.82	47570873.35	61288175.92	30067798.07	41590403.97	0.036072996	-4.792936946	4.87E-06	1	1.202823446	down
Com_2836_pos	Polypodine B	C27 H44 O8	496.30372	8.55	497.31076	No results	No results	Full match	489413.6084	420365.7129	383722.2825	575693.8298	454517.2895	428692.5498	44527092.02	54744355.82	11892030.16	43429059.71	21137375.4	23210901.14	0.013835297	-6.175502564	5.02E-06	1	1.217742497	down
Com_7052_pos	8-Aminooctanoic acid	C8 H17 N O2	159.1259	1.771	160.13312	No results	No results	Full match	33379040.56	18794133.68	21253333.54	46142767.32	26589169.16	30574564.35	4234588.105	5304294.02	5527161.703	4226478.161	6328834.511	6035908.194	5.582699905	2.480963007	5.05E-06	1	1.192377886	down
Com_1294_pos	Glycerophospho-N-palmitoyl ethanolamine	C21 H44 N O7 P	453.28536	9.52	454.29269	Full match	Full match	Full match	7155939.757	13732308.62	13606265.15	6435894.025	10392986.56	13943179.48	156535164.1	49362915.14	71799931.28	83424204.3	52073964.69	79840769.2	0.132376638	-2.917279561	5.17E-06	1	1.168484039	down
Com_3621_pos	Estriol	C18 H24 O3	288.17005	8.004	289.17734	Invalid mass	No results	No results	57101619.35	80376761.6	106231522.5	32830789.71	37770343.8	79840846.61	4292294.691	5212200.028	5454083.763	5605555.138	9336437.807	5475602.921	11.14173284	3.477901723	5.25E-06	1	1.189402778	down
Com_7308_pos	D-Panthotenate	C9 H17 N O5	219.1107	1.509	220.11787	No results	No results	Full match	5329279.342	3005652.358	2924293.515	4629501.905	3482778.256	3460612.762	10046905.01	9848596.101	11651568.33	11826084.85	10888654.33	16762918.37	0.321467172	-1.637256676	5.34E-06	1	1.169457936	down
Com_2593_pos	KNH	C16 H27 N7 O5	397.20821	5.425	398.21539	Full match	No results	No results	107769337	144254476.7	164493500.7	82207705.62	61984698.22	138523856.9	24920247.68	22314316.25	21081948.55	9491095.745	17160563.62	16022190.49	6.299948575	2.655340052	5.36E-06	1	1.16573052	down
Com_386_pos	LDGTS 15:0	C25 H49 N O6	459.35562	9.193	460.36292	No results	Full match	No results	28786401.01	17970212.83	15068073.59	4588637.713	9304317.658	23844186.7	664815803.6	587447982.9	566679353	503552450.6	253440190.5	393822182.1	0.033525234	-4.898608804	5.47E-06	1	1.192973899	down
Com_7532_pos	Jervine	C27 H39 N O3	425.29272	9.58	426.30051	No results	No results	Full match	842776.0998	800901.4029	1771027.619	573742.0631	1189635.882	713851.7312	6585315.508	5460446.265	9558553.088	7790421.814	3374070.827	7857183.314	0.145028704	-2.785589629	5.51E-06	1	1.165346141	down
Com_13113_pos	PC (16:3/16:4)	C40 H66 N O8 P	719.44917	11.447	720.4563	No results	Full match	No results	280508.9019	582573.9254	531745.537	269606.5438	271282.1472	258339.2256	3503095.067	5983038.057	2297253.379	5959037.592	1775867.776	3342248.32	0.095975697	-3.381187056	5.78E-06	1	1.170447579	down
Com_24489_pos	Biotin	C10 H16 N2 O3 S	266.06507	4.914	267.07224	Invalid mass	No results	No results	417714.5671	358325.8623	367777.9564	517978.854	382061.4238	450969.5317	789879.3213	696285.3266	1092752.541	908744.188	962768.4161	837335.5192	0.471811445	-1.083717678	6.22E-06	1	1.1646896	down
Com_14755_pos	2-(2-chlorophenyl)-1H-indole	C14 H10 Cl N	227.04957	1.442	228.05701	Full match	No results	No results	5100412.531	4528548.845	9330903.015	8169460.755	11414657.57	6624866.5	622789.2779	739325.6394	805063.5294	780401.8314	873027.9329	799547.4365	9.776477821	3.289314798	6.26E-06	1	1.210520858	down
Com_2354_pos	1-(4-hydroxyphenyl)propane-1,2-diol	C9 H12 O3	150.06803	6.032	151.07532	Invalid mass	No results	No match	87455196.87	155173036.6	191164018.9	94256766.59	158933610.4	108702506.8	18680285.87	28158687.03	27798830.29	29793549.75	37548445.14	35188968.2	4.491114053	2.16707336	6.32E-06	1	1.169615351	down
Com_16664_pos	N-Phenylacetylglycine	C10 H11 N O3	193.07407	5.645	194.08148	No results	No results	Full match	5969687.605	4621452.972	4989910.039	4931694.348	5363009.856	6341820.684	2639457.715	3671953.324	3001986.547	2861812.797	2776076.303	2991562.323	1.795566328	0.844438947	6.42E-06	1	1.163592429	down
Com_14167_pos	PPK	C16 H28 N4 O4	340.21098	2.233	341.2182	Full match	No results	No results	437575.8736	364811.0475	391587.6255	744618.4772	372269.2429	473195.8286	1201542.408	1807124.537	2657176.491	1615457.471	1401145.168	1916131.049	0.262682251	-1.928609372	6.59E-06	1	1.161900981	down
Com_13747_pos	Anandamide (AEA)	C22 H37 N O2	347.28254	9.363	348.28983	Full match	No results	No results	688044.5423	790381.9662	561317.6022	361455.9003	467398.233	309377.3566	3014268.307	3462506.787	5598727.033	5411272.672	1800948.325	4402189.603	0.134148894	-2.89809293	6.59E-06	1	1.16432976	down
Com_8197_pos	2'-O-Methyladenosine	C11 H15 N5 O4	281.11252	4.907	282.11987	Full match	Full match	Full match	1347463.657	1328238.671	1569304.542	1946484.72	1232955.915	1700742.618	5320959.902	7817941.903	10649055.59	12057582.58	11775896.45	14210740.36	0.147579959	-2.760431274	6.65E-06	1	1.195946944	down
Com_2305_pos	1,N6-Etheno-2-Deoxy-Adenosine	C12 H13 N5 O3	275.10077	4.897	276.10806	No results	No results	Full match	6190359.09	3001291.192	3047227.256	10074303.76	5114303.608	6227814.827	42527085.97	41272759.85	73386903.16	41490008.13	64766094.29	57740869.63	0.104785198	-3.254493162	6.66E-06	1	1.188120848	down
Com_17717_pos	Berbamine	C37 H40 N2 O6	608.2888	8.504	609.29608	No results	No results	Full match	730732.8883	240300.7665	352743.8662	337713.1434	288964.0827	265743.9129	3532685.249	2388190.829	2016855.013	2738407.789	2466198.422	3087074.426	0.136554466	-2.872451592	6.71E-06	1	1.19291101	down
Com_1327_pos	N6,N6,N6-Trimethyl-L-lysine	C9 H20 N2 O2	188.15253	1.331	189.15977	Full match	Full match	Full match	12921148.39	8626084.793	8373025.614	22257553.39	12607637.15	13201949.97	72268696.47	73551702.22	74813970.53	89286954.67	103768518.9	96170982.56	0.15295821	-2.708790548	7.15E-06	1	1.19909782	down
Com_1326_pos	1-(3-ethyl-2,4-dihydroxy-6-methoxyphenyl)butan-1-one	C13 H18 O4	198.12545	6.13	199.13272	Invalid mass	No results	No results	104401534.9	338862679.3	345613234.5	105664876	153716714.6	297441498.3	6181546.244	15705913.29	17350993.77	15419127.98	18451161.68	18978631.33	14.6133012	3.869210221	7.22E-06	1	1.168988126	down
Com_9750_pos	Homoarginine	C7 H16 N4 O2	188.12734	1.418	189.13461	No results	Full match	Full match	822814.6159	637919.1505	1360888.689	1578288.305	904160.653	870205.8334	4003359.182	4921910.546	6556650.191	5248118.697	5839057.833	5912988.149	0.190082543	-2.395302052	7.30E-06	1	1.190890805	down
Com_10732_pos	5-Henicosyl-1,3-benzenediol	C27 H48 O2	404.36274	11.642	405.37009	Invalid mass	No results	No results	236456.7963	427189.2179	782294.3652	707999.9734	301086.7047	864013.0788	8535299.266	8301483.53	8564763.699	7526277.729	4113806.568	5418699.326	0.078168025	-3.677277607	7.34E-06	1	1.184937759	down
Com_2244_pos	4-Acetylbutyric acid	C6 H10 O3	130.06309	5.138	131.07037	No results	Full match	Full match	168424895.6	172408997.1	112780570.2	173274282.6	118728074.2	200364547.1	14815568.89	24864744.82	45707366.52	22312551.7	29678603.04	30724559.97	5.627378122	2.492462906	7.42E-06	1	1.178718983	down
Com_10_pos	LDGTS 18:4	C28 H47 N O6	493.33991	8.109	494.34711	No results	Full match	No results	81318328.38	7538602.374	6179886.576	6351697.271	20472379.87	38244602.89	10635106034	6353759198	2743465347	7079348418	5001282651	6268313691	0.00420431	-7.89391514	7.48E-06	1	1.200216759	down
Com_16098_pos	3-Dehydroshikimic acid	C7 H8 O5	172.03731	5.123	173.04477	No results	No results	Full match	1148852.45	948647.0245	991498.1146	1181127.728	958457.761	1023862.844	4002812.888	2586770.537	2253031.461	2867214.312	3405409.18	3227346.027	0.3408705	-1.552704344	8.34E-06	1	1.194608057	down
Com_4332_pos	Amitriptyline-d3	C20 H20 [2]H3 N	280.20134	8.882	281.20853	Full match	No results	No results	29060221.5	70729066.81	57074005.82	15650682.19	35361106.2	41493330.33	1182345.681	1381715.673	1458656.596	1205463.441	997231.6239	1153168.147	33.79625533	5.078791498	8.43E-06	1	1.212895955	down
Com_6416_pos	3-hydroxy-1,5-diphenylpentan-1-one	C17 H18 O2	276.11108	5.3	277.11819	Invalid mass	No results	No results	29952217.81	21208597.72	20637698.13	53049124.63	28899945.73	25591838.81	2788334.678	3789162.531	4839335.021	4709796.046	7599143.677	7274283.483	5.785132327	2.532349959	8.48E-06	1	1.159079715	down
Com_4207_pos	Galanthamine	C17 H21 N O3	287.15093	9.68	288.15811	No results	No results	Full match	678917.8797	1030613.582	807294.3882	405235.4788	566146.627	578467.1993	32982671.1	21478814.38	5463112.448	25534575.84	16905113.39	32745583.67	0.030099023	-5.054139515	8.62E-06	1	1.191736846	down
Com_12297_pos	Retrorsine	C18 H25 N O6	351.16853	5.541	352.1763	Full match	No results	No results	8799379.106	6652782.399	6122812.6	12544453	6647627.313	8957134.098	1429190.145	2538320.08	2642948.631	2359368.408	2661330.896	2638907.01	3.484510261	1.800955903	8.63E-06	1	1.158411971	down
Com_2751_pos	XLR11 N-(4-hydroxypentyl) metabolite-d5	C21 H23 [2]H5 F N O2	350.24531	11.695	351.2525	Invalid mass	No results	No match	11419706.41	8358103.331	9189843.611	3927379.289	4594710.174	5083235.102	59343462.06	51799276.05	50295976.36	54356437.99	24685981.99	41602266.56	0.150923371	-2.728111861	8.86E-06	1	1.166528648	down
Com_5514_pos	KKK	C18 H38 N6 O4	384.28761	9.183	385.29507	Invalid mass	No results	No results	1002072.32	735870.7138	1039675.201	650948.7579	954373.6377	1196739.118	23432664.48	17570626.2	6609071.987	16653598.23	7161984.429	13891562.46	0.065397468	-3.934621418	9.06E-06	1	1.194979399	down
Com_12333_pos	S-Adenosylmethionine	C15 H22 N6 O5 S	398.13702	1.408	399.14435	Full match	Full match	Full match	509657.5657	455688.224	493760.8461	662228.5764	475765.1406	570703.6536	6856299.588	6646454.211	3442864.724	2877152.218	3202365.744	4863143.996	0.113589076	-3.138104001	9.15E-06	1	1.202980579	down
Com_2364_pos	LysoPC 16:1	C24 H48 N O7 P	493.31726	9.749	494.32446	No results	No results	Full match	5327110.862	8065252.161	8533545.224	2184425.817	6646411.772	5234111.823	39030443.98	62541882.54	70652273	74053542.16	41663721.47	35640829.6	0.111226152	-3.168432058	9.23E-06	1	1.172050393	down
Com_6025_pos	(+)-ar-Turmerone	C15 H20 O	216.15126	6.653	217.1586	Full match	No results	Full match	44324021.95	42933928.78	44531062.8	39628515.46	47235294.78	48100997.49	13562319.37	17659999.04	18678131.56	18548675.7	22429794.91	19956133.76	2.406764023	1.267094696	9.28E-06	1	1.197775639	down
Com_618_pos	tert-Butyl N-[1-(aminocarbonyl)-3-methylbutyl]carbamate	C11 H22 N2 O3	230.16317	5.323	231.17049	Full match	No results	No results	678451201.1	696315514.9	499000809.6	1004943010	545265203.5	947009081.2	104313132	173361722.4	237486468.7	197568140.1	220495656.7	182647373.3	3.917100606	1.969786183	9.33E-06	1	1.156335173	down
Com_14718_pos	methyl 3,4,5-trihydroxycyclohex-1-ene-1-carboxylate	C8 H12 O5	210.0505	4.824	211.05783	Invalid mass	No results	No results	3640259.159	11264064.97	8272683.816	3724483.008	5749304.759	3967656.328	270809.8483	293026.732	345161.7076	342960.0025	402670.4024	341880.6672	18.34123735	4.197019065	9.66E-06	1	1.208405946	down
Com_1140_pos	13,14-dihydro-15-keto-tetranor Prostaglandin E2	C16 H26 O5	280.16701	6.368	281.17429	Invalid mass	No results	No results	324109083.1	322155014.6	213471786.3	351375687.3	418202262.2	294526375.6	76998758.22	106385229.4	139220209.5	112739894.8	137304198.5	109301326.3	2.821088483	1.496251916	9.84E-06	1	1.155351904	down
Com_6446_pos	��-L-Glutamyl-L-glutamic acid	C10 H16 N2 O7	276.09522	1.606	277.10248	Full match	No results	Full match	1270428.195	3283066.264	3109142.907	1840920.041	1743193.041	1472929.232	18890426.7	15245432.73	14024877.29	11312289.88	14245979.21	16157969.57	0.141523228	-2.820889235	1.00E-05	1	1.195169964	down
Com_24306_pos	Phytolaccagenin	C31 H48 O7	532.33816	7.498	533.34576	No results	No results	Full match	3321662.009	2788742.532	3543425.077	3946056.649	2545081.277	3450508.64	1632953.846	1348117.428	1431536.312	1346133.802	1459044.429	1361586.27	2.284022185	1.191576664	1.01E-05	1	1.192362964	down
Com_1169_pos	3-Hydroxy-3-Methylpentane-1,5-Dioic Acid	C6 H10 O5	162.05272	1.502	163.06001	No results	No results	Full match	150018093.7	173357380.6	179382394.9	143727872.3	117253140.9	186125876.8	46766057.39	69046447.1	53494621.42	70216825.8	82864958.52	60281372.6	2.482201524	1.311620249	1.01E-05	1	1.158244262	down
Com_8800_pos	2-Amino-6-methylmercaptopurine	C6 H7 N5 S	181.04236	5.243	182.04962	Full match	No results	No results	10250518.73	26454612.94	21800365.23	6427349.588	14175443.76	16744234.29	922992.5671	1013852.117	1712442.675	1168193.304	1708224.723	1777179.484	11.54448436	3.529131831	1.02E-05	1	1.17893992	down
Com_15609_pos	TLK	C16 H32 N4 O5	360.2374	4.876	361.24515	Full match	No results	No results	759482.489	794786.9049	735127.4702	1798226.314	801008.9117	889923.7838	2791100.443	4047986.689	4429476.833	4432692.995	4926988.292	4821620.051	0.227056442	-2.138877124	1.09E-05	1	1.175169026	down
Com_7586_pos	Glu-Val-Phe	C19 H27 N3 O6	393.19049	5.615	394.19751	No results	Full match	No results	17372059.86	19017796.15	18359470.23	21277741.75	14481967.43	18044092.51	6801776.207	8601820.034	9391943.963	8271527.782	11309636.39	8592859.717	2.049349089	1.035165756	1.10E-05	1	1.161944114	down
Com_4967_pos	Bevirimat	C36 H56 O6	584.40736	10.788	585.41522	No results	No results	Full match	2152734.517	2187742.982	2717394.183	1001526.359	1975857.145	950360.25	16203244.62	18978190.86	25016550.52	27384574.61	6386989.337	23328062.45	0.093655917	-3.416486048	1.10E-05	1	1.157445123	down
Com_6663_pos	D-Panthenol	C9 H19 N O4	227.1157	4.144	228.12299	Invalid mass	No results	No results	3398916.287	1771655.271	1630473.056	3612381.263	2054050.322	4006812.613	13113915.57	14444834.04	14149147.04	8705618.757	23564565.03	18051718.64	0.179010375	-2.481884893	1.11E-05	1	1.156794676	down
Com_6619_pos	Fraxinellone	C14 H16 O3	232.10742	6.415	233.11465	No results	Invalid mass	No results	12291751.51	40574854.58	43905937.65	21350808.44	31391616.82	18791405.87	1655197.827	1600331.068	1579132.738	2083405.906	2332232.921	1490431.876	15.66991613	3.969925553	1.12E-05	1	1.200914411	down
Com_4328_pos	VLH	C17 H29 N5 O4	389.20538	5.199	390.21259	Invalid mass	No results	No results	44084232.18	59513870.77	83514514.44	48902450.82	64404755.66	63690904.82	3169844.239	4336530.25	4657511.758	1311004.778	5289536.388	5527522.598	14.98894607	3.90582704	1.12E-05	1	1.195142858	down
Com_179_pos	Xanthine	C5 H4 N4 O2	152.03334	2.274	153.04063	Full match	Full match	Full match	8598805.492	31873725.82	39342530.09	8687756.32	34324849.25	11841606.5	967337143	1294455567	1460899227	1448904980	1635013048	1592595568	0.016033573	-5.962760248	1.15E-05	1	1.209797467	down
Com_20210_pos	3-Indolepropionic acid	C11 H11 N O2	189.07909	5.728	190.08636	No results	No results	Full match	4847775.232	5391108.595	6983983.692	5063671.034	5196009.734	4017290.402	816352.3196	1274381.318	1337129.373	1544274.453	1871629.554	1726157.927	3.67562597	1.877989966	1.16E-05	1	1.174026499	down
Com_3272_pos	Guanosine monophosphate	C10 H14 N5 O8 P	363.05784	2.172	364.06512	No results	No results	Full match	1779921.352	2464684.128	1831683.289	1026542.889	1917609.392	604574.0029	30260141.9	34691732.56	38773174.5	35097208.99	43098847.63	37178484.41	0.043929863	-4.508654177	1.16E-05	1	1.211759967	down
Com_2625_pos	trans-Cinnamaldehyde	C9 H8 O	132.05745	6.008	133.0647	Full match	Full match	Full match	88122263.02	125784945.1	167413059.5	126612922.7	106905553	101678638.8	26815567.44	32552867.73	38835653.55	35834531.09	53408929.38	48292111.67	3.039443509	1.603807205	1.17E-05	1	1.155533088	down
Com_12711_pos	Benzoylhypacoitine	C31 H43 N O9	573.29139	5.803	574.29858	No results	No results	Full match	13172261.64	14665404.74	7177779.551	7742157.785	5527034.061	5710819.749	606323.4071	627378.7733	598026.2207	534867.8011	699644.2928	648000.6766	14.5374129	3.861698643	1.21E-05	1	1.212042787	down
Com_19763_pos	N-[4-(benzyloxy)phenyl]-N'-[2-chloro-6-(4-methoxyphenoxy)benzyl]urea	C28 H25 Cl N2 O4	488.15079	5.007	489.15808	Full match	No results	No match	4185667.513	4329903.812	6037710.304	4921371.523	3576876.129	8435484.601	1527638.908	1047562.318	1119956.602	996218.024	1149794.563	1206289.89	4.467852605	2.159581592	1.23E-05	1	1.186114923	down
Com_7281_pos	LPE 20:4	C25 H44 N O7 P	501.28502	8.923	502.29272	No results	Full match	No results	1095938.23	1083013.527	1153490.469	436028.2887	911381.7364	1353396.916	4024437.775	5216326.947	7688927.077	9913329.356	4889394.244	3998018.096	0.168854631	-2.566146347	1.25E-05	1	1.151758845	down
Com_1760_pos	Astaxanthin	C40 H52 O4	596.38616	10.208	597.39374	Full match	No results	No results	2183973.642	630834.8597	1292079.734	328535.5101	670139.1503	2748275.13	104934857.7	28734087.1	21046680.92	32733662.35	27560031.89	21426817.91	0.033217587	-4.911908905	1.28E-05	1	1.160378834	up
Com_4184_pos	N-Sinapoylputrescine	C15 H22 N2 O4	294.15697	9.011	295.16425	No results	No results	Full match	46461333.32	41690198.72	45567786.97	61136492.87	50723234.97	62106071.14	5784816.087	10618844.42	14495825.45	12765557.29	13163302.9	10364961.53	4.579103614	2.19506521	1.30E-05	1	1.184312461	up
Com_11539_pos	1-(2'-fluoro[1,1'-biphenyl]-4-yl)propan-1-one	C15 H13 F O	228.09757	5.398	229.10474	Invalid mass	No results	No results	7061295.072	17278644.78	14196771.88	6495886.194	7531983.37	12621427.6	983719.4468	257107.4284	946486.3331	936441.4957	1481163.179	760738.6706	12.14874792	3.602735729	1.30E-05	1	1.162538104	up
Com_4948_pos	Gossypol	C30 H30 O8	518.19569	1.463	519.20331	No results	No results	Full match	6182504.777	6466560.16	6074265.647	7055752.627	7359081.076	6732893.958	10713522.89	14115375.06	13117677.71	12430649.28	16467290.4	12109119.07	0.504993324	-0.985663781	1.32E-05	1	1.185139227	up
Com_21832_pos	6-Formyl-isoophiopogonanone A	C19 H16 O7	356.08953	6.013	357.09705	No results	No results	Full match	4344384.619	2610351.602	2473013.198	6139135.622	2797288.09	4472755.77	461045.6657	532356.4144	584718.9645	568945.5482	732830.5569	550332.1223	6.657551752	2.734991738	1.32E-05	1	1.193462329	up
Com_4032_pos	LPE 20:1	C25 H50 N O7 P	507.33209	10.575	508.33957	No results	Full match	No results	780093.7232	1747260.961	1772154.377	403320.4733	1927609.658	895195.0133	34829115.17	16099259.61	11443677.53	15768319.06	8517284.106	13187073.68	0.075373375	-3.729801197	1.40E-05	1	1.156131151	up
Com_10293_pos	Kojic acid	C6 H6 O4	142.02416	1.362	143.03137	Invalid mass	No results	No results	5568411.581	3628444.282	3953012.672	7804715.039	4537159.063	8094295.741	1328554.204	1002645.516	1475597.645	875274.5971	1345475.219	1494021.073	4.465297295	2.158756232	1.41E-05	1	1.166286553	up
Com_4014_pos	Ala-Gln	C8 H15 N3 O4	217.10608	1.517	218.11351	No results	No results	Full match	40725902.51	39133572.59	37659607.29	69747851.57	50371819.01	45197280.94	10368183.25	16137419.89	21080160.45	11744529.96	16064817.32	17078643.35	3.058554682	1.612850069	1.41E-05	1	1.150458883	up
Com_12608_pos	Helicide	C13 H16 O7	284.08972	4.91	285.09674	No results	No results	Full match	2838921.653	3495633.147	4658465.089	3133023.114	3992953.121	3436875.114	558753.6807	1007641.68	1275826.509	797691.4663	1183415.759	750251.3519	3.867508766	1.951404562	1.41E-05	1	1.175174166	up
Com_4165_pos	Ouabain	C29 H44 O12	584.2805	6.034	585.2879	Full match	No results	No results	36306082.14	44062307.05	59115064.24	44295305.56	75772348.32	56272344.15	7788444.192	7535751.513	4201581.971	4495833.662	5398520.751	1888457.224	10.08743793	3.334487892	1.42E-05	1	1.181418993	up
Com_2558_pos	2,6-Di-tert-butyl-1,4-benzoquinone	C14 H20 O2	220.14612	6.659	221.15334	Full match	No results	No results	91895661.74	86693140.82	123273647.8	99369658.78	148692421	77310829.73	31340476.73	28754742.39	39471835.33	38922054.8	48115040.87	40532809.59	2.761485232	1.465444412	1.62E-05	1	1.153108733	up
Com_8590_pos	4-Methoxycinnamaldehyde	C10 H10 O2	162.06812	5.115	163.07542	Full match	No results	Full match	28878992.72	13381737.33	10545632.15	34440721.78	12372094.66	20465508.88	1225223.182	1236677.959	1328054.3	1430001.585	1868002.168	1309037.477	14.30090927	3.838034973	1.63E-05	1	1.200101774	up
Com_500_pos	Lysopg 18:1	C24 H47 O9 P	510.29756	8.963	511.30527	No results	No results	Full match	17127148.02	2632048.095	8548010.926	1860145.546	7946777.1	14337560.66	121087479.6	466695178.4	446795274.5	428891198.9	275258465.7	379334933.3	0.024763995	-5.335612105	1.65E-05	1	1.171007337	up
Com_20741_pos	Gardenoside	C17 H24 O11	404.13051	4.75	405.13797	No results	No results	Full match	2674093.247	5559426.199	6050907.484	2231691.556	3062750.773	1344444.513	157568.1004	194567.6144	253382.0761	157487.8287	160470.3187	141572.2589	19.64541494	4.296120735	1.66E-05	1	1.194927059	up
Com_571_pos	3-[4-methyl-1-(2-methylpropanoyl)-3-oxocyclohexyl]butanoic acid	C15 H24 O4	268.16722	6.396	269.1745	Full match	No results	No results	646542187.2	936556366.4	771038066.5	538413550.8	790150319.8	650565787.9	83644338.16	111182743.5	46263181.53	26043060.63	60810711.75	47144945.8	11.55263549	3.530150105	1.67E-05	1	1.193890798	up
Com_7940_pos	4-[2-(trifluoromethyl)phenyl]-5-undecyl-4H-1,2,4-triazole-3-thiol	C20 H28 F3 N3 S	399.20177	7.185	400.20911	Invalid mass	No results	No results	628935.6882	691671.8215	744102.6968	681065.2301	712495.5333	649855.435	4526698.936	10917797.67	13667173.9	12390695.55	14469960.07	14089589.17	0.058635657	-4.09207795	1.71E-05	1	1.213835919	up
Com_284_pos	Adenosine 5'-monophosphate	C10 H14 N5 O7 P	347.06278	1.667	348.07016	Full match	Full match	Full match	15155596.15	38922639.38	19937097.37	10289108.08	51392011.34	11079247.58	619874050.8	732121684.3	920244566.2	923669648.4	678319993.5	941158397.2	0.030480553	-5.035967109	1.72E-05	1	1.204083352	up
Com_20934_pos	L-Homocystine	C8 H16 N2 O4 S2	268.05624	4.985	269.06381	No results	No results	Full match	3192498.318	3831599.277	4469185.697	3967005.089	3762533.55	4561887.225	1590305.585	1976004.915	2271996.148	2020974.303	2274283.85	2447135.879	1.890571102	0.918822109	1.74E-05	1	1.148539857	up
Com_3030_pos	Cholecalciferol	C27 H44 O	384.33491	8.483	385.34204	Invalid mass	No results	No results	4070145.739	3732872.345	3693642.473	1771780.974	3559677.704	2779860.005	20734205.73	19383505.39	32217110.58	24030792.87	13091230.19	55288019.67	0.119020276	-3.070720726	1.78E-05	1	1.163639361	up
Com_258_pos	LDGTS 16:1	C26 H49 N O6	471.35599	8.992	472.36316	No results	Full match	No results	44135936.44	12271516.19	29873628.15	6027627.992	20613783.52	32631033.53	1001437863	990910367	909917828.1	1018871125	527984566.7	785289349.9	0.027807049	-5.168405543	1.83E-05	1	1.196649191	up
Com_884_pos	N6-Me-dA	C11 H15 N5 O3	265.11589	1.485	266.1232	Invalid mass	No results	No results	14371968.38	3610058.943	6125783.062	10894010.77	4776034.995	12020351.26	187688395.3	239276085.1	190066543.7	216656467.1	223135331.3	222648583.8	0.040484068	-4.626501925	1.91E-05	1	1.20960908	up
Com_665_pos	2,3-Dinor-11��-prostaglandin F2��	C18 H30 O5	326.20891	7.103	327.2171	Full match	No results	No results	102722985.3	146343396.3	147588357.5	89368417.81	118872937.2	102196210.7	228537358.4	282918714.2	325787843	280466218.1	449670239.9	276656085.6	0.383448115	-1.382896716	1.92E-05	1	1.148611233	up
Com_1901_pos	LDGTS 17:1	C27 H51 N O6	485.37142	9.194	486.37869	No results	Full match	No results	5239717.65	3782377.345	6001681.347	1502066.691	10073723.66	4822487.114	92211034.2	79998331.12	62686783.98	97847260.39	39545518.68	65530282.85	0.071769472	-3.800485874	1.96E-05	1	1.174265406	up
Com_19419_pos	D-(+)-Octopine	C9 H18 N4 O4	246.13201	5.023	531.22717	No results	No results	Full match	2040393.539	3951888.28	2110391.738	4205582.19	4321053.345	2115722.486	427391.431	531047.351	820773.3511	581168.7265	765516.5555	757647.1268	4.826784237	2.271062338	1.97E-05	1	1.157463197	up
Com_3231_pos	LysoPC 16:2	C24 H46 N O7 P	491.30147	8.175	492.30896	No results	No results	Full match	6591367.739	1806796.501	2708228.237	1953018.718	2648679.647	3102050.576	44188705.25	45223389.57	39664452.11	48837442.15	41040318.79	46142109.17	0.070955849	-3.816934571	1.99E-05	1	1.209650573	up
Com_3000_pos	6-Pentyl-2H-pyran-2-one	C10 H14 O2	166.09929	6.114	167.10652	Full match	No results	Full match	112838059.7	75760294.55	99729723.6	95389669.94	112213313.6	113920905.2	52289760.11	25710765.75	26181835.58	31246512.59	37811251.95	29563674.44	3.007103246	1.588374403	2.01E-05	1	1.167164213	up
Com_3398_pos	18-Nor-4,15-dihydroxyabieta-8,11,13-trien-7-one	C19 H26 O3	302.18691	7.235	303.19412	No results	No results	Full match	24082728.69	43450835.76	37179193.12	20799529.3	23911801.94	31622605.06	5613857.898	6526948.846	9297807.819	8982525.096	12250654.3	9942440.851	3.441021133	1.782836753	2.22E-05	1	1.141131426	up
Com_6777_pos	2-piperidinobenzoic acid	C12 H15 N O2	205.11022	6.753	206.11742	Full match	No results	No results	895107.9967	966226.4542	827632.6787	785931.6961	887557.9902	949199.2206	6048757.804	10726958.84	16068333.5	17546855.85	22954605.79	16960207.73	0.0588186	-4.087583732	2.23E-05	1	1.209936443	up
Com_195_pos	LDGTS 18:2	C28 H51 N O6	497.37122	9.053	498.37872	No results	Full match	No results	35600910.18	7829229.153	23738089.52	6204359.26	43124987.5	25620920.6	1369996552	792663001.4	606841852.8	993994315.4	601634726.6	900956582.1	0.026987495	-5.211565131	2.25E-05	1	1.188622786	up
Com_3368_pos	5-(2,5-dihydroxyhexyl)oxolan-2-one	C10 H18 O4	184.11007	6.229	185.11737	Invalid mass	No results	No results	33339246.57	93392510.81	40813590.24	53731041.81	73306635.18	28079229.4	4277058.404	7590948.627	10497827.17	11309127.51	7562577.394	7559546.979	6.612326266	2.725157912	2.33E-05	1	1.14851364	up
Com_21289_pos	Scopoletin	C10 H8 O4	192.04261	5.04	193.05	No results	No results	Full match	5005773.586	3359790.491	4286977.366	5814084.439	3607268.224	7092537.795	1207522.998	908830.0637	1725726.406	1535377.831	1731438.725	1758792.991	3.289067969	1.717678822	2.34E-05	1	1.139370956	up
Com_6795_pos	ENK	C15 H27 N5 O7	778.37943	8.536	779.38812	Invalid mass	No results	No results	742974.5993	602438.5867	678852.7941	873397.3439	689557.8393	695915.7621	11199111.37	15723974.26	15827823	12810613.47	4368065.912	18685820.58	0.054482156	-4.198072404	2.46E-05	1	1.202919476	up
Com_3962_pos	Canthaxanthin	C40 H52 O2	564.39662	10.242	565.40405	No results	No results	Full match	5975301.488	2113859.423	2698547.378	2914874.528	1587066.226	2829655.216	35676647.09	29542795.2	21607317.64	21932779.14	10600007.91	11928717.3	0.138011606	-2.857138496	2.46E-05	1	1.140627791	up
Com_1460_pos	LPE 18:4	C23 H40 N O7 P	435.29823	8.224	436.30563	No results	Invalid mass	No results	2810594.31	1080998.251	1275072.182	991958.618	1185164.259	825535.2232	133897509.3	82172464.16	44969341.47	98453016.03	60359301.26	11040304.2	0.018959099	-5.720965792	2.49E-05	1	1.175363485	up
Com_508_pos	N-Acetyl-D-galactosamine	C8 H15 N O6	221.08981	1.484	222.09705	Full match	Full match	Full match	990118408.4	577691826.5	655466837.9	1345844773	706372335.4	1226435692	159829877.6	201491565.5	204049846.6	157636995.3	225715314.1	238462071.1	4.634430832	2.212392168	2.55E-05	1	1.173400222	up
Com_2270_pos	4-Phenylbutyric acid	C10 H12 O2	164.08364	6.969	165.09099	Full match	Full match	Full match	114563263	112185092.4	94437047.79	117842408.8	105147837.1	129385393.8	31823778.53	33070685.36	53456892.05	45556326.04	50104974.33	48501469.65	2.565808755	1.359413642	2.55E-05	1	1.175236645	up
Com_6978_pos	Cinobufagin	C26 H34 O6	442.23433	5.752	443.24161	No results	No results	Full match	3660712.934	3885980.581	3205008.511	4933630.087	3313641.906	5595577.351	309968.5525	587128.8743	1057547.954	552353.4738	643244.1584	948680.0839	6.000247087	2.585021911	2.56E-05	1	1.171126932	up
Com_10117_pos	PC (18:5e/4:0)	C30 H52 N O7 P	569.3476	9.436	570.3548	No results	Full match	No results	1636301.583	1697512.887	1808513.686	770088.8237	1496772.564	863789.4422	4096108.76	5644104.574	9415130.684	7710003.584	4308178.773	5345719.871	0.226537507	-2.142178166	2.61E-05	1	1.13845867	up
Com_8821_pos	Uridine 5'-monophosphate	C9 H13 N2 O9 P	324.03566	1.956	325.04294	No results	No results	Full match	940558.3184	2199896.601	1649840.277	791096.0676	1317298.087	845398.085	9271695.71	10725346.58	9675320.523	9201478.678	11701168.38	11079830.22	0.125603885	-2.993047008	2.65E-05	1	1.201626095	up
Com_19154_pos	Protostemonine	C25 H31 N O6	441.2131	5.438	442.21994	No results	No results	Full match	4088873.92	5811597.114	7875326.497	1750453.773	5438855.974	3403586.769	294834.849	595315.0128	534843.0231	542800.156	411819.4499	460912.0063	9.987132333	3.320070487	2.70E-05	1	1.173229842	up
Com_1489_pos	L-Cysteine-glutathione gisulfide	C13 H22 N4 O8 S2	426.08768	1.505	427.09491	No results	No results	Full match	13747151.74	22235417.93	17944071.06	13864197.71	40075373.18	19249225.39	95408638.11	98920620.82	108575950.1	91825465.05	132258085.1	139927225.5	0.190601875	-2.391365785	2.79E-05	1	1.178835695	up
Com_11227_pos	LysoPC 12:1	C20 H36 N O7 P	433.22113	5.542	434.22867	No results	No results	Full match	620935.6383	688157.8409	699455.6965	716087.171	1775971.377	1091935.5	3646705.845	6072555.23	5339282.247	3602061.557	4783864.845	3792405.683	0.205329838	-2.283984801	2.83E-05	1	1.164998743	up
Com_903_pos	PC (14:1e/2:0)	C24 H48 N O7 P	493.3173	8.703	494.32507	No results	Full match	Full match	40596987.06	15891222.68	20574322.77	9002511.092	19785827.94	23513470.84	180695372	192940877.2	235811943.7	233286774.4	152584278.6	221179147.2	0.106341565	-3.233222498	2.84E-05	1	1.190095123	up
Com_9681_pos	Adenylosuccinic acid	C14 H18 N5 O11 P	463.07427	4.763	464.08154	No results	Full match	Full match	2015905.771	817496.6541	686365.6665	640995.5789	457624.3305	565490.917	6108802.283	5934151.139	5908511.334	5839893.83	6203003.797	10988699.8	0.126488326	-2.982923858	3.01E-05	1	1.17223793	up
Com_335_pos	Norbutorphanol	C16 H21 N O2	259.15695	6.829	260.16412	Full match	No results	No results	13722420.54	2996539.031	3094816.414	31656562.6	3028498.53	4912599.034	413127070.9	523820519.5	766819748.8	756749707.6	1029456075	701696045.7	0.014173694	-6.140640381	3.13E-05	1	1.191014925	up
Com_15931_pos	Icariin	C33 H40 O15	676.22362	8.044	677.2309	Invalid mass	No results	No results	555077.3228	751976.3835	673187.1057	440000.9738	505501.0426	600135.6397	1432698.577	1203077.019	1198218.858	1309923.945	953193.686	1239041.622	0.480616766	-1.057041119	3.19E-05	1	1.145196365	up
Com_3941_pos	Bicyclo Prostaglandin E2	C20 H30 O4	356.19583	6.728	357.20303	Invalid mass	No results	No results	24279920.8	21364204.06	17671938.98	27213073.47	19656387.62	27991278.89	9854204.866	4328668.019	4563294.137	5865308.092	8406690.979	5459242.134	3.591115155	1.844431916	3.31E-05	1	1.160729654	up
Com_2272_pos	4-Ethylbenzaldehyde	C9 H10 O	134.07303	5.66	135.08031	Full match	No results	No results	137225771.6	170696276.7	174983970.3	153918584.8	52518089.64	147890449.6	13329480.57	17211036.49	21195909.54	15653836.87	20741552.37	16903495.49	7.970968355	2.994755001	3.32E-05	1	1.182699036	up
Com_24803_pos	Trans-Zeatin	C10 H13 N5 O	219.11137	4.747	220.11868	No results	No results	Full match	3353092.866	3422849.392	3235994.05	3696357.571	2795168.272	3116293.463	936829.6939	937467.1069	1477345.242	1025921.369	1621346.219	1138804.003	2.748745133	1.458773145	3.33E-05	1	1.181075993	up
Com_2551_pos	DGTS (16:4/16:4)	C42 H65 N O7	695.47635	11.137	696.48358	No results	Full match	No results	4977795.296	5918753.105	6949761.062	3154906.337	4979128.632	5647022.902	65689446.5	41668843.97	34017103.56	36842105.78	15170373.19	29581824.92	0.141846034	-2.817602282	3.37E-05	1	1.160854471	up
Com_2627_pos	Vanillactic acid	C10 H12 O5	212.06761	1.332	213.0748	No results	No results	Full match	3704846.718	6610954.447	9712004.046	3595499.539	8378247.637	4115788.289	49480550.62	27861981.41	24385513.27	32958890.74	24387037.35	24349319.48	0.196907056	-2.344413282	3.44E-05	1	1.149422849	up
Com_22702_pos	Agarotetrol	C17 H18 O6	318.10921	3.553	319.11649	No results	No results	Full match	387646.8487	316877.5232	348289.7746	445351.7643	323746.294	418805.0039	1105033.953	907218.6659	1524805.971	1312656.336	1858490.259	2104588.722	0.254257303	-1.975638883	3.48E-05	1	1.17593189	up
Com_3401_pos	6��-Oxycodol N-oxide	C18 H23 N O5	333.16107	5.629	334.1684	Invalid mass	No results	No results	2451050.14	3409945.597	2714567.778	3104852.231	2228842.589	2945110.112	5777199.094	7410995.314	10062893.01	7069404.915	8790050.1	5185779.506	0.380491375	-1.394064344	3.49E-05	1	1.153350318	up
Com_23421_pos	(6E,10E)-3,7,11,15-tetramethylhexadeca-1,6,10,14-tetraene-3,5,9-triol	C20 H34 O3	339.27641	6.114	340.28436	Invalid mass	No results	No match	1284310.889	1449983.008	1428654.166	1721489.151	1433732.347	1633070.348	662852.9186	486629.9354	678959.4676	542262.7656	777679.7709	832566.2632	2.248517913	1.168974378	3.67E-05	1	1.164492383	up
Com_27454_pos	Cinnamyl acetate	C11 H12 O2	176.08369	7.435	177.09099	No results	No results	Full match	1931435.809	2384994.408	2807944.484	2621710.28	2392984.346	2837444.055	863278.1418	522671.2615	466294.6791	686460.3179	925106.4591	951045.6085	3.392299046	1.762263355	3.69E-05	1	1.169911145	up
Com_11583_pos	Ergocalciferol	C28 H44 O	396.33893	11.219	397.34619	Full match	No results	Full match	12156718.22	17186312.66	19095900.2	7960345.819	8898457.046	7476383.313	1110667.472	2428413.568	2086809.035	2078176.795	3488338.396	1010984.039	5.963434866	2.576143545	3.74E-05	1	1.132661681	up
Com_1813_pos	6-Shogaol	C17 H24 O3	276.17222	6.418	277.17935	No results	No results	Full match	162451558.4	184979112.6	160571982.9	156165159.9	178094219.6	162496222.9	41473129.53	49959125.86	54049799.37	57083761.61	80830155.63	65345264.09	2.881099659	1.526619565	3.86E-05	1	1.191775723	up
Com_820_pos	LPC 16:3	C24 H44 N O7 P	489.2856	7.886	490.29279	No results	Full match	No results	22510723.04	5108306.906	11716178.63	20994154.07	12105369	20242521.23	189785977.7	227668995.3	195111876.8	280152028	208313962.1	209738453	0.070704366	-3.822056891	3.89E-05	1	1.194879807	up
Com_20955_pos	P-Aminohippuric Acid	C9 H10 N2 O3	194.06914	5.099	195.07649	No results	No results	Full match	3700258.509	2887140.946	3040377.597	6810816.152	3383846.617	4025000.796	702656.4192	1088459.991	1072789.699	1366577.413	1498090.865	1402125.222	3.344333925	1.741718905	3.98E-05	1	1.129023833	up
Com_3109_pos	2'-Deoxyguanosine	C10 H13 N5 O4	267.09654	4.144	268.10385	Full match	Full match	Full match	8340761.477	13243236.24	11590138.71	11354962.4	10230322.21	6632552.937	19751433.67	24360833.54	30416531.5	26788195.9	26343002.15	29023441.08	0.391821719	-1.351730725	4.04E-05	1	1.152088261	up
Com_8013_pos	WLH	C23 H30 N6 O4	454.23252	7.286	455.23972	Full match	No results	No results	14164336.89	19418403.28	3768086.093	18336993.6	8413850.081	12608609.74	589240.8972	771123.1249	1203970.374	842535.8659	1106455.769	816688.8486	14.39213237	3.847208456	4.05E-05	1	1.174381134	up
Com_19618_pos	Adenosine 5'-Diphosphate	C10 H15 N5 O10 P2	427.03011	2.336	428.03738	No results	No results	Full match	1032607.346	695899.8558	590560.6739	1009508.606	500263.7359	925438.6554	1926058.713	2735082.944	1946387.871	2329585.083	2818119.024	2850426.001	0.325509357	-1.619229081	4.05E-05	1	1.151019721	up
Com_207_pos	2,4-dihydroxyheptadec-16-en-1-yl acetate	C19 H36 O4	350.24314	9.402	351.2504	Invalid mass	No results	No results	30825918.47	32340060.19	32052193.41	15301559.41	46370624.78	90172737.85	1264227853	273780851.1	423185255.4	628218308.9	184402511.5	671790532.2	0.071703829	-3.801806029	4.08E-05	1	1.131126153	up
Com_16013_pos	Lysopc 20:0	C28 H58 N O7 P	551.39635	11.41	552.40424	No results	No results	Full match	772478.1494	1316438.781	1313290.553	690014.5827	593730.8986	683128.3194	2193834.743	3785816.802	2825729.896	4412184.251	2371483.9	4398172.885	0.268625683	-1.89633085	4.15E-05	1	1.128153627	up
Com_2488_pos	T-2 Triol	C20 H30 O7	399.22586	5.611	382.22253	Invalid mass	No results	No results	90711853.67	105498830.3	106121747.7	79891026.18	117937331.5	81781308.36	46539930.49	56188069.66	56858651.54	55493218.93	47034273.56	61607125.01	1.797664081	0.846123458	4.16E-05	1	1.138288806	up
Com_3686_pos	2��-deoxyuridine	C9 H12 N2 O5	228.0746	3.109	229.08192	No results	No results	Full match	5552871.926	2232124.424	2496297.524	7260853.944	2706236.114	5317509.602	24688426.43	29945704.74	38592552.45	26107768.83	35060725.6	39367566.23	0.13194432	-2.921998849	4.23E-05	1	1.176624575	up
Com_2844_pos	Fexofenadine	C32 H39 N O4	501.29367	5.866	502.30069	Invalid mass	No results	No results	27265678.18	59115553.73	53009846.63	59414874.66	59108965.51	33726752.49	11450351.94	13077523.09	9179646.472	12623370.73	20418534.25	14823101.53	3.575243754	1.838041606	4.24E-05	1	1.134412741	up
Com_1808_pos	Riboflavin	C17 H20 N4 O6	376.13842	5.404	377.14551	Full match	Full match	Full match	230757974.8	157783960.5	180785026.5	282841593.4	218662875.6	240232512.6	10345251.09	5144548.853	3917782.073	3878342.344	26430786.06	7162389.389	23.05001218	4.526695608	4.48E-05	1	1.189306391	up
Com_5238_pos	3-(dimethylamino)-1-[4-(phenylsulfonyl)phenyl]prop-2-en-1-one	C17 H17 N O3 S	315.09297	3.52	316.10028	Full match	No results	No results	1848366.29	642522.1528	551641.518	3328721.285	605031.7492	1329535.644	17722458	18251780.14	24531568.66	19819155.98	4900239.003	21399333.72	0.077897818	-3.682273276	4.65E-05	1	1.129600804	up
Com_7386_pos	ACar 8:1	C15 H28 N O4	285.19396	5.746	286.20117	No results	Invalid mass	No results	10013309.99	14029187.55	8768434.923	13870448.21	9780287.396	10532866.06	3900805.974	5616972.937	6361121.766	4178101.133	5729162.392	5560058.325	2.137244259	1.095751798	5.05E-05	1	1.122408954	up
Com_1787_pos	N-Methyl-a-aminoisobutyric acid	C5 H11 N O2	117.07888	1.444	118.08614	No results	No results	Full match	40598938.58	24300625.51	26273612.78	47243789.2	24026254.5	33865205.82	64349694.53	71735031.36	98063054.67	97803332.79	108307580.2	97503441.06	0.365046949	-1.453846074	5.18E-05	1	1.132583026	up
Com_29768_pos	Hordenine	C10 H15 N O	165.11319	4.869	166.12042	No results	Invalid mass	No results	191862.5654	161279.4731	159987.8081	223193.3119	167710.3913	196613.1294	324489.2733	623940.2728	692686.8335	604942.0224	735110.3017	620238.7031	0.305615709	-1.710209392	5.26E-05	1	1.167582525	up
Com_5510_pos	Rosavin	C20 H28 O10	428.16692	5.483	429.1741	No results	No results	Full match	10616429.1	52295265.3	16764990.97	12871890.28	13679318.57	14392625.42	1153070.388	1229818.83	1019914.361	1380130.603	1587107.385	1274070.074	15.77953401	3.979982696	5.37E-05	1	1.188365067	up
Com_8274_pos	LPE 16:2	C21 H40 N O7 P	449.2543	8.418	450.26019	No results	Full match	No results	1937780.819	2200458.88	1980638.937	3084400.062	2142296.118	1811382.045	4883803.917	7948571.724	12854531.5	11254293.31	6924109.559	6992307.346	0.258701794	-1.950638035	5.42E-05	1	1.153703249	up
Com_3581_pos	11-Deoxy prostaglandin F1��	C20 H36 O4	362.24311	9.277	363.25079	Invalid mass	No results	No results	3808479.138	2445554.253	4257736.671	931856.8408	2313022.282	4639961.172	41016708.35	22746051.62	22196282.13	24541357.22	12279875.69	24580048.62	0.124841001	-3.001836261	5.48E-05	1	1.140173304	up
Com_2923_pos	PC (14:1e/3:0)	C25 H50 N O7 P	507.33224	9.399	508.33969	No results	Full match	No results	13571487.99	7788272.631	8440534.724	3500677.415	6182253.76	8145048.717	50047314.37	44226210.37	45721744.26	55609231.01	35575440.99	52897005.01	0.167659769	-2.576391545	5.57E-05	1	1.176892778	up
Com_14782_pos	ALK	C15 H30 N4 O4	330.22635	4.83	331.23383	Full match	No results	No results	486501.8772	1160212.634	1070308.395	1248251.251	947906.3011	469397.8779	2355849.254	3680893.524	4917825.568	4840812.071	5117639.86	3942290.895	0.216556466	-2.207184849	5.63E-05	1	1.140476242	up
Com_3953_pos	2'-Deoxyadenosine-5'-monophosphate	C10 H14 N5 O6 P	331.06799	2.001	332.07513	No results	Full match	Full match	644670.9638	2523241.78	1445275.414	1009198.583	1734377.544	423227.992	27518934	29624611.59	29197932.46	28671536.38	30593944.33	31840720.9	0.043843866	-4.511481176	6.07E-05	1	1.199817263	up
Com_720_pos	DGMG (18:2)	C33 H58 O14	678.38228	8.908	679.3894	No results	No results	Full match	13216745.78	2252721.938	6859455.258	1791941.222	10457922.32	11151681.09	318541863.2	227715005.6	176652917.7	241328587.9	136976388.3	213620807	0.03478037	-4.845582909	6.70E-05	1	1.177059362	up
Com_4224_pos	LysoPC 20:2	C28 H54 N O7 P	547.36473	9.682	570.35358	No results	No results	Full match	1012157.143	3110034.381	2200559.856	517302.3026	1742013.254	945318.816	18479118.66	24164657.65	32175322.8	30324372.82	7387661.649	6969335.308	0.079726765	-3.648792066	6.75E-05	1	1.114652264	up
Com_102_pos	(��)13-HpODE	C18 H32 O4	294.21887	8.831	295.22641	Invalid mass	No results	No match	1891444560	6009712665	5405862828	982230254.6	3249510098	3352996723	203678227.8	201651749	162668792.1	146019276.7	130714240.4	136350472.4	21.29459207	4.412415188	6.77E-05	1	1.182097899	up
Com_3217_pos	2'-O-Methylguanosine	C11 H15 N5 O5	297.1074	4.885	298.11475	Full match	Full match	Full match	8754209.293	5454437.678	5869963.22	12652972.89	7662075.35	8586395.295	16819169.19	19292167.23	24776147.88	19482935.12	27830010.48	30737279.44	0.352532469	-1.504171956	7.01E-05	1	1.121570512	up
Com_7373_pos	VPH	C16 H25 N5 O4	333.17888	4.959	334.18607	Invalid mass	No results	No results	25387869.81	34501818.39	30308402.24	25701494.49	27197300.32	29288107.59	2576659.347	3314279.194	4503061.238	3788141.952	5009059.656	1261738.536	8.428372327	3.075254047	7.16E-05	1	1.186534633	up
Com_3454_pos	2-{2-[(1-methyl-1H-pyrazol-5-yl)amino]-2-oxoethoxy}acetic acid	C8 H11 N3 O4	213.07655	6.006	214.08385	Invalid mass	No results	No results	64673239.92	51460354.27	67015219.11	84369864.01	98475372.03	60905320.88	8361132.482	13276297.54	20268929.04	22901627.82	24717977.07	17060372.03	4.005197911	2.001873533	7.23E-05	1	1.141142106	up
Com_26401_pos	N1-(1,3-thiazol-2-yl)-2-(1-adamantyl)acetamide	C15 H20 N2 O S	276.13509	7.538	277.14194	Invalid mass	No results	No results	1918449.463	2089779.788	2718788.303	2285305.586	2664420.742	2168323.913	1072559.896	883231.7468	1023860.892	1000259.597	1622833.012	888967.07	2.132729755	1.092701168	7.62E-05	1	1.135656379	up
Com_738_pos	LysoPC 20:4	C28 H50 N O7 P	543.33044	9.633	544.33795	No results	No results	Full match	36862392.75	50244190.23	69311490.26	21141376.06	51734348.93	35463707.42	257318588.5	196056920.1	305670600.4	312673003.8	99942126.94	148989042.9	0.200475106	-2.318504992	7.87E-05	1	1.11194904	up
Com_1705_pos	LPE 16:4	C21 H36 N O7 P	445.22281	7.563	446.22992	No results	Full match	No results	23447960.72	5294988.368	16735847.25	8371088.726	11698286.58	12808449.76	103905803.4	91685229.48	89545470.1	112444469.2	67997417.36	100973445.5	0.138304417	-2.85408086	8.13E-05	1	1.172446124	up
Com_29138_pos	(-)-Norepinephrine N-hexoside	C14 H21 N O8	331.12753	5.143	314.1246	No results	No results	Full match	1545711.689	1275663.809	1976418.074	1805026.601	1832884.519	1684745.699	327733.8588	461088.2539	745826.6216	722377.8336	493331.8966	634686.5019	2.989753605	1.580026592	8.33E-05	1	1.148437852	up
Com_10823_pos	Nebularine	C10 H12 N4 O4	252.08583	4.689	253.09311	No results	No results	Full match	635993.4246	585660.6446	708251.3446	722065.2582	595228.8161	744158.6185	1298185.764	2500006.347	2550664.175	1663251.863	1968195.821	2728799.764	0.314055042	-1.670910664	8.57E-05	1	1.168721521	up
Com_19403_pos	Angeloyl-(+)-gomisin K3	C28 H36 O7	484.24373	6.006	485.25101	No results	No results	Full match	4952618.19	4195532.942	4951605.496	3791068.098	6602926.148	5041865.56	344658.7196	691528.0909	838425.5718	1110139.964	1364876.622	892853.0323	5.633899445	2.494133814	8.60E-05	1	1.162714098	up
Com_209_pos	LPC 18:3	C26 H48 N O7 P	517.31677	8.506	518.32397	No results	Full match	Full match	89181024.91	20701130.32	21608981.5	7367656.603	23606817.98	51988533.76	1156624079	830412597.1	811787016.8	1277071914	904614779.2	1200983591	0.034692931	-4.849214452	8.83E-05	1	1.182338136	up
Com_2540_pos	LDGTS 19:1	C29 H55 N O6	513.40282	10.223	514.40997	No results	Full match	No results	6753644.896	15014054.85	8908724.786	4724953.096	7943586.286	5824323.015	52648213.48	60810443.02	64695244.77	57840131.23	16402396.32	37390835.24	0.169673733	-2.559164853	8.90E-05	1	1.115632188	up
Com_9049_pos	Docosanoic acid	C22 H44 O2	340.33389	10.446	341.34106	No results	No results	Full match	1357796.705	2076603.689	2451630.249	863996.1139	1960290.165	2225377.252	11357465.8	7487853.371	7271092.721	8044161.192	3609406.895	6460459.708	0.247243623	-2.015994782	8.93E-05	1	1.108264608	up
Com_236_pos	LPC 18:4	C26 H46 N O7 P	515.30159	8.267	516.30933	No results	Full match	No results	40951965.36	2078423.2	3464011.158	6127675.177	3790687.122	17461172.8	1099693086	718193527	605260934.8	931583141.6	524874443.9	857346113.7	0.015595249	-6.00274959	9.14E-05	1	1.18063723	up
Com_23265_pos	RLH	C18 H32 N8 O4	212.12726	4.782	213.13454	Invalid mass	No results	No results	223024.5255	282958.1399	262335.966	547071.8302	504217.5725	260954.935	1194560.959	896341.154	1137212.154	1003467.989	985578.926	1973927.78	0.289325161	-1.789236305	9.20E-05	1	1.116183349	up
Com_796_pos	15-Deoxy-��12,14-prostaglandin A1	C20 H30 O3	300.20872	7.813	301.21637	Invalid mass	No match	No match	6559876.612	8312973.391	6476023.886	8246305.143	5872171.332	11256053.77	13470055.81	16062401.45	20883923.62	24740488.18	30800700.76	21093691.58	0.367752383	-1.443193405	9.85E-05	1	1.114937758	up
Com_143_pos	Denin	C33 H56 O14	676.36666	8.41	677.37201	No results	No results	Full match	41684897.67	2639394.426	7163366.496	2623017.589	9559696.311	32632073.68	1935610971	1621879972	1174387402	1729607835	1085852223	1539746761	0.010597727	-6.560101345	0.000100521	1	1.183967427	up
Com_396_pos	LDGTS 18:1	C28 H53 N O6	499.38702	9.615	500.39426	No results	Full match	No results	65968068.06	75450659.11	122374515.8	26696599.81	115959290.2	66362729.87	645009292.1	607227562.9	557013917.3	641847674.9	380087465.1	499917313.3	0.14193852	-2.816661923	0.000104001	1	1.161882319	up
Com_90_pos	Valine	C5 H11 N O2	117.07888	1.87	118.08616	Full match	No results	Full match	577566557.4	323465449.7	262809942.7	938367129.3	341028187.8	552585454.6	1693338675	2529001800	2844234428	2137526281	2754145336	2826406392	0.202630575	-2.303076215	0.0001077	1	1.151495998	up
Com_6756_pos	N-(9H-Purin-6-ylcarbamoyl)threonine	C10 H12 N6 O4	280.09217	5.499	281.09918	No results	No results	Full match	34574292.77	33997204.37	44861361.31	41452745.43	40110001.99	47240064.18	3129921.35	3944655.042	965203.1602	4688913.143	5007668.387	4002539.856	11.14295846	3.478060414	0.00010942	1	1.179238857	up
Com_11683_pos	Taurodeoxycholic Acid	C26 H45 N O6 S	499.29305	6.64	500.3006	Invalid mass	No results	No results	2534228.175	1108803.949	1019073.813	1234715.076	968740.8369	1930989.675	2905679.082	4874394.227	6518636.049	4381358.784	7080758.898	8107536.397	0.259727682	-1.94492831	0.000109568	1	1.10166334	up
Com_1058_pos	Matrine	C15 H24 N2 O	248.18892	4.872	249.19615	No results	Full match	Full match	5080010.489	3519593.728	3945294.998	3811841.783	2940986.001	5033679.524	1054971.69	1299435.235	1903581.138	1648323.759	2372210.275	1515686.89	2.484264585	1.312818835	0.000112922	1	1.110755777	up
Com_545_pos	DGTS (16:4/18:4)	C44 H69 N O7	723.50699	11.698	724.51416	No results	Full match	No results	47234804.97	37505305.88	31920473.74	20238764.3	26651671.35	31689360.36	447882774.3	223495747.9	125214684	146629489	101276018.5	185625015	0.158716051	-2.655480058	0.000114128	1	1.134469162	up
Com_10623_pos	bicyclo[2.2.2]oct-2-en-1-yl 4-methylbenzene-1-sulfonate	C15 H18 O3 S	278.0937	4.003	279.1011	Invalid mass	No results	No match	9855181.696	8941017.942	5576004.547	24835759.58	10401242.66	7263826.578	1100274.794	1319325.428	1688014.085	1436056.012	1422839.333	1551208.945	7.851049813	2.972885579	0.000120248	1	1.169143336	up
Com_10248_pos	Euphorbia factor L3	C31 H38 O7	522.26034	6.104	523.26849	No results	No results	Full match	13892826.45	17359780.02	14250695.33	19701362.49	21358412.82	15397369.01	4962648.175	5617822.432	7203099.576	8076334.067	9576696.527	9015677.851	2.293705728	1.197680312	0.000121324	1	1.117120885	up
Com_702_pos	PC (16:2e/2:0)	C26 H50 N O7 P	519.33242	9.031	520.33966	No results	Full match	Full match	36548305.16	8995762.739	20695551.25	5390913.385	19597651.51	24675512.53	235940955.3	249801553.4	270880127.9	314282348.8	240923911.3	350909886	0.069706497	-3.842563054	0.00012156	1	1.176373427	up
Com_3656_pos	Acetophenone	C8 H8 O	120.05755	5.723	121.06483	Full match	Full match	No results	40460066.75	74735676.82	70932261.53	55681862.51	90275379.11	40498561.59	15497699.52	15454062.28	18558996.54	21377372.14	19024370.54	19907184.06	3.392686913	1.7624283	0.000123452	1	1.153295607	up
Com_6927_pos	Theobromine	C7 H8 N4 O2	180.06474	6.665	361.13675	No results	No results	Full match	799874.0476	862488.7964	935943.229	928222.3818	970405.1926	916794.81	5221085.923	5927503.045	16210503.89	13544358.03	22134426.56	17800575.22	0.066969719	-3.900347276	0.000123583	1	1.187078869	up
Com_7777_pos	Toosendanin	C30 H38 O11	574.24223	8.493	575.24915	No results	No results	Full match	1615553.491	952404.1621	1398059.32	1338486.797	1145275.56	2081409.532	5765912.012	5595795.438	4136303.428	5289197.705	5724417.413	2224473.149	0.296880548	-1.752045525	0.000123957	1	1.108990884	up
Com_25287_pos	Bilobalide	C15 H18 O8	326.10057	5.553	327.108	No results	No results	Full match	1647209.834	1610910.161	1271022.207	2047809.031	1068772.901	1515937.851	255518.4724	395387.234	503188.6159	359830.8376	727359.496	590867.6819	3.234876127	1.693710468	0.000127071	1	1.123839145	up
Com_5671_pos	Succinic anhydride	C4 H4 O3	100.01608	2.715	101.02341	No results	No results	Full match	8958577.552	4524048.183	4343062.423	8027768.441	5179452.628	8473629.36	17815316.99	15451170.21	20934137.63	13108547.86	19290040.42	24149740.96	0.35672155	-1.48712972	0.000136847	1	1.11357408	up
Com_11816_pos	4'-Methoxychalcone	C16 H14 O2	238.09856	1.397	239.10583	No results	No results	Full match	12608020.42	6418030.322	6350222.136	13267091.54	7087143.122	12217315.17	2297562.601	3132847.191	2840467.953	2206301.3	3349974.041	3331766.628	3.377125347	1.755795728	0.000139625	1	1.132267233	up
Com_26517_pos	Lapachol	C15 H14 O3	242.0936	5.772	243.10065	No results	No results	Full match	1463242.556	1185690.315	1376019.845	1524908.56	1425593.985	1415696.228	303787.9077	280488.15	273262.042	659169.9901	443628.2847	414131.4896	3.533908214	1.821264569	0.000140362	1	1.169959403	up
Com_527_pos	(+/-)-CP 47,497-C7-Hydroxy metabolite	C21 H34 O3	334.25038	9.028	335.25766	Full match	No results	No results	30332293.4	12211170.02	37113947.83	6641022.693	20159381.92	35924607.95	462442978.4	178328511.5	134606913.3	136977855.6	109505520	178042738.1	0.118661462	-3.075076636	0.000140646	1	1.105784459	up
Com_6909_pos	LPC 22:6	C30 H50 N O7 P	567.33871	6.056	568.34595	No results	Invalid mass	No results	18105348.34	22803504.52	23462341.13	15711567.33	38642336.98	26277494.57	9980756.291	8515455.712	8016475.981	3962095.173	3725450.076	6182447.661	3.590712396	1.844270103	0.000143684	1	1.105042689	up
Com_6228_pos	(5E)-7-methylidene-10-oxo-4-(propan-2-yl)undec-5-enoic acid	C15 H24 O3	274.1548	6.708	275.16208	Invalid mass	No results	No results	9359612.102	44199735.64	11772186.74	11652241.75	9864511.5	10713381.65	1151417.08	1236679.83	1257313.546	1569039.205	1293052.636	1392805.892	12.34909665	3.626333606	0.000149621	1	1.175710348	up
Com_4065_pos	Caprolactam	C6 H11 N O	113.08414	5.403	114.09138	Full match	No results	No results	60018482.71	39475595.99	29570135.95	96347637.72	39673449.13	80593911.09	7513324.056	9382792.55	10365323.08	9989524.889	10966931.69	10424476.23	5.894700332	2.559418473	0.000149953	1	1.163241019	up
Com_29_pos	Cinnamic Acid	C9 H8 O2	148.05246	5.013	149.05975	No results	No results	Full match	1396619146	751537949.8	786841038.2	2346067156	1000601438	1346535200	3873257871	4879349625	5720587843	4568669418	5503722312	6206646461	0.24805359	-2.011276258	0.00015093	1	1.14775472	up
Com_31_pos	L-Phenylalanine	C9 H11 N O2	165.0789	5.01	166.08615	Full match	Full match	Full match	1404550541	762154851.7	786325907.9	2337082698	1000168390	1362412580	3850548591	4844513291	5671938510	4533174677	5458998921	6156468409	0.250779416	-1.99550916	0.000152239	1	1.147422912	up
Com_5798_pos	Anacardic Acid	C22 H36 O3	348.26583	9.784	349.27325	No results	No results	Full match	3383662.453	2067761.611	3427892.453	2657779.278	3629232.566	2995413.9	21943980.54	17287711.11	16307515.92	8680272.26	7702641.559	9091299.569	0.224181895	-2.157258322	0.000153944	1	1.13607425	up
Com_1038_pos	Ala-Ile	C9 H18 N2 O3	202.1319	5.205	203.13916	No results	Full match	Full match	280767965	215681447.6	163342355.6	489023017.7	250792476.8	267493888.3	57686282.48	70573426.94	104009732.1	94725001.44	90600373.33	106416613.3	3.181421352	1.669671457	0.000161193	1	1.107228816	up
Com_3326_pos	D-Raffinose	C18 H32 O16	526.15064	1.456	527.15778	Invalid mass	No results	No results	64609186.46	46300576.23	23417787.75	75212542.55	19637118.53	50624886.67	4493129.435	5541538.291	6098752.113	6244363.418	7089880.84	5257732.462	8.057563798	3.010343706	0.00016295	1	1.161871486	up
Com_10846_pos	AMK	C14 H28 N4 O4 S	330.17937	5.405	331.18665	Invalid mass	No results	No results	16789185.46	6598264.194	8781145.881	21926494.81	8848931.234	17881638.79	1615184.474	3509344.979	2941852.773	2759585.622	3192311.784	2477699.816	4.899718784	2.292698949	0.000165446	1	1.119665094	up
Com_26173_pos	L-Homocarnosine	C10 H16 N4 O3	240.12152	5.279	519.20587	No results	No results	Full match	1520775.736	2490883.084	3390843.425	1871713.565	2112027.076	2383600.35	752244.3001	933643.124	1049002.06	827962.9859	1035340.347	968688.4021	2.473529198	1.306570929	0.000166478	1	1.133228611	up
Com_3979_pos	ethyl 4-({[(3-morpholinopropyl)amino]carbothioyl}amino)benzoate	C17 H25 N3 O3 S	373.14864	9.72	374.15414	Invalid mass	No results	No results	61931009.29	55155965.52	60517878.49	67539036.51	75195981.39	79924800.4	4827536.276	4312853.879	7704495.435	7757556.988	13893279.91	2094230.243	9.861176095	3.30175972	0.000170852	1	1.169645685	up
Com_6894_pos	Bufalin	C24 H34 O4	386.24543	6.347	387.25262	No results	No results	Full match	23287228.84	38149214.78	24285883.45	21289170.51	25840534.56	27581561.71	14691776.93	14528831.21	10999605.34	13782449.28	17953280.33	12759894.39	1.893785136	0.921272656	0.000173408	1	1.094104675	up
Com_29589_pos	GPK	C13 H24 N4 O4	300.17957	4.881	301.18707	Full match	No results	No results	184411.4841	155016.102	175803.0244	214525.485	161197.2722	188977.5575	339454.1619	388423.3653	724938.3111	420571.4228	529273.4229	380117.9361	0.388076478	-1.365587104	0.000177064	1	1.14147945	up
Com_18997_pos	ARH	C15 H26 N8 O4	382.21128	8.942	383.2175	Invalid mass	No results	No results	6494461.91	5742644.556	5134835.405	2534797.333	3495298.187	6270282.122	1299655.802	1338376.443	1537512.609	1302672.886	883048.9891	2542556.294	3.332536983	1.736620886	0.000180809	0.972222222	1.090472367	up
Com_144_pos	Methionine	C5 H11 N O2 S	149.05099	2.102	150.05823	Full match	Full match	Full match	222784208.7	134637295.5	81281270.93	496502554.8	128836849.4	217661695	1187825647	1556961391	1896792780	1456480872	1724008295	2002634954	0.130457252	-2.938350954	0.000181867	1	1.156835557	up
Com_50_pos	Pheophorbide A	C35 H36 N4 O5	592.26834	10.745	593.27551	No results	No results	Full match	29155649.02	164227958.2	228437579.6	15108209.93	117158922	27306221.81	4873447451	3167565329	1880159808	4040730119	2757670318	3555641187	0.028675137	-5.124055822	0.000185662	1	1.157936514	up
Com_3764_pos	O-Phospho-L-serine	C3 H8 N O6 P	185.009	1.392	186.01622	No results	No results	Full match	7254888.617	15883504.71	11049068.46	11568191.31	11487371.64	6512986.516	17455377.66	32243922.29	33092534.5	25187128.11	43139188.88	40653271.59	0.332458352	-1.588754474	0.000190027	1	1.0914495	up
Com_5177_pos	Octadecanamine	C18 H39 N	269.30803	8.759	270.31519	Full match	No results	No results	8028246.875	5850790.075	12443265.13	9167062.849	7217559.675	10060971.09	22097002.22	24457272.77	15494815.54	19673161.57	17921221.85	15798857.52	0.457093122	-1.129439985	0.000191594	1	1.099067041	up
Com_13079_pos	iP9G	C16 H23 N5 O5	365.17001	5.391	366.17725	No results	No results	Full match	12717594.32	13920584.45	5066882.158	12233434.35	3509350.509	3330843.445	993363.6467	858854.1792	776193.6495	461922.8972	845209.6304	892551.6788	10.51733283	3.394696982	0.00019768	1	1.140035993	up
Com_7296_pos	Prostaglandin E1	C20 H34 O5	336.22928	6.793	337.23651	Invalid mass	No results	No results	15336625.31	23783223.34	21891051.68	16382879.01	20666931.98	14464268.55	8553352	8755858.525	8292136.147	9402440.772	9428632.212	8473151.595	2.126902275	1.088753747	0.00019779	1	1.160210142	up
Com_6_pos	MAG (18:3)	C21 H36 O4	352.26091	9.18	353.26822	No results	No results	Full match	890630334.2	199565141.9	704884604.6	106784385	358356589.5	1078619233	14855141938	10542782187	9362547205	10211350787	6184162439	9886962673	0.054696577	-4.19240563	0.000199422	1	1.154684473	up
Com_5484_pos	Andrographolide	C20 H30 O5	350.20632	8.422	351.21359	Invalid mass	No results	No results	28020954.63	45491481.46	41861753.98	30361438.02	37510554.14	39211766.88	9405281.136	15536692.74	16485934.46	14477290.7	23547851.88	14208430.05	2.375127393	1.248004896	0.000202078	1	1.107807602	up
Com_15866_pos	Geranylgeraniol	C20 H34 O	290.2606	10.205	291.26804	No results	No results	Full match	302327.7967	487941.1849	449794.6304	240389.9568	876809.1878	248452.1502	4270842.049	4215919.159	3548845.368	3535068.431	753302.7026	3000930.879	0.134837114	-2.890710439	0.000209172	0.972222222	1.092637829	up
Com_23277_pos	S-Adenosyl-methionine	C22 H30 N6 O8 S2	570.15895	4.897	571.16632	No results	No results	Full match	295396.1913	253398.1415	260082.4011	366300.3226	270183.2743	318913.1828	143278.2786	158726.9782	193341.3212	179523.4864	220762.6111	194113.4196	1.618976679	0.695082204	0.000219087	1	1.08233885	up
Com_7404_pos	Vitamin B2	C17 H20 N4 O6	376.13832	5.197	377.14572	No results	No results	Full match	25101831.9	33653835.09	28334763.51	19744425.23	21633599.94	31927391.97	12482087.62	10116308.85	10579486.83	6383349.02	13240307.62	14774389.22	2.373564813	1.247055445	0.000224778	1	1.091426414	up
Com_5118_pos	Pleuromutilin	C22 H34 O5	395.26698	5.626	396.27435	Invalid mass	No results	No results	4360836.185	2149448.878	1171283.502	4334801.523	1491091.669	4489604.299	18283355.05	19757439.18	25249598.93	25455656.92	22739303.67	23438487.76	0.133386849	-2.906311662	0.000226308	1	1.161336125	up
Com_2556_pos	PC (16:0e/2:0)	C26 H54 N O7 P	523.36371	10.566	524.37085	No results	Full match	Full match	14177224.57	8300732.878	9141086.583	6019908.408	14412008.53	9220373.791	65575194.16	46149483.74	46542928.53	62947927.45	25501827.3	19796604.82	0.229899152	-2.120926951	0.000242469	1	1.094139402	up
Com_9821_pos	PLK	C17 H32 N4 O4	178.12104	1.51	179.12839	Invalid mass	No results	No results	3801881.212	2564489.384	2331293.203	4721589.324	2119005.673	2794883.996	6633506.271	6847899.682	6103910.737	7256997.249	8786191.355	8998352.153	0.41080963	-1.283458094	0.00025027	1	1.115326105	up
Com_11753_pos	dGMP	C10 H14 N5 O7 P	347.06322	4.701	348.0705	No results	No results	Full match	3132883.034	1704584.844	1499609.252	890007.8841	1244341.665	1101493.359	6439257.061	7245766.599	6935729.723	7223679.412	7853713.31	7358836.333	0.22233142	-2.169216251	0.000250954	1	1.165563006	up
Com_4922_pos	D-Alanyl-D-alanine	C6 H12 N2 O3	160.08471	1.531	161.09195	Full match	No results	Full match	51458318.61	43882868.32	29422734.75	71836821.57	50684313.28	47583072.91	13281225.67	16076121.78	20511894.57	21575704.53	26012053.7	24268537.1	2.422401542	1.276438029	0.000251396	1	1.077612158	up
Com_15160_pos	Pseudoephedrine	C10 H15 N O	165.11516	6.85	166.12251	No results	No results	Full match	1816571.687	2412218.506	2116869.786	2211729.834	2240995.671	2000388.585	3132709.208	3616930.587	4696462.401	4453641.44	5771270.25	3719422.229	0.504078544	-0.988279547	0.000253333	1	1.131503093	up
Com_11407_pos	Dehydroeffusol	C17 H14 O2	250.09865	3.82	251.10594	No results	No results	Full match	8239176.051	5761566.486	3790313.125	22042033.71	6876685.928	6787623.613	810048.2839	1117890.903	1661924.793	1307887.366	1262206.053	1199432.778	7.269270636	2.861810618	0.000256544	1	1.132123472	up
Com_6286_pos	Adenine	C5 H5 N5	135.05446	5.232	136.06175	Full match	No results	Full match	3796433.128	4117830.51	3950743.781	3731395.43	3308654.705	3863166.017	9748459.628	10072539.34	11754752.48	16586668.05	25474851.83	12750104.28	0.263559616	-1.923798763	0.000258355	1	1.164032411	up
Com_713_pos	Cmp_257	C20 H30 O4	351.24034	7.506	334.23703	Invalid mass	No results	No results	236684919.8	719968015.6	269517614.4	558179700.5	581773821.2	245536803.9	58258516.64	68104260.4	90511807.18	80546876.19	86324570.38	77434033.84	5.662996031	2.501565519	0.000260125	1	1.144285931	up
Com_757_pos	Propionylcarnitine	C10 H19 N O4	217.13142	3.553	218.1387	Full match	Full match	No results	21954380.94	14449669.21	15054492.45	26251997.34	13921270.82	22079172.2	3314596.914	5658395.768	7964353.24	6879290.487	8662714.308	8062685.77	2.804767417	1.487881142	0.000260323	1	1.083741744	up
Com_4022_pos	Lycoperodine	C12 H12 N2 O2	216.09018	5.429	217.09744	No results	No results	Full match	6931642.346	8082248.411	8494661.096	7461153.582	7329481.171	5860067.107	22457967.33	33606386.82	11779394.69	22007510.31	19925180.18	22009811.31	0.335082404	-1.577412165	0.000267028	1	1.133150038	up
Com_11806_pos	R-1 Methanandamide phosphate	C23 H40 N O5 P	904.51584	11.823	905.52277	Invalid mass	No results	No results	10179196.17	16657930.13	17484492.48	8912796.691	10098279.05	12580171.69	5838020.013	5086523.824	4591347.909	5944810.852	5035085.55	4523169.175	2.447305543	1.291194232	0.000269349	1	1.128557594	up
Com_1873_pos	14-Deoxyandrographolide	C20 H30 O4	334.21788	5.711	317.21484	No results	Invalid mass	No results	4920952.73	2041035.553	2825895.187	3898899.059	2284243.067	5985537.914	9152460.112	15339766.62	16398378.16	10657755.95	11405884.4	10189138.25	0.300185232	-1.736075094	0.000276678	1	1.106215894	up
Com_1264_pos	Glycylproline	C7 H12 N2 O3	172.0848	1.873	173.09207	Full match	No results	Full match	23976926.13	9795200.09	11331617.2	51503606.28	17403503.53	18183340.05	103707596	144373812.7	157908898.1	116045877.7	141867220	147174358.1	0.162985843	-2.617181434	0.00028677	1	1.148473081	up
Com_3224_pos	Oleic Acid	C18 H34 O2	282.25568	10.259	283.2627	No results	No results	Full match	4531178.763	4080351.88	6691965.587	2338756.878	11809100.21	4610096.278	47822199.59	30928225.85	30769206.87	29628105.68	10150043.06	24272605.96	0.196239982	-2.349309089	0.000287798	0.972222222	1.07341866	up
Com_441_pos	Cycloleucine	C6 H11 N O2	129.07899	1.401	130.0863	No results	No results	Full match	21715125.6	17227365.55	16798598.21	34418761.86	20259358.15	19378619.93	464457128.4	533573134.8	123992022	113574678.3	134552738.7	551019666.4	0.067561888	-3.88764655	0.000297587	1	1.138479087	up
Com_2048_pos	N6-Me-Adenosine	C11 H15 N5 O4	281.11077	1.5	282.11798	Invalid mass	No results	No results	14846512.88	11893428.79	15404179.88	25726785.66	14596826.48	19174078.6	27616020.28	37126805.94	40285433.49	36548927.12	40355099.07	32801516.26	0.47333867	-1.079055306	0.000301385	1	1.105751182	up
Com_9638_pos	2,4-dichloro-N-{2-[(2-furylmethyl)amino]-1-methyl-2-oxoethyl}benzamide	C15 H14 Cl2 N2 O3	377.99995	1.346	379.00714	Invalid mass	No results	No results	10400020.82	22426953.94	22033430.35	22953613.7	21377343.58	11722378.56	2061341.147	5586146.769	7801476.705	6422976.561	3841608.293	4123181.438	3.717355674	1.894276731	0.000313565	1	1.076200087	up
Com_17253_pos	trans-Zeatin-riboside	C15 H21 N5 O5	351.15478	5.483	352.16187	No results	No results	Full match	2958011.596	3838468.592	3648325.007	2108720.104	2475485.414	2907776.876	819295.3428	649325.9341	397470.8135	643409.398	1145836.046	1430307.888	3.526944192	1.818418748	0.000316101	1	1.10908609	up
Com_3258_pos	(2,6-dimethylmorpholino)(1-methyl-5-nitro-1H-pyrazol-4-yl)methanone	C11 H16 N4 O4	250.10657	5.273	251.11391	Invalid mass	No results	No results	14565383.62	11523065.54	16476632.72	13169147.46	12231445.86	12959622.35	18932565.9	39913971.52	46196704.92	32062704	32529887.11	37605327.18	0.390488537	-1.356647899	0.000345232	1	1.120480419	up
Com_539_pos	Acetyl-L-carnitine	C9 H17 N O4	203.11573	1.936	204.12299	Full match	Full match	No results	128510567.9	120013555	100610477.5	172428993.1	113171644.9	124651712.2	16810004.4	26871955.17	50718430.46	38363216.84	41384366.59	51477728.66	3.365693462	1.750903786	0.000353707	1	1.118771535	up
Com_60_pos	(3beta,9xi)-3-(beta-D-Glucopyranosyloxy)-14-hydroxycard-20(22)-enolide	C29 H44 O9	536.2962	8.733	537.30389	Full match	No results	No results	114549697.8	5652455.51	10158408.35	2734022.219	32814302.86	88276486.3	4434308939	2950414528	2283041973	3418164110	2912484806	3709348706	0.012897728	-6.276739208	0.000361548	1	1.155456025	up
Com_3020_pos	3,5-Dimethoxybenzoic acid	C9 H10 O4	160.07372	5.5	183.06299	Invalid mass	No results	No match	65518179.61	36550803.53	32213995.99	65921552.41	23397687.29	73654226.87	8911298.571	8586895.966	10835891.69	9680499.755	11370167.15	10698268.91	4.947428335	2.306678809	0.000364834	1	1.145113845	up
Com_5825_pos	5-acetyl-2,6-dimethyl-1,2,3,4-tetrahydropyridin-4-one	C9 H13 N O2	167.0946	5.818	168.10193	Full match	No results	Full match	8855005.069	11090769.09	7494846.586	11777414	7259197.568	11369712.78	12731448.61	17395038.57	20526549.7	22333985.94	16415997.35	21430991.96	0.521924128	-0.938087998	0.000364899	1	1.063109961	up
Com_1324_pos	2-hydroxy-6-[(8Z,11Z)-pentadeca-8,11,14-trien-1-yl]benzoic acid	C22 H30 O3	324.20611	9.617	325.21341	Invalid mass	No results	No results	5463324.657	12366077.67	11407273.25	7460002.467	14418414.22	8614300.748	22299901.27	16872617.01	37168788.05	28719417.28	27131187.1	25921122.37	0.377763881	-1.404443327	0.000376211	1	1.07464927	up
Com_400_pos	PC (16:1e/2:0)	C26 H52 N O7 P	521.34835	9.621	522.35675	No results	Full match	Full match	93952712.73	126449926.5	169100420.3	46890055.04	141794404.8	86800478.1	364217514.5	397747482.3	395900250.6	491254641.9	299801928.5	456331588.5	0.276473155	-1.854788691	0.000383865	1	1.122008106	up
Com_5284_pos	Sphingosine (d18:1)	C18 H37 N O2	299.28225	7.783	300.28952	Full match	No results	Full match	5168438.559	4300646.512	5122056.001	3926015.433	4068285.051	4192536.078	24782629.13	20705991.36	18402389.4	16131912.66	7879958.85	12519672.68	0.266653023	-1.906964411	0.000391128	1	1.138419132	up
Com_10040_pos	LPE 14:0	C19 H40 N O7 P	425.25464	8.615	426.26187	No results	Full match	Full match	1255129.16	404733.9608	461401.1629	1108354.781	2489674.82	1107453.848	9723233.262	8359265.313	7618442.996	5494334.527	8275200.756	6230657.011	0.149378082	-2.742959613	0.000397884	1	1.132301724	up
Com_14433_pos	RLK	C18 H37 N7 O4	415.28289	7.554	416.29031	Invalid mass	No results	No results	491970.1149	605142.6523	557596.1726	518104.5398	524219.7396	530743.4745	4661485.149	5039433.793	4932290.656	4115342.898	1201622.343	2790370.931	0.14193928	-2.816654202	0.000403814	1	1.154657392	up
Com_6694_pos	QKK	C17 H34 N6 O5	380.27265	9.696	381.27838	Invalid mass	No results	No results	1233932.101	1545967.327	2617578.753	490566.3111	2705371.372	1849245.289	11842133.04	7853783.486	12035708.11	11405192.13	9093543.248	11759138.14	0.163193359	-2.615345744	0.000414542	1	1.135060833	up
Com_5661_pos	3-Butylidenephthalide	C12 H12 O2	188.0838	5.732	189.09106	No results	Full match	Full match	41626806.45	50588300.72	41775080.19	36831724.1	38842823.72	9087312.992	3585744.878	4418520.834	5966403.68	5219564.781	6953935.366	5099214.231	7.001547905	2.807673909	0.000420269	1	1.121309569	up
Com_29580_pos	3-Hydroxy-9,10-Dimethoxypterocarpan	C17 H16 O5	300.09865	5.832	301.10593	No results	No results	Full match	330678.0971	661982.0891	916191.3103	544908.9312	1680901.503	789964.3024	110531.9476	133271.2341	145742.3971	127860.8821	174873.5999	139578.4841	5.920028427	2.565604104	0.000422589	1	1.135193569	up
Com_2162_pos	N epsilon-(1-Carboxymethyl)-L-lysine	C8 H16 N2 O4	204.11102	2.851	205.11833	No results	No results	Full match	79474784.95	57353782.31	44335113.5	144943845.9	67785031.83	72655150.09	14540438.97	25086661.6	32944577.39	27397142.29	21364861.63	30951621.2	3.063642381	1.615247901	0.000425428	1	1.065469371	up
Com_22045_pos	Brassinolide	C28 H48 O6	480.34718	6.022	481.3541	No results	No results	Full match	364717.9384	424691.0593	413228.261	427714.0762	434442.2972	398321.0709	724802.8839	1741141.034	2093846.861	1744648.555	2141655.292	1300334.736	0.2527197	-1.984389966	0.000436413	1	1.152231287	up
Com_1809_pos	Ala-Val	C8 H16 N2 O3	188.11612	3.025	189.12347	No results	Full match	Full match	148554123.1	82697566.92	70828542.31	247950226.6	94975389.32	115797964.3	20768319.5	32002421.98	42632523.93	37511875.43	31364491.08	46904119.7	3.602567938	1.849025637	0.000444945	1	1.076116061	up
Com_1274_pos	L-Histidine	C6 H9 N3 O2	155.06949	1.375	156.07677	Full match	Full match	Full match	27109978.82	21940302.26	26206447.98	42932344.55	27784932.89	44021949.1	124249122.6	155037592.4	112291675.3	47082754.11	79436647.1	84740959.26	0.315168783	-1.665803449	0.000450841	1	1.070116334	up
Com_28479_pos	2-Hydroxy-6-Aminopurine	C5 H5 N5 O	151.04926	8.488	152.05653	No results	No results	Full match	1269595.517	1085990.907	1114092.43	1119280.357	1169486.072	1113378.01	788686.3928	697075.7831	885868.243	809668.354	572059.9359	683406.4609	1.548836377	0.631184743	0.000463999	1	1.12389946	up
Com_848_pos	7��-Hydroxytestosterone	C19 H28 O3	304.20351	11.77	305.21069	Full match	No results	No results	18450888.19	11121307.57	19855573.15	6396554.383	12633418.93	21427121.24	264581765.8	64805933.88	64437922.77	69972336.67	39482736.68	68146684.69	0.157298839	-2.668420073	0.000465647	1	1.068803124	up
Com_11186_pos	Saxitoxin	C10 H17 N7 O4	281.12448	5.684	282.13159	Invalid mass	No results	No results	11132506.42	15658789.37	13852030.28	11016793.07	12700056.25	11726880.93	3523783.851	4440910.952	4781088.711	8295300.908	6961080.832	4583386.587	2.334993641	1.223418621	0.000466508	1	1.107185527	up
Com_23517_pos	Dethiobiotin	C10 H18 N2 O3	214.13614	5.657	215.14345	No results	Invalid mass	No results	1720066.147	4008639.376	2992041.977	1987988.247	2435019.655	2241073.321	193027.8282	1320808.785	333601.6322	247301.5438	269017.2772	187337.7267	6.030677011	2.59231997	0.000466946	1	1.108624772	up
Com_20425_pos	Myristoleic Acid	C14 H26 O2	226.19329	8.228	227.20021	No results	No results	Full match	1326753.571	931144.087	1062107.496	1227431.613	1163512.583	1192805.093	626414.1237	455614.3648	721382.9658	733779.0042	816019.3979	701867.5926	1.702496322	0.767651682	0.00047583	1	1.076868113	up
Com_4194_pos	Artesunate	C19 H28 O8	203.08036	5.683	407.16785	Invalid mass	No results	No results	16675097.88	21644841.26	87181310.81	15523386.35	25198433.68	24710501.26	4530085.197	3280848.486	4355369.031	3300267.605	4872765.103	3619527.312	7.969225141	2.994439456	0.000476035	1	1.131419372	up
Com_13960_pos	LDGTS 19:0	C29 H57 N O6	515.41718	10.793	516.42444	No results	Full match	No results	799369.9615	1372325.815	1654705.248	526600.5327	1422568.707	864852.7153	3269858.004	4630475.921	5067168.309	5675889.565	2224863.126	2206153.389	0.287783023	-1.796946608	0.000486514	1	1.051093274	up
Com_20818_pos	Oryzalexin E	C20 H32 O2	304.24022	8.971	305.24771	No results	No results	Full match	997209.2763	2100705.585	1756949.965	1227088.583	1034738.328	1450592.843	792551.5135	760509.3729	578928.1049	535965.7474	535998.2838	605758.8211	2.248801204	1.169156131	0.000494976	1	1.079106661	up
Com_23726_pos	(2E)-6-hydroxy-2-methyl-6-(4-methylphenyl)hept-2-enoic acid	C15 H20 O3	230.13061	7.812	231.13806	Invalid mass	No match	No match	1624047.012	1657330.315	1773998.204	1423929.271	1738755.628	1200272.985	697972.912	783946.937	708269.7834	884868.9777	1271897.075	642190.9041	1.887764419	0.916678737	0.000498944	0.972222222	1.078482334	up
Com_8523_pos	1,3-Dihydro-1,3,3-trimethyl-2H-indol-2-ylidene acetaldehyde	C13 H15 N O	201.11533	7.277	202.12263	Full match	No results	No results	2406405.991	2501584.855	2564384.96	2861546.242	3043379.866	3144510.511	5885533.744	5280497.691	12243756.75	12220413.09	13729231.85	10789667.99	0.274680953	-1.86417122	0.000499863	1	1.133668213	up
Com_2097_pos	L-5-Hydroxytryptophan	C11 H12 N2 O3	220.08473	2.817	221.09206	Full match	No results	Full match	19787338.3	14436549.85	12447407.16	24646704.82	11913803.12	22352434.33	24607594.79	50295846.48	64483121.33	74162611.54	82026076.91	90880819.15	0.273211487	-1.871909953	0.000511337	0.972222222	1.071333132	up
Com_723_pos	N6-Succinyl Adenosine	C14 H17 N5 O8	383.10762	5.072	384.11484	No results	No results	Full match	74043390.25	22466309.86	104235338	45128582.62	81517970.81	44291293.31	197063405.7	225931060.6	248715800.6	277148416.2	315482202.5	338556471.2	0.2318819	-2.108537882	0.000524046	1	1.112559655	up
Com_7453_pos	Epitestosterone	C19 H28 O2	288.20879	7.614	289.21606	Full match	No results	No results	10579149.09	33992538.14	30917227.1	18257629.22	30761058.41	19549075.29	4957667.844	5372384.351	6425192.725	5727388.125	5705513.844	5751938.18	4.244440666	2.085574447	0.000525473	1	1.139143174	up
Com_8788_pos	Prostaglandin F2��-1-glyceryl ester	C23 H40 O7	450.25926	7.178	451.26645	Invalid mass	No results	No results	13061822.24	26514330.5	27052118.18	23683102.7	16612390.24	18212958.53	10792246.27	9167359.335	8768001.515	8923609.28	7935518.252	8270254.091	2.323500168	1.216299749	0.000543259	1	1.11157413	up
Com_404_pos	LPC 16:4	C24 H42 N O7 P	487.2698	7.435	488.27695	No results	Full match	No results	87920079.24	10949441.21	25204671.61	72511395.44	40023985.44	90664282.67	619841110.2	442693460.6	233344996	469731194.7	423006445.6	510673457.2	0.121244392	-3.044010075	0.000549225	1	1.106546661	up
Com_3063_pos	4-Hydroxymephenytoin	C12 H14 N2 O3	234.10037	5.269	235.10762	No results	No results	Full match	10858185.31	8518074.328	10208669.31	19487780.36	10486693.66	14485077.38	34236644.59	49149125.64	27780006.71	34017853.37	35582193.08	16405603.12	0.375533523	-1.412986397	0.000578057	0.972222222	1.049402803	up
Com_9165_pos	Monensin	C36 H62 O11	692.41112	9.259	693.4184	Invalid mass	No results	No results	543521.6956	274191.7658	642439.5745	226604.385	371867.5936	478387.4829	11150093.38	1351923.989	2606359.619	2730182.442	2525029.347	1555088.434	0.115746606	-3.110958203	0.000607152	1	1.077933533	up
Com_19835_pos	3-O-p-coumaroyl shikimic acid O-hexoside	C22 H26 O12	482.14089	5.25	483.14816	No results	No results	Full match	1646104.323	2845355.49	5082876.085	2750115.052	6290057.111	1864537.582	528792.539	656307.4229	737399.356	582019.2315	727795.8111	756699.8233	5.133861325	2.360044327	0.000619828	1	1.122001796	up
Com_9455_pos	N-Acetylmethionine	C7 H13 N O3 S	191.06181	5.344	192.06906	No results	Full match	Full match	14401298.96	16469638.96	28053545.96	14185757.57	14783666.62	13504236.27	6715114.298	8003171.567	9125425.115	6868125.478	9511506.36	8615183.897	2.076191711	1.053939665	0.00063188	1	1.077449928	up
Com_4181_pos	LysoPC 15:0	C23 H48 N O7 P	481.31693	9.357	482.32465	No results	No results	Full match	7014360.77	2498480.859	3312847.841	635727.3583	2167419.486	2804081.732	33267237.08	11522653.72	16930348.26	17172026.85	11333334.14	27466424.45	0.156619942	-2.674660176	0.00064583	1	1.073294912	up
Com_31477_pos	2-[(butylamino)(imino)methyl]-1-oxohydrazinium-1-olate	C5 H12 N4 O2	182.07739	5.468	183.08467	Invalid mass	No results	No results	182440.2176	160759.023	140396.992	198405.0179	193067.6297	188888.1565	61408.62926	43230.48426	44887.01806	96321.68703	97332.20647	77387.58686	2.529812108	1.339030238	0.000659825	1	1.103742014	up
Com_412_pos	LPC(1-acyl 16:0)	C24 H50 N O7 P	495.33377	9.654	496.34113	No results	No results	Full match	239023661.8	156580631.1	146071651.6	52802494.36	97387036.57	129230245	462601706.4	424458775.7	430966925	614160933.6	274398679.6	599401679.9	0.292622604	-1.772886878	0.000662036	1	1.070450001	up
Com_65_pos	2-Arachidonoyl glycerol	C23 H38 O4	378.27425	10.276	379.28152	Invalid mass	No results	No results	386867180.6	386529774.7	632245334.2	181173305.9	416802651.5	91844150.05	4142452829	2458199460	2204525217	2276375609	563614476.1	2219897541	0.151132532	-2.726113856	0.000668424	0.972222222	1.041227174	up
Com_1488_pos	Isophorone	C9 H14 O	138.10441	5.936	139.11171	Full match	No results	No results	231143977.9	205561580	133598849.9	220710012.6	232454179.3	216390164.7	70395936.72	89464442.54	119960777.4	118816040.9	144996670.3	101025259.6	1.923278073	0.943567367	0.000669496	0.972222222	1.043290585	up
Com_9854_pos	N1,N10-Dicoumaroyl spermidine	C25 H31 N3 O4	437.23217	5.441	438.23941	No results	No results	Full match	4469058.773	15068120.03	3759676.009	3704137.547	3203763.745	2521763.323	718016.8848	894827.3633	694588.0495	832588.9754	1727432.562	836265.0004	5.737751171	2.520485404	0.000702437	1	1.074253361	up
Com_8548_pos	Pomolic acid beta-D-glucopyranosyl ester	C36 H58 O9	634.40727	6.332	635.41437	No results	No results	Full match	2889291.783	15920090.55	10353889.11	4487939.712	12897855.59	5200371.75	917775.1032	1018608.968	1338844.964	1129542.113	1939894.634	1817195.474	6.340396738	2.664573117	0.000761644	1	1.083552012	up
Com_1936_pos	4-[1-(acetyloxy)prop-2-en-1-yl]-2-methoxyphenyl 2-methylpropanoate	C16 H20 O5	309.15729	5.924	310.16464	Invalid mass	No results	No results	15938141.96	9691250.464	9797832.19	18978529.53	9895508.334	16501722.54	26796745.27	44852396.09	63413392.87	55052376.47	20070019.34	58562594.37	0.300665039	-1.73377097	0.000779549	1	1.050470989	up
Com_24_pos	3-Amino-4-methylpentanoic acid	C6 H13 N O2	131.09456	3.543	132.10187	No results	No results	Full match	1871015936	962159718	784302885	3185056403	1330771515	1807591408	4069166178	5132848762	6781216993	5149334367	6386855093	6338367993	0.29360741	-1.768039714	0.00077971	1	1.094610146	up
Com_21300_pos	Bisdemethoxycurcumin	C19 H16 O4	308.10391	4.839	309.11115	No results	No results	Full match	1361918.821	5223112.406	4472810.258	796584.7094	975465.8265	1160724.351	178792.8767	192632.3171	273842.7934	157705.0734	195752.539	157776.9418	12.0973503	3.596619182	0.000791089	1	1.11488888	up
Com_56_pos	Monoolein	C21 H40 O4	356.29227	10.259	357.29959	Full match	No results	Full match	413400721.9	410109137.2	670849467.2	189921731.8	440331284.9	555164369.7	4636082675	2737167692	2474699882	2531076517	607752779.7	2464235665	0.173436934	-2.527516933	0.000791455	0.972222222	1.056846631	up
Com_14649_pos	Levodopa	C9 H11 N O4	197.06915	5.472	198.0764	No results	No results	Full match	6065922.673	5153980.235	5697569.495	6563680.473	5809540.858	7020562.069	2407440.022	2984800.096	3881863.999	3721992.974	4522185.188	3646300.908	1.715661276	0.778764749	0.000799633	1	1.075342746	up
Com_5684_pos	Lysopc 14:0	C22 H46 N O7 P	467.30125	9.551	468.30899	No results	No results	Full match	1930644.918	1123368.714	1590271.784	1242206.669	807196.7001	2144795.707	5596104.193	3507396.16	3588481.124	4853437.564	2138688.033	3203228.918	0.386173581	-1.372678627	0.0008239	0.972222222	1.033994699	up
Com_3038_pos	Oxymatrine	C15 H24 N2 O2	264.18371	5.044	265.19095	Full match	Full match	Full match	637236.2537	498156.6525	501264.4605	898624.8254	542040.7271	664970.1703	823274.1907	1009746.909	1107995.983	1086827.774	1114396.901	1243128.217	0.586073024	-0.770847661	0.000837163	0.972222222	1.052864031	up
Com_9318_pos	1-Phenyl-3-methyl-5-pyrazolone	C10 H10 N2 O	174.07937	4.093	175.08665	Full match	Full match	Full match	2881242.905	2539110.801	2032403.88	3676945.232	2129422.024	2459746.834	3474102.074	6316174.634	8662417.987	8881893.276	10850745.14	11617313.28	0.315623221	-1.663724743	0.000860677	0.972222222	1.075198486	up
Com_1041_pos	2-[(3S)-1-(1H-Indol-3-ylmethyl)-3-pyrrolidinyl]-1H-benzimidazole	C20 H20 N4	316.16483	6.906	317.17209	Invalid mass	No results	No results	192989354.1	460922150.3	411919540.7	166071416.3	324766106.1	282506082.9	67893792.02	75108429.31	127642404	115631678.9	150283500.7	121509905.2	2.794802165	1.482746163	0.000905375	1	1.034637397	up
Com_6533_pos	Polygalic acid	C29 H44 O6	488.3133	10.169	489.31985	No results	No results	Full match	1690537.548	5069916.078	3798019.577	798594.3433	2568481.283	1402109.513	7631162.875	15281125.89	18220334.39	14641297.26	6627424.52	8033376.122	0.217615093	-2.200149478	0.000939254	1	1.044258252	up
Com_1221_pos	2'-Deoxyadenosine	C10 H13 N5 O3	251.10173	3.675	252.10893	Full match	Full match	Full match	21654318.86	32607307.69	35195887.07	30020996.97	36649242.17	18772487.53	47947490.32	89120699.48	111654149.9	86796030.36	45264791.59	128658204.3	0.343317704	-1.542383838	0.001026562	1	1.040180227	up
Com_175_pos	U-44069	C21 H34 O4	372.22724	8.71	373.2345	Invalid mass	No results	No results	171122888.4	10882180.17	55629411.9	13465436.1	23522350.54	162681160.2	1499645213	1154791725	1120920913	883549974.2	686659547.5	969798312.4	0.069244356	-3.852159714	0.001044374	1	1.108827441	up
Com_5135_pos	LysoPC 15:1	C23 H46 N O7 P	479.30106	9.231	480.30865	No results	No results	Full match	2387345.275	2287766.836	2305859.568	2168794.932	1639090.605	2091542.842	4528044.364	11261854.18	12818602.09	10664962.22	3886635.95	8344144.301	0.250084251	-1.999513888	0.001044432	1	1.099843944	up
Com_1244_pos	1-Stearoylglycerol	C21 H42 O4	358.30788	10.915	359.31534	Full match	No results	No results	85240271.81	223298482.6	323064814.1	69990200.05	176387063.9	292948309.3	81472761.58	21990765.51	24345440.34	35578290.95	39748293.49	38995887.57	4.835923598	2.273791452	0.001055934	0.972222222	1.028811541	up
Com_8315_pos	Sclareol Glycol	C16 H30 O2	254.22436	9.742	255.23145	No results	No results	Full match	1881014.788	1862389.401	2201331.248	1939320.336	2105657.827	2559415.25	13024227.16	10056015.42	12241355.53	5895806.727	3971728.338	5101071.172	0.249534258	-2.002690199	0.001066677	1	1.104686014	up
Com_1208_pos	Artemether	C16 H26 O5	298.17921	5.685	321.16852	No results	No results	Full match	35416464.31	169003676.6	44283713.91	16011014.77	390838994.3	176949134.2	2733397.802	2904774.533	3048309.416	2752155.697	3881061.401	3518937.355	44.19125616	5.465689036	0.001102093	1	1.116096894	up
Com_9871_pos	Scopolamine	C17 H21 N O4	303.14298	4.145	304.15021	Invalid mass	No results	No match	2819525.157	1109063.958	2041300.407	4103502.607	2175670.706	2303404.43	3106360.576	8112918.003	9775777.444	6640277.251	6533015.976	8001698.967	0.345090126	-1.534954899	0.001152434	0.972222222	1.01409297	up
Com_53_pos	LDGTS 16:4	C26 H43 N O6	465.30872	7.656	466.31613	No results	Full match	No results	380599721	9392912.199	83430608.15	59934349.53	23222077.33	387592056.3	4232775526	4380838094	3711138938	4777958898	2657289182	3836942960	0.040012458	-4.643406917	0.001154779	1	1.112987968	up
Com_3045_pos	5-Methyluridine	C10 H14 N2 O6	258.08495	1.546	276.11874	No results	No results	Full match	9749239.033	13749088.25	14802701.87	16925540.45	14579653.98	8708745.557	18055195.1	20157430.76	24518377.42	23460810.95	29854176.71	26658437.76	0.55019294	-0.861990468	0.001173319	1	1.034651227	up
Com_16723_pos	Adenosine 3'5'-cyclic monophosphate	C10 H12 N5 O6 P	329.0522	2.26	330.05954	Full match	No results	Full match	1668978.446	3768723.69	4202685.96	2149154.482	4519907.895	1686225.181	484446.2996	1284107.768	1309372.634	944778.032	966677.2942	790833.0725	3.113322833	1.638455183	0.001194749	1	1.01916656	up
Com_3541_pos	Ingenol-3-angelate	C25 H34 O6	430.23332	6.829	431.2406	Invalid mass	No results	No results	49308490.99	31251906.84	47878742.07	39804598.83	31798901.58	126040152.2	9083809.943	1275578.374	7930559.457	7257178.451	735353.4502	6295712.594	10.00923531	3.323259854	0.001227912	1	1.06284465	up
Com_13612_pos	16-Heptadecyne-1,2,4-triol	C17 H32 O3	306.21919	11.38	307.22647	Invalid mass	No results	No results	1315757.445	1164586.322	1157877.335	1064375.49	883712.1676	1016372.885	5816924.623	2736549.193	2490158.516	2966489.438	1733036.63	2649366.741	0.358987229	-1.477995572	0.001233279	1	1.083515411	up
Com_9149_pos	Pilocarpine	C11 H16 N2 O2	208.12144	5.47	209.12877	Full match	Full match	Full match	4014028.103	1939691.532	1633475.176	3693171.069	2032359.852	5320581.815	7108838.715	7444038.485	10963319.35	7621189.447	9598481.316	10810426.64	0.347985008	-1.522902941	0.001240194	1	1.067334178	up
Com_2700_pos	2-Aminoadipic acid	C6 H11 N O4	161.06874	1.527	162.07599	Full match	Full match	Full match	11427287.28	12243929.08	12423455.39	19618220.67	13503449.82	8834657.479	16410427.13	22992902.71	35093729.05	24973930.02	40681743.29	31332692.86	0.455146551	-1.135596947	0.001244167	0.972222222	1.023908042	up
Com_11593_pos	Lysopc 17:0	C25 H52 N O7 P	509.34815	9.968	510.35513	No results	No results	Full match	2910852.517	3424262.659	2204132.315	1525863.009	1230707.123	2819408.79	7695759.062	4793627.532	6594598.718	7605729.452	3299904.946	5699320.972	0.395507015	-1.33822481	0.001254136	0.972222222	1.017021125	up
Com_16333_pos	PC (16:2/16:2)	C40 H72 N O8 P	743.50357	11.354	744.51031	No results	Invalid mass	No results	1956105.975	586403.8599	990414.193	1121127.964	675119.8168	590840.3198	2215548.852	3943658.616	4061346.172	2525145.192	1774054.631	2170108.552	0.354707074	-1.49529999	0.001263639	0.972222222	1.022338361	up
Com_10264_pos	LDGTS 13:0	C23 H45 N O6	431.32473	8.119	432.33179	No results	Full match	No results	11935544.53	14622749.88	8806607.477	8333716.348	5118697.034	12391752.55	4150183.331	4354359.493	4699349.459	4638527.394	2463476.346	4706327.799	2.447166164	1.291112064	0.001287596	1	1.0291103	up
Com_18710_pos	5-Methoxy-N,N-dimethyltryptamine	C13 H18 N2 O	218.14197	5.765	219.14934	No results	No results	Full match	1705007.811	637233.5181	1704637.788	951905.5607	990974.3028	865876.1116	2925929.894	1969578.715	3088589.045	1748492.29	3682751.599	3035822.855	0.416726435	-1.262827474	0.001294377	1	1.017431528	up
Com_27692_pos	D-Glucarate	C6 H10 O8	210.03765	1.214	211.04504	No results	No results	Full match	1225857.345	931768.7255	856656.4515	1396101.177	862624.5613	1418390.907	542785.6811	641611.1851	450076.7639	693810.0986	779273.3465	675767.707	1.76865576	0.822653278	0.00130948	1	1.011018668	up
Com_27767_pos	QLK	C17 H33 N5 O5	193.62404	4.151	194.63141	Invalid mass	No results	No results	199136.3602	165119.4915	241966.0699	275572.3706	238404.561	226718.03	345820.2876	434041.2924	560139.4248	1044349.448	456082.5443	535703.9315	0.39895209	-1.325712592	0.001322394	1	1.052943174	up
Com_3915_pos	Senkyunolide A	C12 H16 O2	192.11498	6.913	193.12231	No results	Full match	Full match	55321450.22	48281493.94	62758849.79	59633177.13	47028678.8	52761739.49	25001913.74	21663006.27	32429435.48	29678929.83	41026707.16	38609506.55	1.72913463	0.790050201	0.001357799	1	1.054765866	up
Com_13313_pos	4-methyl-5-oxo-2-pentyl-2,5-dihydrofuran-3-carboxylic acid	C11 H16 O4	212.10457	6.238	213.11191	Full match	No results	No results	4513526.495	12188872.99	11634974.98	5911560.102	13737774.72	6468995.266	1521630.493	3079733.33	3564705.809	2318190.755	3381787.346	4143969.663	3.0236342	1.596283613	0.001369762	1	1.013661122	up
Com_9560_pos	DHZROG	C21 H33 N5 O10	515.22276	5.049	516.23022	No results	No results	Full match	3723407.014	2842926.897	3071089.402	2368127.835	4579381.484	3199774.81	3831727.676	5841997.847	6116426.015	7635652.877	8539276.515	8537115.195	0.488484807	-1.033614404	0.001377193	0.972222222	1.016678025	up
Com_152_pos	L-Glutamic acid	C5 H9 N O4	147.05306	1.443	148.06027	Full match	Full match	Full match	541232456.5	664037307.1	445677607.6	870853391.3	603519671.9	467414994.4	806208694.8	956310106.9	1089869892	914973735.7	1347729193	1090522442	0.578949221	-0.788491278	0.001453231	0.972222222	1.020890685	up
Com_5916_pos	D-(+)-Melezitose	C18 H32 O16	504.16873	1.479	505.17603	No results	No results	Full match	6621077.68	5772318.412	5532479.827	2685330.131	7926212.705	6103324.263	13078555.25	14696835.52	11209324.25	15596943.47	13091290.57	10599979.81	0.442563521	-1.176043554	0.001499783	1	1.059337842	up
Com_4057_pos	N-[(4-hydroxy-3-methoxyphenyl)methyl]-8-methylnonanamide	C18 H29 N O3	329.19638	7.756	330.20364	Invalid mass	No results	No results	10881401.36	3993533.544	2386394.764	9773161.924	2790329.162	9679057.918	24334354.25	21913623.82	26178608.63	35409016.49	37113869.75	26245983.73	0.230753079	-2.115578199	0.001522968	1	1.075530852	up
Com_3275_pos	1-Palmitoylglycerol	C19 H38 O4	330.27674	9.591	331.28403	Full match	No results	Full match	3580592.842	2388843.512	3657703.182	1749412.875	3134394.839	3092858.346	46807556.49	26262958.26	11673271.11	27270132.44	4835283.309	16914983.64	0.131603281	-2.925732643	0.00155534	1	1.07111398	up
Com_18631_pos	Cytisine	C11 H14 N2 O	190.11077	4.996	191.11804	Full match	No results	Full match	5871695.27	2041247.468	2286627.01	8873278.062	3715305.692	6556529.802	783279.4187	973249.4155	1119035.133	995398.3634	1120161.904	1205297.388	4.735746709	2.243591921	0.001571303	1	1.08226126	up
Com_2872_pos	Urocanic acid	C6 H6 N2 O2	138.0429	1.923	139.05019	Full match	Full match	Full match	6169370.644	12599014.08	16165095.08	8036127.247	28563368.13	15893133.43	30935756.43	41675230.64	54595033.03	56124155.42	44428576.38	45356873.62	0.320106579	-1.643375766	0.001594303	1	1.059336761	up
Com_21492_pos	Stearoyl Ethanolamide	C20 H41 N O2	309.30291	10.444	310.31018	Invalid mass	No results	No results	1850367.449	4566112.924	5532956.527	913540.3892	5207778.252	2235949.615	658360.0559	678363.6012	523784.7932	668783.7585	360888.866	463370.8525	6.055282756	2.598194329	0.001629649	1	1.063964169	up
Com_3384_pos	LDGTS 20:1	C30 H57 N O6	527.41855	10.443	528.42639	No results	Full match	No results	4049562.788	11320570.13	11242216.1	3441830.123	7805202.004	4589149.589	18087646.31	27046329.77	24929611.83	22760249.23	13951763.75	17545012.06	0.341444027	-1.550278998	0.001680236	1	1.040037678	up
Com_4388_pos	Pyridoxamine	C8 H12 N2 O2	151.06102	1.292	152.06779	Invalid mass	No results	No results	4283616.538	913545.9093	1018541.046	4899056.387	1114878.485	3496213.332	9298016.623	13869128.39	15023321.75	10441199.33	13880503.63	16554114.8	0.198894533	-2.329924477	0.001701053	1	1.07363356	up
Com_13490_pos	5,6-dimethyl-4-oxo-4H-pyran-2-carboxylic acid	C8 H8 O4	185.06618	1.34	186.07352	Invalid mass	Invalid mass	No results	11696188.65	3873943.442	3720852.138	10378644.88	4498816.726	17886252.93	1334474.451	1322748.747	1392814.315	1383846.799	1614853.681	1368867.784	6.184026687	2.628546545	0.001744626	1	1.09518314	up
Com_9444_pos	LNH	C16 H26 N6 O5	382.19627	7.708	383.20355	Full match	No results	No results	4655089.428	6580939.893	7281985.149	6950322.629	23759967.71	4590419.153	1858937.153	1492422.74	2135494.07	2009198.787	2139753.417	1549091.568	4.811731429	2.26655612	0.001848847	1	1.072380774	up
Com_17577_pos	YNK	C19 H29 N5 O6	846.41172	4.934	424.21313	Invalid mass	No results	No results	287157.7176	210082.4149	215624.0711	321096.1184	402029.0492	264398.3543	411012.1514	1873156.972	2503302.218	3135532.84	4675014.983	1439926.656	0.121127959	-3.045396186	0.001964878	1	1.070176177	up
Com_12589_pos	L-Saccharopine	C11 H20 N2 O6	276.13188	1.394	277.13916	No results	No results	Full match	492696.2367	413319.9785	709139.1375	641433.9793	1682740.935	556874.3379	1579266.552	1938507.84	2336413.063	1989835.414	1267689.646	2441916.233	0.389159519	-1.361566449	0.00214542	0.944444444	1.021588038	up
Com_9423_pos	LysoPC 18:0	C26 H54 N O7 P	523.36376	10.275	524.37067	No results	No results	Full match	1064819.983	3231267.908	3015184.671	996715.502	3403514.148	888128.0957	5811411.237	7812586.205	10505409.39	9802820.586	4660018.051	5324514.704	0.286897992	-1.801390224	0.002192564	1	1.018458368	up
Com_13753_pos	3-Acetyl-11-keto-��-boswellic acid	C32 H48 O5	512.35953	11.04	513.36719	Invalid mass	No results	No results	212364.1748	268571.7762	158331.4202	116672.8269	214789.0568	166353.9762	755500.3827	286539.5405	865981.8274	943193.4129	306748.6183	1075751.502	0.268578106	-1.896586392	0.002266188	1	1.02067576	up
Com_16851_pos	DL-methionine sulfoxide	C5 H11 N O3 S	165.04008	1.298	166.04738	No results	Invalid mass	No results	6964819.964	2320615.15	2424813.459	9249233.152	2342423.869	11798696.2	701175.4462	798769.4299	1019525.111	838585.1401	772733.2375	846562.8577	7.052064487	2.818045667	0.002291193	1	1.07489134	up
Com_737_pos	Coumarin	C9 H6 O2	146.03682	2.621	147.04413	Full match	Full match	Full match	119306361.9	71373608.74	70202855.9	218358667.5	94576409.5	116956001	172447617.8	259001321	259471364.4	248945867.9	279748539.6	332996278.1	0.444911127	-1.168410915	0.002347704	0.972222222	1.015098623	up
Com_135_pos	Nicotinic Acid	C6 H5 N O2	123.03201	2.01	124.03931	No results	No results	Full match	934166792	418322830.8	496058326.5	1347368957	630590615.9	720522898.5	1128415561	1657794273	1859406304	1937685105	1491313866	2163894258	0.444110588	-1.171009127	0.002536238	0.972222222	1.004911785	up
Com_14634_pos	DL-Panthenol	C9 H19 N O4	205.13137	4.886	206.13885	No results	No results	Full match	10047365.6	4799656.848	3444144.637	14251995.51	3847218.368	9777469.609	1243104.346	1894653.213	2258163.179	2273595.005	1988677.263	2513337.81	3.793101399	1.923377939	0.002586576	1	1.024441488	up
Com_13789_pos	N-glycyl-L-proline	C5 H10 N2 O4	162.06395	1.4	163.07126	No results	No results	Full match	5708227.358	3757904.998	4371072.497	11665954.36	4726389.135	4339361.14	2088518.033	1974922.005	2963017.791	1982862.76	2633588.373	2698034.678	2.410504522	1.269335136	0.003131211	1	1.010123756	up
Com_2830_pos	2-(14,15-Epoxyeicosatrienoyl) glycerol	C23 H38 O5	394.27155	8.568	395.27878	Full match	No results	No results	12774016.11	18422418.72	19475490.46	13569467.93	18438127.18	13723620.52	57185071.68	39104102.1	46043268.4	26663280.17	20997822.76	25885557.63	0.446560782	-1.163071539	0.003199827	1	1.001060117	up
Com_2185_pos	Oleanolic acid	C30 H48 O3	478.34073	6.035	479.34802	Invalid mass	No results	No results	12930846.55	2035101.067	2061360.559	26323419.95	2125331.755	16080580.94	38610200.43	66933339.31	78905195.96	66466004.99	95473423.78	80331408.62	0.144255489	-2.793301876	0.003421185	1	1.035703662	up
Com_13024_pos	5-({[5-(trifluoromethyl)pyridin-2-yl]sulfonyl}methyl)-2-furoic acid	C12 H8 F3 N O5 S	372.97027	1.372	373.97693	Invalid mass	No results	No results	1426267.907	3491732.622	3938428.113	1633261.575	2959134.17	1878350.039	5340183.67	5520758.273	6149619.581	5030507.354	4976610.816	6699874.108	0.454575516	-1.137408113	0.00353943	1	1.032434099	up
Com_1927_pos	6-Methylquinoline	C10 H9 N	143.07359	5.262	144.08086	Full match	No results	No results	43694035.81	27647395.37	26180799.71	73204793.55	31941367.01	43895170.98	63481391.22	75678476.66	92168863.2	70431678.9	97037021.22	91957501.49	0.502416881	-0.993043157	0.003594189	0.944444444	1.000008475	up
Com_142_pos	12-Oxo phytodienoic acid	C18 H28 O3	292.20346	7.061	293.21063	Full match	No results	No results	2443597920	2404838827	2746177386	2810241332	3017477795	2487144970	1125989068	1498034620	1795904672	1583153696	2122675752	2085189211	1.558080578	0.639769846	0.003631114	1	1.014016064	up
Com_2415_pos	Tramadol N-Oxide	C16 H25 N O3	279.18321	5.73	280.19058	Full match	No results	No results	22997612.41	7774068.074	5562188.333	33192666.86	7293583.37	22831858.87	38080261.48	54269117.14	66776779.06	52764745.45	67855350.56	74936249.95	0.280961076	-1.831557819	0.003846247	1	1.016680687	up
Com_44_pos	DL-Tryptophan	C11 H12 N2 O2	204.08989	5.262	205.09705	Full match	Full match	Full match	2265316208	1404124207	1472262480	4228971453	1640041575	2430913263	3688409452	4477084213	5367461874	3962425863	4959568028	5433845766	0.481972387	-1.052977601	0.003911176	0.944444444	1.005008251	up
Com_43_pos	trans-3-Indoleacrylic acid	C11 H9 N O2	187.06335	5.262	188.07059	Full match	No results	Full match	2273213798	1409890837	1477158348	4247473693	1647619737	2439406051	3694443103	4483856347	5375308568	3970913953	4972888494	5444245147	0.482962164	-1.050017924	0.003965025	0.944444444	1.00407609	up
Com_1856_pos	Indole	C8 H7 N	117.05788	5.261	118.06519	No results	No results	Full match	45131707.91	26460615.09	27974373.08	78782958.89	33000328	42435977.44	70299220.1	81611357.51	95913762.52	76938646.32	85877157.3	105103769.2	0.492077471	-1.023042628	0.003972341	0.944444444	1.007571556	up
Com_3598_pos	N6-Acetyl-L-lysine	C8 H16 N2 O3	188.11614	1.826	189.12341	Full match	Full match	Full match	15989699.67	9150735.719	6872899.041	28123543.92	10900013.94	15881509.63	26207607.24	35302409.49	39857458.03	29777924.24	34593555.38	39723194.58	0.423038513	-1.241139085	0.004129939	0.972222222	1.01064528	up
Com_2728_pos	D-(-)-Aspartic acid	C4 H7 N O4	133.03744	1.42	134.04474	Full match	No results	Full match	14024446.35	15629093.62	22727462.43	25133758.83	21047125.04	19907768.39	12307202.26	11879927.58	12690940.6	12885812.66	13820434.42	13454038.18	1.537800925	0.620868752	0.005562561	1	1.004476413	up
Com_11825_pos	5-[5-(ethylsulfonyl)-2-hydroxyanilino]-5-oxopentanoic acid	C13 H17 N O6 S	332.10854	5.28	333.11581	Invalid mass	No results	No results	2282042.933	16606848.87	1262525.04	1728166.72	1096831.848	3362693.503	326197.0859	404857.3931	454880.7015	359031.1195	448956.5476	466786.6111	10.70386787	3.420060307	0.005720551	1	1.01449931	up
Com_7055_pos	Tetrahydropapaverine	C20 H25 N O4	343.17811	6.921	366.16733	No results	No results	Full match	892766.1047	954468.8437	1002553.014	966755.4119	950732.9418	930744.6191	3389445.426	2208934.128	2802797.661	1048811.952	2550177.839	1567462.773	0.419971729	-1.251635881	0.005928538	1	1.016584172	up
