# Supplementary material for: Integrated Omics Approach to Discover Differences in the Metabolism of a New Tibetan Desmodesmus sp. in Two Types of Sewage Treatments
Source: Metabolites. 2023 Mar 6;13(3):388. doi: 10.3390/metabo13030388 (PMC10058882; doi:10.3390/metabo13030388)
Supplement: Supplementary file 1 [file metabolites-13-00388-s001.zip › Table S6.xls]

ID	Name	Formula	Molecular Weight	RT [min]	m/z	mzCloud_Results	mzVault_Results	MassList_Results	YH_4_1	YH_4_2	YH_4_3	YH_4_4	YH_4_5	YH_4_6	YH_3_1	YH_3_2	YH_3_3	YH_3_4	YH_3_5	YH_3_6	FC	log2FC	Pvalue	ROC	VIP	Up_Down
Com_982_neg	Salvinorin B	C21 H26 O7	390.17093	6.592	389.1637	Invalid mass	No results	No match	1180172.436	930335.0476	946196.7228	1214263.755	1533787.6	1147501.201	43172565.42	35076336.86	39625988.62	33980595.32	49959054.05	46773674.61	0.02796696	-5.160132727	1.01E-11	1	1.22063931	down
Com_37_neg	DL-Malic acid	C4 H6 O5	134.02118	1.63	133.01393	Full match	Full match	Full match	128107365.2	116367310.7	110395236.6	173982063.2	139701315.8	112053493.4	2256532695	2696653353	3087028255	2694093667	2680801998	3558918994	0.045988303	-4.442589231	2.29E-11	1	1.219466618	down
Com_1442_neg	Threonine	C4 H9 N O3	119.058	1.384	118.05074	Full match	Full match	Full match	878992.8852	543446.859	570733.2831	748874.471	679653.1746	799327.0591	30321368.33	32050245.08	37590068.02	22872190.53	35137425.64	48862542.35	0.02040782	-5.614734125	1.33E-10	1	1.218539157	down
Com_1621_neg	2'-Deoxyinosine	C10 H12 N4 O4	252.08576	4.679	251.07846	Full match	Full match	Full match	252236.0909	306903.6071	419341.4518	402491.5598	359442.7561	308562.9414	5658215.384	5873128.941	8193181.975	6285555.083	6098489.948	6677239.378	0.052828041	-4.242552272	2.29E-10	1	1.2188863	down
Com_4629_neg	Troxerutin	C33 H42 O19	742.23116	1.562	741.22394	No results	No results	Full match	12382884.42	11805130.74	10935097.59	18085549.87	10164526.33	9948914.682	467529.4087	596699.7501	568626.5699	541473.5247	820368.5769	615066.3836	20.31215871	4.344271668	2.95E-10	1	1.215960523	down
Com_5201_neg	Maltopentaose	C30 H52 O26	828.2752	4.681	827.26788	No results	No results	Full match	9619348.554	6561084.431	8515775.963	8700733.658	11842807.44	9570725.22	465618.6306	610870.7266	681765.0166	552726.4158	541236.6159	812733.9015	14.95530791	3.902585709	3.44E-10	1	1.214976694	down
Com_1797_neg	5-hex-1-ynyl-2-furoic acid	C11 H12 O3	192.07844	5.495	191.07121	Full match	No results	Full match	48834633.26	41647755.26	43577751.92	61871667.6	50107427.57	50062801.29	6527327.168	8654438.012	8053032.582	7491299.299	7151382.455	8718007.274	6.35473642	2.667832287	3.91E-10	1	1.215946096	down
Com_149_neg	Gluconic acid	C6 H12 O7	196.05788	1.439	195.05058	Full match	Full match	Full match	14208945.24	24820579.34	21393916.78	19713374	28054018.92	15513049.7	400921410.7	590868620.7	779396517.9	542567605.5	583019398.9	623500264.9	0.035140415	-4.830724948	6.15E-10	1	1.214907163	down
Com_2347_neg	Lipoic acid	C8 H14 O2 S2	206.04242	2.573	205.03513	Invalid mass	No results	No results	983434.6327	784600.1936	727081.0203	1349652.293	847224.9293	725493.8324	12457836.02	17991363.7	24761012.34	18374879.64	16356915.72	20707980.53	0.048960574	-4.352235724	7.47E-10	1	1.213079456	down
Com_2511_neg	Jasmonic acid	C12 H18 O3	210.12529	6.608	209.11801	Full match	No results	Full match	24217685.11	30627936.37	30271679.43	30943576.43	32175033.07	23766643.32	2730095.79	3659791.731	3388956.178	3930584.96	4531257.958	3740071.636	7.82514196	2.968116925	9.78E-10	1	1.214204822	down
Com_447_neg	3-methyl-4-[2-(2-methylphenyl)hydrazono]-4,5-dihydro-1H-pyrazol-5-one	C11 H12 N4 O	216.09956	5.662	215.09227	Invalid mass	No results	No results	273227199.2	300057057.2	199484505.9	298894230.2	250827079.5	313632400.1	28949112.04	32419964.11	42787172.98	38371877.58	45018743.11	37904390.61	7.257100577	2.859393265	1.68E-09	1	1.210899527	down
Com_4301_neg	Ethyl ferulate	C12 H14 O4	222.08908	5.659	221.082	No results	No results	Full match	10866568.45	12173625.02	16583245.26	12780149.32	15254808.48	11852804.44	1432273.749	1594473.454	1828840.253	2188233.394	2286874.614	1892473.902	7.084558592	2.824677968	2.66E-09	1	1.210025661	down
Com_2134_neg	Stachyose	C24 H42 O21	666.22244	2.535	665.21521	No results	No results	Full match	21949511.67	38309753.91	21332698.66	27681558.58	23926229.61	20320645.1	1064926.315	1464983.853	1421183.074	1596617.533	1256199.852	1435087.464	18.63338186	4.219817634	3.69E-09	1	1.216095295	down
Com_4619_neg	2,5-Dimethylphenol	C8 H10 O	122.07291	5.321	121.06554	Full match	No results	Full match	13186197.56	11820020.8	8519769.915	9021957.441	14085256.21	9319418.648	746391.8406	1080773.359	1006950.402	807069.4291	907092.2474	876267.6412	12.15818498	3.603855969	4.13E-09	1	1.214718947	down
Com_2137_neg	Skimmin	C15 H16 O8	324.08592	1.423	323.07861	No results	No results	Full match	507473.2263	465831.0946	543377.2757	590844.4983	546895.7859	603796.882	27634575.7	19176986.24	22950986.84	14608048.72	24775446.38	21577577.18	0.024924484	-5.326292569	4.28E-09	1	1.220777309	down
Com_137_neg	L-Threonic acid	C4 H8 O5	136.03681	1.457	135.02959	Full match	Full match	No results	62302199.78	71668028.86	65169188.65	84337950	45606108.8	49089672.54	548678964.1	763703948.2	787624572.2	619584506	733191032.1	882048891.3	0.087240557	-3.518857216	4.37E-09	1	1.211322303	down
Com_7240_neg	Prostaglandin A1 ethyl ester	C22 H36 O4	346.25068	8.693	345.24341	Invalid mass	No results	No match	323818.1247	410651.3597	414890.7995	224646.1229	277126.7681	359374.3985	3056204.69	3439277.361	4364240.167	5240927.21	3998903.126	3698391.927	0.084482405	-3.565205292	4.59E-09	1	1.210331211	down
Com_1714_neg	2,3,6-Trimethylphenol	C9 H12 O	136.08852	5.537	135.08125	Full match	No results	No results	35232145.77	33355907.13	45643248.68	48059880.9	53616724.09	31393444.63	3045179.893	3869294.84	5110145.402	4862489.495	4553027.101	4093404.418	9.68535268	3.275804584	4.71E-09	1	1.208806414	down
Com_3249_neg	3-Furoic acid	C5 H4 O3	112.01593	2.113	111.00861	No results	No results	Full match	1783660.896	2491605.651	1835522.441	2565824.25	2778851.809	2240369.634	14965649.09	13237076.05	15454226.47	11281678.04	17335217.27	16891503.28	0.153600414	-2.702745993	4.77E-09	1	1.208334615	down
Com_9908_neg	Biopterin	C9 H11 N5 O3	237.0861	2.619	236.07881	Full match	No results	Full match	2710430.501	2261183.488	1796980.031	3781026.911	2166753.347	2443796.955	97377.39274	153282.7252	182540.2876	153673.5462	93623.78908	163303.4407	17.96652051	4.167239131	4.93E-09	1	1.208388336	down
Com_1642_neg	Cytidine-5'-monophosphate	C9 H14 N3 O8 P	323.05132	1.749	322.04404	No results	Full match	Full match	1859603.353	2027978.103	2453182.742	2050413.313	2823992.317	1753166.212	35249085.94	38578218.07	30996398.19	34748106.62	33662304.67	37642636.61	0.06149723	-4.023334757	5.14E-09	1	1.220286744	down
Com_4466_neg	8-O-acetyl shanzhiside methyl ester	C19 H28 O12	448.15843	5.138	447.15094	No results	No results	Full match	8086529.385	13910445.36	9309100.134	10379536.53	10346007.62	9735513.998	1294044.699	1716096.304	1753434.037	1469402.429	1672579.593	1905308.618	6.295788267	2.654387023	5.48E-09	1	1.209834786	down
Com_14924_neg	(+)-epipinoresinol-4-O-beta-D-glucoside	C26 H32 O11	520.1919	5.138	519.18445	No results	No results	Full match	119490.9156	97314.55387	88478.71341	150435.8458	100478.8933	120497.8374	848523.8352	704487.4422	640172.5947	1083999.148	960220.7886	873185.1125	0.13241072	-2.916908165	5.57E-09	1	1.207016293	down
Com_494_neg	Prohydrojasmon	C15 H26 O3	254.18797	7.03	253.18074	No results	No results	Full match	292946157.5	268029652	238356880.5	326320992.8	264111279.8	271274896.1	42812282.53	65122916.77	51380610.8	55961995.18	63084841.25	54540417.34	4.989560142	2.31891264	5.62E-09	1	1.21198632	down
Com_1413_neg	Deoxyarbutin	C11 H14 O3	194.09394	5.988	193.08658	No results	No results	Full match	44824697.59	43477245.7	48454276.59	56840850.43	69360195.98	33983478.69	2674109.204	3131916.357	3338288.111	3345504.643	4370223.937	3406296.695	14.65191842	3.873017669	6.21E-09	1	1.213259559	down
Com_2345_neg	5-Ethyl-2'-deoxyuridine	C11 H16 N2 O5	256.10547	5.205	557.20935	No results	No results	Full match	22217499.84	34202111.16	30011179.94	16706347.36	17733741.4	29608667.98	444299.6383	684076.5935	447309.395	284026.7399	235418.6307	264054.5916	63.78453157	5.995134692	6.30E-09	1	1.210576874	down
Com_9238_neg	Coixol	C8 H7 N O3	165.04223	5.754	164.03496	No results	No results	Full match	5035326.968	3829726.183	4059514.57	5119595.018	4669981.347	5070654.96	1214990.3	1261478.032	1381964.446	1294008.348	1624533.405	1340643.47	3.422777352	1.77516745	7.36E-09	1	1.207929616	down
Com_240_neg	LPE 18:2	C23 H44 N O7 P	477.28537	9.174	476.27802	No results	Full match	Full match	3492743.207	1243598.855	1100548.998	1083929.335	1644771.464	1453197.554	477661601.1	309162085.6	279176099.7	317467369.2	248190716.6	252602789.5	0.005317093	-7.55514655	7.90E-09	1	1.216245523	down
Com_3295_neg	4-Hydroxy-2,5-dimethyl-3(2H)furanone	C6 H8 O3	128.04705	5.488	127.03977	No results	No results	Full match	17072426.82	21472784.43	16937646.25	18225330.78	17770587.87	20618576.85	873204.3014	932679.7982	1396645.58	1382508.112	1225419.669	974725.0706	16.52090456	4.046220775	8.05E-09	1	1.218438993	down
Com_1373_neg	Genipin	C11 H14 O5	226.08412	5.178	225.07674	No results	No results	Full match	35006138.49	46709497.84	52715099.25	49135382.43	72573971.23	38687693.18	2531980.109	3075025.221	3655340.263	3276062.972	3739704.137	2656133.608	15.57113907	3.96080258	9.21E-09	1	1.212855175	down
Com_134_neg	Methyl jasmonate	C13 H20 O3	224.14099	6.53	223.13365	No results	No results	Full match	905460764.1	666415027.4	857004921.9	1028427901	1245219118	930775791.2	37348293.44	37133533.31	42317493.42	43179102.1	45410024.59	44240657.87	22.56669361	4.496123151	9.34E-09	1	1.220007869	down
Com_58_neg	2,3-dinor Prostaglandin E1	C18 H30 O5	308.19878	7.023	307.19171	Invalid mass	No results	No results	2551685863	2943559571	2781193099	2278068059	2918434233	2603244766	776208870.9	698374230.6	660416874.7	693909587.4	944509609.4	679630165.8	3.610152138	1.852059636	1.15E-08	1	1.208833613	down
Com_1561_neg	Syringenone	C17 H24 O9	372.14201	5.408	371.13464	No results	No results	Full match	38872226.76	46900698.9	54510637.27	36144027.51	61204697.37	26794200.41	1942737.208	2461091.2	2457879.765	2015773.091	3384182.213	3769113.602	16.49492641	4.043950436	1.23E-08	1	1.204482131	down
Com_3795_neg	Adrenic acid	C22 H36 O2	332.27129	10.841	331.26407	Full match	No results	No results	103145.2251	207837.2727	227986.9787	84853.20784	216305.7152	160021.6663	12682795.96	9223223.831	11050730.58	12722915.15	4053055.79	9100164.94	0.016999847	-5.878334426	1.25E-08	1	1.203820147	down
Com_884_neg	19(R)-Hydroxy prostaglandin F1��	C20 H36 O6	372.25081	6.288	371.24359	Full match	No results	No results	9989840.723	9224077.457	9308894.746	12418127.62	9608933.353	8777356.041	41296186.56	56923771.71	63084215.33	45086658.67	58403209.46	45241521.7	0.191356209	-2.385667385	1.39E-08	1	1.208657713	down
Com_882_neg	Alpha-Linolenic acid	C18 H30 O2	278.22436	6.669	277.21689	No results	No results	Full match	10770859.99	7277854.828	7687821.063	10347905.63	8333944.774	10590195.08	47704061.1	66160827.32	91806310.07	81059717.55	74665180.99	68797346.18	0.127869409	-2.967256934	1.44E-08	1	1.206054196	down
Com_2910_neg	L-arginine	C6 H14 N4 O2	174.11131	1.344	173.10402	No results	No results	Full match	370134.7802	321200.9634	647623.2552	485840.8914	523197.3628	561491.8747	9974895.938	8717405.363	8779563.125	6851511.389	6892877.623	8780761.436	0.058193257	-4.1030042	1.46E-08	1	1.213839727	down
Com_10832_neg	Vincosamide	C26 H30 N2 O8	498.2014	8.385	497.19412	No results	No results	Full match	2860682.303	3255367.681	3585382.142	2415255.298	2619554.155	3760742.568	177122.4637	259256.8541	139187.9183	221403.7739	264445.2987	147810.3504	15.29654015	3.935133469	1.77E-08	1	1.210727459	down
Com_80_neg	tetranor-PGFM	C16 H26 O7	312.15734	5.75	311.15002	Invalid mass	No results	No results	1379967635	1854611972	1741092550	1578772235	1718867074	1348619356	121470592.8	134884614.2	219430651.5	114154786.6	145503999.8	144083610.3	10.93987688	3.451524596	1.97E-08	1	1.213088363	down
Com_10676_neg	Sinapaldehyde glucoside	C17 H22 O9	370.12727	5.525	369.1192	No results	No results	Full match	3572842.014	3035218.989	2986196.46	4035591.99	3532420.38	2824844.808	220803.4115	378722.3634	304839.7925	306753.9946	426463.8095	356013.5351	10.02565492	3.325624578	1.99E-08	1	1.211954413	down
Com_7205_neg	Docosapentaenoic acid	C22 H34 O2	330.25568	10.345	329.24838	Full match	No results	No results	218396.3016	379289.4361	331562.5883	163153.4437	296030.6305	251856.7059	4315936.137	3911234.769	4990165.76	4711766.968	2280630.944	4590219.715	0.066140812	-3.91831544	2.11E-08	1	1.201626456	down
Com_1919_neg	D-Sedoheptulose 7-phosphate	C7 H15 O10 P	290.04021	1.299	289.0329	Full match	Full match	No results	876136.1699	1009137.447	622139.929	1309453.216	1140666.948	649998.7177	8713462.672	12430481.67	15682945.75	15816710.29	12000681.71	14109675.51	0.071203183	-3.811914461	2.32E-08	1	1.205455406	down
Com_2666_neg	3,4,5-Trimethoxycinnamic acid	C12 H14 O5	238.08406	5.484	237.07678	No results	No results	Full match	17377488.85	28418607.27	9468642.149	14018183.9	11258315.77	16254287.17	300556.2043	618970.6144	643399.3399	687127.4207	684397.3921	539392.8398	27.86409821	4.800335558	2.46E-08	1	1.20269894	down
Com_16032_neg	Arctiin	C27 H34 O11	534.20844	5.062	533.20087	No results	No results	Full match	151057.3232	120593.238	96775.66172	164015.5859	117229.1012	133557.0915	526684.2255	690674.2042	650703.2984	827222.5026	675900.1889	687821.1064	0.192960565	-2.373622055	2.47E-08	1	1.204413088	down
Com_768_neg	Suberic acid	C8 H14 O4	128.08348	5.665	127.07618	Invalid mass	Invalid mass	No results	163081266	155353141.7	110669558.5	176813181.9	105522519.8	150656299.4	17318470.06	18842067.77	25394008.04	22570319.61	24751325.55	20151154.98	6.681498099	2.740171614	2.56E-08	1	1.205882821	down
Com_1679_neg	Lactobionic acid	C12 H22 O12	358.11075	1.457	357.10342	No results	No results	Full match	1881370.096	2993300.271	3140931.502	2087227.273	3171519.917	1615881.017	23526389.16	24750257.68	37770304.21	37489090.4	35783662.98	31271997.9	0.078126329	-3.67804736	2.93E-08	1	1.205579374	down
Com_5333_neg	Methyl gallate	C8 H8 O5	184.03687	4.936	183.02956	No results	No results	Full match	517749.0313	622996.5382	537636.6908	459338.073	676125.6361	469037.7484	3875721.103	6852696.405	7864184.498	7182248.428	5802361.881	7041347.377	0.085007927	-3.556258804	2.94E-08	1	1.210340966	down
Com_2300_neg	Orcinol glucoside	C13 H18 O7	286.1052	5.426	285.09778	No results	No results	Full match	15205265.45	35067825.15	25595775.09	21345701.79	22732173	24926049.51	1619189.265	2962177.251	3078858.909	2783600.675	2517240.579	2235063.508	9.533531775	3.253010771	3.75E-08	1	1.199566561	down
Com_1937_neg	Inosine-5'-monophosphate	C10 H13 N4 O8 P	348.04719	2.021	347.03992	No results	No results	Full match	1420453.17	1139382.639	1938821.842	1339961.703	1671114.199	1147981.535	27445626.89	30373076.23	30006813.69	27413283.64	29206778.67	32935829.3	0.04880847	-4.356724672	3.90E-08	1	1.219841829	down
Com_1878_neg	Inosine-5'-monophosphate (IMP)	C10 H13 N4 O8 P	348.04672	1.64	347.03998	Full match	Full match	Full match	1629134.307	1063968.927	1066111.448	2094266.162	1258739.171	1541549.713	27250508.83	28494058.98	29284158.06	26822848.23	35364451.2	34340510.7	0.047664325	-4.390946326	4.06E-08	1	1.216072962	down
Com_6671_neg	Hypoxanthine-9-beta-D-Arabinofuranoside	C10 H12 N4 O5	268.08069	4.759	267.07336	No results	No results	Full match	423680.2778	277604.151	290186.3949	465935.2756	291953.8391	382709.2603	1722197.331	2180347.254	3241232.88	2421934.605	1988082.268	2793729.149	0.148601896	-2.750475568	4.64E-08	1	1.197423698	down
Com_1218_neg	6-(4-methoxyphenyl)pyrimidine-2,4-diamine	C11 H12 N4 O	216.09959	5.518	215.09235	Invalid mass	No results	No results	71075323.42	70872879.77	91024697.16	78562443.75	59347324.24	88876647.07	15502332.75	19274100.56	18576790.09	19044716.57	15899009.55	17166870.49	4.359403209	2.124130647	4.79E-08	1	1.209118788	down
Com_1427_neg	Esculin	C15 H16 O9	294.07532	1.436	293.06805	Invalid mass	No results	No results	862179.281	732896.9066	795859.0167	1045969.358	917264.2845	929666.0526	46721939.86	36470100.17	36466750.31	19187821.4	38048494.69	40453145.92	0.024310455	-5.362279297	5.08E-08	1	1.216969862	down
Com_767_neg	ethyl 3-cyano-2-hydroxy-6-phenylisonicotinate	C15 H12 N2 O3	268.08071	3.588	267.07349	Invalid mass	No match	No match	7111779.454	8829305.498	6752781.18	10830550.65	8728372.593	6367412.306	44838766.68	78230103.5	78591385.89	90174129.2	56022423.3	83084713.94	0.1128232	-3.14786433	5.52E-08	1	1.201190202	down
Com_520_neg	10-Nitrolinoleate	C18 H31 N O4	325.22511	7.523	324.21732	Full match	No results	No results	2327793.59	687675.7613	917650.0425	1678590.885	1119023.177	1366182.19	124953849.9	132107727	183215306.6	168960766.1	195378614.2	185169180.5	0.008180476	-6.933599568	5.54E-08	1	1.215631248	down
Com_214_neg	all-cis-4,7,10,13,16-Docosapentaenoic acid	C22 H34 O2	330.25576	10.523	329.24847	Full match	No results	No results	5586835.12	8626755.534	11299205.08	4454869.48	11457345.62	3298168.036	556083310.2	497632410.2	441660673.2	551934494.3	215701680.6	417734724.1	0.016683101	-5.90546868	6.61E-08	1	1.202718201	down
Com_3307_neg	L-Serine	C3 H7 N O3	105.04238	1.35	104.03511	Full match	Full match	Full match	753635.9052	706201.6039	593146.9803	1099443.15	648933.2668	1092154.899	12742508.77	13016038.04	12030289.71	12534779.85	11729900.31	16369642.58	0.062398861	-4.002336497	6.66E-08	1	1.214365561	down
Com_9851_neg	3-Methylhistidine	C7 H11 N3 O2	169.08493	5.338	168.07759	Full match	No results	Full match	160028.4419	173253.5907	147573.8573	163514.0472	164038.9724	153899.3695	1633026.333	2801190.421	2058448.582	2294137.937	2241683.798	2699702.173	0.070097247	-3.834498395	9.95E-08	1	1.219218614	down
Com_1096_neg	Thymidine 5'-monophosphate	C10 H15 N2 O8 P	322.05644	2.44	321.04913	Full match	Full match	No results	2865474.74	4449917.155	2574046.746	4975652.612	3937173.468	1835865.747	36049855.46	37037499.6	69369821.91	61407414.84	58871778.5	69027081.88	0.062207366	-4.006770771	1.01E-07	1	1.195953147	down
Com_5015_neg	Sinapinic Acid	C11 H12 O5	224.06836	5.302	223.06117	No results	No results	Full match	10378099.33	8930920.011	13331422.84	5843701.864	11562708.04	7920044.357	768167.7124	756115.3505	989299.7783	1153828.443	1033205.517	1192535.386	9.836314184	3.298117817	1.07E-07	1	1.201073388	down
Com_98_neg	D-(-)-Arabinose	C5 H10 O5	150.05235	1.468	149.0451	Full match	Full match	Full match	60064147.74	73119531.56	83194376.53	81907365.77	86189834.25	86553924.44	511344552.5	765070169.8	1102019898	935488240.6	949725562.5	906482039.9	0.09110586	-3.456312343	1.09E-07	1	1.208957602	down
Com_1673_neg	Levulinic acid	C5 H8 O3	116.04722	5.349	115.03985	No results	No results	Full match	34943856.08	37186606.85	29048142.64	32946182.48	31804697.12	42536949.48	9884325.76	13661433.66	14473433.7	12256015.73	12962063.9	12015688.03	2.770209072	1.469994863	1.10E-07	1	1.192029171	down
Com_10099_neg	Corticosterone	C21 H30 O4	346.21397	7.843	345.20663	Full match	No results	No results	2229991.197	2009160.632	4076052.768	3041056.672	3936943.795	3044354.517	226081.7956	264275.947	230870.3657	285636.6977	266262.2139	186445.704	12.56364913	3.651183653	1.13E-07	1	1.208220039	down
Com_7466_neg	5-O-Methylvisammioside	C22 H28 O10	452.16683	5.6	451.1604	No results	No results	Full match	2861730.892	5625387.301	6313540.839	2900058.68	6864817.043	3851749.299	241160.1223	163579.8497	267969.0367	246238.0665	478879.3992	243178.0943	17.31700484	4.114117517	1.25E-07	1	1.192275287	down
Com_3929_neg	ethyl 5-amino-1-(4-nitrophenyl)-1H-pyrazole-4-carboxylate	C12 H12 N4 O4	276.0858	5.277	275.07861	Full match	No results	No results	19807922.44	10796028.98	10662794.22	18733816.57	17623616.51	17863574.68	1311178.165	2096333.795	1965373.077	2092590.35	2382951.555	1814672.435	8.187167948	3.033364491	1.27E-07	1	1.197525833	down
Com_308_neg	Arachidonic acid	C20 H32 O2	304.24003	10.131	303.23279	Full match	No results	Full match	6884908.337	15372376.73	12853430.11	5756352.776	12293072.03	5525671.33	244784624	333950684.5	341781622.4	332593780.8	160019002.1	260704994.7	0.035060697	-4.834001518	1.46E-07	1	1.20048273	down
Com_3087_neg	Hydrocinnamic acid	C9 H10 O2	150.0678	5.252	149.06055	Full match	No results	Full match	12130994.49	12561834.17	19634709.46	20261089.33	24775748.3	17463374.87	1412626.82	1804333.423	2154582.501	2041208.82	2252506.969	2045079.225	9.122516601	3.189431871	1.56E-07	1	1.202767387	down
Com_8407_neg	Nicotinuric acid	C8 H8 N2 O3	180.05329	4.834	179.04604	Full match	No results	Full match	114510.0442	113093.6601	94747.06283	108834.8496	80749.30327	123828.3517	1469852.437	3022110.956	2232787.538	2968786.269	2990794.095	4035166.137	0.038025262	-4.716897998	1.59E-07	1	1.211457003	down
Com_438_neg	D-Glucose 6-phosphate	C6 H13 O9 P	260.02945	1.641	259.02219	Full match	Not the top hit	Full match	27082367.21	35807419.4	25577225.14	43134070.45	29033623.94	20464295.79	168124994.9	171029862.3	204268110.6	222928246.4	264336187.7	215447029.3	0.145328624	-2.782609212	1.60E-07	1	1.199728069	down
Com_4707_neg	Butalbital-d5	C11 H11 [2]H5 N2 O3	229.1463	6.693	228.13901	Invalid mass	No results	No results	552166.1112	599844.0989	616453.4781	789712.2134	887331.1582	863053.7339	3563836.931	2394905.29	3105650.697	2595536.067	4031121.672	2970584.672	0.230877987	-2.11479747	1.71E-07	1	1.18918456	down
Com_2039_neg	Cantharidin	C10 H12 O4	196.07325	5.519	195.06595	No results	No results	Full match	38246385.6	40368272.32	22884733.27	21262488.69	39118722.74	23081412.34	2694652.505	2378278.156	2811102.612	3859649.303	3845157.124	2890106.934	10.00933758	3.323274594	1.80E-07	1	1.199639281	down
Com_314_neg	Parthenolide	C15 H20 O3	248.14122	6.21	293.13947	No results	No results	Full match	274574110.5	272402149	398518637.4	346476328.1	477030193.2	230585453.8	14429285.79	18304262.48	17068992.88	16601943.59	18426537.73	18460643.48	19.35864673	4.2749062	1.81E-07	1	1.215513341	down
Com_11434_neg	Phe-Phe	C18 H20 N2 O3	312.14841	5.562	311.14081	No results	No results	Full match	2746989.906	2294667.977	2716157.181	3936749.395	2745597.743	4066545.696	285388.903	240849.264	494013.9429	524481.9349	346177.0128	324992.9534	8.351764249	3.062080989	1.82E-07	1	1.193924058	down
Com_1310_neg	Butylparaben	C11 H14 O3	194.09406	5.552	193.08678	Full match	No results	Full match	61964900.67	72601706.2	28209306.02	55957787.14	43534908.9	41650149.07	3949306.999	4444663.374	4958007.208	6402635.934	6358206.241	3333586.305	10.32108154	3.367522253	2.10E-07	1	1.191951893	down
Com_228_neg	9-Hydroxy-(10E,12Z,15Z)-Octadecatrienoic Acid	C18 H30 O3	294.21928	8.093	293.21201	No results	No results	Full match	509934362.3	717075856	553319293	385429025.6	460529051.6	546225562.2	105962392	137682950.2	143242804.7	159151901	135625302.5	113706993.7	3.988714437	1.99592384	3.01E-07	1	1.191322673	down
Com_803_neg	(+/-)11-HETE	C20 H32 O3	320.23487	8.274	319.22769	Full match	No results	Full match	1370615.157	2148360.555	2033194.267	1511840.275	1205528.831	2504124.655	7558749.875	9484056.488	13239788.41	13377796.11	11367837.93	14268516.03	0.155471426	-2.685278642	3.30E-07	1	1.185931903	down
Com_1599_neg	Uric acid	C5 H4 N4 O3	168.02802	2.779	167.02072	Full match	Full match	No results	150570.6311	108937.229	113712.0171	140705.873	89953.38448	124533.961	8731795.218	24460503.52	40356606.06	28849878.48	23970850.81	34343770.99	0.004532373	-7.785517694	3.38E-07	1	1.213619258	down
Com_121_neg	Sucrose	C12 H22 O11	342.11576	1.513	341.10818	Full match	Full match	Full match	765275785.7	839802004.1	1161270866	795162088.9	891974113	974061041.5	135199264.9	169403430.4	233020165.3	206396050.4	248036000.9	165835064	4.687445277	2.228801848	3.39E-07	1	1.194129995	down
Com_276_neg	13,14-dihydro-19(R)-hydroxy Prostaglandin E1	C20 H36 O6	354.24038	7.321	353.23331	Invalid mass	No results	No results	375509360.2	482265011.4	371680817.1	373152284.8	480130986.3	364830490.3	122556418.1	133653802.6	173755510.9	163004717.1	179040363.9	153746938.2	2.643854668	1.402642874	3.68E-07	1	1.183874698	down
Com_1448_neg	1,4-Cyclohexanedicarboxylic acid	C8 H12 O4	172.07328	5.793	171.06595	No results	Full match	No results	41770071.53	63425327.38	36815736.54	32618461.15	36572410.62	40054089.84	8369649.701	7599496.817	9216697.06	9842108.585	8448263.878	13299677.14	4.425401046	2.145808203	3.91E-07	1	1.184414641	down
Com_153_neg	Eicosapentaenoic acid	C20 H30 O2	302.22429	9.618	301.21713	Full match	No results	Full match	18075332.26	39437645.03	15686753.23	18019980.47	30280997.48	17305073.24	219708389	235955258.2	300547664.6	361227570.7	133069968.8	248133054.3	0.092621047	-3.432516131	4.13E-07	1	1.182519834	down
Com_5876_neg	N-Acetyl-Asp-Glu	C11 H16 N2 O8	304.09052	2.617	303.08322	No results	No results	Full match	311312.5509	345189.2377	321037.7737	608788.5378	438073.5741	245253.7624	3714997.805	5573998.82	6269383.798	5931102.622	2388142.432	7203948.307	0.073022539	-3.775514356	4.62E-07	1	1.186385919	down
Com_3079_neg	Citramalate	C5 H8 O5	148.03677	1.542	147.02962	No results	No results	Full match	4692667.589	3261223.785	3378749.193	4699106.332	3647650.11	5173245.289	11394260.46	14870117.56	17089665.83	12118892.84	13372389.82	17435576.81	0.288043372	-1.795642036	4.65E-07	1	1.18181993	down
Com_1180_neg	Tectochrysin	C16 H12 O4	268.07294	4.75	267.06558	No results	No results	Full match	261560.709	85835.90852	83915.62609	237846.2959	101554.6857	173225.0374	1972501.252	4301101.571	4352409.885	4105136.309	4921453.558	4871475.321	0.038490265	-4.699362577	4.65E-07	1	1.191329344	down
Com_1454_neg	Eugenol	C10 H12 O2	164.08346	5.523	163.07616	No results	No results	Full match	45155661.73	45870498.6	70698807.96	58615922.81	51523298.52	50943370.85	6022622.646	6241183.832	12789843.33	9180122.151	8670167.025	7599318.201	6.391816656	2.676226026	4.74E-07	1	1.195544294	down
Com_8518_neg	p-Coumaric acid ethyl ester	C11 H12 O3	192.07849	5.7	191.07121	No results	No results	Full match	5318640.823	4426054.127	4776786.14	4778433.296	5411379.499	4830843.905	338020.6102	418948.2457	514577.6899	626905.9623	340450.75	367457.1101	11.33463283	3.502665752	5.16E-07	1	1.213949532	down
Com_4409_neg	Gallic acid	C7 H6 O5	170.02128	5.415	169.01398	Full match	No results	Full match	7044587.569	11005229.02	12194898.79	13014279.52	14972615.43	9866801.618	1306685.117	1220642.245	1260863.967	1267990.531	1636058.844	1219206.323	8.607579842	3.105607658	5.29E-07	1	1.207332488	down
Com_7288_neg	3-(2-thienyl)-1,2,4-oxadiazole-5-carbohydrazide	C7 H6 N4 O2 S	210.01961	4.186	209.01237	Invalid mass	No results	No results	134086.822	176347.249	105801.5374	177410.4279	196295.6152	88690.17491	1243222.751	1988964.608	1402820.864	1282381.638	3278269.493	2801969.384	0.07323379	-3.771346725	5.37E-07	1	1.184945103	down
Com_6393_neg	(+)-Tetrandrine	C38 H42 N2 O6	622.30145	5.725	621.29395	No results	No results	Full match	9825312.656	7350235.71	4990769.486	11322841.63	6387581.02	5164972.794	126818.0085	155631.0564	170702.6035	406371.1491	295103.0713	443722.0401	28.18016809	4.816608312	5.94E-07	1	1.192020479	down
Com_822_neg	Uridine monophosphate (UMP)	C9 H13 N2 O9 P	288.05887	1.571	323.02826	Invalid mass	Invalid mass	No match	4031039.476	4839825.078	2697808.531	3399599.565	6813483.946	3548066.839	84748884.97	86472721.45	102259907.2	76323423.67	89510450.93	82654422.59	0.048527372	-4.365057442	6.11E-07	1	1.213200891	down
Com_9347_neg	1-Methylguanosine	C11 H15 N5 O5	297.10704	3.683	296.09976	No results	No results	Full match	321080.4726	310414.8662	350992.9756	370393.2219	343352.5723	192770.969	1186668.804	1454360.224	1824542.805	1496506.324	934769.0375	1512922.082	0.224620321	-2.154439641	6.72E-07	1	1.177451628	down
Com_7917_neg	Glycoursodeoxycholic acid	C26 H43 N O5	449.31375	8.971	448.30661	Full match	No results	No results	214251.5915	171274.7169	183010.1292	197378.7431	172079.0315	185408.5233	2255337.852	2208031.317	4267336.781	3733758.435	2274326.263	3220534.418	0.062552614	-3.998786007	7.00E-07	1	1.212950994	down
Com_1693_neg	8Z,11Z,14Z-Eicosatrienoic acid	C20 H34 O2	306.25575	10.543	305.24863	Full match	No results	No results	1662155.908	3228767.356	3009466.405	1303725.111	3287471.619	1483972.812	35784522.97	33426037.59	35668277.21	39494396.86	13465663.26	29190650.4	0.074723803	-3.742288299	7.06E-07	1	1.177294295	down
Com_2590_neg	LPE 9:0	C14 H30 N O7 P	355.17561	6.568	354.16833	No results	Full match	No results	647133.4432	440714.4885	453853.1838	1587825.215	551717.723	536967.3403	21325686.45	12956950.35	8024550.762	6830114.687	21753987.67	11364045.25	0.051281918	-4.285405954	7.83E-07	1	1.175838311	down
Com_871_neg	Lysope 16:0	C21 H44 N O7 P	453.28545	9.522	452.27805	No results	No results	Full match	2902219.245	5413546.296	5492133.288	2590526.541	4111948.554	6245341.067	93134488.12	35098772.61	34097258.86	58286755.8	33377442.92	54985901.36	0.086593506	-3.529597363	8.66E-07	1	1.17607298	down
Com_10512_neg	Phenylglyoxylic acid	C8 H6 O3	150.03139	6.222	149.02425	No results	No results	Full match	567110.0885	682057.1625	661714.259	660919.2601	672419.8497	588667.5991	1553833.259	2470604.668	2164101.065	2061750.979	2430574.774	2212243.74	0.297281933	-1.750096305	8.92E-07	1	1.201933654	down
Com_3870_neg	L-lysine	C6 H14 N2 O2	146.10523	1.293	145.09795	No results	No results	Full match	132455.2591	94603.68879	100717.4871	131451.2162	105113.8114	160177.9459	7943987.999	12243472.07	9325055.427	12421827.13	3062067.937	11872738	0.012740114	-6.294478057	9.22E-07	1	1.207344502	down
Com_12665_neg	Coumarin 151	C10 H6 F3 N O2	229.03499	1.312	228.02771	No results	No results	Full match	230910.8331	165889.9515	175581.9966	261508.2402	183246.1613	279240.1237	699479.9428	1627174.82	1476025.195	1381503.842	1182043.673	1439126.996	0.166088204	-2.58997848	9.48E-07	1	1.181867291	down
Com_1978_neg	Pyrogallol	C6 H6 O3	126.03143	5.231	125.02418	Full match	No results	Full match	25493978.16	41864331.05	21789494.19	27786344.81	22612939.32	22314286.29	4601301.861	7212009.551	6694035.523	5469959.883	7055160.172	8124918.347	4.133610363	2.047402406	1.10E-06	1	1.174852913	down
Com_173_neg	LPE 18:3	C23 H42 N O7 P	475.26972	8.658	474.26239	No results	Full match	No results	6719985.984	1362104.336	1074599.253	1022927.003	1683898.314	1846860.917	689030279.6	406254089.3	363166775.8	508683895.7	387366618.9	427496301.2	0.004928248	-7.664709435	1.27E-06	1	1.207755283	down
Com_965_neg	Toddalolactone	C16 H20 O6	308.12586	5.724	307.11847	No results	No results	Full match	53159269.61	83628767.97	75610802.07	84061046.39	117463407.3	55891957.87	10444924.29	11714696.75	15908292.22	11957563.86	15228159.18	15500874.08	5.817820565	2.540478801	1.28E-06	1	1.187131611	down
Com_6351_neg	Pyridoxal-5'-phosphate	C8 H10 N O6 P	247.02434	2.49	246.01706	No results	Full match	Full match	168483.464	281410.0725	395518.642	225061.0488	340768.7006	153317.314	5998717.255	4346816.402	6119224.937	5439634.02	5396618.581	5148184.384	0.048215656	-4.374354522	1.34E-06	1	1.208491132	down
Com_4822_neg	alpha-Hederin	C41 H66 O12	750.45513	7.723	749.44763	No results	No results	Full match	564291.6975	420342.7165	450186.3552	591732.0126	498028.5434	573922.68	6973071.718	9021811.683	3798404.351	7419511.877	4149505.357	6762618.51	0.081272399	-3.621090704	1.36E-06	1	1.202742262	down
Com_3430_neg	13,14-Dihydro prostaglandin E1	C20 H36 O5	356.25604	6.684	355.24854	Full match	No results	No results	2315815.111	4401489.527	4285156.03	3159160.769	3562736.617	3518655.093	10062595.33	11002231.27	14682086.46	13747246.25	15857155.91	11518398.31	0.276350882	-1.855426877	1.42E-06	1	1.176283726	down
Com_1041_neg	trans-3,5-Dimethoxy-4-hydroxycinnamaldehyde	C11 H12 O4	208.07262	5.497	207.06604	No results	No results	Full match	36854391.27	102628708.2	82341631.45	34162810.42	72809261.45	49137687.52	5332731.73	5650190.069	3169495.431	3429060.603	9466374.84	4199058.237	12.0950993	3.596350709	1.63E-06	1	1.169598693	down
Com_7420_neg	1-Methyluric acid	C6 H6 N4 O3	182.04364	4.87	181.03654	No results	No results	Full match	164909.1845	210879.6014	137079.9168	309962.474	337358.4437	217259.7074	818752.4169	1627467.276	1598917.369	1979846.64	2097850.813	1926965.556	0.137062361	-2.867095649	1.70E-06	1	1.167430793	down
Com_2154_neg	Pterosin G	C14 H18 O3	234.12504	6.457	233.11781	No results	No results	Full match	9760022.913	8769784.214	7965920.904	10808506.72	10556337.97	8255757.682	17728595.99	20791317.45	27476725.23	24146426.71	26889625.9	21614032.07	0.404743286	-1.304920946	1.79E-06	1	1.172723018	down
Com_6148_neg	Tetracycline	C22 H24 N2 O8	444.15236	5.51	443.14505	Full match	No results	No results	7009881.729	4731450.783	5242756.712	9595009.443	9333616.412	6063001.046	231195.6	469021.0865	539341.8553	591040.4449	929102.1294	632036.7472	12.37587273	3.62945836	1.84E-06	1	1.181181725	down
Com_1533_neg	Arbutin	C12 H16 O7	272.08963	5.246	271.08246	No results	No results	Full match	25473252.95	40721703.23	38273821.74	15822848.58	62766080.47	28525772.44	1096648.052	1615532.017	1953809.588	2032982.339	1881738.92	1648460.003	20.6843234	4.370465862	1.85E-06	1	1.194699415	down
Com_11947_neg	1-[4-mercapto-2-(2-methoxyphenyl)-6-methylpyrimidin-5-yl]ethan-1-one	C14 H14 N2 O2 S	274.08005	4.161	273.07285	Invalid mass	No results	No match	380517.8161	297925.458	271847.8379	433580.9344	291344.9028	406157.0775	930103.5163	1513804.809	1673202.843	1353036.412	1019005.315	1676030.454	0.254908425	-1.971949039	1.88E-06	1	1.171824405	down
Com_1063_neg	LPC 14:0	C22 H46 N O7 P	513.30662	8.723	512.29913	No results	Invalid mass	No results	846491.5556	122300.8299	246904.3482	118874.6047	120435.6646	659062.2609	72019942.73	12689118.82	22703809.37	48749379.77	25165316.79	42726812.18	0.009435519	-6.727682473	1.89E-06	1	1.176534986	down
Com_8770_neg	LPC 22:5	C30 H52 N O7 P	615.35315	9.618	614.34589	No results	Invalid mass	No results	159525.5429	113912.6698	148251.4451	99898.14636	149228.2473	104602.931	1311839.751	1792924.665	3532253.1	3101668.498	1244961.962	2409583.803	0.057896331	-4.110384261	1.91E-06	1	1.195618869	down
Com_1193_neg	Coniferin	C16 H22 O8	342.13141	5.463	341.12408	No results	No results	Full match	65015332.67	79905454.44	79243777.66	74528246.49	88392549.95	44962909.21	12369418.27	23985373.64	22185391.54	18957403.1	17716023.59	18167255.48	3.810592449	1.930015317	1.94E-06	1	1.166025377	down
Com_5041_neg	L-Argininosuccinate	C10 H18 N4 O6	290.12217	1.421	289.11484	No results	No results	Full match	744948.1907	629969.6217	684089.3981	931343.7909	788444.6355	799104.7121	4880950.524	5159113.799	6528374.094	3586835.669	5742577.49	9032957.186	0.131056237	-2.931742082	2.11E-06	1	1.197170714	down
Com_206_neg	alpha-Zearalanol	C18 H26 O5	322.17812	6.268	321.17096	No results	No results	Full match	443964872.2	777677663.3	560962682.3	305303372.3	485662688.7	507280015.1	57817449.49	73170313.8	78966381.64	59436236.89	75010972.13	63083792.21	7.560646868	2.918509673	2.12E-06	1	1.197847392	down
Com_5240_neg	L-Dopa	C9 H11 N O4	197.06856	5.518	196.06131	Full match	No results	Full match	4378628.338	5447549.466	5447581.946	5061249.165	8012182.894	5577346.705	1548539.946	1993021.832	2443393.77	1678379.675	2217611.421	1737821.437	2.919805119	1.54587208	2.15E-06	1	1.166153541	down
Com_1384_neg	Propylparaben	C10 H12 O3	134.0728	6.128	179.07101	Invalid mass	Invalid mass	No results	16230886.04	21330127.57	26812072.61	21621646.11	21925122.36	17163185.55	5349157.906	5468059.686	2762096.812	4817550.055	5859098.537	5182391.285	4.248982095	2.087117264	2.46E-06	1	1.176017565	down
Com_3330_neg	Hippuric acid	C9 H9 N O3	179.05792	6.068	178.05063	Full match	Full match	Full match	17629804.71	21201586.24	16697304.67	14092888.06	20190242.82	15450612	6483429.015	8518060.081	8014417.581	8243958.031	8715720.022	6808599.377	2.249957769	1.169897923	2.50E-06	1	1.167788053	down
Com_10287_neg	Cholic acid	C24 H40 O5	408.28733	7.38	407.28021	Full match	No results	No results	3184300.514	2761759.227	3612374.944	3014143.628	2975909.934	5311661.548	887490.7647	752667.8459	963407.4131	1175998.409	1234965.001	1012604.906	3.461039463	1.791205391	2.51E-06	1	1.168699185	down
Com_369_neg	7-Methylxanthine	C6 H6 N4 O2	166.04729	1.425	165.04004	Invalid mass	No results	No match	4692256.995	16772035.41	11551776.39	12220335.46	14348482.48	5900869.593	203332404.9	259551708.5	254461202.5	143783677.1	220292271.1	279293968.9	0.048125982	-4.377040221	2.52E-06	1	1.192829456	down
Com_4792_neg	(2S)-4-Oxo-2-phenyl-3,4-dihydro-2H-chromen-7-yl beta-D-glucopyranoside	C21 H22 O8	448.14114	7.043	447.1337	Invalid mass	No results	No results	5695964.037	4959437.494	5244200.649	8906076.161	5029431.948	7529407.254	1088964.775	1496657.602	1260332.8	1259744.475	2243793.54	1802071.345	4.082855712	2.029578584	2.55E-06	1	1.163346781	down
Com_1123_neg	(��)9(10)-DiHOME	C18 H34 O4	314.24546	7.581	313.23813	Full match	No results	No results	64650877.88	93442664.56	72995704.1	47837653.79	75875926.81	90638063.37	3241423.224	4864985.152	8024112.757	8530825.5	9677132.542	8702649.835	10.34919159	3.371446174	2.60E-06	1	1.183394405	down
Com_217_neg	MGMG (18:2)	C27 H48 O9	516.32967	9.247	515.32208	No results	No results	Full match	14314183.02	2316433.73	4576134.695	1777568.009	2113561.122	3451520.654	545719134.9	319209078.8	165089437.2	255068339.8	228101810	202762878.1	0.016637658	-5.909403788	2.68E-06	1	1.185347791	down
Com_4669_neg	Sattabacin	C13 H18 O2	206.13028	6.908	205.12302	No results	No results	Full match	13066087.14	10362889.1	12140034.1	13920136.43	13917521.14	12287145.52	2344281.567	4191430.097	3284981.898	4015147.989	4107264.902	3432386.564	3.54114936	1.824217696	2.77E-06	1	1.189001856	down
Com_6636_neg	Vanillyl alcohol	C8 H10 O3	154.0627	5.349	153.05542	Full match	No results	Full match	7304096.514	7865050.738	8159522.328	7062096.754	8135378.668	7490802.604	1336837.01	2251648.498	2195890.364	1913443.514	1823125.222	1608301.295	4.134776786	2.047809448	2.97E-06	1	1.204748372	down
Com_670_neg	Nobiletin	C21 H22 O8	402.12968	8.303	401.12228	No results	No results	Full match	36322770.3	34151067.48	41857224.99	40788972.08	29750412.54	54430348.41	2672632.035	4414457.371	6796748.802	4438048.07	7792640.829	4626570.618	7.719333836	2.948476351	3.06E-06	1	1.183815956	down
Com_818_neg	L-Aspartic acid	C4 H7 N O4	133.03716	1.386	132.02988	Full match	Full match	Full match	7710244.769	15114234.18	10663835.62	12872039.6	17740079.99	9109665.86	43154189.13	55649899.53	72600757	44063583.63	59527183.96	76240876.98	0.208435348	-2.262328135	3.11E-06	1	1.166250268	down
Com_11924_neg	Ginkgolic Acid	C22 H34 O3	346.25056	9.212	345.24329	No results	No results	Full match	318271.5538	383421.4221	361067.4519	197096.7125	282652.2338	282809.1191	909509.7642	1455470.364	1910160.811	1954040.713	1052096.007	1428956.108	0.209560219	-2.254563222	3.34E-06	1	1.165344306	down
Com_2523_neg	Santacruzamate A	C15 H22 N2 O3	278.16284	5.537	277.15558	No results	No results	Full match	29172903.28	18315182.12	21311890.07	41301792.17	20386360.22	33316732.36	3403965.071	5022128.651	6053945.666	6372505.276	6355460.936	5145290.728	5.063003738	2.339993549	3.35E-06	1	1.166546553	down
Com_7245_neg	N-Feruloyltyramine	C18 H19 N O4	313.12988	5.48	671.25806	No results	No results	Full match	7832981.768	5139215.184	4984908.09	8266549.554	7209142.227	9027316.532	1744436.905	1406610.621	1611528.438	1588198.767	1916805.02	1996177.451	4.13689768	2.048549275	3.38E-06	1	1.185987816	down
Com_5553_neg	Guaiacol	C7 H8 O2	124.05222	5.251	123.04494	No results	No results	Full match	5091462.58	5077924.086	11484977.81	6133118.983	7877403.737	4950858.505	782288.89	943464.8343	916891.7911	1164547.385	1178654.24	1147663.25	6.62194129	2.72725422	3.97E-06	1	1.185604864	down
Com_252_neg	Citric acid	C6 H8 O7	192.02676	2.112	191.01952	Full match	Full match	Full match	17865823.87	38892581.34	20110691.19	36762230.87	57573745.42	16233353.51	208458526.1	343697958.8	315295547.8	399012926.2	531395644	474214303.6	0.082496587	-3.599521748	4.07E-06	1	1.171113931	down
Com_8740_neg	Sinapoyl O-hexoside	C17 H22 O10	386.12208	5.261	385.11481	No results	No results	Full match	6583039.543	2052240.076	4550540.944	4309417.501	3039915.075	2450003.726	267409.8305	435523.9146	707772.0735	548411.5627	358237.522	261124.2895	8.914230113	3.156110203	4.13E-06	1	1.156963058	down
Com_9955_neg	N'1-(3,4,5-trimethoxybenzylidene)-3-(4-hydroxyphenyl)propanohydrazide	C19 H22 N2 O5	358.15447	7.923	357.14719	Full match	No results	No results	308477.9191	142490.6827	153777.2128	165946.5986	163503.1463	189061.2033	829732.3086	1514789.767	1886040.786	2939487.394	2720591.454	2113390.315	0.093573289	-3.41775942	4.56E-06	1	1.173967279	down
Com_9577_neg	N-Acetylphenylalanine	C11 H13 N O3	207.08927	5.07	206.08197	No results	No results	Full match	441636.2381	335855.6648	533164.1801	645813.0555	390919.2058	504580.7106	1220046.526	1547342.504	1791790.029	1588874.13	1605826.558	1627852.9	0.303991721	-1.717896061	4.81E-06	1	1.178348229	down
Com_15932_neg	Coumarin 6	C20 H18 N2 O2 S	350.10797	5.401	349.10052	No results	No results	Full match	240462.9377	335837.1852	283682.5928	203883.8284	174207.3665	342104.3863	47480.97817	86560.25577	93344.23767	58645.04787	65859.11117	61540.44469	3.82211743	1.934372104	5.23E-06	1	1.153251748	down
Com_1811_neg	Prostaglandin F1��	C20 H36 O5	712.50898	9.193	711.50153	Invalid mass	Invalid mass	No results	131213.5823	99694.7772	114560.7726	92879.48755	104061.7935	107726.0731	34000367.47	29318912.78	24395381	21291222.6	5095172.227	17663481.11	0.004934078	-7.663003802	5.43E-06	1	1.207239003	down
Com_307_neg	8-iso-13,14-dihydro-15-keto Prostaglandin F2��	C20 H34 O5	354.24038	7.494	353.23331	Full match	No results	No results	263794393.8	352347416.3	273066269.2	243942933.6	319855344	241415124.5	51831750.7	75010639.28	114870802.3	86997438.18	73896351.98	75399334.93	3.544767966	1.825691194	5.48E-06	1	1.172984313	down
Com_444_neg	13,14-dihydro-15-keto-tetranor Prostaglandin D2	C16 H26 O5	280.16721	6.94	279.15997	Invalid mass	No results	No results	74919771.46	67035237.62	61029294.51	72344129.55	74109163	72670238.31	137965069.3	215334289.9	214512608.5	224630622.1	225772984.7	201505438.8	0.346069167	-1.530867686	6.39E-06	1	1.188603357	down
Com_14014_neg	Xanthosine Dihydrate	C10 H12 N4 O6	284.07573	3.73	283.06857	No results	No results	Full match	117930.0882	114462.196	118770.8494	167072.8027	193193.06	127356.725	566194.243	977766.0386	1243473.798	1064202.399	522299.1272	1199195.067	0.150505303	-2.732113773	6.87E-06	1	1.17193713	down
Com_183_neg	6-Paradol	C17 H26 O3	278.18814	6.085	277.18069	No results	No results	Full match	424940568.1	881930990.1	553375853.8	460870629.6	659039247.7	364332258.3	207402092	99198224.79	84206636.54	83120770.19	96873214.15	91324027.04	5.051145518	2.336610605	7.27E-06	1	1.147985766	down
Com_3419_neg	L-Ornithine	C5 H12 N2 O2	132.0895	1.391	131.0822	No results	No results	Full match	1200736.635	1728497.069	2104271.644	1364749.926	2733927.003	2748339.142	5850900.691	7839468.666	12108696.27	14731590.64	12490821.74	10569006.16	0.186828605	-2.420212738	7.40E-06	1	1.147638903	down
Com_737_neg	LPG 16:2	C22 H41 O9 P	480.24843	9.232	479.24109	No results	Full match	No results	3154494.357	634348.9832	618313.9483	293654.1622	505401.6842	1647186.151	118624594.7	49337431.24	21082087.04	37425713.43	38884671.34	42246927.59	0.022280129	-5.488098636	7.75E-06	1	1.162250199	down
Com_2058_neg	3,4,5-trihydroxycyclohex-1-ene-1-carboxylic acid	C7 H10 O5	174.05249	4.916	173.04523	Full match	Full match	Full match	28790602.08	26636503.33	17136456.61	20402215.08	17058366.68	25268889.6	5131365.211	7860606.246	8906666.595	4866217.528	4736853.977	7362753.764	3.481150177	1.799564053	7.98E-06	1	1.149891059	down
Com_7372_neg	Tanshinone I	C18 H12 O3	276.07768	2.231	275.0704	No results	No results	Full match	816866.8482	314447.6477	576590.3233	814582.7954	782993.8735	809995.1745	3150993.312	3955761.151	4367284.749	4301984.65	2702316.478	5078482.367	0.174704234	-2.517013523	8.29E-06	1	1.165697842	down
Com_9313_neg	2,6-Dihydroxypurine	C5 H4 N4 O2	152.03402	2.27	303.06064	No results	No results	Full match	112147.9995	66766.93186	106396.7629	128441.033	96222.82199	96352.61936	1251496.793	1251196.417	3155272.826	1274344.03	666446.9516	1612193.826	0.065826881	-3.925179339	8.55E-06	1	1.183186132	down
Com_7779_neg	LPE 19:1	C24 H48 N O7 P	493.31652	10.066	492.30923	No results	Full match	Full match	418487.1139	641278.5954	683094.1142	281570.3117	367936.9299	504026.349	4293105.507	3706127.971	4392784.587	4372307.758	4205974.912	4647133.689	0.113063368	-3.144796517	8.93E-06	1	1.20138653	down
Com_161_neg	(��)8-HEPE	C20 H30 O3	318.21914	7.804	317.21185	Full match	No results	No results	11344955.45	12951508.79	10530766.07	13020238.38	8850867.881	13167229.45	30538780.53	46449194.05	64962708.77	65120551.11	70131525.06	52282332.26	0.212044696	-2.2375597	9.02E-06	1	1.175395441	down
Com_10240_neg	15(S)-HpEPE	C20 H30 O4	334.21178	8.281	333.20459	Invalid mass	No results	No results	441844.0755	542785.024	658718.106	879152.9761	648509.1064	537866.9867	155177.084	178913.0362	170715.1659	262352.8034	227887.7952	124331.3392	3.313339056	1.728285843	9.72E-06	1	1.144522657	down
Com_784_neg	1,3,5-Trimethoxybenzene	C9 H12 O3	168.07836	5.875	167.07076	No results	No results	Full match	69619029.83	150187475.4	116978151.4	69583918.83	159228531	114719023.5	11003774.28	14777645.31	14640941.51	12675573.27	14214313.17	12520979.65	8.521716505	3.091144058	1.01E-05	1	1.193037142	down
Com_8752_neg	S-Adenosyl-L-homocysteine	C14 H20 N6 O5 S	384.12327	5.276	383.116	No results	No results	Full match	2440443.379	726254.3426	1226958.882	1855735.253	1197795.989	2444631.191	89138.83678	69164.11353	76778.42875	72167.77722	92810.70225	74091.26307	20.86216522	4.382816993	1.05E-05	1	1.198128509	down
Com_8445_neg	4-[2-(2-oxo-1-imidazolidinyl)ethyl]-1lambda~6~,4-thiazinane-1,1-dione	C9 H17 N3 O3 S	124.05094	5.964	247.0946	Invalid mass	No results	No results	7000173.393	2673045.296	2482687.8	6039888.83	3066205.429	5233285.651	591838.4394	881672.1432	355315.9538	734765.1034	620408.5212	343868.6128	7.510281163	2.908866919	1.06E-05	1	1.144170903	down
Com_1414_neg	Linoleic acid	C18 H32 O2	280.23999	7.986	279.23325	No results	No results	Full match	1793440.526	2073682.607	2076145.124	1495159.935	1778443.151	1779755.523	13742868.95	30918819.82	15205652.74	30161166.87	41682869.65	25905619.65	0.069768026	-3.841290165	1.08E-05	1	1.195880767	down
Com_7458_neg	[1,1'-biphenyl]-2,2'-dicarboxylic acid	C14 H10 O4	242.05385	4.127	241.04666	Invalid mass	No results	No results	492905.8563	262190.3423	203062.8877	632450.5894	268222.8862	388627.6608	1232785.598	2536308.223	4723556.649	3366309.312	2608304.265	3993205.039	0.121744481	-3.038071726	1.19E-05	1	1.140316569	down
Com_338_neg	Docosahexaenoic acid	C22 H32 O2	328.24003	10.036	327.23282	Full match	Full match	No results	19141865.13	27275227.13	37241953.93	14684386.68	38681106.15	10728295.69	257027832.9	281823572.5	292503161.5	299744617.3	146318123.1	246114533.7	0.09698047	-3.366161938	1.21E-05	1	1.169619614	down
Com_11854_neg	2-Hydroxyisocaproic Acid	C6 H12 O3	132.0783	6.789	113.06044	No results	No results	Full match	2596780.72	2168953.995	1928573.931	3620434.464	2384787.789	2284092.994	554424.5279	758371.4901	861926.9456	814068.3864	923903.1129	1178543.524	2.943021703	1.557298181	1.22E-05	1	1.141093865	down
Com_1205_neg	5-Aminovaleric acid	C5 H11 N O2	117.07862	2.028	116.07138	Full match	No results	Full match	3216787.734	1131901.034	1349922.196	4253068.395	1336006.139	2452702.762	31035190.7	40008527.18	51185121.7	38131409.83	31375416.78	42039786.99	0.05877601	-4.088628777	1.25E-05	1	1.188087337	down
Com_2304_neg	N1-cyclohexyl-4-(4-fluorobenzyl)-1,4-diazepane-1-carbothioamide	C19 H28 F N3 S	349.20146	8.874	348.19394	Invalid mass	No results	No results	13186483.62	35041421.45	36869160.34	21965744.18	28077659.06	22121776.89	4999217.173	6353909.926	4821507.235	5455596.245	2376262.89	5228453.42	5.379255387	2.427406484	1.27E-05	1	1.139118283	down
Com_3861_neg	Paracetamol	C8 H9 N O2	151.063	5.724	150.05569	Full match	No results	Full match	14187516.19	17139278.27	18116388.59	12265734.79	16907150.71	11577462.24	1785548.325	3058542.099	3214838.899	4398348.123	3497256.476	4576563.848	4.393020373	2.13521319	1.44E-05	1	1.162773108	down
Com_6166_neg	IAA-Glu	C15 H16 N2 O5	304.10568	6.077	303.09854	No results	No results	Full match	8348422.96	7719930.672	8138067.623	9386100.795	9309144.854	9615137.587	2294751.502	3202122.651	3519557.595	2950452.99	4163822.384	2594545.165	2.804597967	1.487793978	1.45E-05	1	1.178051643	down
Com_6652_neg	Verbenalin	C17 H24 O10	388.13869	5.072	387.13141	No results	No results	Full match	9881338.497	875823.2845	5124934.268	7418259.063	5607592.638	11550662.7	15691.57066	20450.85497	19233.20855	26657.39363	28688.26542	22035.29425	304.757837	8.251519511	1.50E-05	1	1.195493211	down
Com_4684_neg	13,14-dihydro Prostaglandin F1��	C20 H38 O5	716.54019	9.696	715.53302	Invalid mass	No results	No results	115564.6779	164140.1598	167311.6407	76497.86693	159041.2704	109659.8108	9486284.089	2534304.7	6029553.103	5496171.088	1237231.793	5011392.097	0.026588928	-5.233030586	1.67E-05	1	1.175701314	down
Com_775_neg	D-Phenylalanine	C9 H11 N O2	165.07865	5.053	164.07144	No results	No results	Full match	5612627.261	2420766.424	2085280.778	8739624.009	3203319.573	5971842.792	63009758.51	85549384.5	94021447.13	67201406.05	82772297.47	100633802.2	0.056841317	-4.136916211	1.69E-05	1	1.186446547	down
Com_6643_neg	Aminophylline	C16 H24 N10 O4	420.19914	5.674	419.1922	No results	No results	Full match	7274008.343	7850441.232	8117802.908	5592692.666	5813255.657	6762833.691	4004587.056	4288779.989	3318808.516	3523424.851	3184520.336	3487959.364	1.898884922	0.925152476	1.70E-05	1	1.141853005	down
Com_869_neg	Guanosine monophosphate (GMP)	C10 H14 N5 O8 P	363.05792	2.162	362.05063	Full match	Full match	Full match	1641582.338	2643993.932	1742396.656	726835.471	1592818.435	426544.4131	59817230.21	60092785.2	61560205.01	53605530.36	73478803.8	46079672.67	0.024741468	-5.33692511	1.78E-05	1	1.194072765	down
Com_3867_neg	Androsin	C15 H20 O8	328.11577	5.478	327.10849	No results	No results	Full match	12510469.76	17099836.85	13806371.26	12193054.62	18022833.95	11651712.69	3484264.41	1665536.119	4060138.613	2004855.611	3016072.919	1729570.629	5.343479767	2.417779556	1.83E-05	1	1.167617648	down
Com_5994_neg	Citrulline	C6 H13 N3 O3	175.09527	1.402	174.088	No results	Full match	Full match	482396.2682	602232.6195	828936.8464	752571.0327	828715.3216	365481.9517	1962623.148	2762830.243	4344439.835	7023616.374	4156828.252	3377693.913	0.163379416	-2.61370186	1.85E-05	1	1.13879416	down
Com_1344_neg	Ptaquiloside	C20 H30 O8	398.19389	6.022	397.18661	No results	No results	Full match	26531370.03	32444788.49	21153406.34	28265496.13	22337121.48	29007285.81	10235016.49	14252027.8	15548666.79	9439490.812	11023934.13	11899429.72	2.206389956	1.141687794	1.89E-05	1	1.133746652	down
Com_2789_neg	N-Acetylalanine	C5 H9 N O3	131.05792	2.847	130.05067	No results	Full match	Full match	6160052.374	3594105.566	4119631.054	6680199.759	3947069.008	5738066.55	11045006.3	15073615.54	15864325.98	12023909.72	13703680.59	20605555.16	0.342396535	-1.546259994	1.97E-05	1	1.133423331	down
Com_265_neg	2'-Deoxyuridine	C9 H12 N2 O5	228.07455	3.108	227.06723	Full match	Full match	Full match	26263502.61	9689983.246	8177529.943	40733140.47	11311088.77	21160154.79	211638416.5	310322360.8	426656785.1	282548198.4	194009803.9	341132503.4	0.066429748	-3.912026748	2.05E-05	1	1.167972976	down
Com_4786_neg	2-Hydroxy-4-methylthiobutanoic acid	C5 H10 O3 S	150.03479	5.2	149.02748	Full match	No results	No results	2098714.503	1018773.901	1392083.024	2123095.053	1338800.799	2523667.806	6839731.209	7611152.175	7770651.219	5101393.077	9388109.771	6137132.552	0.244937767	-2.029512854	2.08E-05	1	1.150723497	down
Com_2016_neg	LPE 20:5	C25 H42 N O7 P	499.26981	8.617	498.26251	No results	Full match	No results	509677.6821	158479.5901	489928.4918	670939.7459	1131210.082	704961.7387	10922862.56	11888078.93	12296989.66	18403796.81	8527015.359	9397118.226	0.051307526	-4.284685725	2.15E-05	1	1.174449113	down
Com_2965_neg	MGDG (16:4/16:4)	C41 H62 O10	760.43995	11.147	759.43268	No results	Invalid mass	No results	1341753.931	716132.6116	1174285.538	1249404.853	1347816.802	1376700.54	17769939.07	8147146.042	7783457.181	8000827.675	4152342.008	8916964.314	0.131568474	-2.926114263	2.17E-05	1	1.158379422	down
Com_841_neg	D-��-Hydroxyglutaric acid	C5 H8 O5	148.03689	2.062	147.02965	Full match	Full match	Full match	15155697.34	14066861.1	8252969.158	18389928.9	11958072.54	14019773.53	34325844.79	69131832.56	85296412	54633290.54	56380387.33	104925887	0.202235201	-2.30589396	2.18E-05	1	1.140897166	down
Com_1816_neg	(+/-)10(11)-EpDPA	C22 H32 O3	344.23494	8.181	343.22772	Full match	No results	No results	6391281.785	6062030.938	4495158.731	7378981.578	3902121.888	6915418.711	12173597.64	15687199.97	14382116.54	24623571.58	17091051.78	16435797.14	0.350072978	-1.51427239	2.24E-05	1	1.128057723	down
Com_2436_neg	alpha-Asarone	C12 H16 O3	208.10962	5.911	207.10231	No results	No results	Full match	19485888.27	30381250.35	30612113.09	29312096.13	33935842.12	8595372.7	1492952.912	2808785.109	2932811.387	4090870.935	3492177.082	3135661.571	8.484396215	3.084811995	2.32E-05	1	1.142622595	down
Com_1653_neg	Yuheinoside	C16 H24 O9	360.14233	5.362	359.13495	No results	No results	Full match	43592433.66	53312661.37	47698678.89	30426184.04	49612953.5	32306502.85	11375867.6	16707241.72	20341563.4	17960045.73	17386732.44	16535711.8	2.561625785	1.357059735	2.50E-05	1	1.128801637	down
Com_3190_neg	DL-Methionine	C5 H11 N O2 S	149.05076	2.147	148.04346	No results	No results	Full match	1679507.947	1044079.386	552558.284	2408029.318	786438.9034	1269055.835	6663478.777	8544890.414	10964016.18	7549310.3	7082161.649	17267688.22	0.133278176	-2.907487532	2.63E-05	1	1.138743568	down
Com_5743_neg	D-Proline	C5 H9 N O2	115.06288	1.533	114.05556	No results	No results	Full match	2042877.649	1659759.308	1300989.753	2472026.001	1567520.948	2083432.245	3142282.181	4496345.973	5170993.075	4660970.097	5432761.594	5936731.565	0.385803513	-1.374061815	2.71E-05	1	1.123588332	down
Com_2492_neg	LPC 20:5	C28 H48 N O7 P	587.32246	8.471	586.31519	No results	Invalid mass	No results	579301.5379	747081.4146	433830.1773	643677.1044	1612897.57	556992.5481	5901693.23	7164725.791	7746771.376	6324941.094	7375893.47	7778415.667	0.108146522	-3.208940829	2.98E-05	1	1.185840746	down
Com_5323_neg	nor-6��-Oxycodol	C17 H21 N O4	303.14294	3.264	302.13568	Invalid mass	No results	No match	534820.7489	405582.1537	365460.568	1002390.706	428199.87	340323.5931	1596873.139	2920731.253	4600181.67	3123759.402	1566889.362	3215361.047	0.180733936	-2.468060669	3.00E-05	1	1.122311284	down
Com_3609_neg	Ascorbyl stearate	C24 H42 O7	442.29229	7.694	441.28491	Full match	No results	No results	1594626.453	1187842.419	3126788.272	1672169.774	2468752.783	1621842.554	4504584.274	8353749.667	8150182.953	7775681.962	7603642.536	6753922.075	0.270550421	-1.88603061	3.11E-05	1	1.136593109	down
Com_3543_neg	Prostaglandin E3	C20 H30 O5	386.18021	5.075	385.17294	Invalid mass	No results	No results	4081867.918	3572625.3	2452080.347	4749243.594	2897968.6	2753870.31	6146395.322	9169564.574	9440172.158	8637698.146	10012532.06	9927123.285	0.384517454	-1.378879009	3.14E-05	1	1.13124885	down
Com_3902_neg	Syringic acid	C9 H10 O5	198.0527	5.042	197.04564	No results	No results	Full match	7173578.59	8936228.445	10221673.51	10726043.47	9822374.96	12995932.05	3882939.433	4087312.227	5002863.716	4654737.629	5268615.815	4482856.845	2.186899406	1.12888686	3.28E-05	1	1.143922233	down
Com_3376_neg	LPS 8:0	C14 H28 N O9 P	385.15019	5.421	384.14291	No results	Full match	No results	9025189.941	20755996.9	18031983.96	8306817.723	14419108.79	10101871.22	2302601.763	1878293.676	3670703.179	4678673.684	2752875.929	2837760.547	4.450161387	2.153857657	3.31E-05	1	1.122352197	down
Com_13047_neg	Saikosaponin B2	C42 H68 O13	780.46923	8.723	779.46283	No results	No results	Full match	150536.631	119649.2021	99325.42022	116297.2616	87611.17136	105947.0718	1521044.515	984966.8723	776577.1257	618910.083	507580.9997	475714.1381	0.13907788	-2.846035111	3.36E-05	1	1.165364389	down
Com_5312_neg	Asp-glu	C9 H14 N2 O7	262.07972	1.528	261.07236	No results	No results	Full match	885048.915	702352.1371	743876.6762	975250.951	1784455.214	895851.0113	3033688.586	3200337.5	3737708.661	2867874.685	2669704.183	5174519.529	0.289445136	-1.78863818	3.37E-05	1	1.130307418	down
Com_10757_neg	Momordin Ic	C41 H64 O13	764.43341	6.795	763.42596	No results	No results	Full match	2713633.354	1601552.339	1780500.721	4477550.332	1786892.897	3002930.959	403460.2341	415853.885	724110.3256	445232.5239	527333.331	759168.6468	4.690783212	2.229828827	3.42E-05	1	1.131936723	up
Com_5604_neg	Adenosine diphosphate ribose	C15 H23 N5 O14 P2	559.07049	1.512	558.06348	Full match	No results	Full match	1467073.824	1056574.058	1040480.095	847438.3021	2666830.523	958606.8387	3729881.615	5538440.598	5857668.458	5969496.373	8503950.909	7725635.49	0.215324523	-2.215415459	3.53E-05	1	1.131705482	up
Com_1923_neg	Tuberonic acid hexoside	C18 H28 O9	388.17359	5.627	387.1662	No results	No results	Full match	25599035.37	43215961.34	38685301.61	23752301.95	34918993.1	22505826.05	7952140.06	8284501.287	14613047.7	10779862.11	12436386.71	10892457.77	2.904588661	1.538333868	3.56E-05	1	1.121154347	up
Com_10848_neg	PEtOH (15:0-16:3)	C36 H65 O8 P	656.446	8.333	655.43909	No results	Invalid mass	No results	122396.7452	89219.61254	112560.3741	126070.0446	104426.0295	162083.4279	2339738.612	1696928.462	1249693.592	1162315.325	472725.0605	1306986.276	0.087107741	-3.521055254	3.80E-05	1	1.169282181	up
Com_2478_neg	gamma-Glutamylglutamic acid	C10 H16 N2 O7	276.09555	1.614	275.08829	No results	No results	Full match	1370972.591	3306771.153	2011475.411	2328398.128	3313551.281	1028489.581	10552845.44	12825785.83	19363237.03	11887667.22	8317103.938	11563696	0.179299396	-2.479557466	4.37E-05	1	1.138006136	up
Com_1466_neg	methyl oxo pentanoate	C6 H10 O3	130.06275	5.192	129.05551	No results	No results	Full match	82463574.57	39517185.03	35405941.44	84206909.86	39861194.27	75996431	7013052.756	8539022.617	10607612.42	9082565.16	8969633.853	9415259.891	6.665490488	2.736711042	4.50E-05	1	1.171805516	up
Com_17044_neg	di-C,C-pentosyl-luteolin	C25 H26 O14	550.13154	3.093	549.12427	No results	No results	Full match	38758.98816	28883.92117	30652.52266	42477.27261	30822.67455	38627.86542	172800.9281	378719.0678	546242.4212	324453.652	179533.3922	507285.9735	0.099677436	-3.326589231	4.55E-05	1	1.172298365	up
Com_903_neg	Cucurbitacin E	C32 H44 O8	556.30429	6.816	277.14487	No results	No results	Full match	132208216.5	79835911.98	99268225.65	128510276.4	128491214.9	95124778.3	6868558.381	9939192.112	2566426.226	9910298.967	2634785.062	2407527.171	19.32713964	4.272556234	4.68E-05	1	1.174410805	up
Com_88_neg	5-oxoproline	C5 H7 N O3	129.0423	2.29	128.03503	No results	No results	Full match	134038768.4	74276603.16	60135468.44	185441296	89556466.92	173636906.9	1039329770	1138517102	1043593903	1116723936	1150944054	1288279745	0.105805578	-3.240512405	4.69E-05	1	1.185498083	up
Com_8584_neg	11-keto Testosterone (CRM)	C19 H26 O3	348.19089	7.795	347.18372	Invalid mass	No results	No results	2083638.841	5057533.161	2140937.745	1492963.901	2207988.879	2771062.268	366394.7318	392745.7739	424958.147	480744.7368	580013.9813	492222.8208	5.755814113	2.52502	4.78E-05	1	1.160722655	up
Com_12204_neg	Kaempferol-3-gentiobioside	C27 H30 O16	610.15625	9.309	609.14844	No results	No results	Full match	2104564.084	1192663.184	1883428.234	1934494.074	1982859.625	2116653.239	680393.3229	803536.862	840376.3001	653966.0518	1151415.867	802941.5103	2.273566563	1.184957242	4.78E-05	1	1.111481177	up
Com_187_neg	3,4-Dihydroxybenzaldehyde	C7 H6 O3	138.03134	5.985	137.024	No results	No results	Full match	1090948782	714140311.5	877670987.1	756955639.3	920302469.1	1282417810	413308936.2	337799753.2	334331001.8	351389084.4	592841983.7	357842559	2.363310795	1.240809368	4.90E-05	1	1.110250921	up
Com_9787_neg	Ethyl gallate	C9 H10 O5	198.05012	5.183	197.04285	No results	Invalid mass	No results	5191226.382	2258610.964	2040471.117	4360032.05	1344004.862	5847289.915	729602.7282	300730.6007	365899.0469	264691.3254	270195.6078	342366.2996	9.255231354	3.210269054	5.01E-05	1	1.13004541	up
Com_8565_neg	Hordatine B	C29 H40 N8 O5	580.31009	11.898	289.14777	No results	No results	Full match	563551.7641	116335.3327	149710.1311	207819.3022	81429.81732	110123.905	1342002.924	2541278.961	3678310.947	2061622.195	1212721.654	1948173.118	0.096132642	-3.378829804	5.28E-05	1	1.13295045	up
Com_4424_neg	12-Hydroxydodecanoic acid	C12 H24 O3	216.17227	7.818	215.16496	Full match	No results	No results	4855540.193	14129128.95	12162167.6	3679019.475	5112922.467	7897826.257	736370.4059	625435.0378	803247.8985	960082.5838	606100.8847	696755.4706	10.80322681	3.43339039	6.53E-05	1	1.166464379	up
Com_1185_neg	Lindenenol	C15 H18 O2	230.13037	6.665	229.12308	No results	No results	Full match	42692570.16	85156044.66	61611714.23	44388411.64	77615353.96	34633266.29	7586940.314	13763788.69	25437043.86	12974726.61	13556100.99	11667065.44	4.072420417	2.025886506	6.63E-05	1	1.103614127	up
Com_1366_neg	Geranylacetone	C13 H22 O	194.1669	6.81	193.15929	No results	No results	Full match	60026470.02	42157766.19	40890201.99	83255435.31	73004697.53	49750221.5	8400640.907	15017732.35	12082816.52	21075466.1	21188484.14	19506136.53	3.588775689	1.843491752	6.64E-05	1	1.10906708	up
Com_300_neg	Fumaric Acid	C4 H4 O4	116.01063	2.436	115.00339	No results	No results	Full match	36384300.43	12310348.12	14249661	56897476.98	18358007.37	30973793.37	220201018.4	269102112.8	239022397.3	237370032	182646454.2	371867939.1	0.111283041	-3.16769434	6.95E-05	1	1.154575721	up
Com_15962_neg	Cyclic AMP	C10 H12 N5 O6 P	329.05263	3.734	328.04535	No results	No results	Full match	354528.2369	218075.0382	291516.7545	389869.7046	290305.0301	292758.7957	30667.39984	55711.18529	104255.9337	77267.05715	58297.41462	37673.22377	5.048622805	2.335889894	7.24E-05	1	1.146550432	up
Com_1626_neg	D-3-Phosphoglyceric acid	C3 H7 O7 P	185.99263	1.637	184.98512	No results	No results	Full match	1919059.822	6208066.522	4418937.247	2373303.209	5981562.537	1837082.901	32689955.33	39112028.34	31051804.59	30004771.87	24513370.16	41306750.06	0.114446161	-3.127259025	7.28E-05	1	1.161540823	up
Com_13747_neg	Bruceine D	C20 H26 O9	410.15565	5.653	409.14838	No results	No results	Full match	924894.0643	1515455.019	1281891.612	1091592.077	1914391.127	1002942.614	203263.7893	252005.9788	642004.4357	308148.8763	364129.5761	257718.1658	3.813583479	1.931147281	7.44E-05	1	1.115020739	up
Com_17810_neg	Abrine	C12 H14 N2 O2	218.1051	5.955	217.09782	No results	No results	Full match	266037.7823	272015.6847	243426.3347	242282.2705	264954.9319	230157.9645	94437.22977	123570.4988	149791.8058	130367.0029	153432.4218	129356.3499	1.944893583	0.959691219	7.67E-05	1	1.154268557	up
Com_1917_neg	2'-Deoxyadenosine 5'-monophosphate (dAMP)	C10 H14 N5 O6 P	331.06799	2.034	330.06076	Full match	Full match	Full match	353627.987	2187640.102	1233561.744	809290.6719	1305562.777	312755.0381	22495611.56	30315209.42	31423603.01	30112753.94	28354669.11	29270337.99	0.03606652	-4.793195947	7.68E-05	1	1.178654453	up
Com_1541_neg	Tyrosol	C8 H10 O2	138.06784	5.174	137.06059	Full match	No results	Full match	32120926.54	59293239.09	15296339.45	27163350.14	49315127.94	26869070.92	3410089.803	4594700.548	5249449.402	4270254.967	4889596.327	4306646.045	7.861237261	2.974756393	7.93E-05	1	1.163360746	up
Com_8961_neg	Maltitol	C12 H24 O11	344.13244	1.436	389.13065	No results	No results	Full match	155892.3007	151155.5891	166921.7788	181503.3846	174757.85	185482.2682	1367517.195	1028751.336	1155581.591	1388460.308	4069754.676	1669058.134	0.095112038	-3.394228246	7.95E-05	1	1.177516987	up
Com_3531_neg	��-Muricholic acid	C24 H40 O5	454.29292	8.589	453.28592	Invalid mass	No results	No results	1155262.334	654462.0662	867208.8521	940698.9045	901095.3418	805978.403	14040738.64	5958022.974	3030630.643	4948464.137	5786163.594	5853234.015	0.13440371	-2.895355137	8.15E-05	1	1.153614909	up
Com_5431_neg	11(Z),14(Z)-Eicosadienoic Acid	C20 H36 O2	308.27141	11.087	307.26419	Full match	No results	No results	397071.4296	1008660.724	960795.9742	238106.4822	982062.9623	382361.2382	7570464.184	4438793.129	6352237.948	5511893.34	2846698.441	4961470.248	0.125279789	-2.996774408	8.23E-05	1	1.129851707	up
Com_967_neg	Xanthosine	C10 H12 N4 O6	284.07569	4.776	283.06836	Full match	Full match	Full match	7292312.861	2134215.198	2335448.684	10837028.3	3498079.367	5511218.953	67900324.28	76347269.91	80531615.18	64574849.7	57155311.24	83930643.53	0.07343254	-3.767436695	8.58E-05	1	1.171050056	up
Com_578_neg	ADP-ribose	C15 H23 N5 O14 P2	559.0712	1.747	558.0639	No results	No results	Full match	17295325.8	11079363.76	3101273.168	17851777.66	14162834.24	7945785.758	65886270.2	159899999.9	87642545.5	121330714.4	134784287.9	110859225.4	0.104991242	-3.25165911	8.72E-05	1	1.137007136	up
Com_14109_neg	Saikosaponin C	C48 H78 O17	926.52689	7.367	925.52161	No results	No results	Full match	132902.7343	117014.7764	117961.0698	120474.1071	113076.6578	358363.1012	472113.9607	1208020.958	1128839.467	780589.1296	415657.2582	1232272.609	0.183254159	-2.448082152	8.83E-05	1	1.096144946	up
Com_1267_neg	Pterosin B	C14 H18 O2	218.1304	5.895	217.12321	No results	No results	Full match	36778989.32	56618091.01	52996437.37	41624031.49	80152847.15	32896985.65	732497.744	3524268.295	4836508.141	4825286.526	4922879.421	3998389.152	13.18168268	3.720462641	9.18E-05	1	1.141805062	up
Com_3708_neg	LPC 19:1	C27 H54 N O7 P	581.36899	10.187	580.36145	No results	Invalid mass	No results	5606000.684	7902111.244	6773859.642	3871673.4	4846364.777	7913674.821	1710273.928	2094454.017	3597051.605	2106118.656	2283229.901	1854920.068	2.705082387	1.435672534	9.40E-05	1	1.095083149	up
Com_2636_neg	Pyridoxine	C8 H11 N O3	169.07362	5.961	168.06625	No results	No results	Full match	3328780.47	3515013.666	2879130.467	3216544.746	3341894.735	3605769.234	9152574.179	11088104.01	16616721.91	18644263.98	24969833.35	18648548.72	0.200636845	-2.317341529	0.00010214	1	1.168929862	up
Com_599_neg	LPC 16:1	C24 H48 N O7 P	539.32214	8.934	538.31494	No results	Invalid mass	No results	11449160.2	943839.4236	3188079.821	1418072.152	2991907.227	7201577.063	92620045.48	115875117	140847217.4	159734604	63837508.33	107969061.6	0.039937278	-4.646120177	0.000110766	1	1.151203599	up
Com_500_neg	Antiarol	C9 H12 O4	184.0733	5.303	183.06606	No results	No results	Full match	93721878.09	264606570.8	128173735.8	79704056.68	26304597.44	160632208.8	3088402.102	3488365.424	4094613.413	3377619.712	4073086.068	3471130.809	34.87868571	5.124273773	0.000115666	1	1.171781897	up
Com_1103_neg	LPI 16:1	C25 H47 O12 P	570.2798	9.304	569.27234	No results	Full match	No results	3074698.793	845875.7172	747538.7668	350160.8191	839291.5492	3267392.5	68785649.6	14685973.27	8640402.996	13506726.85	42679884.86	17511400.02	0.055032604	-4.183569594	0.000115701	1	1.089490675	up
Com_3142_neg	LPA 16:4	C19 H31 O7 P	402.18032	7.67	401.173	No results	Full match	No results	19924382.23	5431995.485	13078406.08	5267860.324	13202277.41	33840468.11	1714983.752	1021049.823	704145.3851	709075.1601	1464181.194	1088338.452	13.54050327	3.759209457	0.000120392	1	1.125725361	up
Com_7246_neg	OxPG (18:0-18:1+2O)	C42 H81 O12 P	808.53382	8.066	807.52563	No results	Invalid mass	No results	175848.4464	173453.2044	147723.024	143806.7068	149347.2228	174834.5524	4934432.723	3059611.999	1086534.93	2656197.017	1131753.837	1509369.301	0.067117811	-3.897160533	0.000120528	1	1.169715766	up
Com_3141_neg	11-Dehydro thromboxane B2	C20 H32 O6	404.19086	5.085	403.18359	Invalid mass	No results	No results	3022978.29	2717867.105	2283424.009	5233336.88	4071171.667	2598295.658	7965828.067	8621996.407	11188130.87	9553055.94	10700424.25	8504469.431	0.352480049	-1.504386493	0.000126291	1	1.134616862	up
Com_602_neg	Cyclic ADP-ribose	C15 H21 N5 O13 P2	541.06075	1.754	540.05371	Full match	Full match	No results	12569532.15	8823616.799	1814441.461	14297085.97	10517473.03	5800644.81	57025946.5	148981274.5	77139624.61	110920961.5	122902718.9	100090610.2	0.087224411	-3.519124238	0.000136661	1	1.12985834	up
Com_322_neg	LPI 18:2	C27 H49 O12 P	596.29599	9.765	595.28857	No results	Full match	No results	6957439.519	354727.3088	454456.0672	170409.4612	265550.9821	4433039.231	51575148.36	164868365.1	77173594.09	169240882.4	384988089.4	226314436.6	0.011763254	-6.409569038	0.000136925	1	1.127626333	up
Com_2989_neg	Estrone	C18 H22 O2	270.16372	6.578	269.15652	Invalid mass	No results	No results	1613009.65	765225.6155	953234.5597	3324107.983	1118916.188	3112870.289	10831136.43	14589987.82	17669668.04	14056569.68	16577784.29	17977356.42	0.118724833	-3.074306372	0.000141652	1	1.150470529	up
Com_449_neg	LPC 18:2	C26 H50 N O7 P	565.33781	9.271	564.33063	No results	Invalid mass	No results	9798733.219	829787.2469	3045232.535	754114.0476	2133457.019	6183849.862	215605739.3	154556897.7	133080156.3	168736103.8	133117948.3	143114112.2	0.023987462	-5.381575693	0.000149704	1	1.163506202	up
Com_2823_neg	Perillic acid	C10 H14 O2	120.09351	6.965	119.08625	Invalid mass	No results	No results	6253796	2972501.746	3203731.961	8904841.827	4494902.837	4562518.733	11329138.45	15029833.83	19224408.59	19891755.42	21766297.44	18484649.94	0.287462583	-1.798553912	0.000155154	1	1.107204358	up
Com_100_neg	Succinic acid	C4 H6 O4	118.02634	2.699	117.01903	No results	Full match	Full match	291530495.7	102441629.9	135484432.4	312932247.4	174563739.2	251732218.1	785869502.9	1058441236	1061426651	864599475	753622448.1	1101177522	0.225538471	-2.148554552	0.0001561	1	1.139170524	up
Com_4061_neg	FAHFA (3:0/18:3)	C21 H34 O4	350.2455	9.783	349.23828	No results	Full match	Full match	5721241.738	16031913.35	9495170.65	2325528.413	5460305.75	5644904.648	741373.3468	690475.385	430494.0891	624602.1766	729096.1604	813689.9109	11.0873564	3.470843514	0.000159055	1	1.14180572	up
Com_659_neg	2-Oxoglutaric acid	C5 H6 O5	146.02118	1.708	145.0139	Full match	No results	Full match	62724564.41	78089810.86	64377621.37	70243330.94	93793964.08	38473692.87	9380519.133	16709954.06	28337138.22	19355592.16	27944433.55	17542973.16	3.418302158	1.773279929	0.000165056	1	1.087739199	up
Com_4588_neg	Swertiamarin	C16 H22 O10	374.12217	5.403	373.11526	No results	No results	Full match	8315825.308	11430398.11	11781721.63	7733255.654	14216271.96	8476257.68	2091647.908	3650325.187	5390992.79	4589311.366	3852313.613	3002622.839	2.744082204	1.456323701	0.000165818	1	1.088250541	up
Com_13912_neg	3,6'-Disinapoyl sucrose	C34 H42 O19	754.23446	6.122	753.22711	No results	No results	Full match	2350902.795	916861.4968	994717.3613	1527045.888	514119.994	1375334.855	131667.0431	167884.3191	178705.7281	173390.5225	191024.5175	177320.2112	7.528470634	2.912356819	0.000171559	1	1.153054676	up
Com_2314_neg	FAHFA (16:4/2:0)	C18 H26 O4	306.18316	8.414	305.17596	No results	Full match	No results	46684477.55	8969651.558	16045521.16	10649553.91	12769244.91	16746733.04	2090609.488	1967834.864	2962204.969	5088583.102	2944287.674	1930059.279	6.586667018	2.719548618	0.00017964	1	1.09512711	up
Com_4954_neg	DGDG (16:4/18:4)	C49 H76 O15	950.52373	11.283	949.51654	No results	Invalid mass	No results	1022369.135	437405.3153	946440.8362	293137.7088	881764.2057	1330086.798	8745092.873	3863843.419	3648935.838	3966538.91	2347445.658	4852138.917	0.179084188	-2.481290129	0.000187417	1	1.083089136	up
Com_1352_neg	(+)-Dihydrojasmonic acid	C12 H20 O3	212.14099	6.728	211.13365	No results	No results	Full match	7926668.383	16739630.4	17911734.16	8692054.919	10329642.66	14304034.78	31275304.93	26938715.77	37057734.81	34497789.54	44185421.4	41024000.95	0.353075309	-1.501952161	0.00019093	1	1.111130776	up
Com_705_neg	D-(+)-Tryptophan	C11 H12 N2 O2	204.08966	5.265	203.08232	Full match	Full match	Full match	25943272.94	10625842.67	12163820.45	38242482.89	13582948.76	22405993.29	98109134.07	118287695.1	126491987	85239339.53	87928299.2	112191014.9	0.195725995	-2.353092719	0.000193684	1	1.140499725	up
Com_1105_neg	Monocrotaline	C16 H23 N O6	325.1524	5.837	324.14502	No results	No results	Full match	16994826.27	6965630.048	6325730.719	18282405.33	7082695.232	15648510.75	36404182.43	61887415.96	68791301.45	50588674.65	51610507.23	60780354.46	0.216019124	-2.210769056	0.000196498	1	1.120918682	up
Com_4283_neg	Ala-Leu	C9 H18 N2 O3	202.1316	5.109	201.12428	No results	Full match	Full match	13063661.66	8092892.603	6693886.895	18714901.37	7887012.424	13263741.23	2240969.976	3049790.833	3539157.678	3772411.354	2666490.428	3807068.077	3.549826616	1.827748561	0.000201438	1	1.106747191	up
Com_568_neg	2-Ethylhexanoic acid	C8 H16 O2	144.1147	5.87	143.10739	Full match	No results	No results	143412250.8	95052969.03	73877745.17	146183174.1	66633184.6	141584447.4	27583133.72	29105659.74	38169920.88	31254186.85	36038704.24	33810544.1	3.40241099	1.76655742	0.000219655	1	1.132390666	up
Com_113_neg	LPG 18:1	C24 H47 O9 P	510.29559	10.921	509.28854	No results	Full match	Full match	10559142.55	554344.1511	1048069.246	352650.1466	146016.6715	7215302.621	932924202.7	237438180.7	223957195.2	335138387.2	391912829.7	420594909	0.007818959	-6.998807759	0.0002237	1	1.138841915	up
Com_10462_neg	N-Methylthreonine	C5 H11 N O3	133.07353	1.35	132.06612	No results	Full match	Full match	664673.0958	454332.3024	415985.6808	563141.4353	340245.9585	685191.0482	1257766.492	993007.4939	1299615.294	1386886.128	1132166.102	916268.5484	0.447137012	-1.161211125	0.000228294	1	1.094670104	up
Com_8005_neg	Ferulaldehyde	C10 H10 O3	178.06273	5.532	177.0554	No results	No results	Full match	7731946.851	1499573.729	5020749.767	6935501.665	5754369.392	7103093.567	516789.1476	625505.0178	508239.8664	762120.4278	620426.7159	539087.6854	9.53069026	3.252580705	0.000230765	1	1.145643077	up
Com_4705_neg	Tetradecanedioic acid	C14 H26 O4	258.18309	7.128	257.17575	Full match	No results	No results	2851139.991	2506498.255	2681581.628	3539283.805	3477486.221	3561865.233	898170.0786	1340140.662	1514651.403	1605023.495	1985766.094	1426064.514	2.122947005	1.086068358	0.000248195	1	1.090230306	up
Com_5097_neg	3-[(methoxycarbonyl)amino]-2,2,3-trimethylbutanoic acid	C9 H17 N O4	203.11563	4.961	202.10832	Full match	No results	No results	12647275.24	4900952.549	3791169.132	15750416.25	6210919.546	7645378	858732.3635	1313963.463	1287441.671	1383501.606	1274733.054	1324734.297	6.844737614	2.774995238	0.000248702	1	1.133828404	up
Com_2483_neg	Tussilagone	C23 H34 O5	390.2405	8.017	389.23318	No results	No results	Full match	2167772.014	521568.5858	1739718.367	2514655.903	3827946.634	1157210.147	20486753.38	16088345.81	20473104.49	21020367.69	19056906.21	23857370.83	0.098599693	-3.342273042	0.000248891	1	1.150337681	up
Com_4455_neg	4-tert-Amylphenol	C11 H16 O	164.11976	6.645	163.11249	Full match	No results	No results	3711294.485	1779475.062	3023087.243	4289619.479	4119503.857	4048381.625	7062400.576	9419909.926	8216764.772	9474103.406	10528430.62	10718976.3	0.378403828	-1.402001411	0.000274195	1	1.106075752	up
Com_3182_neg	Gluconolactone	C6 H10 O6	178.04726	1.499	177.0401	No results	No results	Full match	5768330.098	6695442.773	6597561.676	6998207.306	5908194.905	5801991.082	8994447.273	11542424.17	15072332.45	12111500.45	14273510.45	17311428.75	0.476255234	-1.070193146	0.000290498	1	1.121878566	up
Com_4601_neg	N-Acetylaspartic acid	C6 H9 N O5	175.04769	2.047	174.04044	Full match	No results	Full match	2244342.346	2204599.839	2160998.367	2543040.103	2332931.724	2149125.943	3366711.913	4738575.1	5329351.84	4658291.793	3338607.322	4849712.548	0.518812387	-0.946715169	0.000294757	1	1.129037722	up
Com_116_neg	(+/-)9(10)-EpOME	C18 H32 O3	342.24023	6.672	341.23294	Invalid mass	No results	No results	277542340.6	508038832.3	415609992.8	328140934.9	489662325.9	347880082.3	570438176.4	649728499.9	856822224.1	972345532.5	781194311.1	860050074.5	0.504601799	-0.986782746	0.000308586	1	1.061337593	up
Com_24_neg	Azelaic acid	C9 H16 O4	188.10455	5.869	187.0972	Full match	No results	Full match	3534476229	2534451843	1781516095	3651740027	1694520948	3727541894	688081181.9	940336674.1	937880058	850472592.8	930106989.8	807666943.3	3.283364268	1.715174817	0.000308647	1	1.124238266	up
Com_3579_neg	Tyramine	C8 H11 N O	137.08369	6.088	136.07639	No results	No results	Full match	18615154.49	19077819.7	15278932.17	17903840.95	18311273.46	19873456.03	6044612.711	9177134.987	7730514.129	9977393.241	10526022.32	11321972.5	1.990966699	0.993469091	0.000312498	1	1.114987966	up
Com_6265_neg	2-[(3S)-1-(Cyclohexylmethyl)-3-pyrrolidinyl]-5-fluoro-1H-benzimidazole	C18 H24 F N3	301.20019	5.46	300.19312	Invalid mass	No results	No results	1120963.522	2043186.017	2187890.194	2703488.777	2376495.803	1121761.363	3219747.142	4912026.563	6246395.514	6126705.597	7286963.929	5450770.891	0.347559527	-1.524668004	0.000335164	1	1.064546033	up
Com_15292_neg	Eupalinolide A	C24 H30 O9	462.18968	5.515	461.1824	No results	No results	Full match	892181.9879	1291580.161	863593.9366	433501.2458	895949.6449	236054.336	69903.54513	121910.5506	100433.0717	89155.04298	104082.6147	103089.4788	7.837347436	2.970365454	0.000365064	1	1.124196702	up
Com_5569_neg	4-Pyridoxic acid	C8 H9 N O4	183.05296	3.79	182.04568	Full match	Full match	Full match	709372.4762	383686.7823	366963.67	850385.417	415136.2004	695093.7358	1301234.749	2181619.885	5304835.974	2970453.03	2797052.313	7810270.886	0.152942852	-2.708935414	0.000370558	1	1.079048689	up
Com_811_neg	2-Hydroxymyristic acid	C14 H28 O3	244.20369	8.756	243.19641	Full match	No results	No results	32658785.68	143931138.8	129821805.1	21845896.22	63632489.87	82291163.37	6099584.338	6784278.905	7121890.392	6722855.883	4148039.722	5657790.185	12.97902162	3.698109729	0.000380448	1	1.128412901	up
Com_5639_neg	17��-Hydroxyprogesterone	C21 H30 O3	330.21549	5.267	329.20822	Invalid mass	No results	No results	466181.0591	270056.4965	250183.696	572144.8853	156563.0339	310578.9565	1506801.979	1958739.357	1728481.264	522394.5499	1312239.524	1163084.593	0.247286634	-2.01574383	0.000392517	0.972222222	1.047830373	up
Com_4145_neg	LPC 20:3	C28 H52 N O7 P	591.35329	9.604	590.34613	No results	Invalid mass	No results	1143779.492	815607.3377	950211.1471	793343.6754	626640.943	1785955.533	2800939.912	2388124.772	3036257.921	3495690.011	1537797.894	3151922.92	0.372654772	-1.42408836	0.000398654	0.972222222	1.052513848	up
Com_9422_neg	1-phenyl-5-[5-(trifluoromethyl)-1H-pyrazol-4-yl]-1H-1,2,3,4-tetraazole	C11 H7 F3 N6	280.06943	5.528	279.0621	Full match	No results	No results	299223.6228	306012.8296	278354.0096	332807.3311	328784.6035	307407.5807	3073010.963	1012842.397	1002006.984	1043756.827	1806229.31	2407951.854	0.179066894	-2.481429457	0.000424517	1	1.138992802	up
Com_1204_neg	LPC 16:0	C24 H50 N O7 P	541.33782	9.625	540.33063	No results	Invalid mass	No results	23881535.07	12601848.58	12029071.83	7489369.33	7561181.45	18526524.35	51459147.63	41188563.18	48954325.17	63323307.32	37206916.08	48117023.62	0.282824232	-1.82202236	0.00043514	1	1.102903253	up
Com_1345_neg	Kaji-ichigoside F1	C36 H58 O10	650.40267	6.297	649.39545	No results	No results	Full match	12998381.31	70793073.24	45092478.44	16598346.28	45696758.51	18555589.54	1705989.977	5850534.677	4800388.041	4773300.098	6375188.193	6408475.253	7.011282177	2.809678299	0.000463395	1	1.053326402	up
Com_2480_neg	Abscisic acid glucose ester	C21 H30 O9	426.18784	5.837	425.18011	No results	No results	Full match	18629621.94	31194627.49	7302916.291	16580824.49	27015030.07	21820883.11	4670063.847	4561553.895	3211173.778	3548279.976	4116474.288	4585076.966	4.962773887	2.311146724	0.000477187	1	1.114644755	up
Com_8188_neg	Sedoheptulose Anhydride	C7 H12 O6	192.0631	2.254	191.05576	No results	No results	Full match	4059592.752	5553723.41	4702338.823	4786540.393	3481957.674	4196673.746	1931206.286	3281822.923	2552337.722	2637523.391	2006796.264	2978808.064	1.740314918	0.799348392	0.000509877	1	1.046133313	up
Com_316_neg	Glycerol 3-phosphate	C3 H9 O6 P	172.01333	1.456	171.00598	Full match	No results	No results	77341331.39	96437998.57	66216490.44	93163511.83	23946707.95	43895936.43	286345839.9	312511962.2	309197508.2	248128858.8	321839781.8	345710536.4	0.219879582	-2.185214454	0.000551613	1	1.122104218	up
Com_2574_neg	8-Isoprostaglandin F1��	C20 H36 O5	356.25592	7.118	355.24863	Full match	No results	No results	1169042.432	1172319.633	1255475.187	1682030.239	1494390.814	1165001.277	5019891.368	4241436.054	8479740.937	9184111.169	25893075.53	8662333.875	0.129118145	-2.95323634	0.000565522	1	1.117792616	up
Com_82_neg	LPG 16:0	C22 H45 O9 P	484.27997	10.411	483.27274	No results	Full match	No results	26159277.25	938242.6288	648364.1831	368233.5248	275714.9184	17812509.38	1311860986	445377361.3	205696781	380287558.3	727249482.1	549071035	0.012764689	-6.291697846	0.000568436	1	1.106587693	up
Com_666_neg	LPC 18:1	C26 H52 N O7 P	567.35312	9.844	566.34589	No results	Invalid mass	No results	50043898.38	27018520.79	30598055.84	13476063.52	19937104.09	44147374.5	126161990.8	131296296.4	134837601.3	137879799.5	117795139.5	117162004	0.242076943	-2.046462419	0.000572756	1	1.128454464	up
Com_4249_neg	Ferulic acid O-hexoside	C16 H20 O9	356.11089	5.429	355.10355	No results	No results	Full match	12917576.73	11477960.16	14784231.95	10263979.28	15799209.25	11311715.14	2408380.406	2952671.02	5589083.91	5430163.619	6685606.305	3286374.913	2.905049279	1.538562637	0.000576649	1	1.091026976	up
Com_9311_neg	N-benzyl-N'-methyl-N-(pyridin-3-ylmethyl)thiourea	C15 H17 N3 S	271.11668	4.169	270.10934	Invalid mass	No results	No results	993900.9616	392701.9787	386044.9537	1372604.556	452026.9123	840994.3351	2247688.783	2994846.374	3157279.779	3292589.888	1977546.526	3280644.803	0.261835847	-1.933265471	0.000642428	1	1.087353709	up
Com_2507_neg	Adenosine diphosphate (ADP)	C10 H15 N5 O10 P2	389.07349	1.527	388.06522	Invalid mass	No results	No results	1357371.387	1186861.929	1460228.327	1512826.448	1842076.504	1390686.784	6935733.417	3881518.548	8230635.084	8371068.724	26603674.99	12203543.75	0.132123763	-2.920038132	0.00065867	1	1.114351866	up
Com_1100_neg	alpha-Ionone	C13 H20 O	192.15124	7.116	191.14398	No results	No results	Full match	6677430.955	3045865.923	12328982.11	9726912.438	16629114.06	8479582.715	17244621.68	28195185.92	49917481.68	42619737.75	55957768.24	49891318.44	0.233313353	-2.099659215	0.000664873	1	1.034411076	up
Com_2991_neg	DL-m-Tyrosine	C9 H11 N O3	181.07361	6.091	180.06627	No results	No results	Full match	24198449.99	24385359.64	21313184.41	25336370.22	25463727.88	24088034.05	7505344.392	12357061.05	9989721.381	12731001.59	14335650.6	14776113.44	2.019462213	1.013971152	0.000676042	1	1.109216986	up
Com_398_neg	DGDG (18:3/16:4)	C49 H78 O15	952.5395	11.716	951.53253	No results	Invalid mass	No results	55118066.06	41204965.89	62589236.97	22012081.66	50609330.14	92711155.82	250647880.8	163486076	154446537.5	182162303.8	145669864.4	173689168.7	0.303003721	-1.722592585	0.000692963	1	1.083884291	up
Com_78_neg	LPI 18:1	C27 H51 O12 P	598.31191	10.306	597.3045	No results	Full match	No results	24767216.07	1365345.914	2671954.049	134018.0059	1340217.538	16259681.36	1379164287	194701677.6	102357886.6	138372209.3	617831465.7	358821437.5	0.016672978	-5.906344368	0.000726975	1	1.061965148	up
Com_6255_neg	N-(4-chlorophenethyl)-1-adamantanecarboxamide	C19 H24 Cl N O	317.15825	3.248	316.15097	Invalid mass	No results	No results	393860.147	748760.3842	438861.5692	966187.5616	762669.9141	321596.9224	1032136.044	2281346.618	3885605.455	5441586.413	1815574.63	2209499.254	0.217928197	-2.198075223	0.000763716	1	1.029836431	up
Com_12406_neg	C-pentosyl-luteolin-C-hexoside	C26 H28 O15	580.14371	3.506	579.13641	No results	No results	Full match	44010.08205	34739.9973	35567.08177	47739.37273	36019.27544	46118.58602	124483.9309	539074.7823	1108994.256	558383.2626	419407.608	1829022.32	0.053324933	-4.229045932	0.000777937	1	1.115115833	up
Com_16040_neg	N', N''-DiSinapoylspermidine	C29 H39 N3 O8	557.27217	8.688	556.26489	No results	No results	Full match	211656.5902	89255.94755	100981.3682	121149.112	90472.80163	108517.3971	309748.7356	304927.2889	187707.4518	268740.214	190146.5373	299790.9331	0.46252718	-1.112389948	0.000803653	0.944444444	1.030407295	up
Com_1666_neg	N-lactoyl-phenylalanine	C12 H15 N O4	237.10008	5.068	236.09293	No results	No results	Full match	542074.0635	236768.119	2328435.196	1047772.823	3670100.132	1149636.671	12420223.77	17936983.32	22021661.72	14119004.4	15719958.34	18532165.17	0.089079775	-3.488758281	0.00080427	1	1.108181135	up
Com_1375_neg	Ethyl paraben	C9 H10 O3	120.05722	5.738	119.04996	Invalid mass	No results	No results	17398186.81	25386565.84	24425134.04	24455828.36	31216433.1	13751897.14	39578395.99	42922400.72	49727960.21	42625198.22	55368031.07	51678696.7	0.484688593	-1.044869966	0.000804554	1	1.070487735	up
Com_4377_neg	5-Hydroxytryptophan	C11 H12 N2 O3	220.08453	2.827	219.07727	Full match	Full match	Full match	2226918.805	1163402.029	1130704.949	2471608.909	1070146.894	1977969.377	2214720.448	6578403.77	7359362.325	10997003.35	5571231.173	6197476.867	0.257996297	-1.954577735	0.000807409	0.944444444	1.030748523	up
Com_7207_neg	LPC 15:0	C23 H48 N O7 P	527.32203	9.16	526.31445	No results	Invalid mass	No results	1601625.705	292497.5036	367302.4887	189907.9248	467937.1683	1116753.398	4970218.371	4636049.04	4212897.591	4675371.992	2270882.65	5076875.941	0.156179012	-2.678727505	0.000829646	1	1.081123764	up
Com_15200_neg	Sibiricose A5	C22 H30 O14	518.16475	5.38	517.15747	No results	No results	Full match	1036617.352	1324308.326	1316246.45	866316.1713	1071825.598	967300.7743	242879.7467	454132.4612	571120.5409	669182.4327	450220.5056	316006.7401	2.434810938	1.283809752	0.000867409	1	1.065613795	up
Com_3326_neg	Shikimic Acid	C7 H10 O5	174.05249	3.15	173.04521	No results	No results	Full match	19082607.67	14693385.32	13586416.19	22420054.51	13992006.15	16425384.2	6514605.257	9916201.615	11860496.17	9237473.626	5908615.06	9406284.254	1.896156014	0.923077673	0.00088696	1	1.026770881	up
Com_7872_neg	Pentadecanoic acid	C15 H30 O2	242.22444	10.16	241.21729	Full match	No results	Full match	526504.1056	1193432.324	739023.3371	290803.9132	1249418.787	730179.8022	3292625.922	3639664.275	2638650.717	4556985.881	1186471.633	2717063.071	0.262283912	-1.930798774	0.000891163	0.944444444	1.017009702	up
Com_459_neg	Pimelic acid	C7 H12 O4	160.07326	5.497	159.06596	Full match	Full match	Full match	210033687	130204387	80658577.95	198398233.1	78900816.9	203147872	31615293.08	41569707.56	48044726.51	41632565.35	46401161.03	46564312.87	3.52324373	1.816904281	0.000919616	1	1.08328545	up
Com_210_neg	OxPG (16:0-18:2+2O)	C40 H75 O12 P	778.48638	7.68	777.47894	No results	Invalid mass	No results	23552260.73	550864.5052	589974.9753	1529589.161	652672.7747	28258679.1	545556766.5	554480761.1	409269422.1	514223842.1	413216376.7	412719189.9	0.019348901	-5.691604597	0.000932674	1	1.113788071	up
Com_1283_neg	15(R),19(R)-Hydroxy prostaglandin F1��	C20 H36 O6	354.24027	7.001	353.23303	Invalid mass	No results	No results	32238222.34	32597829.29	34041601.04	25669432.15	42274922.91	38594545.45	24178730.53	19876610.53	24534099.13	20527199.64	24306086.57	21466460.85	1.52285411	0.606777738	0.000944511	1	1.044779616	up
Com_274_neg	Salicylic acid	C7 H6 O3	138.03128	6.149	137.024	Full match	Full match	Full match	625729689.1	560624262.2	427669100.4	549644937.4	263216899.1	769495772.8	237062967.6	218193305	171975978.3	153338039.3	274414607.3	214721955.4	2.517416247	1.331943782	0.000972946	0.972222222	1.040154967	up
Com_9129_neg	Taurine	C2 H7 N O3 S	125.01431	4.747	124.00705	Full match	No results	No results	105931.6825	127921.0387	80023.52169	110585.5837	96844.46123	94052.05589	129728.6246	233589.4272	231078.3951	258327.813	386665.7305	274581.4425	0.406453075	-1.298839294	0.001020606	1	1.059416658	up
Com_3803_neg	N-(3-Indolylacetyl)-L-Alanine	C13 H14 N2 O3	246.10061	5.223	245.09322	No results	No results	Full match	4301331.131	1611407.92	1779440.172	5761344.09	2427063.275	3790105.933	7995705.803	10603816.32	12264464.43	10613402.39	9776297.81	13417918.26	0.304162739	-1.717084666	0.001022975	1	1.076255426	up
Com_905_neg	Guanosine	C10 H13 N5 O5	283.09157	3.578	282.08423	Full match	Full match	Full match	13299839.05	3924691.98	10782397.5	16651461.36	10310313.1	13518961.61	18257691.31	39153226.43	54214498.95	57430182.28	27351059.79	41019579.33	0.288458703	-1.793563306	0.001041224	1	1.011003237	up
Com_1298_neg	Salidroside	C14 H20 O7	300.12086	5.635	299.11371	No results	No results	Full match	55579304.05	28715015.14	10967358.07	37823159.97	14570020.96	26775765.91	3180999.084	7148264.938	7509529.293	6151043.109	7283959.367	6762559.702	4.585892151	2.197202427	0.001056105	1	1.040498772	up
Com_8284_neg	Ixoside	C16 H20 O11	388.10094	1.443	387.09366	No results	No results	Full match	716256.6152	561010.8426	609206.4703	829395.4928	702138.6016	711631.7873	3170054.336	3196434.703	2615215.219	1595275.419	1123154.777	4158168.593	0.260408683	-1.941150541	0.001065412	1	1.087366794	up
Com_10663_neg	Phellodensin F	C26 H30 O10	502.18188	5.459	501.17563	No results	No results	Full match	2468272.374	2547367.302	3177785.506	1969389.394	3537584.176	2670485.664	771857.6544	1149359.88	1025902.791	809067.4199	557673.786	249654.0194	3.587340556	1.842914711	0.00107376	1	1.069803989	up
Com_10109_neg	LPA 20:5	C23 H37 O7 P	456.22784	8.925	455.22064	No results	Full match	No match	362402.9038	540836.8933	463880.8783	222747.0147	377358.3406	373874.1682	238956.0097	165588.1667	173269.8859	202614.9922	187556.2687	155122.4657	2.084483984	1.059690288	0.001085527	0.972222222	1.04428245	up
Com_454_neg	Ginsenoside F1	C36 H62 O9	638.43862	6.843	637.42963	No results	No results	Full match	6909086.785	21414070.02	14371765.03	9082919.282	23322005.97	11162338.54	30308722.49	48764656.54	56316312.12	40520281.59	40493504.31	36315111.31	0.341336924	-1.550731608	0.001088742	1	1.055238055	up
Com_7738_neg	2-Ethylbutyric Acid	C6 H12 O2	116.08346	5.498	115.07617	No results	No results	Full match	3886197.182	2610117.545	1869544.433	4395635.445	1423807.722	4205268.304	618683.1264	928274.7867	1071393.12	943854.2377	1000761.042	956835.2828	3.331744867	1.736277928	0.001108925	1	1.060606298	up
Com_473_neg	LPI 18:3	C27 H47 O12 P	594.28043	8.718	593.27319	No results	Full match	No results	6200734.29	544868.5047	380810.5971	155704.6881	351674.5203	5652118.217	205476217.1	37436473.49	6691403.8	16372581.39	111659155.4	23309399.71	0.033136473	-4.915436138	0.001125486	1	1.008351278	up
Com_12724_neg	Alnustone	C19 H18 O	262.1345	5.255	261.12701	No results	No results	Full match	1091250.367	1080197.286	634316.9922	2093023.256	695455.7484	933269.4327	250758.6928	383017.4712	438819.9234	368246.831	474700.9641	360573.8965	2.867827466	1.519958231	0.00116781	1	1.039546611	up
Com_4011_neg	4-Hexylresorcinol	C12 H18 O2	194.1303	7.452	193.12306	Full match	No results	Full match	3544255.205	1612603.529	1999135.707	5476832.591	3007485.612	3481691.881	5132431.901	7778474.455	10376368.08	7933574.195	10110182.55	8723322.883	0.382024798	-1.388261804	0.001170461	0.972222222	1.030097682	up
Com_7723_neg	Scutellarin	C21 H18 O12	462.08072	4.799	461.07346	No results	No results	Full match	970548.649	595961.5789	589387.9826	557267.0857	468418.8911	460234.0531	1676773.091	1049488.594	817383.6072	1163853.762	1621643.245	2062406.011	0.433986448	-1.204278104	0.001173491	0.972222222	1.008000587	up
Com_411_neg	Palmitic Acid	C16 H32 O2	256.24012	10.603	255.23285	Full match	No results	Full match	41588276.21	62298242.36	67449917.99	23226549.23	89118010.63	32429749.55	236742977.3	193269883.9	162185704.4	215370676.4	69858098.64	166302569.6	0.302866424	-1.723246444	0.001193675	0.972222222	1.002589709	up
Com_1703_neg	8,8'-dicarboxy-1,1'-binaphthalene	C22 H14 O4	342.09179	4.957	341.08459	Invalid mass	No results	No results	51531988.93	21556354.65	20429653.61	69475787.42	31238680.35	48562779.6	8619040.555	11776294.01	10158744.35	10137085.23	10948576.4	15141843.13	3.635661678	1.862217954	0.001205779	1	1.064555371	up
Com_1073_neg	LPG 16:4	C22 H37 O9 P	476.21707	7.705	475.2099	No results	Full match	No results	11437111.4	841945.5368	2202720.015	3128986.784	712566.2774	9770898.025	56187678.37	60154479.23	57365823.34	75679405.29	49862257.83	74477086.76	0.075173183	-3.733638092	0.001208964	1	1.098020574	up
Com_13790_neg	Peimisine	C27 H41 N O3	427.30822	10.071	426.30081	No results	No results	Full match	185579.825	59358.61783	231467.5906	82425.89687	355975.1625	151286.4128	630223.177	770348.6269	1061054.605	926565.2381	269909.3648	993361.7166	0.229195324	-2.125350486	0.001237483	0.972222222	1.007596122	up
Com_3949_neg	Isorhapontigenin	C15 H14 O4	258.08512	4.199	257.07782	Invalid mass	No results	No match	2817650.817	1521343.394	1074418.218	3338327.469	1518394.219	2166934.676	3620671.28	5251000.666	6682456.305	5571148.474	3941537.493	6104033.779	0.398996806	-1.325550897	0.001337806	1	1.025990683	up
Com_2614_neg	2-Oxobutyric acid	C4 H6 O3	102.03141	1.703	101.02415	Full match	No results	No results	8084874.739	6795401.01	6617719.114	9279541.262	8651658.493	6542908.119	2631539.883	3899890.427	4944740.716	3981600.305	4692292.357	5591762.704	1.785891259	0.836644239	0.001345797	1	1.024227404	up
Com_120_neg	13-HPODE	C18 H32 O4	312.22979	6.012	357.228	No results	No results	Full match	43576007.65	58556301.26	46211410.68	47233514.55	182963553.8	59397440.36	230168146.2	295896143.5	267293140.8	200906533.2	180076939.6	210588077.3	0.316217102	-1.661012701	0.001353137	0.972222222	1.063597532	up
Com_14922_neg	3'-Methoxy Puerarin	C22 H22 O10	446.11997	5.493	445.11313	No results	No results	Full match	364061.4695	376551.9707	318058.0424	391493.7687	858997.6559	370571.6647	629295.3195	924757.9618	1026363.656	940018.2267	1168700.274	1046206.304	0.467231892	-1.097789344	0.001398312	0.972222222	1.018967209	up
Com_2440_neg	Sweroside	C16 H22 O9	358.12673	5.375	357.11932	No results	No results	Full match	24107572.45	31957478.89	29720297.4	12645815.11	26660294.63	15415690.27	5796606.386	8981969.978	11439653.67	11911141.77	10813274.63	9288748.041	2.412910596	1.270774461	0.001411573	1	1.006817089	up
Com_9748_neg	H-Trp-NH2.HCl	C11 H14 Cl N3 O	239.08272	4.133	238.07541	No results	No results	Full match	1859181.188	1668606.311	670654.5119	3492504.612	1068539.41	1600176.363	271943.6097	366401.8221	575076.1191	476085.3199	398101.9569	659996.583	3.770433104	1.914730253	0.001435751	1	1.02064484	up
Com_546_neg	Prostaglandin K2	C20 H30 O5	350.2093	6.474	349.20203	Full match	No results	Full match	260088980.7	137024866.3	150997891.6	286248504.1	146089376.4	353621210.7	74939409.92	83208751.15	65185504.95	85638383.35	112103818.3	80287784.27	2.660884619	1.411905954	0.001547519	1	1.039491974	up
Com_7095_neg	Cucurbitacin B	C32 H46 O8	558.31836	6.499	557.31097	No results	No results	Full match	3582370.961	5773578.868	2354268.45	3160715.53	3671404.769	2985062.803	1888181.109	1947732.125	2075212.093	1346451.404	1763438.335	1782816.219	1.992571044	0.994631164	0.001628115	1	1.025309618	up
Com_352_neg	Capsaicin	C18 H27 N O3	305.19892	7.309	304.19162	Full match	No results	Full match	15181389.57	622359.8234	944263.2272	20827244.26	1116715.608	14691334.05	113491396	150541248.7	278410987.7	189603348	284284056.2	173727005.3	0.044857734	-4.478499461	0.001700716	1	1.072287759	up
Com_2202_neg	D-ribose 5-phosphate	C5 H11 O8 P	194.04225	1.527	193.03499	Invalid mass	Invalid mass	No match	8890701.201	19131318.28	12973567.33	12738475.21	12524863.27	7982800.59	20359194.39	22504550.31	26813978.71	22778651.61	24412264.79	27814151.91	0.513134458	-0.962591187	0.001714357	1	1.04627752	up
Com_4144_neg	Nardosinone	C15 H22 O3	250.15667	7.184	249.14934	No results	No results	Full match	11629244.41	8622547.139	10166294.6	18494659.66	16328608.53	10074885	234688.8231	722932.8298	965944.9166	6466815.845	1029843.066	943925.7476	7.266995406	2.861358994	0.001716868	1	1.061852201	up
Com_5911_neg	1-(4-methylphenyl)-3-(2-pyridylthio)pyrrolidine-2,5-dione	C16 H14 N2 O2 S	299.07685	3.7	298.06961	Invalid mass	No results	No results	1380581.737	1693748.723	1226305.109	3096308.148	2793747.41	728612.1394	3538772.537	5021271.922	6756405.504	5462686.677	5181933.826	6595356.261	0.335396245	-1.576061559	0.001815701	1	1.031865924	up
Com_5162_neg	4-Acetamidobutyric Acid	C6 H11 N O3	145.07357	5.914	144.06621	No results	No results	Full match	8456370.413	6957006.458	9139520.71	13031362.22	11995740.58	11489075.08	5024967.926	5376099.99	5847483.32	5779944.245	6206116.047	7617534.677	1.703358988	0.768382519	0.001846905	0.972222222	1.00584674	up
Com_12759_neg	Ziyuglycoside I	C41 H66 O13	766.44911	7.004	765.44183	No results	No results	Full match	502746.8015	454076.2091	443792.0198	504608.1758	487884.8039	489159.1348	1110612.108	1596531.548	815416.5442	666424.8249	873356.3377	1102920.896	0.467501142	-1.096958207	0.001867462	1	1.072517552	up
Com_1241_neg	N-Acetyl-D-alloisoleucine	C8 H15 N O3	173.10496	5.685	172.09767	Full match	Full match	Full match	19262885.35	7918647.531	8384735.817	31495465.18	9952127.566	18292075.98	46531016.49	48080208.14	46804707.39	50556006.69	48794999.86	59605185.62	0.317292884	-1.656112931	0.002178485	1	1.065930704	up
Com_14107_neg	4-Hydroxy-L-Glutamic Acid	C5 H7 N O5	161.03213	2.474	160.02486	No results	No results	Full match	390761.2781	369350.0365	345054.1152	363063.267	321000.9878	464262.8749	454468.6027	652282.4579	948737.3417	1290464.564	970606.1963	1037920.988	0.420861129	-1.248583829	0.002192655	0.972222222	1.039238489	up
Com_5350_neg	Rauwolscine hydrochloride	C21 H27 Cl N2 O3	390.17065	6.142	389.16345	No results	No results	Full match	756625.0969	845594.5178	735262.5247	751234.7404	877363.0921	736927.1622	882770.2395	1517203.303	1479199.166	1268508.412	1951834.503	1708262.204	0.533960691	-0.905194558	0.002403507	1	1.044535494	up
Com_639_neg	(-)-Caryophyllene oxide	C15 H24 O	220.18242	6.807	219.17505	Full match	No results	No results	96739420.42	101286765.8	89295982.73	93455693.39	68237773.91	115264127.7	16944860.77	25537262.75	28919697.87	30492133.32	80553865.54	21580265.28	2.765696509	1.467642853	0.002443337	0.972222222	1.036133995	up
Com_4451_neg	Myrislignan	C21 H26 O6	374.17319	6.652	373.16626	No results	No results	Full match	531647.9278	739522.7425	511059.2064	2705979.236	1401327.644	451716.9929	141298.1725	179444.1039	201422.8632	198656.0269	251516.395	201940.684	5.40012878	2.432993813	0.00303887	1	1.031368699	up
Com_8357_neg	2-(Dimethylamino)Guanosine	C12 H17 N5 O5	311.12288	5.023	310.1156	No results	No results	Full match	1195016.446	521998.6788	453603.2019	1562911.116	764052.1568	1060574.077	1869551.337	2158041.43	2468544.873	1971918.27	2250199.446	2986057.581	0.405577113	-1.301951852	0.003090198	1	1.017393227	up
Com_395_neg	��-D-Mannose 1-phosphate	C6 H13 O9 P	260.02952	1.45	259.02225	Full match	Not the top hit	Full match	30374408.74	42930592.61	38652095.15	43435688.36	36991555.76	21945465.33	178665965.2	186542885.8	253891042.1	35898178.09	278512646.1	257005824.4	0.180030935	-2.473683268	0.003164744	0.888888889	1.01667276	up
Com_2631_neg	N-Acetyl-L-methionine	C7 H13 N O3 S	191.06156	5.344	190.05434	Full match	Full match	Full match	8249705.538	2720241.937	1961411.039	9977358.198	2613526.38	6750130.87	16376877.26	16984817.52	20949911.41	16736365.14	20461941.74	22095975.24	0.284073074	-1.815666001	0.003367798	1	1.036169185	up
Com_3424_neg	beta-Acetoxyisovalerylalkannin	C23 H26 O8	430.16089	9.602	429.15353	No results	No results	Full match	1787855.723	3046960.703	2344574.662	1964800.728	1984029.817	2619361.764	550395.6425	344926.4442	1021319.624	297000.4102	1647915.697	293844.5718	3.308363934	1.726117946	0.00394597	1	1.013171548	up
