# Supplementary material for: Integrated Omics Approach to Discover Differences in the Metabolism of a New Tibetan Desmodesmus sp. in Two Types of Sewage Treatments
Source: Metabolites. 2023 Mar 6;13(3):388. doi: 10.3390/metabo13030388 (PMC10058882; doi:10.3390/metabo13030388)
Supplement: Supplementary file 1 [file metabolites-13-00388-s001.zip › Table S7.xls]

Description	Pvalue	Ratio	Count	Type	ID
Zeatin biosynthesis	0.120234164277852	1.0	4	Meta	S-Adenosylmethionine; Adenosine 5'-Diphosphate; Adenosine 5'-monophosphate; Adenine
Zeatin biosynthesis	0.997731162393	0.04	1	Tran	Cluster-60005.69885
Arginine and proline metabolism	0.20973125802233	0.8333333333333334	5	Meta	S-Adenosylmethionine; N-Acetylputrescine; D-(+)-Octopine; L-Homocarnosine; 4-Guanidinobutyric acid
Arginine and proline metabolism	0.239318515477	0.2834008097165992	140	Tran	Cluster-60005.84728|Cluster-60005.67776|Cluster-60005.98286|Cluster-60005.34832|Cluster-60005.7360|Cluster-60005.66079|Cluster-60005.30257|Cluster-60005.8647|Cluster-60005.43098|Cluster-60005.45887|Cluster-60005.105473|Cluster-60005.98364|Cluster-21458.1|Cluster-60005.70503|Cluster-60005.40941|Cluster-60005.105968|Cluster-60005.97299|Cluster-64061.0|Cluster-60005.69643|Cluster-60005.48003|Cluster…
Nicotinate and nicotinamide metabolism	0.245219347581552	1.0	3	Meta	Nicotinic Acid; Trigonelline; 6-Hydroxynicotinic acid
Nicotinate and nicotinamide metabolism	0.998979416122	0.15765765765765766	35	Tran	Cluster-11976.0|Cluster-60005.110476|Cluster-60005.110475|Cluster-60005.66989|Cluster-60005.104658|Cluster-60005.75228|Cluster-60005.52602|Cluster-60005.83451|Cluster-44550.0|Cluster-60005.49|Cluster-60005.88157|Cluster-60005.8654|Cluster-60005.20998|Cluster-60005.97511|Cluster-60005.95241|Cluster-60005.31914|Cluster-58686.1|Cluster-58686.0|Cluster-60005.69231|Cluster-60005.70627|Cluster-60005.16…
Cysteine and methionine metabolism	0.276318077721152	0.75	6	Meta	S-Adenosylmethionine; Methionine; S-Adenosylhomocysteine; L-Homocystine; O-Phospho-L-serine; L-Cystine
Cysteine and methionine metabolism	0.325263197331	0.2742382271468144	198	Tran	Cluster-60005.42478|Cluster-60005.49899|Cluster-60005.80244|Cluster-60005.117179|Cluster-60005.67776|Cluster-60005.104179|Cluster-60005.8294|Cluster-60005.56305|Cluster-60005.120313|Cluster-70233.0|Cluster-60005.39340|Cluster-60005.8647|Cluster-60005.69376|Cluster-60005.110202|Cluster-60005.61287|Cluster-60005.105473|Cluster-60005.105472|Cluster-60005.20412|Cluster-30709.0|Cluster-60005.98718|Clu…
Tropane, piperidine and pyridine alkaloid biosynthesis	0.276318077721152	0.75	6	Meta	Nicotinic Acid; Cytisine; Ecgonine; lupinine; Tropine; Scopolamine
Tropane, piperidine and pyridine alkaloid biosynthesis	0.296654301345	0.29906542056074764	32	Tran	Cluster-60005.41378|Cluster-60005.34966|Cluster-60005.108033|Cluster-60005.29506|Cluster-60005.64890|Cluster-60005.62863|Cluster-60005.58954|Cluster-60005.8647|Cluster-7070.0|Cluster-39291.0|Cluster-6610.0|Cluster-60005.95749|Cluster-60005.112281|Cluster-60005.49424|Cluster-60005.25277|Cluster-60005.103449|Cluster-60005.119343|Cluster-27493.0|Cluster-57198.0|Cluster-60005.57589|Cluster-60005.1210…
Fatty acid biosynthesis	0.496812898387702	1.0	2	Meta	Palmitoleic acid; Oleic Acid
Fatty acid biosynthesis	0.848793180323	0.2342857142857143	82	Tran	Cluster-60005.93960|Cluster-60005.73326|Cluster-60005.51922|Cluster-60005.105261|Cluster-7440.0|Cluster-80144.1|Cluster-60005.99287|Cluster-60005.72695|Cluster-60005.110719|Cluster-60005.10200|Cluster-60005.69014|Cluster-60005.76718|Cluster-60005.114980|Cluster-60005.31168|Cluster-60005.51232|Cluster-60005.25839|Cluster-60005.66052|Cluster-60005.42455|Cluster-60005.46315|Cluster-60005.46317|Clust…
Cutin, suberine and wax biosynthesis	0.496812898387702	1.0	2	Meta	Oleic Acid; Docosanoic acid
Cutin, suberine and wax biosynthesis	0.822401975504	0.2	9	Tran	Cluster-60005.27366|Cluster-60005.52189|Cluster-60005.67710|Cluster-60005.121898|Cluster-60005.27365|Cluster-60005.95612|Cluster-60005.95613|Cluster-60005.118206|Cluster-60005.38209
Caffeine metabolism	0.496812898387702	1.0	2	Meta	Xanthine; Theobromine
Caffeine metabolism	0.232486212244	0.3333333333333333	18	Tran	Cluster-60005.79026|Cluster-26248.0|Cluster-26248.1|Cluster-60005.16181|Cluster-60005.29497|Cluster-60005.70617|Cluster-60005.16250|Cluster-60005.43516|Cluster-60005.58579|Cluster-60005.75793|Cluster-7922.1|Cluster-20236.1|Cluster-60005.98351|Cluster-60005.125024|Cluster-60005.79027|Cluster-60005.41934|Cluster-60005.124902|Cluster-7922.0
Carotenoid biosynthesis	0.496812898387702	1.0	2	Meta	Astaxanthin; Canthaxanthin
Carotenoid biosynthesis	0.127980927318	0.3147208121827411	62	Tran	Cluster-60005.74549|Cluster-60005.57200|Cluster-60005.69956|Cluster-38447.0|Cluster-60005.52867|Cluster-6599.0|Cluster-8903.0|Cluster-60005.66135|Cluster-60005.57732|Cluster-60005.48271|Cluster-60005.40174|Cluster-77305.0|Cluster-60005.95102|Cluster-60005.55089|Cluster-60005.84846|Cluster-60005.52955|Cluster-60005.39458|Cluster-60005.51181|Cluster-60005.58870|Cluster-25775.0|Cluster-60005.38067|C…
Biosynthesis of unsaturated fatty acids	0.496812898387702	1.0	2	Meta	Oleic Acid; Docosanoic acid
Biosynthesis of unsaturated fatty acids	0.489060192599	0.26625386996904027	86	Tran	Cluster-60005.93960|Cluster-60005.57550|Cluster-60005.102390|Cluster-60005.92335|Cluster-76534.0|Cluster-60005.34504|Cluster-60005.34138|Cluster-60005.86519|Cluster-60005.95178|Cluster-60005.90163|Cluster-60005.76338|Cluster-60005.106362|Cluster-60005.5581|Cluster-60005.100503|Cluster-60005.53356|Cluster-60005.33533|Cluster-60005.33532|Cluster-60005.66628|Cluster-60005.46315|Cluster-60005.102566|…
Sulfur relay system	0.496812898387702	1.0	2	Meta	S-Adenosylmethionine; Thiamine
Sulfur relay system	0.96539945821	0.17699115044247787	20	Tran	Cluster-60005.19135|Cluster-60005.46717|Cluster-60005.121927|Cluster-58992.0|Cluster-60005.42887|Cluster-60005.14402|Cluster-60005.37865|Cluster-60005.89294|Cluster-60005.86309|Cluster-60005.15379|Cluster-60005.45630|Cluster-60005.70480|Cluster-60005.76652|Cluster-60005.79133|Cluster-60005.59913|Cluster-60005.93737|Cluster-6640.0|Cluster-60005.70479|Cluster-60005.67554|Cluster-60005.73748
Steroid biosynthesis	0.620174897492652	0.75	3	Meta	Ergocalciferol; Cholecalciferol; Vitamin D2
Steroid biosynthesis	0.419716180062	0.2727272727272727	75	Tran	Cluster-7756.0|Cluster-42951.0|Cluster-60005.67674|Cluster-62544.0|Cluster-28647.0|Cluster-60005.70839|Cluster-60005.39381|Cluster-60005.106627|Cluster-60005.90504|Cluster-60005.102810|Cluster-60005.29520|Cluster-60005.8937|Cluster-60005.54147|Cluster-30192.0|Cluster-60005.47422|Cluster-16912.0|Cluster-20725.0|Cluster-60005.6478|Cluster-60005.92738|Cluster-60005.69690|Cluster-60005.121397|Cluster…
Porphyrin and chlorophyll metabolism	0.620174897492652	0.75	3	Meta	L-Threonine; Biliverdin; Pheophorbide A
Porphyrin and chlorophyll metabolism	0.0930607080637	0.2988505747126437	156	Tran	Cluster-60005.11649|Cluster-23963.0|Cluster-60005.56019|Cluster-60005.67163|Cluster-60005.15096|Cluster-60005.15097|Cluster-60005.93520|Cluster-60005.48587|Cluster-60005.84873|Cluster-58730.1|Cluster-60005.79397|Cluster-75249.1|Cluster-60005.57796|Cluster-60005.104868|Cluster-60005.5102|Cluster-60005.5103|Cluster-60005.44443|Cluster-60005.44441|Cluster-60005.44440|Cluster-60005.70996|Cluster-2435…
Purine metabolism	0.662846786585294	0.6153846153846154	8	Meta	dGMP; Xanthine; Adenosine 5'-Diphosphate; Adenosine 5'-monophosphate; Guanosine monophosphate; Hypoxanthine; Adenine; Adenylosuccinic acid
Purine metabolism	0.999999958409	0.19189360354654844	303	Tran	Cluster-8126.0|Cluster-60005.69342|Cluster-60005.63295|Cluster-77923.0|Cluster-60005.83108|Cluster-60005.70800|Cluster-60005.42089|Cluster-60005.93129|Cluster-60005.97210|Cluster-60005.45237|Cluster-60005.118456|Cluster-60005.65744|Cluster-60005.105891|Cluster-60005.58356|Cluster-60005.102551|Cluster-24653.0|Cluster-60005.35145|Cluster-60005.22791|Cluster-7922.0|Cluster-20110.0|Cluster-60005.8815…
Galactose metabolism	1	1.0	1	Meta	N-Acetyl-D-galactosamine
Galactose metabolism	0.646981476575	0.2527075812274368	70	Tran	Cluster-32830.0|Cluster-60005.85528|Cluster-60005.28810|Cluster-60005.91883|Cluster-60005.57246|Cluster-60005.85525|Cluster-60005.87371|Cluster-60005.47617|Cluster-60005.72277|Cluster-60005.2876|Cluster-60005.66285|Cluster-60005.22243|Cluster-60005.13986|Cluster-71305.0|Cluster-60005.99557|Cluster-60005.114585|Cluster-60005.67715|Cluster-60005.81747|Cluster-42398.0|Cluster-60005.59533|Cluster-600…
Fatty acid degradation	1	1.0	1	Meta	L-Palmitoylcarnitine
Fatty acid degradation	0.250327037331	0.28348214285714285	127	Tran	Cluster-60005.57550|Cluster-60005.87223|Cluster-80144.1|Cluster-60005.92335|Cluster-76534.0|Cluster-66887.0|Cluster-60005.30257|Cluster-60005.29055|Cluster-60005.19956|Cluster-9291.0|Cluster-60005.98364|Cluster-60005.34138|Cluster-9163.0|Cluster-60005.99708|Cluster-60005.38902|Cluster-60005.98733|Cluster-60005.115349|Cluster-60005.70728|Cluster-60005.110719|Cluster-60005.98839|Cluster-60005.11609…
Oxidative phosphorylation	1	1.0	1	Meta	Adenosine 5'-Diphosphate
Oxidative phosphorylation	0.0541831301835	0.29101401483924155	353	Tran	Cluster-60005.44600|Cluster-60005.3014|Cluster-60005.90158|Cluster-41367.0|Cluster-60005.13536|Cluster-60005.79302|Cluster-60005.42631|Cluster-60005.42635|Cluster-60005.93520|Cluster-60005.33757|Cluster-60005.98438|Cluster-60005.93524|Cluster-60005.46344|Cluster-60005.33759|Cluster-60005.116789|Cluster-60005.33888|Cluster-60005.62362|Cluster-60005.26182|Cluster-60005.22164|Cluster-60005.34346|Clu…
Photosynthesis	1	1.0	1	Meta	Adenosine 5'-Diphosphate
Photosynthesis	9.91514518803e-07	0.4289855072463768	148	Tran	Cluster-60005.51841|Cluster-60005.113082|Cluster-60005.93122|Cluster-60005.27627|Cluster-60005.90423|Cluster-60005.53226|Cluster-60005.51599|Cluster-60005.44726|Cluster-60005.50634|Cluster-60005.65270|Cluster-60005.18796|Cluster-60005.52961|Cluster-60005.57393|Cluster-60005.44607|Cluster-60005.40615|Cluster-60005.6730|Cluster-60005.49296|Cluster-58761.1|Cluster-60005.5617|Cluster-60005.52399|Clus…
Monobactam biosynthesis	1	0.6666666666666666	2	Meta	L-Threonine; S-Adenosylmethionine
Monobactam biosynthesis	0.917693806686	0.2	25	Tran	Cluster-60005.11784|Cluster-60005.23296|Cluster-60005.11782|Cluster-60005.27527|Cluster-60005.44239|Cluster-37438.1|Cluster-60005.45140|Cluster-60005.51035|Cluster-60005.55232|Cluster-54919.0|Cluster-60005.105472|Cluster-60005.48351|Cluster-60005.69780|Cluster-60005.63015|Cluster-60005.39390|Cluster-60005.51635|Cluster-60005.3592|Cluster-60005.65807|Cluster-60005.53847|Cluster-60005.79812|Cluster…
Valine, leucine and isoleucine biosynthesis	1	1.0	1	Meta	L-Threonine
Valine, leucine and isoleucine biosynthesis	0.794198437869	0.233502538071066	46	Tran	Cluster-60005.4763|Cluster-60005.75160|Cluster-60005.48857|Cluster-60005.33456|Cluster-60005.117179|Cluster-60005.59950|Cluster-60005.104179|Cluster-60005.57714|Cluster-60755.0|Cluster-60005.95597|Cluster-70233.0|Cluster-60005.113459|Cluster-60005.101390|Cluster-60005.59372|Cluster-60005.40963|Cluster-60005.64975|Cluster-60005.117741|Cluster-60005.117743|Cluster-60005.109056|Cluster-60005.73503|C…
Tyrosine metabolism	1	0.6666666666666666	2	Meta	Levodopa; Hordenine
Tyrosine metabolism	0.115856286604	0.3130434782608696	72	Tran	Cluster-67245.0|Cluster-60005.34966|Cluster-60005.108033|Cluster-60005.29506|Cluster-60005.41378|Cluster-60005.110434|Cluster-60005.102412|Cluster-60005.64890|Cluster-60005.56889|Cluster-60005.110677|Cluster-60005.119343|Cluster-60005.58954|Cluster-60005.8647|Cluster-60005.77163|Cluster-60005.74056|Cluster-7070.0|Cluster-39291.0|Cluster-6610.0|Cluster-60005.105828|Cluster-60005.124644|Cluster-600…
Biotin metabolism	1	0.6666666666666666	2	Meta	Dethiobiotin; Desthiobiotin
Biotin metabolism	0.984472213646	0.16793893129770993	22	Tran	Cluster-60005.93960|Cluster-61306.0|Cluster-60005.102390|Cluster-60005.16857|Cluster-60005.10200|Cluster-60005.76718|Cluster-60005.19088|Cluster-60005.108134|Cluster-60005.77328|Cluster-60005.86519|Cluster-60005.10471|Cluster-60005.112265|Cluster-60005.120308|Cluster-60005.33878|Cluster-60005.91088|Cluster-60005.41724|Cluster-60005.107883|Cluster-60005.115084|Cluster-60005.98166|Cluster-60005.100…
Folate biosynthesis	1	1.0	1	Meta	Sepiapterin
Folate biosynthesis	0.849347169159	0.22077922077922077	34	Tran	Cluster-60005.12454|Cluster-60005.99314|Cluster-60005.70873|Cluster-60005.91373|Cluster-60005.74051|Cluster-60005.12507|Cluster-60005.32519|Cluster-60005.100405|Cluster-60005.114784|Cluster-65148.0|Cluster-60005.37744|Cluster-9303.0|Cluster-60005.54378|Cluster-60005.46822|Cluster-60005.44369|Cluster-74964.0|Cluster-60005.63112|Cluster-31173.0|Cluster-60005.3261|Cluster-60005.43247|Cluster-58867.0…
Brassinosteroid biosynthesis	1	1.0	1	Meta	Brassinolide
Brassinosteroid biosynthesis	0.582379365016	0.26666666666666666	4	Tran	Cluster-60005.119636|Cluster-60005.72946|Cluster-60005.111187|Cluster-60005.2402
ABC transporters	1	0.5555555555555556	5	Meta	L-Threonine; L-Histidine; D-(+)-Octopine; Thiamine; L-Cystine
ABC transporters	0.982660105296	0.20441988950276244	74	Tran	Cluster-25900.0|Cluster-60005.54869|Cluster-60005.96077|Cluster-60005.94919|Cluster-60005.65924|Cluster-60005.79868|Cluster-60005.32268|Cluster-60005.21324|Cluster-60005.54961|Cluster-60005.18209|Cluster-60005.65196|Cluster-60005.72536|Cluster-81193.0|Cluster-60005.46092|Cluster-6840.0|Cluster-60005.72534|Cluster-60005.54144|Cluster-60005.97279|Cluster-60005.20216|Cluster-54724.0|Cluster-60005.46…
