# Supplementary material for: Integrated Omics Approach to Discover Differences in the Metabolism of a New Tibetan Desmodesmus sp. in Two Types of Sewage Treatments
Source: Metabolites. 2023 Mar 6;13(3):388. doi: 10.3390/metabo13030388 (PMC10058882; doi:10.3390/metabo13030388)
Supplement: Supplementary file 1 [file metabolites-13-00388-s001.zip › Table S8.xls]

Description	Pvalue	Ratio	Count	Type	ID
Arginine biosynthesis	0.0665723715228665	1.0	5	Meta	Fumaric Acid; L-Ornithine; L-Argininosuccinate; Citrulline; L-Aspartic acid
Arginine biosynthesis	0.483653912383	0.2668918918918919	79	Tran	Cluster-60005.42376|Cluster-60005.14518|Cluster-60005.108033|Cluster-60005.87278|Cluster-60005.70734|Cluster-44249.0|Cluster-60005.75414|Cluster-60005.53412|Cluster-60005.51095|Cluster-60005.59874|Cluster-60005.51426|Cluster-60005.52064|Cluster-60005.51644|Cluster-60005.75102|Cluster-60005.10797|Cluster-60005.58954|Cluster-55313.0|Cluster-60005.52114|Cluster-60005.8647|Cluster-60005.114087|Cluste…
Alanine, aspartate and glutamate metabolism	0.0665723715228665	1.0	5	Meta	Succinic acid; Citric acid; Fumaric Acid; L-Argininosuccinate; L-Aspartic acid
Alanine, aspartate and glutamate metabolism	0.202220106345	0.28545454545454546	157	Tran	Cluster-60005.5911|Cluster-60005.43497|Cluster-64110.0|Cluster-60005.67777|Cluster-60005.34832|Cluster-60005.5907|Cluster-60005.39340|Cluster-55313.0|Cluster-60005.8647|Cluster-60005.43098|Cluster-60005.98097|Cluster-7401.0|Cluster-60005.49050|Cluster-60005.46827|Cluster-60005.22972|Cluster-60005.4747|Cluster-60005.45504|Cluster-60005.56552|Cluster-60005.32001|Cluster-60005.5682|Cluster-57198.0|C…
Nicotinate and nicotinamide metabolism	0.12999528524281	1.0	4	Meta	Succinic acid; Fumaric Acid; L-Aspartic acid; Nicotinuric acid
Nicotinate and nicotinamide metabolism	0.998979416122	0.15765765765765766	35	Tran	Cluster-11976.0|Cluster-60005.110476|Cluster-60005.110475|Cluster-60005.66989|Cluster-60005.104658|Cluster-60005.75228|Cluster-60005.52602|Cluster-60005.83451|Cluster-44550.0|Cluster-60005.49|Cluster-60005.88157|Cluster-60005.8654|Cluster-60005.20998|Cluster-60005.97511|Cluster-60005.95241|Cluster-60005.31914|Cluster-58686.1|Cluster-58686.0|Cluster-60005.69231|Cluster-60005.70627|Cluster-60005.16…
Tyrosine metabolism	0.228417348362229	0.8333333333333334	5	Meta	Succinic acid; Tyrosol; Fumaric Acid; Tyramine; L-Dopa
Tyrosine metabolism	0.115856286604	0.3130434782608696	72	Tran	Cluster-67245.0|Cluster-60005.34966|Cluster-60005.108033|Cluster-60005.29506|Cluster-60005.41378|Cluster-60005.110434|Cluster-60005.102412|Cluster-60005.64890|Cluster-60005.56889|Cluster-60005.110677|Cluster-60005.119343|Cluster-60005.58954|Cluster-60005.8647|Cluster-60005.77163|Cluster-60005.74056|Cluster-7070.0|Cluster-39291.0|Cluster-6610.0|Cluster-60005.105828|Cluster-60005.124644|Cluster-600…
Citrate cycle (TCA cycle)	0.255049504950495	1.0	3	Meta	Succinic acid; Citric acid; Fumaric Acid
Citrate cycle (TCA cycle)	0.0215603695042	0.3098995695839311	216	Tran	Cluster-60005.21363|Cluster-60005.39746|Cluster-60005.21127|Cluster-60005.133|Cluster-60005.78012|Cluster-60005.42631|Cluster-60005.122658|Cluster-60005.52154|Cluster-60005.71615|Cluster-60005.75060|Cluster-79400.0|Cluster-60005.52476|Cluster-60005.54675|Cluster-10076.0|Cluster-60005.35729|Cluster-60005.96971|Cluster-60005.116169|Cluster-60005.85000|Cluster-60005.19827|Cluster-60005.52392|Cluster…
Arginine and proline metabolism	0.255049504950495	1.0	3	Meta	5-Aminovaleric acid; L-Ornithine; D-Proline
Arginine and proline metabolism	0.239318515477	0.2834008097165992	140	Tran	Cluster-60005.84728|Cluster-60005.67776|Cluster-60005.98286|Cluster-60005.34832|Cluster-60005.7360|Cluster-60005.66079|Cluster-60005.30257|Cluster-60005.8647|Cluster-60005.43098|Cluster-60005.45887|Cluster-60005.105473|Cluster-60005.98364|Cluster-21458.1|Cluster-60005.70503|Cluster-60005.40941|Cluster-60005.105968|Cluster-60005.97299|Cluster-64061.0|Cluster-60005.69643|Cluster-60005.48003|Cluster…
Glyoxylate and dicarboxylate metabolism	0.255049504950495	1.0	3	Meta	Succinic acid; Citric acid; L-Serine
Glyoxylate and dicarboxylate metabolism	3.25869879637e-05	0.35497237569060774	257	Tran	Cluster-52522.0|Cluster-60005.51510|Cluster-60005.21364|Cluster-60005.18020|Cluster-60005.39746|Cluster-60005.14109|Cluster-60005.133|Cluster-66887.0|Cluster-60005.91705|Cluster-60005.122658|Cluster-60005.31700|Cluster-55313.0|Cluster-60005.51590|Cluster-60005.77927|Cluster-60005.77626|Cluster-60005.119306|Cluster-60005.111450|Cluster-60005.52476|Cluster-60005.54675|Cluster-60005.71385|Cluster-60…
Isoquinoline alkaloid biosynthesis	0.255049504950495	1.0	3	Meta	3,4-Dihydroxybenzaldehyde; Tyramine; L-Dopa
Isoquinoline alkaloid biosynthesis	0.192224829864	0.3162393162393162	37	Tran	Cluster-60005.41378|Cluster-60005.108033|Cluster-60005.29506|Cluster-60005.110434|Cluster-60005.64890|Cluster-60005.62863|Cluster-60005.58954|Cluster-60005.8647|Cluster-39291.0|Cluster-6610.0|Cluster-60005.124644|Cluster-60005.124643|Cluster-6041.0|Cluster-60005.95749|Cluster-60005.112281|Cluster-60005.49424|Cluster-60005.71442|Cluster-60005.25277|Cluster-60005.115134|Cluster-60005.103449|Cluster…
Phenylalanine metabolism	0.292259008875365	0.7777777777777778	7	Meta	Succinic acid; Phenylglyoxylic acid; Salicylic acid; Fumaric Acid; Hippuric acid; Capsaicin; D-Phenylalanine
Phenylalanine metabolism	0.176260349663	0.30952380952380953	52	Tran	Cluster-60005.41378|Cluster-60005.34966|Cluster-60005.108033|Cluster-42638.0|Cluster-60005.29506|Cluster-60005.101904|Cluster-60005.64890|Cluster-60005.62863|Cluster-60005.119343|Cluster-60005.58954|Cluster-60005.8647|Cluster-60005.74056|Cluster-7070.0|Cluster-39291.0|Cluster-6610.0|Cluster-60005.37313|Cluster-55234.0|Cluster-60005.98369|Cluster-60005.43795|Cluster-60005.74024|Cluster-60005.95749…
Biosynthesis of unsaturated fatty acids	0.460269730855516	0.75	6	Meta	Linoleic acid; Eicosapentaenoic acid; Arachidonic acid; Docosahexaenoic acid; Adrenic acid; Docosapentaenoic acid
Biosynthesis of unsaturated fatty acids	0.489060192599	0.26625386996904027	86	Tran	Cluster-60005.93960|Cluster-60005.57550|Cluster-60005.102390|Cluster-60005.92335|Cluster-76534.0|Cluster-60005.34504|Cluster-60005.34138|Cluster-60005.86519|Cluster-60005.95178|Cluster-60005.90163|Cluster-60005.76338|Cluster-60005.106362|Cluster-60005.5581|Cluster-60005.100503|Cluster-60005.53356|Cluster-60005.33533|Cluster-60005.33532|Cluster-60005.66628|Cluster-60005.46315|Cluster-60005.102566|…
Pentose phosphate pathway	0.503366336633663	1.0	2	Meta	D-Sedoheptulose 7-phosphate; Gluconolactone
Pentose phosphate pathway	0.0130508706711	0.3294663573085847	142	Tran	Cluster-60005.51351|Cluster-60005.21366|Cluster-60005.20867|Cluster-60005.43766|Cluster-60005.90390|Cluster-60005.51604|Cluster-60005.50821|Cluster-60005.55201|Cluster-60005.22243|Cluster-60005.13986|Cluster-60005.48581|Cluster-60005.50846|Cluster-60005.51754|Cluster-60005.53536|Cluster-60005.49963|Cluster-60005.49197|Cluster-60005.48653|Cluster-60005.51723|Cluster-60005.86227|Cluster-60005.86226…
Galactose metabolism	0.503366336633663	1.0	2	Meta	Sucrose; Stachyose
Galactose metabolism	0.646981476575	0.2527075812274368	70	Tran	Cluster-32830.0|Cluster-60005.85528|Cluster-60005.28810|Cluster-60005.91883|Cluster-60005.57246|Cluster-60005.85525|Cluster-60005.87371|Cluster-60005.47617|Cluster-60005.72277|Cluster-60005.2876|Cluster-60005.66285|Cluster-60005.22243|Cluster-60005.13986|Cluster-71305.0|Cluster-60005.99557|Cluster-60005.114585|Cluster-60005.67715|Cluster-60005.81747|Cluster-42398.0|Cluster-60005.59533|Cluster-600…
Oxidative phosphorylation	0.503366336633663	1.0	2	Meta	Succinic acid; Fumaric Acid
Oxidative phosphorylation	0.0541831301835	0.29101401483924155	353	Tran	Cluster-60005.44600|Cluster-60005.3014|Cluster-60005.90158|Cluster-41367.0|Cluster-60005.13536|Cluster-60005.79302|Cluster-60005.42631|Cluster-60005.42635|Cluster-60005.93520|Cluster-60005.33757|Cluster-60005.98438|Cluster-60005.93524|Cluster-60005.46344|Cluster-60005.33759|Cluster-60005.116789|Cluster-60005.33888|Cluster-60005.62362|Cluster-60005.26182|Cluster-60005.22164|Cluster-60005.34346|Clu…
Monobactam biosynthesis	0.503366336633663	1.0	2	Meta	L-Serine; L-Aspartic acid
Monobactam biosynthesis	0.917693806686	0.2	25	Tran	Cluster-60005.11784|Cluster-60005.23296|Cluster-60005.11782|Cluster-60005.27527|Cluster-60005.44239|Cluster-37438.1|Cluster-60005.45140|Cluster-60005.51035|Cluster-60005.55232|Cluster-54919.0|Cluster-60005.105472|Cluster-60005.48351|Cluster-60005.69780|Cluster-60005.63015|Cluster-60005.39390|Cluster-60005.51635|Cluster-60005.3592|Cluster-60005.65807|Cluster-60005.53847|Cluster-60005.79812|Cluster…
Cyanoamino acid metabolism	0.503366336633663	1.0	2	Meta	L-Serine; L-Aspartic acid
Cyanoamino acid metabolism	0.0978318688178	0.3333333333333333	47	Tran	Cluster-32058.0|Cluster-60005.24806|Cluster-60005.76631|Cluster-60005.64347|Cluster-60005.32890|Cluster-60005.32892|Cluster-60005.100841|Cluster-60005.68153|Cluster-4907.1|Cluster-4907.0|Cluster-60005.72672|Cluster-60005.47308|Cluster-60005.65978|Cluster-60005.47307|Cluster-60005.47244|Cluster-60005.56545|Cluster-60005.65372|Cluster-59791.0|Cluster-51444.0|Cluster-60005.103716|Cluster-60005.21962…
Starch and sucrose metabolism	0.503366336633663	1.0	2	Meta	Sucrose; D-Glucose 6-phosphate
Starch and sucrose metabolism	0.00755206508928	0.3164721141374838	244	Tran	Cluster-60005.38825|Cluster-60005.104173|Cluster-60005.104172|Cluster-60005.104171|Cluster-60005.43880|Cluster-60005.97492|Cluster-60005.39824|Cluster-60005.85525|Cluster-60005.115469|Cluster-60005.85528|Cluster-60005.40053|Cluster-60005.30129|Cluster-60005.35066|Cluster-60005.63593|Cluster-60005.36635|Cluster-60005.36634|Cluster-60005.36637|Cluster-60005.36636|Cluster-60005.49698|Cluster-60005.3…
Linoleic acid metabolism	0.503366336633663	1.0	2	Meta	Linoleic acid; Arachidonic acid
Linoleic acid metabolism	0.47002162554	0.2857142857142857	10	Tran	Cluster-60005.6478|Cluster-60005.31416|Cluster-62544.0|Cluster-60005.90978|Cluster-60005.6696|Cluster-60005.78104|Cluster-60005.28798|Cluster-60005.48544|Cluster-60005.112171|Cluster-60005.42022
Butanoate metabolism	0.503366336633663	1.0	2	Meta	Succinic acid; Fumaric Acid
Butanoate metabolism	0.0683553531663	0.3352601156069364	58	Tran	Cluster-60005.80031|Cluster-60005.70812|Cluster-60005.56559|Cluster-60005.70810|Cluster-60005.97173|Cluster-60005.9238|Cluster-60005.5942|Cluster-64110.0|Cluster-60005.54696|Cluster-60005.38661|Cluster-60005.55225|Cluster-62173.0|Cluster-60005.98037|Cluster-60005.107277|Cluster-60005.64176|Cluster-60005.70279|Cluster-60005.14580|Cluster-60005.101390|Cluster-60005.59372|Cluster-60005.117700|Cluste…
Carbon fixation in photosynthetic organisms	0.503366336633663	1.0	2	Meta	D-Sedoheptulose 7-phosphate; L-Aspartic acid
Carbon fixation in photosynthetic organisms	4.19600033111e-05	0.35901386748844377	233	Tran	Cluster-60005.13043|Cluster-69733.0|Cluster-60005.51510|Cluster-60005.51351|Cluster-57198.0|Cluster-60005.45103|Cluster-60005.21364|Cluster-60005.118569|Cluster-60005.53536|Cluster-60005.106485|Cluster-41885.0|Cluster-60005.51604|Cluster-60005.45884|Cluster-60005.77734|Cluster-60005.55614|Cluster-55313.0|Cluster-60005.55201|Cluster-60005.51590|Cluster-60005.60227|Cluster-60005.110691|Cluster-6000…
Cysteine and methionine metabolism	0.63021216407355	0.75	3	Meta	L-Serine; L-Aspartic acid; S-Adenosyl-L-homocysteine
Cysteine and methionine metabolism	0.325263197331	0.2742382271468144	198	Tran	Cluster-60005.42478|Cluster-60005.49899|Cluster-60005.80244|Cluster-60005.117179|Cluster-60005.67776|Cluster-60005.104179|Cluster-60005.8294|Cluster-60005.56305|Cluster-60005.120313|Cluster-70233.0|Cluster-60005.39340|Cluster-60005.8647|Cluster-60005.69376|Cluster-60005.110202|Cluster-60005.61287|Cluster-60005.105473|Cluster-60005.105472|Cluster-60005.20412|Cluster-30709.0|Cluster-60005.98718|Clu…
Purine metabolism	0.694226123643292	0.6666666666666666	4	Meta	Uric acid; Adenosine diphosphate ribose; ADP-ribose; Xanthosine
Purine metabolism	0.999999958409	0.19189360354654844	303	Tran	Cluster-8126.0|Cluster-60005.69342|Cluster-60005.63295|Cluster-77923.0|Cluster-60005.83108|Cluster-60005.70800|Cluster-60005.42089|Cluster-60005.93129|Cluster-60005.97210|Cluster-60005.45237|Cluster-60005.118456|Cluster-60005.65744|Cluster-60005.105891|Cluster-60005.58356|Cluster-60005.102551|Cluster-24653.0|Cluster-60005.35145|Cluster-60005.22791|Cluster-7922.0|Cluster-20110.0|Cluster-60005.8815…
Glycolysis / Gluconeogenesis	1	1.0	1	Meta	Arbutin
Glycolysis / Gluconeogenesis	0.0158817858934	0.30594594594594593	283	Tran	Cluster-60005.13043|Cluster-69733.0|Cluster-60005.53966|Cluster-60005.34382|Cluster-60005.118569|Cluster-60005.53536|Cluster-60005.106485|Cluster-60005.56503|Cluster-60005.133|Cluster-60005.51604|Cluster-60005.45237|Cluster-60005.78012|Cluster-60005.50796|Cluster-60005.40053|Cluster-60005.55614|Cluster-60005.55201|Cluster-60005.51596|Cluster-60005.22243|Cluster-60005.74386|Cluster-39421.0|Cluster…
Fructose and mannose metabolism	1	1.0	1	Meta	��-D-Mannose 1-phosphate
Fructose and mannose metabolism	0.0421219098525	0.3238095238095238	102	Tran	Cluster-69733.0|Cluster-60005.53536|Cluster-60005.29441|Cluster-60005.51604|Cluster-60005.46484|Cluster-60005.27056|Cluster-60005.40053|Cluster-60005.55201|Cluster-60005.22243|Cluster-60005.93527|Cluster-60005.55270|Cluster-60005.113921|Cluster-60005.49054|Cluster-60005.63612|Cluster-60005.37137|Cluster-40788.0|Cluster-64384.0|Cluster-60005.114585|Cluster-60005.53527|Cluster-60005.41198|Cluster-6…
Caffeine metabolism	1	0.6	3	Meta	3-Methylxanthine; 7-Methylxanthine; Xanthosine
Caffeine metabolism	0.232486212244	0.3333333333333333	18	Tran	Cluster-60005.79026|Cluster-26248.0|Cluster-26248.1|Cluster-60005.16181|Cluster-60005.29497|Cluster-60005.70617|Cluster-60005.16250|Cluster-60005.43516|Cluster-60005.58579|Cluster-60005.75793|Cluster-7922.1|Cluster-20236.1|Cluster-60005.98351|Cluster-60005.125024|Cluster-60005.79027|Cluster-60005.41934|Cluster-60005.124902|Cluster-7922.0
Histidine metabolism	1	0.6666666666666666	2	Meta	L-Aspartic acid; 3-Methylhistidine
Histidine metabolism	0.945820294106	0.20642201834862386	45	Tran	Cluster-60005.96737|Cluster-60005.68386|Cluster-60005.52365|Cluster-60005.38313|Cluster-60005.43638|Cluster-8182.0|Cluster-60005.12822|Cluster-60005.30257|Cluster-60005.101717|Cluster-81877.0|Cluster-60005.31078|Cluster-60005.98364|Cluster-60005.77438|Cluster-60005.105780|Cluster-60005.70503|Cluster-60005.60864|Cluster-60005.73179|Cluster-60005.115134|Cluster-40662.0|Cluster-60005.37820|Cluster-6…
beta-Alanine metabolism	1	1.0	1	Meta	L-Aspartic acid
beta-Alanine metabolism	0.361159083671	0.2770700636942675	87	Tran	Cluster-60005.96737|Cluster-64110.0|Cluster-60005.18368|Cluster-60005.30257|Cluster-60005.98364|Cluster-60005.47326|Cluster-60005.100838|Cluster-60005.70503|Cluster-60005.115349|Cluster-60005.73080|Cluster-60005.30646|Cluster-60005.52536|Cluster-60005.46495|Cluster-60005.118869|Cluster-60005.46236|Cluster-60005.887|Cluster-10328.1|Cluster-60005.81122|Cluster-60005.121084|Cluster-60005.45160|Clust…
D-Arginine and D-ornithine metabolism	1	1.0	1	Meta	L-Ornithine
D-Arginine and D-ornithine metabolism	0.650000572578	0.25	2	Tran	Cluster-60005.795|Cluster-45720.0
Inositol phosphate metabolism	1	1.0	1	Meta	D-Glucose 6-phosphate
Inositol phosphate metabolism	0.976005223606	0.2128146453089245	93	Tran	Cluster-69733.0|Cluster-60005.90914|Cluster-60005.75907|Cluster-60005.97852|Cluster-60005.98096|Cluster-60005.47326|Cluster-60005.100838|Cluster-60005.122027|Cluster-4831.0|Cluster-60005.100538|Cluster-60005.84532|Cluster-60005.66240|Cluster-60005.30646|Cluster-79986.0|Cluster-60005.77480|Cluster-60005.25928|Cluster-60005.36433|Cluster-60005.40832|Cluster-60005.28766|Cluster-60005.106274|Cluster-…
alpha-Linolenic acid metabolism	1	0.6666666666666666	2	Meta	Methyl jasmonate; Jasmonic acid
alpha-Linolenic acid metabolism	0.559916686413	0.2602739726027397	57	Tran	Cluster-60005.83906|Cluster-60005.87223|Cluster-60005.26094|Cluster-62544.0|Cluster-60005.33533|Cluster-60005.33532|Cluster-76534.0|Cluster-60005.8857|Cluster-60005.78104|Cluster-60005.50514|Cluster-60005.42022|Cluster-60005.12762|Cluster-60005.54829|Cluster-60005.6478|Cluster-60005.86392|Cluster-60005.88810|Cluster-65088.0|Cluster-45281.0|Cluster-60005.111691|Cluster-60005.34138|Cluster-26308.0|…
Sphingolipid metabolism	1	1.0	1	Meta	L-Serine
Sphingolipid metabolism	0.774830654406	0.24054982817869416	70	Tran	Cluster-60005.58271|Cluster-60005.30631|Cluster-60005.103647|Cluster-60005.85130|Cluster-60005.91645|Cluster-60005.52705|Cluster-60005.71425|Cluster-60005.58339|Cluster-60005.119900|Cluster-60005.104679|Cluster-60005.99232|Cluster-60005.63472|Cluster-60005.46720|Cluster-60005.113539|Cluster-60005.8830|Cluster-60005.8454|Cluster-60005.23099|Cluster-60005.124888|Cluster-60005.69776|Cluster-60005.66…
Pyruvate metabolism	1	0.6666666666666666	2	Meta	Succinic acid; Fumaric Acid
Pyruvate metabolism	0.325277946313	0.27313769751693	242	Tran	Cluster-60005.121844|Cluster-60005.18020|Cluster-60005.133|Cluster-60005.54696|Cluster-60005.45237|Cluster-60005.98734|Cluster-60005.52154|Cluster-60005.35262|Cluster-60005.51922|Cluster-60005.30257|Cluster-79400.0|Cluster-60005.89262|Cluster-60005.52414|Cluster-60005.75313|Cluster-60005.6328|Cluster-60005.92635|Cluster-60005.21620|Cluster-60005.32770|Cluster-60005.116675|Cluster-60005.23476|Clus…
Vitamin B6 metabolism	1	0.6666666666666666	2	Meta	Pyridoxine; 4-Pyridoxic acid
Vitamin B6 metabolism	0.891541592218	0.2	19	Tran	Cluster-60005.45776|Cluster-60005.123224|Cluster-60005.1106|Cluster-60005.97093|Cluster-60005.74922|Cluster-60005.97912|Cluster-60005.97092|Cluster-60005.44769|Cluster-60005.81181|Cluster-40550.0|Cluster-60005.58084|Cluster-5809.0|Cluster-60005.17635|Cluster-60005.50377|Cluster-60005.110388|Cluster-60005.28076|Cluster-60005.112717|Cluster-60005.112716|Cluster-60005.56458
Porphyrin and chlorophyll metabolism	1	1.0	1	Meta	Porphobilinogen
Porphyrin and chlorophyll metabolism	0.0930607080637	0.2988505747126437	156	Tran	Cluster-60005.11649|Cluster-23963.0|Cluster-60005.56019|Cluster-60005.67163|Cluster-60005.15096|Cluster-60005.15097|Cluster-60005.93520|Cluster-60005.48587|Cluster-60005.84873|Cluster-58730.1|Cluster-60005.79397|Cluster-75249.1|Cluster-60005.57796|Cluster-60005.104868|Cluster-60005.5102|Cluster-60005.5103|Cluster-60005.44443|Cluster-60005.44441|Cluster-60005.44440|Cluster-60005.70996|Cluster-2435…
Sulfur metabolism	1	0.6666666666666666	2	Meta	Succinic acid; L-Serine
Sulfur metabolism	0.578248408512	0.25886524822695034	73	Tran	Cluster-25900.0|Cluster-60005.75695|Cluster-60005.31225|Cluster-60005.96077|Cluster-60005.44239|Cluster-60005.45036|Cluster-60005.112322|Cluster-60005.62214|Cluster-60005.47781|Cluster-60005.64775|Cluster-60005.47782|Cluster-60005.110675|Cluster-60005.43967|Cluster-60005.66360|Cluster-60005.92853|Cluster-60005.65924|Cluster-60005.88964|Cluster-60005.51035|Cluster-60005.55731|Cluster-60005.111555|…
Phenylpropanoid biosynthesis	1	0.6	3	Meta	Coniferin; Eugenol; Ferulaldehyde
Phenylpropanoid biosynthesis	0.325596563699	0.29591836734693877	29	Tran	Cluster-60005.17326|Cluster-60005.84253|Cluster-60005.65551|Cluster-60005.7842|Cluster-60005.100841|Cluster-60005.72672|Cluster-60005.37313|Cluster-60005.65372|Cluster-60005.6459|Cluster-60005.21962|Cluster-60005.37079|Cluster-60005.4825|Cluster-60005.68153|Cluster-60005.73999|Cluster-60005.52161|Cluster-60005.11507|Cluster-60005.20528|Cluster-60005.7012|Cluster-60005.97659|Cluster-60005.78020|Cl…
Betalain biosynthesis	1	1.0	1	Meta	L-Dopa
Betalain biosynthesis	0.327430532194	0.35	7	Tran	Cluster-60005.108973|Cluster-79615.0|Cluster-73867.0|Cluster-60005.110434|Cluster-60005.71442|Cluster-60005.4396|Cluster-60005.115134
ABC transporters	1	0.6	3	Meta	Sucrose; L-Serine; L-Ornithine
ABC transporters	0.982660105296	0.20441988950276244	74	Tran	Cluster-25900.0|Cluster-60005.54869|Cluster-60005.96077|Cluster-60005.94919|Cluster-60005.65924|Cluster-60005.79868|Cluster-60005.32268|Cluster-60005.21324|Cluster-60005.54961|Cluster-60005.18209|Cluster-60005.65196|Cluster-60005.72536|Cluster-81193.0|Cluster-60005.46092|Cluster-6840.0|Cluster-60005.72534|Cluster-60005.54144|Cluster-60005.97279|Cluster-60005.20216|Cluster-54724.0|Cluster-60005.46…
Plant hormone signal transduction	1	0.6666666666666666	2	Meta	Jasmonic acid; Salicylic acid
Plant hormone signal transduction	0.626382857186	0.2540983606557377	62	Tran	Cluster-60005.40802|Cluster-60005.29541|Cluster-60005.16985|Cluster-7007.0|Cluster-60005.31846|Cluster-8969.1|Cluster-60005.85086|Cluster-60005.47509|Cluster-60005.51235|Cluster-60005.109836|Cluster-44423.0|Cluster-60005.9443|Cluster-60005.60583|Cluster-60005.106508|Cluster-8090.1|Cluster-60005.104434|Cluster-60005.63041|Cluster-80769.0|Cluster-60005.112424|Cluster-60005.111218|Cluster-60005.1005…
