# Supplementary material for: Integrated Omics Approach to Discover Differences in the Metabolism of a New Tibetan Desmodesmus sp. in Two Types of Sewage Treatments
Source: Metabolites. 2023 Mar 6;13(3):388. doi: 10.3390/metabo13030388 (PMC10058882; doi:10.3390/metabo13030388)
Supplement: Supplementary file 1 [file metabolites-13-00388-s001.zip › Table S9.xls]

MapID	MapTitle	Pvalue	x	y	n	N	EnrichDirect	MetaIDs	kegg_cpd_id	Description	keggID	GeneRatio	BgRatio	P-Value	padj
map00330	Arginine and proline metabolism	0.0811649384780843	6	6	78	127	Over	S-Adenosylmethionine; N-Acetylputrescine; L-Glutamic acid; D-(+)-Octopine; L-Homocarnosine; 4-Guanidinobutyric acid	cpd:C00019,cpd:C02714,cpd:C00025,cpd:C04137,cpd:C00884,cpd:C01035	Arginine and proline metabolism	ko00330	89	494	0.023710323	0.422380792
map00860	Porphyrin and chlorophyll metabolism	0.158525442384218	4	4	78	127	Over	L-Threonine; L-Glutamic acid; Biliverdin; Pheophorbide A	cpd:C00188,cpd:C00025,cpd:C00500,cpd:C18021	Porphyrin and chlorophyll metabolism	ko00860	72	522	0.608613652	0.999763313
map00908	Zeatin biosynthesis	0.158525442384218	4	4	78	127	Over	S-Adenosylmethionine; Adenosine 5'-Diphosphate; Adenosine 5'-monophosphate; Adenine	cpd:C00019,cpd:C00008,cpd:C00020,cpd:C00147	Zeatin biosynthesis	ko00908	1	25	0.968287741	0.999763313
map01110	Biosynthesis of secondary metabolites	0.170082919852877	33	47	78	127	Over	L-Threonine; S-Adenosylmethionine; L-Saccharopine; L-Histidine; Nicotinic Acid; Methionine; Levodopa; L-Glutamic acid; Gibberellic acid; Geranylgeraniol; Biliverdin; Xanthine; Riboflavin; Indole; Cytisine; Adenosine 5'-Diphosphate; Scopoletin; Bisdemethoxycurcumin; Brassinolide; Adenosine 5'-monophosphate; L-Phenylalanine; Galanthamine; Gossypol; Pheophorbide A; Carvone; Colchicine; Theobromine; …	cpd:C00188,cpd:C00019,cpd:C00449,cpd:C00135,cpd:C00253,cpd:C00073;cpd:C01733,cpd:C00355,cpd:C00025,cpd:C01699,cpd:C09094,cpd:C00500,cpd:C00385,cpd:C00255,cpd:C00463,cpd:C10763,cpd:C00008,cpd:C01752,cpd:C17743,cpd:C08814,cpd:C00020,cpd:C00079,cpd:C08526,cpd:C07667,cpd:C18021,cpd:C11383,cpd:C07592,cpd:C07480,cpd:C05851,cpd:C00255,cpd:C07474,cpd:C10773,cpd:C00729,cpd:C01851	-	-	-	-	-	-
map00310	Lysine degradation	0.283464566929134	3	3	78	127	Over	L-Saccharopine; N6,N6,N6-Trimethyl-L-lysine; N6-Acetyl-L-lysine	cpd:C00449,cpd:C03793,cpd:C02727	Lysine degradation	ko00310	40	325	0.823976942	0.999763313
map00760	Nicotinate and nicotinamide metabolism	0.283464566929134	3	3	78	127	Over	Nicotinic Acid; Trigonelline; 6-Hydroxynicotinic acid	cpd:C00253,cpd:C01004,cpd:C01020	Nicotinate and nicotinamide metabolism	ko00760	25	222	0.886893435	0.999763313
map00780	Biotin metabolism	0.283464566929134	3	3	78	127	Over	Dethiobiotin; Biotin; Desthiobiotin	cpd:C01909,cpd:C00120,cpd:C01909	Biotin metabolism	ko00780	10	131	0.985548962	0.999763313
map00230	Purine metabolism	0.362024824982097	10	13	78	127	Over	dGMP; 2'-Deoxyadenosine; Xanthine; Adenosine 5'-Diphosphate; Adenosine 5'-monophosphate; 2'-Deoxyguanosine; Guanosine monophosphate; Hypoxanthine; Adenine; Adenylosuccinic acid	cpd:C00362,cpd:C00559,cpd:C00385,cpd:C00008,cpd:C00020,cpd:C00330,cpd:C00144,cpd:C00262,cpd:C00147,cpd:C03794	Purine metabolism	ko00230	172	1579	0.999763313	0.999763313
map02010	ABC transporters	0.480590097761028	7	9	78	127	Over	L-Threonine; L-Histidine; D-(+)-Octopine; Biotin; L-Phenylalanine; Thiamine; L-Cystine	cpd:C00188,cpd:C00135,cpd:C04137,cpd:C00120,cpd:C00079,cpd:C00378,cpd:C00491	ABC transporters	ko02010	52	362	0.489571372	0.999763313
map00270	Cysteine and methionine metabolism	0.484330297222018	6	8	78	127	Over	S-Adenosylmethionine; Methionine; S-Adenosylhomocysteine; L-Homocystine; O-Phospho-L-serine; L-Cystine	cpd:C00019,cpd:C00073;cpd:C01733,cpd:C00021,cpd:C01817,cpd:C01005,cpd:C00491	Cysteine and methionine metabolism	ko00270	119	722	0.072201845	0.422380792
map00960	Tropane, piperidine and pyridine alkaloid biosynthesis	0.484330297222018	6	8	78	127	Over	Nicotinic Acid; Cytisine; L-Phenylalanine; lupinine; Tropine; Scopolamine	cpd:C00253,cpd:C10763,cpd:C00079,cpd:C10773,cpd:C00729,cpd:C01851	-	-	-	-	-	-
map00970	Aminoacyl-tRNA biosynthesis	0.484330297222018	6	8	78	127	Over	L-Threonine; L-Histidine; Methionine; L-Glutamic acid; L-Phenylalanine; O-Phospho-L-serine	cpd:C00188,cpd:C00135,cpd:C00073;cpd:C01733,cpd:C00025,cpd:C00079,cpd:C01005	Aminoacyl-tRNA biosynthesis	ko00970	98	961	0.999562868	0.999763313
map00061	Fatty acid biosynthesis	0.522309711286089	2	2	78	127	Over	Palmitoleic acid; Oleic Acid	cpd:C08362,cpd:C00712	Fatty acid biosynthesis	ko00061	47	350	0.661856444	0.999763313
map00073	Cutin, suberine and wax biosynthesis	0.522309711286089	2	2	78	127	Over	Oleic Acid; Docosanoic acid	cpd:C00712,cpd:C08281	-	-	-	-	-	-
map00232	Caffeine metabolism	0.522309711286089	2	2	78	127	Over	Xanthine; Theobromine	cpd:C00385,cpd:C07480	Caffeine metabolism	ko00232	10	54	0.268495684	0.785349876
map00740	Riboflavin metabolism	0.522309711286089	2	2	78	127	Over	Riboflavin; Vitamin B2	cpd:C00255,cpd:C00255	Riboflavin metabolism	ko00740	11	98	0.810037292	0.999763313
map00904	Diterpenoid biosynthesis	0.522309711286089	2	2	78	127	Over	Gibberellic acid; Geranylgeraniol	cpd:C01699,cpd:C09094	-	-	-	-	-	-
map00906	Carotenoid biosynthesis	0.522309711286089	2	2	78	127	Over	Astaxanthin; Canthaxanthin	cpd:C08580,cpd:C08583	Carotenoid biosynthesis	ko00906	14	197	0.997938622	0.999763313
map01040	Biosynthesis of unsaturated fatty acids	0.522309711286089	2	2	78	127	Over	Oleic Acid; Docosanoic acid	cpd:C00712,cpd:C08281	Biosynthesis of unsaturated fatty acids	ko01040	48	323	0.405641446	0.968572432
map04122	Sulfur relay system	0.522309711286089	2	2	78	127	Over	S-Adenosylmethionine; Thiamine	cpd:C00019,cpd:C00378	Sulfur relay system	ko04122	12	113	0.865314171	0.999763313
map00340	Histidine metabolism	0.648095223344918	4	5	78	127	Over	L-Histidine; L-Glutamic acid; Urocanic acid; 1-Methylhistidine	cpd:C00135,cpd:C00025,cpd:C00785,cpd:C01152	Histidine metabolism	ko00340	31	218	0.52454238	0.999763313
map01230	Biosynthesis of amino acids	0.999999999999998	8	13	78	127	Over	L-Threonine; S-Adenosylmethionine; L-Saccharopine; L-Histidine; Methionine; S-Adenosylhomocysteine; L-Phenylalanine; O-Phospho-L-serine	cpd:C00188,cpd:C00019,cpd:C00449,cpd:C00135,cpd:C00073;cpd:C01733,cpd:C00021,cpd:C00079,cpd:C01005	-	-	-	-	-	-
map01100	Metabolic pathways	0.999999999999999	45	73	78	127	Over	L-Threonine; Ergocalciferol; dGMP; 2'-Deoxyadenosine; S-Adenosylmethionine; L-Saccharopine; L-Histidine; N-Acetylputrescine; Nicotinic Acid; Methionine; Levodopa; Pseudoephedrine; L-Glutamic acid; Biliverdin; S-Adenosylhomocysteine; Xanthine; Riboflavin; Indole; Adenosine 5'-Diphosphate; Brassinolide; Dethiobiotin; Biotin; D-Glucarate; Adenosine 5'-monophosphate; Urocanic acid; Cholecalciferol; L…	cpd:C00188,cpd:C05441,cpd:C00362,cpd:C00559,cpd:C00019,cpd:C00449,cpd:C00135,cpd:C02714,cpd:C00253,cpd:C00073;cpd:C01733,cpd:C00355,cpd:C02765,cpd:C00025,cpd:C00500,cpd:C00021,cpd:C00385,cpd:C00255,cpd:C00463,cpd:C00008,cpd:C08814,cpd:C01909,cpd:C00120,cpd:C00818,cpd:C00020,cpd:C00785,cpd:C05443,cpd:C00079,cpd:C00330,cpd:C00144,cpd:C00262,cpd:C05141,cpd:C01005,cpd:C00534,cpd:C01035,cpd:C00378,cpd…	-	-	-	-	-	-
map00100	Steroid biosynthesis	1	3	4	78	127	Over	Ergocalciferol; Cholecalciferol; Vitamin D2	cpd:C05441,cpd:C05443,cpd:C05441	Steroid biosynthesis	ko00100	40	275	0.46739506	0.999763313
-	-	-	-	-	-	-	-	-	-	Proteasome	ko03050	132	612	1.59E-05	0.001857875
-	-	-	-	-	-	-	-	-	-	Ether lipid metabolism	ko00565	40	162	0.001881402	0.076696851
-	-	-	-	-	-	-	-	-	-	Peroxisome	ko04146	160	873	0.001966586	0.076696851
-	-	-	-	-	-	-	-	-	-	Glutathione metabolism	ko00480	105	563	0.006836071	0.199955069
-	-	-	-	-	-	-	-	-	-	Phagosome	ko04145	128	714	0.009348676	0.218759013
-	-	-	-	-	-	-	-	-	-	Cyanoamino acid metabolism	ko00460	30	141	0.03207893	0.422380792
-	-	-	-	-	-	-	-	-	-	Tyrosine metabolism	ko00350	45	230	0.032775618	0.422380792
-	-	-	-	-	-	-	-	-	-	Glyoxylate and dicarboxylate metabolism	ko00630	123	724	0.037276208	0.422380792
-	-	-	-	-	-	-	-	-	-	Phenylpropanoid biosynthesis	ko00940	22	98	0.039231803	0.422380792
-	-	-	-	-	-	-	-	-	-	Valine, leucine and isoleucine degradation	ko00280	99	572	0.03996106	0.422380792
-	-	-	-	-	-	-	-	-	-	alpha-Linolenic acid metabolism	ko00592	42	219	0.047812791	0.422380792
-	-	-	-	-	-	-	-	-	-	Ribosome biogenesis in eukaryotes	ko03008	184	1137	0.052958427	0.422380792
-	-	-	-	-	-	-	-	-	-	beta-Alanine metabolism	ko00410	57	314	0.053457122	0.422380792
-	-	-	-	-	-	-	-	-	-	Fatty acid degradation	ko00071	78	448	0.056160689	0.422380792
-	-	-	-	-	-	-	-	-	-	Nitrogen metabolism	ko00910	42	224	0.061345723	0.422380792
-	-	-	-	-	-	-	-	-	-	Alanine, aspartate and glutamate metabolism	ko00250	93	550	0.067200101	0.422380792
-	-	-	-	-	-	-	-	-	-	Isoquinoline alkaloid biosynthesis	ko00950	24	117	0.067737812	0.422380792
-	-	-	-	-	-	-	-	-	-	N-Glycan biosynthesis	ko00510	61	346	0.070005088	0.422380792
-	-	-	-	-	-	-	-	-	-	Phenylalanine metabolism	ko00360	32	168	0.080218561	0.446931982
-	-	-	-	-	-	-	-	-	-	Taurine and hypotaurine metabolism	ko00430	14	63	0.091580966	0.483193313
-	-	-	-	-	-	-	-	-	-	Betalain biosynthesis	ko00965	6	20	0.09498672	0.483193313
-	-	-	-	-	-	-	-	-	-	Citrate cycle (TCA cycle)	ko00020	113	697	0.103269869	0.496403716
-	-	-	-	-	-	-	-	-	-	Starch and sucrose metabolism	ko00500	124	771	0.10606917	0.496403716
-	-	-	-	-	-	-	-	-	-	Tropane, piperidine and pyridine alkaloid biosynthesis	ko00960	21	107	0.111502931	0.496584859
-	-	-	-	-	-	-	-	-	-	Fructose and mannose metabolism	ko00051	54	315	0.114596506	0.496584859
-	-	-	-	-	-	-	-	-	-	Pantothenate and CoA biosynthesis	ko00770	40	230	0.136519068	0.570454677
-	-	-	-	-	-	-	-	-	-	Linoleic acid metabolism	ko00591	8	35	0.158125739	0.615476561
-	-	-	-	-	-	-	-	-	-	Propanoate metabolism	ko00640	71	437	0.159544459	0.615476561
-	-	-	-	-	-	-	-	-	-	Protein processing in endoplasmic reticulum	ko04141	264	1743	0.165627528	0.615476561
-	-	-	-	-	-	-	-	-	-	Valine, leucine and isoleucine biosynthesis	ko00290	34	197	0.16833547	0.615476561
-	-	-	-	-	-	-	-	-	-	Butanoate metabolism	ko00650	30	173	0.179857671	0.637677196
-	-	-	-	-	-	-	-	-	-	Glycerophospholipid metabolism	ko00564	89	564	0.189248204	0.651236468
-	-	-	-	-	-	-	-	-	-	C5-Branched dibasic acid metabolism	ko00660	14	74	0.199683345	0.66216545
-	-	-	-	-	-	-	-	-	-	Brassinosteroid biosynthesis	ko00905	4	15	0.203743215	0.66216545
-	-	-	-	-	-	-	-	-	-	Tryptophan metabolism	ko00380	46	282	0.210896974	0.66689043
-	-	-	-	-	-	-	-	-	-	Arachidonic acid metabolism	ko00590	30	180	0.233903885	0.720177752
-	-	-	-	-	-	-	-	-	-	Photosynthesis - antenna proteins	ko00196	26	155	0.243915662	0.731746987
-	-	-	-	-	-	-	-	-	-	Pentose and glucuronate interconversions	ko00040	32	202	0.308734392	0.874378183
-	-	-	-	-	-	-	-	-	-	Glycosylphosphatidylinositol(GPI)-anchor biosynthesis	ko00563	21	129	0.313879348	0.874378183
-	-	-	-	-	-	-	-	-	-	Cutin, suberine and wax biosynthesis	ko00073	8	45	0.335478319	0.899427063
-	-	-	-	-	-	-	-	-	-	Fatty acid elongation	ko00062	29	185	0.338246075	0.899427063
-	-	-	-	-	-	-	-	-	-	Glycine, serine and threonine metabolism	ko00260	102	687	0.349664592	0.90912794
-	-	-	-	-	-	-	-	-	-	D-Arginine and D-ornithine metabolism	ko00472	2	8	0.35829293	0.911310279
-	-	-	-	-	-	-	-	-	-	Galactose metabolism	ko00052	42	277	0.368827856	0.918145939
-	-	-	-	-	-	-	-	-	-	Endocytosis	ko04144	194	1336	0.392436902	0.95656495
-	-	-	-	-	-	-	-	-	-	Oxidative phosphorylation	ko00190	174	1213	0.458898717	0.999763313
-	-	-	-	-	-	-	-	-	-	Sulfur metabolism	ko00920	41	282	0.467409853	0.999763313
-	-	-	-	-	-	-	-	-	-	One carbon pool by folate	ko00670	36	248	0.476222822	0.999763313
-	-	-	-	-	-	-	-	-	-	Sphingolipid metabolism	ko00600	42	291	0.483968041	0.999763313
-	-	-	-	-	-	-	-	-	-	Cell cycle - Caulobacter	ko04112	17	117	0.502806481	0.999763313
-	-	-	-	-	-	-	-	-	-	Pyruvate metabolism	ko00620	125	886	0.539092948	0.999763313
-	-	-	-	-	-	-	-	-	-	Plant hormone signal transduction	ko04075	34	244	0.567087769	0.999763313
-	-	-	-	-	-	-	-	-	-	Ascorbate and aldarate metabolism	ko00053	40	287	0.567867109	0.999763313
-	-	-	-	-	-	-	-	-	-	Glycolysis / Gluconeogenesis	ko00010	129	925	0.588363883	0.999763313
-	-	-	-	-	-	-	-	-	-	Vitamin B6 metabolism	ko00750	13	95	0.592646244	0.999763313
-	-	-	-	-	-	-	-	-	-	Thiamine metabolism	ko00730	14	103	0.602140006	0.999763313
-	-	-	-	-	-	-	-	-	-	Synthesis and degradation of ketone bodies	ko00072	8	59	0.603535984	0.999763313
-	-	-	-	-	-	-	-	-	-	RNA transport	ko03013	215	1541	0.604766348	0.999763313
-	-	-	-	-	-	-	-	-	-	Glycosphingolipid biosynthesis - globo series	ko00603	8	60	0.620783787	0.999763313
-	-	-	-	-	-	-	-	-	-	Pentose phosphate pathway	ko00030	59	431	0.623240186	0.999763313
-	-	-	-	-	-	-	-	-	-	Circadian rhythm - plant	ko04712	15	114	0.648245083	0.999763313
-	-	-	-	-	-	-	-	-	-	Limonene and pinene degradation	ko00903	8	63	0.669997774	0.999763313
-	-	-	-	-	-	-	-	-	-	Arginine biosynthesis	ko00220	39	296	0.693205994	0.999763313
-	-	-	-	-	-	-	-	-	-	Basal transcription factors	ko03022	41	312	0.702257606	0.999763313
-	-	-	-	-	-	-	-	-	-	Carbon fixation in photosynthetic organisms	ko00710	87	649	0.70848482	0.999763313
-	-	-	-	-	-	-	-	-	-	Selenocompound metabolism	ko00450	39	301	0.727769326	0.999763313
-	-	-	-	-	-	-	-	-	-	Amino sugar and nucleotide sugar metabolism	ko00520	79	597	0.738194332	0.999763313
-	-	-	-	-	-	-	-	-	-	Phenylalanine, tyrosine and tryptophan biosynthesis	ko00400	35	277	0.765950588	0.999763313
-	-	-	-	-	-	-	-	-	-	Non-homologous end-joining	ko03450	10	87	0.780000138	0.999763313
-	-	-	-	-	-	-	-	-	-	Protein export	ko03060	48	377	0.781637393	0.999763313
-	-	-	-	-	-	-	-	-	-	Plant-pathogen interaction	ko04626	63	489	0.783744867	0.999763313
-	-	-	-	-	-	-	-	-	-	SNARE interactions in vesicular transport	ko04130	25	209	0.817449926	0.999763313
-	-	-	-	-	-	-	-	-	-	RNA degradation	ko03018	119	914	0.826120116	0.999763313
-	-	-	-	-	-	-	-	-	-	Glycerolipid metabolism	ko00561	57	464	0.865303616	0.999763313
-	-	-	-	-	-	-	-	-	-	Lysine biosynthesis	ko00300	18	163	0.872170745	0.999763313
-	-	-	-	-	-	-	-	-	-	Glycosphingolipid biosynthesis - ganglio series	ko00604	4	45	0.873686708	0.999763313
-	-	-	-	-	-	-	-	-	-	Glycosaminoglycan degradation	ko00531	5	55	0.881417611	0.999763313
-	-	-	-	-	-	-	-	-	-	Monobactam biosynthesis	ko00261	13	125	0.888676383	0.999763313
-	-	-	-	-	-	-	-	-	-	Ubiquinone and other terpenoid-quinone biosynthesis	ko00130	23	208	0.895548886	0.999763313
-	-	-	-	-	-	-	-	-	-	Photosynthesis	ko00195	40	345	0.904648741	0.999763313
-	-	-	-	-	-	-	-	-	-	Terpenoid backbone biosynthesis	ko00900	38	330	0.90675449	0.999763313
-	-	-	-	-	-	-	-	-	-	Other glycan degradation	ko00511	17	162	0.907873815	0.999763313
-	-	-	-	-	-	-	-	-	-	Ribosome	ko03010	282	2153	0.908568835	0.999763313
-	-	-	-	-	-	-	-	-	-	Folate biosynthesis	ko00790	16	154	0.909142026	0.999763313
-	-	-	-	-	-	-	-	-	-	mRNA surveillance pathway	ko03015	102	827	0.921002694	0.999763313
-	-	-	-	-	-	-	-	-	-	Mismatch repair	ko03430	33	298	0.929040345	0.999763313
-	-	-	-	-	-	-	-	-	-	Other types of O-glycan biosynthesis	ko00514	5	62	0.930921648	0.999763313
-	-	-	-	-	-	-	-	-	-	Sesquiterpenoid and triterpenoid biosynthesis	ko00909	2	32	0.936107978	0.999763313
-	-	-	-	-	-	-	-	-	-	Inositol phosphate metabolism	ko00562	49	437	0.953090501	0.999763313
-	-	-	-	-	-	-	-	-	-	Regulation of autophagy	ko04140	38	352	0.958150525	0.999763313
-	-	-	-	-	-	-	-	-	-	Lipoic acid metabolism	ko00785	2	36	0.958772959	0.999763313
-	-	-	-	-	-	-	-	-	-	Spliceosome	ko03040	237	1872	0.958975024	0.999763313
-	-	-	-	-	-	-	-	-	-	Nucleotide excision repair	ko03420	56	504	0.968211379	0.999763313
-	-	-	-	-	-	-	-	-	-	RNA polymerase	ko03020	50	473	0.983182946	0.999763313
-	-	-	-	-	-	-	-	-	-	Pyrimidine metabolism	ko00240	132	1137	0.989326987	0.999763313
-	-	-	-	-	-	-	-	-	-	Homologous recombination	ko03440	26	285	0.991183571	0.999763313
-	-	-	-	-	-	-	-	-	-	DNA replication	ko03030	32	348	0.994908712	0.999763313
-	-	-	-	-	-	-	-	-	-	Ubiquitin mediated proteolysis	ko04120	126	1136	0.997257431	0.999763313
-	-	-	-	-	-	-	-	-	-	Base excision repair	ko03410	18	263	0.999693862	0.999763313
-	-	-	-	-	-	-	-	-	-
-	-	-	-	-	-	-	-	-	-	--------------------
-	-	-	-	-	-	-	-	-	-	#Term	ID	Input number	Background number	P-Value	Corrected P-Value
